# Supplementary material for: Genomic imprinting in an early‐diverging angiosperm reveals an ancient mechanism for seed initiation in flowering plants
Source: New Phytol. 2025 Nov 28;249(4):1580–91. doi: 10.1111/nph.70776 (PMC12825398; doi:10.1111/nph.70776)
Supplement: Supplementary file 2 — Table S1 Allele‐specific expression pipeline statistics. Table S2 Overview of imprinted genes and enrichment. Table S3 Seed compartment DGE intersections and enrichment. Table S4 Top‐ranked single‐cell gene clusters and overlaps with seed compartment DGE intersections. Table S5 Raw data and statistics of auxin‐related experiments. Table S6 Hormonal treatment DGE: auxin vs pollination. Table S7 Auxin biosynthesis genes and ortholog expression. Table S8 Summary of NGS datasets. Please note: Wiley is not responsible for the content or functionality of any Supporting Information supplied by the authors. Any queries (other than missing material) should be directed to the New Phytologist Central Office. [file NPH-249-1580-s001.zip]

Archive with 7 entries (7 files):
- Table_S1_ASE_pipeline.xlsx
- Table_S2_Imprinted_genes_Nymphaea.xlsx
- Table_S3_LCM_intersects.xlsx
- Table_S4_Ranked_cluster_genes_scRNAseq.xlsx
- Table_S5_data_stats_auxin_experiments.xlsx
- Table_S6_hormonaltreatments_DGE.xlsx
- Table_S8_NGS_datasets.xlsx
