# Supplementary material for: Genomic imprinting in an early‐diverging angiosperm reveals an ancient mechanism for seed initiation in flowering plants
Source: New Phytol. 2025 Nov 28;249(4):1580–91. doi: 10.1111/nph.70776 (PMC12825398; doi:10.1111/nph.70776)
Supplement: Supplementary file 2 — Table S1 Allele‐specific expression pipeline statistics. Table S2 Overview of imprinted genes and enrichment. Table S3 Seed compartment DGE intersections and enrichment. Table S4 Top‐ranked single‐cell gene clusters and overlaps with seed compartment DGE intersections. Table S5 Raw data and statistics of auxin‐related experiments. Table S6 Hormonal treatment DGE: auxin vs pollination. Table S7 Auxin biosynthesis genes and ortholog expression. Table S8 Summary of NGS datasets. Please note: Wiley is not responsible for the content or functionality of any Supporting Information supplied by the authors. Any queries (other than missing material) should be directed to the New Phytologist Central Office. [file NPH-249-1580-s001.zip › Table_S1_ASE_pipeline.xlsx]

## Sheet: Information
New Phytologist Supporting Information
Article title:	Genomic imprinting in an early-diverging angiosperm reveals an ancient mechanism for seed initiation in flowering plants
Authors:	Ana M. Florez-Rueda, Mathias Scharmann, Leonardo P. de Souza, Alisdair R. Fernie, Julien B. Bachelier, Duarte D. Figueiredo
Article acceptance date:	2025-10-31

## Sheet: Summary_SNP_ASE
Summary of data underlying the estimation of maternal proportions and imprinted genes detection in the endosperm of both directions of a Nymphaea caerulea reciprocal cross.
S. careulea cross type and parameters	maternal heterozygous SNPs	paternal heterozygous SNPs	reciprocal homozygous SNPs	total
plant 1 x plant 2
total number of SNPs	28821	15438	4977
average maternal proportion per site	0.495	0.536	0.571	0.5192
total genes assesed	4686	2983	955	6766
mean number of polymorphic SNPs per gene	6.22	5.23	5.27	5771
IGs	190	136	27	314
number of SNPs on IGs	915	525	98
average maternal proportion on IGs	0.386	0.449	0.667
mean number of polymorphic SNPs per IG	4.82	3.86	3.63	4357
plant 2 x plant 1
total number of SNPs	19056	34221	5909
average maternal proportion per site	0.454	0.510	0.448	0.4814
total genes assesed	3408	5230	1024	7375
mean number of polymorphic SNPs per gene	5.65	6.62	5.84	6195
IGs	151	193	27	314
number of SNPs on IGs	681	869	109
average maternal proportion on IGs	0.499	0.423	0.369
mean number of polymorphic SNPs per IG	4.51	4.50	4.04	4472
Note: IG imprinted gene
