# Supplementary material for: Genomic imprinting in an early‐diverging angiosperm reveals an ancient mechanism for seed initiation in flowering plants
Source: New Phytol. 2025 Nov 28;249(4):1580–91. doi: 10.1111/nph.70776 (PMC12825398; doi:10.1111/nph.70776)
Supplement: Supplementary file 2 — Table S1 Allele‐specific expression pipeline statistics. Table S2 Overview of imprinted genes and enrichment. Table S3 Seed compartment DGE intersections and enrichment. Table S4 Top‐ranked single‐cell gene clusters and overlaps with seed compartment DGE intersections. Table S5 Raw data and statistics of auxin‐related experiments. Table S6 Hormonal treatment DGE: auxin vs pollination. Table S7 Auxin biosynthesis genes and ortholog expression. Table S8 Summary of NGS datasets. Please note: Wiley is not responsible for the content or functionality of any Supporting Information supplied by the authors. Any queries (other than missing material) should be directed to the New Phytologist Central Office. [file NPH-249-1580-s001.zip › Table_S2_Imprinted_genes_Nymphaea.xlsx]

## Sheet: Information
New Phytologist Supporting Information
Article title:	Genomic imprinting in an early-diverging angiosperm reveals an ancient mechanism for seed initiation in flowering plants
Authors:	Ana M. Florez-Rueda, Mathias Scharmann, Leonardo P. de Souza, Alisdair R. Fernie, Julien B. Bachelier, Duarte D. Figueiredo
Article acceptance date:	2025-10-31

## Sheet: README
SHEET	description
Full_details_IGs	List of imprinted genes in Nymphaea caerulea. Genomic coordinates, maternal proportions in both direction of the cross, test statisitic and functional annotation.
overlap_IGs_other_spss	Conserved imprinted genes in the endosperm of other species. Description of ortholog genes in other species, imprinted status, congruence and reference.
enrichment_PANTHER	Enriched terms as analyzed by the panther database using Arabidopsis thaliana orthologs, sets of genes corresponding to selected enriched terms are given.
enrichment_STRING	Enriched terms as analyzed by the STRING database using Arabidopsis thaliana orthologs, sets of genes corresponding to selected enriched terms are given.

## Sheet: Full_details_IGs
N	chrom.x	start.x	end.x	locusName	stats plant X	SNPs.x	mean_maternal_count.x	mean_paternal_count.x	maternal_proportion.x	maternal_expect.x	paternal_expect.x	chisq_statistic.x	p_value.x	stats plant Y	SNPs.y	mean_maternal_count.y	mean_paternal_count.y	maternal_proportion.y	maternal_expect.y	paternal_expect.y	chisq_statistic.y	p_value.y	imprint category	annotation	Pfam	Panther	KOG	ec	KO	GO	Best.hit.arabi.name	Best.hit.arabi.defline *manually curated annotation	Best.hit.clamy.name	Best.hit.clamy.defline	Best.hit.rice.name	Best.hit.rice.defline
1	GWHAAYW00000001	209205	219883	Nycol.A00013		3	21.67	118.67	0.1544	70.17	70.17	67.048	2.65043e-16		5	17.8	71.6	0.1991	44.7	44.7	32.376	1.27027e-08	moderate PEG		PF00743	PTHR23023 PTHR23023:SF142	EC:1.14.13.168	KOG1399	K11816	GO:0004499 GO:0016491 GO:0050660 GO:0050661 GO:0055114	AT1G48910	YUC10, YUCCA 10, Flavin-containing monooxygenase family protein			LOC_Os12g08780	flavin monooxygenase, putative, expressed
2	GWHAAYW00000001	1067301	1070781	Nycol.A00073		1	2	6	0.25	4	4	2	0.157299		1	0	21	0	10.5	10.5	21	4.59283e-06	moderate PEG		PF00107 PF08240	PTHR11695 PTHR11695:SF432	EC:1.1.1.1		K00001 K18857	GO:0008270 GO:0016491 GO:0055114	AT1G77120	ADH1, ALCOHOL DEHYDROGENASE
3	GWHAAYW00000001	5415013	5419971	Nycol.A00360		2	0	20	0	10	10	20	7.74422e-06		6	2.17	9	0.194	5.58	5.58	4.182	0.0408653	moderate PEG		PF00931	PTHR23155		KOG4658		GO:0043531	AT1G14920	GAI, GIBBERELLIC ACID INSENSITIVE
4	GWHAAYW00000001	6829289	6852366	Nycol.A00418		2	8	0	1	4	4	8	0.00467773		2	12.5	0	1	6.25	6.25	12.5	0.000406952	strong MEG		PF00777	PTHR13713 PTHR13713:SF31	EC:2.4.99.8	KOG2692		GO:0006486 GO:0008373	AT1G08660	MALE GAMETOPHYTE DEFECTIVE 2, MGP2, SIA1, SIALYLTRANSFERASE-LIKE 1			LOC_Os11g36420	sialyltransferase family domain containing protein, expressed
5	GWHAAYW00000001	7013223	7015589	Nycol.A00426		1	0	8	0	4	4	8	0.00467773		2	0	49	0	24.5	24.5	49	2.55963e-12	strong PEG		PF01535 PF13041	PTHR24015				GO:0005515	AT3G29230	Tetratricopeptide repeat (TPR)-like superfamily protein			LOC_Os01g68490	tetratricopeptide-like helical, putative, expressed
6	GWHAAYW00000001	7024289	7026929	Nycol.A00432		1	4	65	0.058	34.5	34.5	53.928	2.08022e-13		6	33.5	148.33	0.1842	90.92	90.92	72.521	1.65283e-17	moderate PEG		PF00319 PF01486	PTHR11945 PTHR11945:SF97		KOG0014	K09264	GO:0003677 GO:0003700 GO:0005634 GO:0006355 GO:0046983	AT5G20240	K-box region and MADS-box transcription factor family protein			LOC_Os01g66030	OsMADS2 - MADS-box family gene with MIKCc type-box, expressed
7	GWHAAYW00000001	8741773	8764515	Nycol.A00522		7	18.43	109.57	0.144	64	64	64.899	7.88532e-16		1	0	35	0	17.5	17.5	35	3.29705e-09	moderate PEG		PF00355 PF08417	PTHR21266 PTHR21266:SF25	EC:1.14.12.20			GO:0010277 GO:0016491 GO:0051537 GO:0055114	AT4G25650	ACD1-like			LOC_Os03g59110	pheophorbide a oxygenase, chloroplast precursor, putative, expressed
8	GWHAAYW00000001	11038105	11045016	Nycol.A00616		3	10.67	0.67	0.9412	5.67	5.67	8.824	0.00297371		1	8	0	1	4	4	8	0.00467773	strong MEG		PF13855	PTHR23155 PTHR23155:SF501		KOG0617		GO:0005515	AT4G35470	plant intracellular ras group-related LRR 4			LOC_Os08g40090	leucine rich repeat containing protein, expressed
9	GWHAAYW00000001	12498731	12514832	Nycol.A00673		1	0	25	0	12.5	12.5	25	5.73303e-07		1	0	227	0	113.5	113.5	227	2.68912e-51	strong PEG		PF05600	PTHR14894 PTHR14894:SF0		KOG2607			AT5G06830	(1 of 1) PTHR14894 - CDK5 REGULATORY SUBUNIT-ASSOCIATED PROTEIN 3	Cre01.g047229	(1 of 1) PTHR14894 - CDK5 REGULATORY SUBUNIT-ASSOCIATED PROTEIN 3	LOC_Os06g21560	CDK5RAP3, putative, expressed
10	GWHAAYW00000001	12966058	12975998	Nycol.A00695		1	0	131	0	65.5	65.5	131	2.47606e-30		1	0	235	0	117.5	117.5	235	4.84145e-53	strong PEG		PF03735	PTHR33432		KOG4675			AT5G13020	Emsy N Terminus (ENT)/ plant Tudor-like domains-containing protein			LOC_Os08g23930	ENT domain containing protein, expressed
11	GWHAAYW00000001	13358552	13371789	Nycol.A00719		1	0	172	0	86	86	172	2.70621e-39		9	28.11	154.67	0.1538	91.39	91.39	87.627	7.90295e-21	moderate PEG		PF00730 PF15628 PF15629	PTHR10359 PTHR10359:SF22	EC:4.2.99.18			GO:0003824 GO:0006281 GO:0006284 GO:0051539	AT5G04560	DEMETER . HhH-GPD base excision DNA repair family protein			LOC_Os01g11900	hhH-GPD superfamily base excision DNA repair protein, expressed
12	GWHAAYW00000001	13455922	13463842	Nycol.A00729		1	0	63	0	31.5	31.5	63	2.06707e-15		1	0	23	0	11.5	11.5	23	1.62001e-06	strong PEG		PF13947	PTHR33355 PTHR33355:SF7				GO:0030247	AT3G44716
13	GWHAAYW00000001	14000033	14005009	Nycol.A00787		1	0	136	0	68	68	136	1.9953e-31		1	14	206	0.0636	110	110	167.564	2.5195e-38	strong PEG		PF00085	PTHR10438 PTHR10438:SF280	EC:1.8.1.8	KOG0910		GO:0006662 GO:0015035 GO:0045454	AT1G76760	thioredoxin Y1	Cre10.g446100	Chloroplastic thioredoxin y	LOC_Os01g73234	thioredoxin, putative, expressed
14	GWHAAYW00000001	14393093	14398209	Nycol.A00830		1	42	8	0.84	25	25	23.12	1.52199e-06		2	128	9	0.9343	68.5	68.5	103.365	2.78761e-24	moderate MEG		PF04893	PTHR21236 PTHR21236:SF8		KOG3103		GO:0016020	AT2G36300	Integral membrane Yip1 family protein	Cre09.g402650	(1 of 1) PTHR21236:SF2 - PROTEIN F32D8.14, ISOFORM A	LOC_Os03g17990	Yip1 domain containing protein, expressed
15	GWHAAYW00000001	14406167	14409556	Nycol.A00833		1	92	7	0.9293	49.5	49.5	72.98	1.30984e-17		7	166.57	30.29	0.8462	98.43	98.43	94.352	2.64167e-22	moderate MEG		PF13041	PTHR24015 PTHR24015:SF724				GO:0005515	AT1G22960	Pentatricopeptide repeat (PPR) superfamily protein	Cre01.g050500	Translation factor for chloroplast petB RNA	LOC_Os12g05640	pentatricopeptide containing protein, putative, expressed
16	GWHAAYW00000001	15190427	15198233	Nycol.A00919		16	62.81	8.25	0.8839	35.53	35.53	41.894	9.63759e-11		7	94.86	26.86	0.7793	60.86	60.86	37.991	7.10859e-10	moderate MEG		PF00069	PTHR24362 PTHR24362:SF258	EC:2.7.11.1	KOG0591	K08857	GO:0004672 GO:0004713 GO:0005524 GO:0006468	AT3G44200	NIMA (never in mitosis, gene A)-related 6			LOC_Os05g36960	protein kinase, putative, expressed
17	GWHAAYW00000001	15590669	15598507	Nycol.A00961		2	50	13	0.7937	31.5	31.5	21.73	3.13819e-06		4	29.25	7.5	0.7959	18.38	18.38	12.872	0.000333455	moderate MEG		PF06058	PTHR16290 PTHR16290:SF3		KOG2868	K12611		AT1G08370	decapping 1	Cre07.g339250	(1 of 1) K12611 - mRNA-decapping enzyme 1B (DCP1B)	LOC_Os11g05650	mRNA-decapping enzyme, putative, expressed
18	GWHAAYW00000001	17053938	17065153	Nycol.A01146		1	0	18	0	9	9	18	2.20905e-05		18	38.61	140.39	0.2157	89.5	89.5	57.87	2.80036e-14	moderate PEG		PF00515 PF12796 PF13414	PTHR22904 PTHR22904:SF361		KOG4412		GO:0005515	AT3G04710	ankyrin repeat family protein			LOC_Os05g01310	ankyrin repeat family protein, putative, expressed
19	GWHAAYW00000001	17659725	17663527	Nycol.A01208		8	0	12	0	6	6	12	0.000532006		4	2	6.5	0.2353	4.25	4.25	2.382	0.122713	moderate PEG		PF04720	PTHR31579 PTHR31579:SF5					AT3G22970	Protein of unknown function (DUF506)	Cre03.g148500	PWR motif protein	LOC_Os03g58230	plant-specific domain TIGR01615 family protein, expressed
20	GWHAAYW00000001	18442869	18450868	Nycol.A01270		5	0	14.8	0	7.4	7.4	14.8	0.000119536		5	7.2	82.4	0.0804	44.8	44.8	63.114	1.95054e-15	strong PEG		PF00916 PF01740	PTHR11814 PTHR11814:SF60			K17471	GO:0008271 GO:0008272 GO:0009507 GO:0015116 GO:0016020 GO:0016021 GO:0055085	AT3G51895	sulfate transporter 3;1			LOC_Os03g06520	sulfate transporter, putative, expressed
21	GWHAAYW00000001	18674710	18675045	Nycol.A01289		1	39	6	0.8667	22.5	22.5	24.2	8.68323e-07		1	237	0	1	118.5	118.5	237	1.7736e-53	moderate MEG		PF09187	PTHR36366 PTHR36366:SF1				GO:0005634 GO:0044030	AT3G22680	DEFECTIVE IN MERISTEM SILENCING 7, DMS7, RDM1, RNA-DIRECTED DNA METHYLATION 1
22	GWHAAYW00000001	18765301	18767693	Nycol.A01296		3	0	20.67	0	10.33	10.33	20.667	5.46593e-06		8	15.75	111	0.1243	63.38	63.38	71.578	2.66457e-17	moderate PEG			PTHR33829 PTHR33829:SF1					AT5G52420	PRCE3, PSI-INTERACTING ROOT-CELL ENRICHED 3			LOC_Os10g40040	expressed protein
23	GWHAAYW00000001	18769265	18772230	Nycol.A01297		1	8	48	0.1429	28	28	28.571	9.03049e-08		1	22	74	0.2292	48	48	28.167	1.11305e-07	moderate PEG		PF00190	PTHR31189 PTHR31189:SF3				GO:0045735	AT3G22640	cupin family protein			LOC_Os03g46100	cupin domain containing protein, expressed
24	GWHAAYW00000001	19127153	19127999	Nycol.A01345		6	0	103.17	0	51.58	51.58	103.167	3.08107e-24		5	1.6	25.8	0.0584	13.7	13.7	21.374	3.77915e-06	strong PEG		PF04927	PTHR31174 PTHR31174:SF7					AT3G22490	ATRAB28, RAB28, RESPONSIVE TO ABSCISIC ACID 28
25	GWHAAYW00000001	19422624	19427817	Nycol.A01369		13	155.92	48.69	0.762	102.31	102.31	56.195	6.56158e-14		12	195.08	44.75	0.8134	119.92	119.92	94.233	2.80546e-22	moderate MEG			PTHR17130 PTHR17130:SF24				GO:0005515	AT1G55480	protein containing PDZ domain, a K-box domain, and a TPR region	Cre01.g031100	conserved expressed protein, SHOOT1 homolog	LOC_Os07g07540	SHOOT1 protein, putative, expressed
26	GWHAAYW00000001	20086061	20114594	Nycol.A01428		4	160.5	51	0.7589	105.75	105.75	56.691	5.09837e-14		4	36.75	10.25	0.7819	23.5	23.5	14.941	0.000110897	moderate MEG		PF00917 PF12436 PF13423 PF14533	PTHR24006 PTHR24006:SF445	EC:3.4.19.12	KOG1870 KOG1872	K11838	GO:0005515	AT5G06600	UBP12 ubiquitin-specific protease 12	Cre07.g336200	(1 of 1) K11838 - ubiquitin carboxyl-terminal hydrolase 7 (USP7, UBP15)	LOC_Os12g30540	ubiquitin carboxyl-terminal hydrolase, putative, expressed
27	GWHAAYW00000001	20366423	20384361	Nycol.A01455		1	216	0	1	108	108	216	6.74406e-49		1	128	2	0.9846	65	65	122.123	2.16953e-28	strong MEG		PF00004 PF00533 PF08519	PTHR23389 PTHR23389:SF10		KOG1968	K10754	GO:0003677 GO:0003689 GO:0005524 GO:0005663 GO:0006260 GO:0006281	AT5G22010	RFC1 replication factor C1	Cre12.g521200	DNA replication factor C complex subunit 1	LOC_Os11g36390	RFC1 - Putative clamp loader of PCNA, replication factor C subunit 1, expressed
28	GWHAAYW00000001	21570691	21571990	Nycol.A01531		1	0	145	0	72.5	72.5	145	2.14764e-33		1	0	62	0	31	31	62	3.43457e-15	strong PEG			PTHR34666 PTHR34666:SF1					AT1G71910
29	GWHAAYW00000001	22334794	22337171	Nycol.A01581		47	23.51	197.87	0.1062	110.69	110.69	137.328	1.02243e-31		13	19.38	102.62	0.1589	61	61	56.782	4.8699e-14	moderate PEG		PF00139 PF07714	PTHR27007	EC:2.7.11.1	KOG1187		GO:0004672 GO:0004713 GO:0005524 GO:0006468 GO:0030246	AT3G55550	L-TYPE LECTIN RECEPTOR KINASE S.4, LECRK-S.4	Cre11.g467584	(1 of 7) PTHR24359 - SERINE/THREONINE-PROTEIN KINASE SBK1
30	GWHAAYW00000001	24934855	24937190	Nycol.A01769		22	10.68	155.41	0.0643	83.05	83.05	126.112	2.90675e-29		22	2.82	152.73	0.0181	77.77	77.77	144.477	2.79454e-33	strong PEG		PF00011 PF03101	PTHR11527 PTHR11527:SF93		KOG0710		GO:0003824	AT4G15090	Hsp20/alpha crystallin family (HSP20) // FAR1 DNA-binding domain (FAR1)
31	GWHAAYW00000001	25653929	25658013	Nycol.A01847		1	113	14	0.8898	63.5	63.5	77.173	1.56602e-18		2	196	0	1	98	98	196	1.55871e-44	moderate MEG		PF00153	PTHR24089 PTHR24089:SF340		KOG0749	K05863	GO:0005215 GO:0005743 GO:0006810 GO:0055085	AT4G28390	ADP/ATP carrier 3	Cre09.g386650	ADP/ATP carrier protein, mitochondrial	LOC_Os05g23720	mitochondrial carrier protein, putative, expressed
32	GWHAAYW00000001	25926237	25950266	Nycol.A01886		1	0	7	0	3.5	3.5	7	0.00815097		1	0	191	0	95.5	95.5	191	1.92334e-43	strong PEG			PTHR36886				GO:0046872	AT2G33835	Zinc finger C-x8-C-x5-C-x3-H type family protein
33	GWHAAYW00000001	26322021	26326061	Nycol.A01930		1	64	197	0.2452	130.5	130.5	67.774	1.83356e-16		1	0	232	0	116	116	232	2.18365e-52	moderate PEG		PF11969	PTHR23089 PTHR23089:SF3		KOG3275		GO:0003824	AT1G31160	HISTIDINE TRIAD NUCLEOTIDE-BINDING 2	Cre06.g273000	Protein Kinase C Binding Protein	LOC_Os06g45660	histidine triad family protein, putative, expressed
34	GWHAAYW00000001	27314323	27322983	Nycol.A02038		1	0	57	0	28.5	28.5	57	4.35812e-14		4	13.75	127.5	0.0973	70.62	70.62	91.604	1.0588e-21	strong PEG		PF00013 PF01612	PTHR12124 PTHR12124:SF45	EC:3.1.13.5		K18740	GO:0003676 GO:0003723 GO:0006139 GO:0008408	AT2G25910	3'-5' exonuclease domain-containing protein / K homology domain-containing protein / KH domain-containing protein			LOC_Os01g38620	3-5 exonuclease/ nucleic acid binding protein, putative, expressed
35	GWHAAYW00000001	27361674	27367930	Nycol.A02041		2	0	6.5	0	3.25	3.25	6.5	0.0107874		2	0	11.5	0	5.75	5.75	11.5	0.000695962	strong PEG			PTHR34281					AT2G25930	ELF3, Protein EARLY FLOWERING 3, hydroxyproline-rich glycoprotein family protein			LOC_Os06g05060	ELF3 protein, putative, expressed
36	GWHAAYW00000001	29059535	29066506	Nycol.A02204		6	59.67	16.5	0.7834	38.08	38.08	24.464	7.57011e-07		1	33	0	1	16.5	16.5	33	9.21589e-09	moderate MEG		PF05664	PTHR31280 PTHR31280:SF4					AT2G25800	Protein of unknown function (DUF810)	Cre11.g467500	(1 of 1) PF05664 - Plant family of unknown function (DUF810) (DUF810)	LOC_Os09g17760	expressed protein
37	GWHAAYW00000001	30580896	30598279	Nycol.A02346		3	133	5.33	0.9614	69.17	69.17	117.822	1.89621e-27		1	48	0	1	24	24	48	4.26219e-12	strong MEG		PF00136 PF03104 PF08996 PF12254	PTHR10322 PTHR10322:SF21	EC:2.7.7.7		K02320	GO:0000166 GO:0001882 GO:0003676 GO:0003677 GO:0003887 GO:0006260 GO:0008408	AT5G67100	DNA-directed DNA polymerases	Cre04.g214350	DNA polymerase alpha, catalytic subunit	LOC_Os01g64820	POLA1 - Putative DNA polymerase alpha catalytic subunit, expressed
38	GWHAAYW00000001	31778530	31792807	Nycol.A02451		1	0	86	0	43	43	86	1.79936e-20		1	2	69	0.0282	35.5	35.5	63.225	1.8436e-15	strong PEG		PF00249 PF14379	PTHR31314 PTHR31314:SF21				GO:0003677	AT4G28610	phosphate starvation response 1			LOC_Os03g21240	myb-like DNA-binding domain containing protein, expressed
39	GWHAAYW00000001	32852781	32857490	Nycol.A02519		5	50.2	15.8	0.7606	33	33	17.93	2.29216e-05		5	137.2	38.8	0.7795	88	88	55.015	1.19641e-13	moderate MEG		PF01535 PF13041	PTHR24015				GO:0005515	AT4G21065	PF01535//PF13041 - PPR repeat (PPR) // PPR repeat family (PPR_2)			LOC_Os02g06880	EMB2758, putative, expressed
40	GWHAAYW00000001	34496300	34503056	Nycol.A02705		1	0	219	0	109.5	109.5	219	1.49455e-49		1	2	233	0.0085	117.5	117.5	227.068	2.59873e-51	strong PEG		PF00291	PTHR10314 PTHR10314:SF98	EC:4.2.1.20		K01696	GO:0000162 GO:0004834 GO:0006568	AT4G27070	tryptophan synthase beta-subunit 2	Cre03.g161400	Tryptophan synthase beta subunit	LOC_Os08g04180	tryptophan synthase beta chain 1, putative, expressed
41	GWHAAYW00000001	37746768	37752049	Nycol.A03026		1	53	0	1	26.5	26.5	53	3.33548e-13		8	20.38	0	1	10.19	10.19	20.375	6.3656e-06	strong MEG		PF11955	PTHR31476 PTHR31476:SF13					AT2G39120	Ubiquitin carboxyl-terminal hydrolase family protein			LOC_Os03g57270	ubiquitin carboxyl-terminal hydrolase, family 1, putative, expressed
42	GWHAAYW00000001	37963703	37990722	Nycol.A03050		1	0	18	0	9	9	18	2.20905e-05		1	0	7	0	3.5	3.5	7	0.00815097	strong PEG		PF00637 PF05131	PTHR23323 PTHR23323:SF26				GO:0005515 GO:0006886 GO:0016192	AT1G12470	zinc ion binding	Cre07.g328550	Subunit of the VPS-C complex	LOC_Os08g08060	vacuolar protein sorting-associated protein 18, putative, expressed
43	GWHAAYW00000001	38657755	38664119	Nycol.A03117		1	0	11	0	5.5	5.5	11	0.000911119		1	0	117	0	58.5	58.5	117	2.87068e-27	strong PEG		PF01966	PTHR11845 PTHR11845:SF15		KOG3197	K07023		AT1G26160	Metal-dependent phosphohydrolase	Cre06.g265900	(1 of 1) K07023 - putative hydrolases of HD superfamily (K07023)	LOC_Os01g45390	HD domain containing protein 2, putative, expressed
44	GWHAAYW00000001	38951349	38954248	Nycol.A03145		2	10	0	1	5	5	10	0.0015654		1	6	0	1	3	3	6	0.0143059	strong MEG		PF02453	PTHR10994 PTHR10994:SF61		KOG1792			AT2G20590	Reticulon family protein			LOC_Os02g19990	reticulon domain containing protein, putative, expressed
45	GWHAAYW00000001	38954333	38960643	Nycol.A03146		2	16	57	0.2192	36.5	36.5	23.027	1.59709e-06		1	0	6	0	3	3	6	0.0143059	moderate PEG		PF00155	PTHR11751 PTHR11751:SF363			K00815	GO:0003824 GO:0006520 GO:0008483 GO:0009058 GO:0030170	AT5G36160	Tyrosine transaminase family protein			LOC_Os11g35040	aminotransferase, classes I and II, domain containing protein, expressed
46	GWHAAYW00000001	40231100	40234619	Nycol.A03283		14	55.36	14.79	0.7892	35.07	35.07	23.467	1.27076e-06		3	14.67	0	1	7.33	7.33	14.667	0.000128295	moderate MEG		PF00657	PTHR22835 PTHR22835:SF261	EC:3.1.1.3			GO:0016788	AT5G45960	GDSL-like Lipase/Acylhydrolase superfamily protein	Cre16.g680300	(1 of 5) 2.3.1.43 - Phosphatidylcholine--sterol O-acyltransferase / Phospholipid--cholesterol acyltransferase	LOC_Os02g01980	GDSL-like lipase/acylhydrolase, putative, expressed
47	GWHAAYW00000001	40875153	40877969	Nycol.A03346		1	50	210	0.1923	130	130	98.462	3.31399e-23		1	13	254	0.0487	133.5	133.5	217.532	3.1244e-49	moderate PEG		PF00191	PTHR10502 PTHR10502:SF113		KOG0819	K17099	GO:0005509 GO:0005544	AT5G12380	annexin 8
48	GWHAAYW00000001	41002974	41006137	Nycol.A03359		3	16.33	0	1	8.17	8.17	16.333	5.31213e-05		1	16	0	1	8	8	16	6.33425e-05	strong MEG		PF04185	PTHR31956 PTHR31956:SF10			K01114	GO:0003824 GO:0008152 GO:0016788	AT2G26870	non-specific phospholipase C2			LOC_Os01g72520	phosphoesterase family protein, putative, expressed
49	GWHAAYW00000001	41415226	41420032	Nycol.A03392		1	0	13	0	6.5	6.5	13	0.000311491		1	0	13	0	6.5	6.5	13	0.000311491	strong PEG			PTHR22836					AT5G13480	FY, WDR33
50	GWHAAYW00000001	41681648	41739548	Nycol.A03418		1	7	0	1	3.5	3.5	7	0.00815097		5	13.6	4.4	0.7556	9	9	4.702	0.0301236	moderate MEG		PF00097 PF00400	PTHR22847 PTHR22847:SF451		KOG0265 KOG0266	K10143	GO:0005515 GO:0008270 GO:0046872	AT2G32950	E3 ubiquitin-protein ligase COP1, Transducin/WD40 repeat-like superfamily protein	Cre02.g085050	(1 of 2) K10143 - E3 ubiquitin-protein ligase RFWD2 (RFWD2, COP1)	LOC_Os02g53140	COP1, putative, expressed
51	GWHAAYW00000002	5950162	5953967	Nycol.B00542		1	4	58	0.0645	31	31	47.032	6.98279e-12		1	46	156	0.2277	101	101	59.901	9.97513e-15	moderate PEG		PF00581	PTHR12231 PTHR12231:SF112		KOG1530			AT4G27700	Rhodanese/Cell cycle control phosphatase superfamily protein	Cre16.g650050	(1 of 2) PTHR12231:SF112 - RHODANESE-LIKE DOMAIN-CONTAINING PROTEIN 14, CHLOROPLASTIC	LOC_Os09g36040	rhodanese-like domain containing protein, putative, expressed
52	GWHAAYW00000002	7171507	7173450	Nycol.B00682		1	0	115	0	57.5	57.5	115	7.86975e-27		1	0	13	0	6.5	6.5	13	0.000311491	strong PEG		PF01946	PTHR10617 PTHR10617:SF115		KOG2960	K03146		AT5G54770	thiazole biosynthetic enzyme, chloroplast (ARA6) (THI1) (THI4)	Cre04.g214150	Thiazole biosynthetic enzyme	LOC_Os07g34570	FAD dependent oxidoreductase domain containing protein, expressed
53	GWHAAYW00000002	7717896	7739630	Nycol.B00722		2	104	0	1	52	52	104	2.02316e-24		1	59	0	1	29.5	29.5	59	1.57672e-14	strong MEG		PF07910	PTHR24375 PTHR24375:SF183					AT3G48380	Peptidase C78, ubiquitin fold modifier-specific peptidase 1/ 2	Cre03.g197900	(1 of 1) PTHR24375//PTHR24375:SF183 - FAMILY NOT NAMED // C2H2 AND C2HC ZINC FINGERS SUPERFAMILY PROTEIN	LOC_Os12g18760	peptidase family C78 domain containing protein, expressed
54	GWHAAYW00000002	8398153	8404336	Nycol.B00783		4	0	18.25	0	9.12	9.12	18.25	1.93726e-05		4	0	122.75	0	61.38	61.38	122.75	1.58175e-28	strong PEG		PF04733	PTHR10805 PTHR10805:SF1		KOG3081	K17268	GO:0005198 GO:0005515 GO:0006890	AT1G30630	Coatomer epsilon subunit	Cre13.g592450	Epsilon subunit of COP-I complex	LOC_Os04g52270	coatomer subunit epsilon, putative, expressed
55	GWHAAYW00000002	8673918	8682902	Nycol.B00814		2	65.5	21	0.7572	43.25	43.25	22.893	1.71269e-06		2	95	3	0.9694	49	49	86.367	1.49432e-20	moderate MEG		PF00450	PTHR11802 PTHR11802:SF29		KOG1282	K16296	GO:0004185 GO:0006508	AT1G33540	SCPL18, SERINE CARBOXYPEPTIDASE-LIKE 18
56	GWHAAYW00000002	11085237	11093216	Nycol.B00987		2	0	42	0	21	21	42	9.12734e-11		2	7	40.5	0.1474	23.75	23.75	23.626	1.16977e-06	moderate PEG		PF10250	PTHR31741 PTHR31741:SF14					AT1G04910	O-fucosyltransferase family protein			LOC_Os12g23760	growth regulator related protein, putative, expressed
57	GWHAAYW00000002	11941941	11944878	Nycol.B01040		1	9	0	1	4.5	4.5	9	0.0026998		1	145	0	1	72.5	72.5	145	2.14764e-33	strong MEG		PF13578	PTHR10509 PTHR10509:SF20	EC:2.1.1.104	KOG1663	K00588	GO:0008171	AT4G26220	CAFFEOYL COENZYME A ESTER O-METHYLTRANSFERASE 7, CCOAOMT7
58	GWHAAYW00000002	13380406	13388042	Nycol.B01120		24	107.71	13.33	0.8898	60.52	60.52	73.583	9.64794e-18		2	44	2.5	0.9462	23.25	23.25	37.038	1.15871e-09	moderate MEG		PF03101 PF04434 PF10551	PTHR31669			K17604	GO:0006355 GO:0008270	AT4G38180	FAR1-RELATED SEQUENCE 5, FRS5			LOC_Os07g42400	transposon protein, putative, unclassified, expressed
59	GWHAAYW00000002	13669146	13674447	Nycol.B01160		5	5.8	52.2	0.1	29	29	37.12	1.11079e-09		23	19.61	78.13	0.2006	48.87	48.87	35.04	3.22976e-09	moderate PEG		PF00291 PF00585	PTHR10314 PTHR10314:SF30	EC:4.3.1.19	KOG1250	K01754	GO:0004794 GO:0009097	AT3G10050	L-O-methylthreonine resistant 1	Cre02.g073200	Threonine deaminase	LOC_Os03g50510	threonine dehydratase biosynthetic, chloroplast precursor, putative, expressed
60	GWHAAYW00000002	13707270	13716298	Nycol.B01165		2	0	131.5	0	65.75	65.75	131.5	1.92474e-30		7	26	162.57	0.1379	94.29	94.29	98.911	2.64132e-23	moderate PEG		PF08542 PF13177	PTHR11669 PTHR11669:SF1			K10756	GO:0003677 GO:0006260	AT5G27740	RCF3 - Activator 1 subunit 3Protein. EMBRYO DEFECTIVE 161 ATPase family associated with various cellular activities (AAA)	Cre16.g679950	DNA replication factor C complex subunit 3	LOC_Os03g57870	RFC3 - Putative clamp loader of PCNA, replication factor C subunit 3, expressed
61	GWHAAYW00000002	13771816	13774366	Nycol.B01177		1	0	65	0	32.5	32.5	65	7.48981e-16		3	10.67	54	0.1649	32.33	32.33	29.038	7.09797e-08	moderate PEG			PTHR11122 PTHR11122:SF18		KOG1594		GO:0003824 GO:0005975 GO:0030246	AT1G64770	NDH-dependent cyclic electron flow 1			LOC_Os03g06230	galactose mutarotase-like, putative, expressed
62	GWHAAYW00000002	13886668	13893907	Nycol.B01195		1	7	0	1	3.5	3.5	7	0.00815097		1	38	4	0.9048	21	21	27.524	1.55172e-07	strong MEG		PF00208 PF02812	PTHR11606 PTHR11606:SF12	EC:1.4.1.2		K00261	GO:0006520 GO:0016491 GO:0016639 GO:0055114	AT5G18170	glutamate dehydrogenase 1	Cre05.g232150	Glutamate dehydrogenase	LOC_Os03g58040	glutamate dehydrogenase protein, putative, expressed
63	GWHAAYW00000002	14732118	14740494	Nycol.B01285		3	15.33	0	1	7.67	7.67	15.333	9.01124e-05		3	47.67	0.67	0.9862	24.17	24.17	45.703	1.3758e-11	strong MEG		PF02170 PF02171 PF08699 PF16486 PF16487 PF16488	PTHR22891 PTHR22891:SF45			K11593	GO:0003676 GO:0005515	AT5G43810	AGO10, ARGONAUTE 10, PINHEAD	Cre04.g214250	Argonaute-like protein	LOC_Os06g39640	PINHEAD, putative, expressed
64	GWHAAYW00000002	15424920	15430119	Nycol.B01362		1	152	0	1	76	76	152	6.33616e-35		1	112	0	1	56	56	112	3.5731e-26	strong MEG		PF00069	PTHR24055 PTHR24055:SF214	EC:2.7.11.24		K04371	GO:0004672 GO:0004707 GO:0004713 GO:0005524 GO:0006468	AT3G45640	MITOGEN-ACTIVATED PROTEIN KINASE 3	Cre01.g010000	Mitogen-Activated Protein Kinase
65	GWHAAYW00000002	15896379	15898660	Nycol.B01411		1	59	0	1	29.5	29.5	59	1.57672e-14		1	9	0	1	4.5	4.5	9	0.0026998	strong MEG		PF01541	PTHR20208 PTHR20208:SF10			K15078		AT2G30350	Excinuclease ABC, C subunit, N-terminal
66	GWHAAYW00000002	16609551	16613594	Nycol.B01494		1	0	7	0	3.5	3.5	7	0.00815097		1	0	6	0	3	3	6	0.0143059	strong PEG		PF00120 PF03951	PTHR20852 PTHR20852:SF59	EC:6.3.1.2		K01915	GO:0003824 GO:0004356 GO:0006542 GO:0006807	AT5G37600	GLN1; glutamine synthase clone R1	Cre02.g113200	Glutamine synthetase
67	GWHAAYW00000002	17462015	17478199	Nycol.B01580		4	6.75	0	1	3.38	3.38	6.75	0.00937477		4	50	6.5	0.885	28.25	28.25	33.491	7.1589e-09	moderate MEG			PTHR33400 PTHR33400:SF2				GO:0046872	AT1G19860	Zinc finger C-x8-C-x5-C-x3-H type family protein			LOC_Os04g56750	zinc finger C-x8-C-x5-C-x3-H type family protein, expressed
68	GWHAAYW00000002	18329460	18401963	Nycol.B01667		2	36	0	1	18	18	36	1.97318e-09		3	143.33	6	0.9598	74.67	74.67	126.298	2.64661e-29	strong MEG		PF02364 PF14288	PTHR12741 PTHR12741:SF12	EC:2.4.1.34		K11000	GO:0000148 GO:0003843 GO:0006075 GO:0016020	AT3G07160	glucan synthase-like 10	Cre03.g183700	Glucan synthase-like 3
69	GWHAAYW00000002	20598117	20600900	Nycol.B01827		1	6	36	0.1429	21	21	21.429	3.67258e-06		1	0	166	0	83	83	166	5.53179e-38	moderate PEG			PTHR37745					AT3G60850
70	GWHAAYW00000002	22188824	22208044	Nycol.B01901		1	2	244	0.0081	123	123	238.065	1.03901e-53		1	0	265	0	132.5	132.5	265	1.39532e-59	strong PEG		PF00501 PF13193 PF16177	PTHR24095 PTHR24095:SF178	EC:6.2.1.1		K01895	GO:0003824 GO:0003987 GO:0008152 GO:0016208 GO:0019427	AT5G36880	acetyl-CoA synthetase	Cre01.g055408	(1 of 3) K01895 - acetyl-CoA synthetase (ACSS, acs)	LOC_Os02g32490	AMP-binding enzyme, putative, expressed
71	GWHAAYW00000002	23503040	23510864	Nycol.B01953		26	28.96	88.85	0.2458	58.9	58.9	30.441	3.44202e-08		9	26.11	136.33	0.1607	81.22	81.22	74.788	5.24002e-18	moderate PEG		PF02181	PTHR23213 PTHR23213:SF215					AT3G25500	formin homology 1			LOC_Os01g67240	formin-like protein 1 precursor, putative, expressed
72	GWHAAYW00000002	23519362	23563578	Nycol.B01954		10	1.6	8.5	0.1584	5.05	5.05	4.714	0.0299204		5	2.2	37.2	0.0558	19.7	19.7	31.091	2.46163e-08	moderate PEG		PF00232	PTHR10353	EC:3.2.1.21	KOG0626	K01188	GO:0004553 GO:0005975 GO:0008422 GO:0030245	AT5G36890	beta glucosidase 42	Cre07.g320850	(1 of 2) 3.2.1.21 - Beta-glucosidase / Gentobiase	LOC_Os01g67220	Os1bglu4 - beta-glucosidase-like protein without signal sequence, expressed
73	GWHAAYW00000002	25298060	25303863	Nycol.B02037		1	0	95	0	47.5	47.5	95	1.90385e-22		1	0	237	0	118.5	118.5	237	1.7736e-53	strong PEG		PF12656	PTHR15818 PTHR15818:SF2				GO:0003676	AT1G33520	MODIFIER OF SNC1, 2, MOS2			LOC_Os03g14860	G-patch domain containing protein, expressed
74	GWHAAYW00000002	29286542	29297166	Nycol.B02348		1	0	108	0	54	54	108	2.68778e-25		2	0	34.5	0	17.25	17.25	34.5	4.26251e-09	strong PEG		PF13839 PF14416	PTHR32285 PTHR32285:SF18					AT5G51640	Plant protein of unknown function (DUF828)			LOC_Os01g68630	leaf senescence related protein, putative, expressed
75	GWHAAYW00000002	29453548	29469126	Nycol.B02359		6	90	20.67	0.8133	55.33	55.33	43.438	4.37663e-11		2	64.5	6.5	0.9085	35.5	35.5	47.38	5.84679e-12	moderate MEG		PF00562 PF04560 PF04561 PF04563 PF04565 PF04566 PF04567	PTHR20856 PTHR20856:SF21	EC:2.7.7.6		K16252	GO:0003677 GO:0003899 GO:0006351 GO:0032549	AT3G23780	NRPD2 - nuclear RNA polymerase D2A			LOC_Os04g54840	DNA-directed RNA polymerase subunit, putative, expressed
76	GWHAAYW00000002	29481325	29483297	Nycol.B02362		2	6.5	32	0.1688	19.25	19.25	16.89	3.96178e-05		2	2	102.5	0.0191	52.25	52.25	96.653	8.26025e-23	moderate PEG			PTHR35463 PTHR35463:SF1					AT5G64820	Transmembrane protein
77	GWHAAYW00000002	30546522	30554927	Nycol.B02472		2	9	0	1	4.5	4.5	9	0.0026998		4	14	0	1	7	7	14	0.000182811	strong MEG		PF04979	PTHR12398			K16833	GO:0004864 GO:0009966 GO:0043666	AT5G64820	transmembrane protein			LOC_Os05g23610	protein phosphatase inhibitor 2 containing protein, expressed
78	GWHAAYW00000002	31102920	31103608	Nycol.B02519		1	129	0	1	64.5	64.5	129	6.78184e-30		1	158	12	0.9294	85	85	125.388	4.18509e-29	strong MEG
79	GWHAAYW00000002	31363888	31367857	Nycol.B02546		1	133	0	1	66.5	66.5	133	9.04118e-31		1	139	0	1	69.5	69.5	139	4.40449e-32	strong MEG		PF00069	PTHR24349 PTHR24349:SF111	EC:2.7.11.1	KOG0032		GO:0004672 GO:0004713 GO:0005524 GO:0006468	AT1G12580	phosphoenolpyruvate carboxylase-related kinase 1			LOC_Os06g03682	calcium-dependent protein kinase isoform AK1, putative, expressed
80	GWHAAYW00000002	32660853	32661509	Nycol.B02632		1	0	17	0	8.5	8.5	17	3.73798e-05		1	2	31	0.0606	16.5	16.5	25.485	4.45871e-07	strong PEG
81	GWHAAYW00000002	33076131	33078388	Nycol.B02673		1	54	0	1	27	27	54	2.0049e-13		1	228	2	0.9913	115	115	222.07	3.19866e-50	strong MEG		PF13414	PTHR36326				GO:0005515	AT3G51280	Tetratricopeptide repeat (TPR)-like superfamily protein			LOC_Os09g36740	tetratricopeptide repeat domain containing protein, expressed
82	GWHAAYW00000002	33551130	33555560	Nycol.B02721		2	10	68.5	0.1274	39.25	39.25	43.596	4.03758e-11		5	36	135	0.2105	85.5	85.5	57.316	3.71164e-14	moderate PEG		PF00366 PF16205	PTHR10744 PTHR10744:SF10		KOG1728	K02949	GO:0003735 GO:0005622 GO:0005840 GO:0006412	AT4G30800	Nucleic acid-binding, OB-fold-like protein	Cre12.g514500	Cytosolic 80S ribosomal protein S11	LOC_Os04g52361	ribosomal protein S17, putative, expressed
83	GWHAAYW00000002	35257840	35261339	Nycol.B02842		1	0	160	0	80	80	160	1.13148e-36		2	15	70.5	0.1754	42.75	42.75	36.026	1.94671e-09	moderate PEG		PF06200 PF09425	PTHR33077			K13464		AT5G13220	jasmonate-zim-domain protein 10
84	GWHAAYW00000003	329278	336255	Nycol.C00013		5	5.4	36	0.1304	20.7	20.7	22.617	1.97687e-06		10	10.8	73	0.1289	41.9	41.9	46.168	1.08561e-11	moderate PEG			PTHR35830 PTHR35830:SF1					AT2G43235	(1 of 1) PTHR10231:SF21 - UNKNOWN PROTEIN	Cre01.g049900		LOC_Os05g23420	sugar porter, putative, expressed
85	GWHAAYW00000003	799239	807963	Nycol.C00044		15	159.73	28.47	0.8487	94.1	94.1	91.557	1.0845e-21		1	17	0	1	8.5	8.5	17	3.73798e-05	moderate MEG		PF04193	PTHR13131 PTHR13131:SF5		KOG2913	K12386		AT5G40670	PQ-loop repeat family protein / transmembrane family protein			LOC_Os12g18110	PQ loop repeat domain containing protein, expressed
86	GWHAAYW00000003	1411504	1419372	Nycol.C00102		26	118.92	2.85	0.9766	60.88	60.88	110.651	7.0571e-26		25	70.44	4.2	0.9437	37.32	37.32	58.785	1.75847e-14	strong MEG		PF03909	PTHR31923 PTHR31923:SF3					AT3G24820	BSD domain-containing protein			LOC_Os04g56654	BSD domain-containing protein, putative, expressed
87	GWHAAYW00000003	2982470	2985532	Nycol.C00224		2	40.5	0	1	20.25	20.25	40.5	1.96616e-10		1	198	2	0.99	100	100	192.08	1.1177e-43	strong MEG		PF00044 PF02800	PTHR10836 PTHR10836:SF59	EC:1.2.1.12	KOG0657	K00134	GO:0006006 GO:0016620 GO:0050661 GO:0051287 GO:0055114	AT1G13440	GAPC-2, GAPC2, GLYCERALDEHYDE-3-PHOSPHATE DEHYDROGENASE C-2	Cre12.g485150	Glyceraldehyde 3-phosphate dehydrogenase
88	GWHAAYW00000003	3183966	3196120	Nycol.C00239		1	2	76	0.0256	39	39	70.205	5.34473e-17		3	12.33	40	0.2357	26.17	26.17	14.626	0.000131071	moderate PEG		PF01454	PTHR11736 PTHR11736:SF14					AT1G34770	NSE3- MELANOMA-ASSOCIATED ANTIGEN MAGE ANTIGEN	Cre09.g395300	(1 of 1) PTHR11736//PTHR11736:SF14 - MELANOMA-ASSOCIATED ANTIGEN MAGE ANTIGEN // MAGE PROTEIN	LOC_Os07g05650	MAGE-8 antigen-related, putative, expressed
89	GWHAAYW00000003	3613328	3646122	Nycol.C00275		1	14	0	1	7	7	14	0.000182811		1	19	0	1	9.5	9.5	19	1.30718e-05	strong MEG		PF08774 PF08797	PTHR15749 PTHR15749:SF4	EC:3.1.4.1	KOG2143	K15363	GO:0003676 GO:0003677 GO:0006281 GO:0008270 GO:0016788 GO:0016818	AT1G48360	zinc ion binding;nucleic acid binding;hydrolases, acting on acid anhydrides, in phosphorus-containing anhydrides	Cre16.g660350	(1 of 1) K15363 - fanconi-associated nuclease 1 (FAN1, MTMR15)	LOC_Os06g07490	HIRAN domain containing protein, putative, expressed
90	GWHAAYW00000003	4402680	4404522	Nycol.C00334		1	0	183	0	91.5	91.5	183	1.07258e-41		1	1	64	0.0154	32.5	32.5	61.062	5.53184e-15	strong PEG			PTHR33124 PTHR33124:SF8				GO:0046983	AT2G43060	Transcription factor IBH1, ILI1 binding bHLH 1			LOC_Os04g56500	expressed protein
91	GWHAAYW00000003	4835910	4864732	Nycol.C00367		1	21	0	1	10.5	10.5	21	4.59283e-06		3	17.33	2.67	0.8667	10	10	10.756	0.00103967	moderate MEG		PF00994 PF03453 PF03454	PTHR10192 PTHR10192:SF5	EC:2.10.1.1 EC:2.7.7.75	KOG2371	K15376	GO:0032324	AT5G20990	molybdopterin biosynthesis CNX1 protein / molybdenum cofactor biosynthesis enzyme CNX1 (CNX1)	Cre10.g451400	Molybdenum cofactor biosynthesis protein	LOC_Os04g56620	molybdopterin biosynthesis protein CNX1, putative, expressed
92	GWHAAYW00000003	5146691	5154968	Nycol.C00379		1	32	0	1	16	16	32	1.54173e-08		1	32	0	1	16	16	32	1.54173e-08	strong MEG		PF00069 PF07714	PTHR13902	EC:2.7.11.1	KOG0192 KOG0198 KOG0593	K08867	GO:0004672 GO:0004713 GO:0005524 GO:0006468	AT3G48260	with no lysine (K) kinase 3			LOC_Os05g01780	STE_PAK_Ste20++TranslationKinase_Slob_Wnk.1 - STE kinases include homologs to sterile 7, sterile 11 and sterile 20 from yeast, expressed
93	GWHAAYW00000003	6763291	6777528	Nycol.C00486		8	57.62	175.62	0.2471	116.62	116.62	59.696	1.10723e-14		30	13.13	56.7	0.1881	34.92	34.92	27.18	1.85388e-07	moderate PEG		PF00134	PTHR10026 PTHR10026:SF7		KOG0794	K15161	GO:0000079 GO:0006355 GO:0016538 GO:0016592 GO:0019901	AT5G48640	Cyclin family protein	Cre03.g174476	C-type cyclin	LOC_Os09g32680	cyclin, putative, expressed
94	GWHAAYW00000003	7064101	7068815	Nycol.C00514		11	209.91	21.64	0.9066	115.77	115.77	153.087	3.6664e-35		1	10	2	0.8333	6	6	5.333	0.0209213	moderate MEG		PF00436	PTHR10302 PTHR10302:SF3		KOG1653	K03111	GO:0003697 GO:0006260	AT3G18580	Nucleic acid-binding, OB-fold-like protein			LOC_Os01g45530	single-stranded DNA-binding protein, putative, expressed
95	GWHAAYW00000003	8486908	8491350	Nycol.C00584		5	15.6	87.8	0.1509	51.7	51.7	50.414	1.24483e-12		1	0	24	0	12	12	24	9.63357e-07	moderate PEG		PF00566	PTHR22957 PTHR22957:SF329		KOG4567			AT4G13730	Ypt/Rab-GAP domain of gyp1p superfamily protein	Cre03.g195700	(1 of 1) PTHR22957//PTHR22957:SF288 - TBC1 DOMAIN FAMILY MEMBER GTPASE-ACTIVATING PROTEIN // SUBFAMILY NOT NAMED	LOC_Os01g68010	TBC domain containing protein, expressed
96	GWHAAYW00000003	15704415	15706279	Nycol.C00954		1	0	107	0	53.5	53.5	107	4.45169e-25		1	2	119	0.0165	60.5	60.5	113.132	2.01854e-26	strong PEG								AT5G27330	Prefoldin chaperone subunit family protein
97	GWHAAYW00000003	16885529	16892018	Nycol.C01071		1	78	0	1	39	39	78	1.03041e-18		2	129.5	0	1	64.75	64.75	129.5	5.27165e-30	strong MEG		PF03874	PTHR21297 PTHR21297:SF2	EC:2.7.7.6	KOG2351	K03012	GO:0000166 GO:0003824 GO:0003899 GO:0006351 GO:0044237	AT4G15950	RNA polymerase II, Rpb4, core protein	Cre07.g313185	(1 of 1) K03012 - DNA-directed RNA polymerase II subunit RPB4 (RPB4, POLR2D)	LOC_Os02g49150	RNA polymerase Rpb4, putative, expressed
98	GWHAAYW00000003	17130895	17146890	Nycol.C01100		1	197	8	0.961	102.5	102.5	174.249	8.73485e-40		1	238	0	1	119	119	238	1.0735e-53	strong MEG		PF07819	PTHR15495 PTHR15495:SF7				GO:0006505 GO:0006886 GO:0016788	AT3G27325	hydrolases, acting on ester bonds			LOC_Os09g09360	esterase/lipase/thioesterase, putative, expressed
99	GWHAAYW00000003	17344922	17353208	Nycol.C01123		5	6.4	22.8	0.2192	14.6	14.6	9.211	0.00240571		19	39.84	185.05	0.1772	112.45	112.45	93.76	3.56225e-22	moderate PEG		PF04227	PTHR10584 PTHR10584:SF201	EC:4.2.1.70		K16329	GO:0016798	AT1G50510	indigoidine synthase A family protein	Cre02.g144000	Indigoidine synthase	LOC_Os08g39420	uncharacterized protein yeiN, putative, expressed
100	GWHAAYW00000003	19618494	19627804	Nycol.C01355		3	133	31	0.811	82	82	63.439	1.65408e-15		1	12	0	1	6	6	12	0.000532006	moderate MEG			PTHR33831 PTHR33831:SF3					AT2G30700	GPI-anchored protein			LOC_Os10g38980	expressed protein
101	GWHAAYW00000003	20463478	20464936	Nycol.C01428		7	79.86	18.29	0.8137	49.07	49.07	38.628	5.12837e-10		6	111.17	32.83	0.772	72	72	42.612	6.67526e-11	moderate MEG		PF15365	PTHR33670 PTHR33670:SF3					AT4G32020	serine/arginine repetitive matrix-like protein
102	GWHAAYW00000003	20643604	20646271	Nycol.C01447		4	12.25	38.5	0.2414	25.38	25.38	13.578	0.000228902		4	26.5	202.75	0.1156	114.62	114.62	135.503	2.5628e-31	moderate PEG		PF04678	PTHR13462 PTHR13462:SF4		KOG2966			AT2G23790	Protein of unknown function (DUF607)	Cre17.g729200	(1 of 1) PF04678 - Mitochondrial calcium uniporter (MCU)	LOC_Os10g35770	E2F-related protein, putative, expressed
103	GWHAAYW00000003	20977138	21011923	Nycol.C01484		1	7	0	1	3.5	3.5	7	0.00815097		6	182.83	0.67	0.9964	91.75	91.75	180.843	3.17217e-41	strong MEG		PF06650 PF16909	PTHR16166 PTHR16166:SF98					AT3G50380	Protein of unknown function (DUF1162)			LOC_Os12g40279	protein kinase domain containing protein, expressed
104	GWHAAYW00000003	21976899	21990643	Nycol.C01589		3	15.33	70.67	0.1783	43	43	35.602	2.42031e-09		1	0	9	0	4.5	4.5	9	0.0026998	moderate PEG		PF07714 PF14381	PTHR23257 PTHR23257:SF349	EC:2.7.11.1	KOG0192		GO:0004672 GO:0004713 GO:0005524 GO:0006468	AT4G24480	Protein kinase superfamily protein			LOC_Os04g52140	protein kinase domain containing protein, expressed
105	GWHAAYW00000003	22012853	22013606	Nycol.C01593		3	29	0	1	14.5	14.5	29	7.23783e-08		3	32.33	10	0.7638	21.17	21.17	11.782	0.000598013	moderate MEG
106	GWHAAYW00000003	22614190	22624015	Nycol.C01663		1	2	214	0.0093	108	108	208.074	3.61458e-47		3	0	93.33	0	46.67	46.67	93.333	4.41887e-22	strong PEG			PTHR22850 PTHR22850:SF112		KOG0266		GO:0005515 GO:0042162 GO:0042803	AT4G34280	DHU1- transducin family protein / WD-40 repeat family protein
107	GWHAAYW00000003	22801920	22802444	Nycol.C01679		1	4	144	0.027	74	74	132.432	1.20333e-30		1	15	148	0.092	81.5	81.5	108.521	2.066e-25	strong PEG							GO:0003676 GO:0046872	AT1G66140	ZFP4, ZINC FINGER PROTEIN 4			LOC_Os12g39220	ZOS12-08 - C2H2 zinc finger protein, expressed
108	GWHAAYW00000003	23094761	23095617	Nycol.C01712		1	0	16	0	8	8	16	6.33425e-05		5	1.6	28.4	0.0533	15	15	23.941	9.93164e-07	strong PEG			PTHR33132 PTHR33132:SF12					AT5G11090	serine-rich protein-like protein
109	GWHAAYW00000003	23242232	23244706	Nycol.C01735		1	4	85	0.0449	44.5	44.5	73.719	9.00631e-18		1	0	176	0	88	88	176	3.62106e-40	strong PEG		PF13578	PTHR10509 PTHR10509:SF19	EC:2.1.1.104	KOG1663	K00588	GO:0008171	AT4G34050	S-adenosyl-L-methionine-dependent methyltransferases superfamily protein			LOC_Os06g06980	caffeoyl-CoA O-methyltransferase, putative, expressed
110	GWHAAYW00000003	23879269	23885090	Nycol.C01806		2	37	10.5	0.7789	23.75	23.75	14.784	0.000120541		2	213	0	1	106.5	106.5	213	3.04349e-48	moderate MEG			PTHR31414 PTHR31414:SF9					AT2G12400	TRANSMEMBRANE PROTEIN DDB_G0292058			LOC_Os02g55590	expressed protein
111	GWHAAYW00000003	24580468	24583605	Nycol.C01873		1	0	37	0	18.5	18.5	37	1.18129e-09		1	0	33	0	16.5	16.5	33	9.21589e-09	strong PEG		PF01926	PTHR11649 PTHR11649:SF49		KOG2486	K03978	GO:0000917 GO:0005525	AT2G22870	P-loop containing nucleoside triphosphate hydrolases superfamily protein	Cre12.g519700	(1 of 2) K03978 - GTP-binding protein (engB)	LOC_Os03g13000	GTP-binding protein, putative, expressed
112	GWHAAYW00000003	24729508	24746804	Nycol.C01888		1	0	15	0	7.5	7.5	15	0.000107511		1	0	14	0	7	7	14	0.000182811	strong PEG			PTHR35712					AT2G14680	myosin heavy chain-related, MME13			LOC_Os03g31730	expressed protein
113	GWHAAYW00000003	25377954	25379313	Nycol.C01951		2	0	219.5	0	109.75	109.75	219.5	1.16264e-49		2	1	7	0.125	4	4	4.5	0.0338949	moderate PEG			PTHR33564 PTHR33564:SF3					AT3G52360	transmembrane protein
114	GWHAAYW00000003	26252167	26260845	Nycol.C02044		2	20	102.5	0.1633	61.25	61.25	55.561	9.05931e-14		1	0	6	0	3	3	6	0.0143059	moderate PEG		PF00225	PTHR24115 PTHR24115:SF535	EC:3.6.4.4	KOG4280	K11498	GO:0003777 GO:0005524 GO:0005871 GO:0007018 GO:0008017	AT1G59540	P-loop containing nucleoside triphosphate hydrolases superfamily protein	Cre09.g415450	Kinesin motor protein	LOC_Os11g35090	kinesin motor domain containing protein, putative, expressed
115	GWHAAYW00000003	26370462	26371587	Nycol.C02058		4	6	0	1	3	3	6	0.0143059		4	13	0	1	6.5	6.5	13	0.000311491	strong MEG
116	GWHAAYW00000003	26425057	26479802	Nycol.C02063		2	100	5.5	0.9479	52.75	52.75	84.647	3.56699e-20		2	107	0	1	53.5	53.5	107	4.45169e-25	strong MEG		PF11919 PF16507	PTHR32170 PTHR32170:SF0				GO:0005488	AT3G13330	PA200, PROTEASOME ACTIVATING PROTEIN 200	Cre14.g628702	(1 of 1) KOG1851 - Uncharacterized conserved protein	LOC_Os06g19730	HEAT repeat family protein, putative, expressed
117	GWHAAYW00000003	26673772	26680232	Nycol.C02081		2	6.5	25.5	0.2031	16	16	11.281	0.000782938		1	0	87	0	43.5	43.5	87	1.08521e-20	moderate PEG		PF05773	PTHR24068	EC:6.3.2.19	KOG0417	K06689	GO:0005515	AT5G53300	UBC10, UBIQUITIN-CONJUGATING ENZYME 10	Cre16.g693700	Ubiquitin-conjugating enzyme E2	LOC_Os09g12230	ubiquitin-conjugating enzyme, putative, expressed
118	GWHAAYW00000003	27250397	27250837	Nycol.C02145		1	7	0	1	3.5	3.5	7	0.00815097		5	83.6	22.4	0.7887	53	53	35.334	2.77692e-09	moderate MEG		PF00188	PTHR10334 PTHR10334:SF223		KOG3017	K13449		AT4G33720	CAP (Cysteine-rich secretory proteins, Antigen 5, and Pathogenesis-related 1 protein) superfamily protein	Cre02.g083100	Predicted extracellular protein	LOC_Os10g11500	SCP-like extracellular protein, expressed
119	GWHAAYW00000003	27353335	27356024	Nycol.C02151		1	9	0	1	4.5	4.5	9	0.0026998		1	7	0	1	3.5	3.5	7	0.00815097	strong MEG		PF03181	PTHR31458 PTHR31458:SF2					AT1G70370	PG2, PGL3, POLYGALACTURONASE 2
120	GWHAAYW00000003	28224810	28227394	Nycol.C02252		1	46	169	0.214	107.5	107.5	70.367	4.92257e-17		1	42	188	0.1826	115	115	92.678	6.15257e-22	moderate PEG		PF00253	PTHR12010 PTHR12010:SF6		KOG3506	K02980	GO:0003735 GO:0005622 GO:0005840 GO:0006412	AT3G44010	Ribosomal protein S14p/S29e family protein	Cre08.g358556	Cytosolic 80S ribosomal protein S29	LOC_Os11g41610	40S ribosomal protein S29, putative, expressed
121	GWHAAYW00000003	28307947	28310292	Nycol.C02263		1	96	0	1	48	48	96	1.14883e-22		1	160	0	1	80	80	160	1.13148e-36	strong MEG		PF03106 PF10533	PTHR31282 PTHR31282:SF33				GO:0003700 GO:0006355 GO:0043565	AT4G31550	WRKY DNA-BINDING PROTEIN 11, WRKY11			LOC_Os04g51560	WRKY68, expressed
122	GWHAAYW00000004	1245367	1283817	Nycol.D00039		4	20.75	0	1	10.38	10.38	20.75	5.23316e-06		1	8	0	1	4	4	8	0.00467773	strong MEG		PF01545	PTHR13414 PTHR13414:SF9			K14696	GO:0006812 GO:0008324 GO:0016021 GO:0055085	AT1G51610	Cation efflux family protein			LOC_Os04g23180	cation efflux family protein, putative, expressed
123	GWHAAYW00000004	6635366	6752222	Nycol.D00209		1	0	104	0	52	52	104	2.02316e-24		11	4.73	22.27	0.1751	13.5	13.5	11.402	0.000733812	moderate PEG		PF00122 PF00689 PF00690 PF13246	PTHR24093 PTHR24093:SF353	EC:3.6.3.35 EC:3.6.3.8		K05853	GO:0000166 GO:0005388 GO:0006816 GO:0016021 GO:0046872	AT1G10130	endoplasmic reticulum-type calcium-transporting ATPase 3	Cre11.g467795	(1 of 1) K05853 - Ca2+ transporting ATPase, sarcoplasmic/endoplasmic reticulum (ATP2A)	LOC_Os03g52090	calcium-transporting ATPase 3, endoplasmic reticulum-type, putative, expressed
124	GWHAAYW00000004	6746412	6800609	Nycol.D00211		1	0	104	0	52	52	104	2.02316e-24		2	0	84	0	42	42	84	4.94775e-20	strong PEG			PTHR34459 PTHR34459:SF2					AT2G41945	RED1, RETARDED EMBRYO DEVELOPMENT 1			LOC_Os06g10440	gb protein, putative, expressed
125	GWHAAYW00000004	13882982	13889208	Nycol.D00480		1	59	0	1	29.5	29.5	59	1.57672e-14		3	25.33	0	1	12.67	12.67	25.333	4.82302e-07	strong MEG		PF08241	PTHR10108 PTHR10108:SF701	EC:2.1.1.163 EC:2.1.1.77			GO:0008152 GO:0008168	AT2G41040	S-adenosyl-L-methionine-dependent methyltransferases superfamily protein			LOC_Os06g43800	methyltransferase domain containing protein, putative, expressed
126	GWHAAYW00000004	14016497	14030240	Nycol.D00491		7	37.43	5.43	0.8733	21.43	21.43	23.893	1.01824e-06		1	242	0	1	121	121	242	1.44087e-54	moderate MEG		PF00400	PTHR22847 PTHR22847:SF480		KOG0266		GO:0005515	AT1G80490	TOPLESS-related 1			LOC_Os03g14980	lissencephaly type-1-like homology motif, putative, expressed
127	GWHAAYW00000004	14614255	14635595	Nycol.D00545		1	31	2	0.9394	16.5	16.5	25.485	4.45871e-07		3	22	7	0.7586	14.5	14.5	7.759	0.00534568	moderate MEG		PF04112	PTHR21373 PTHR21373:SF0		KOG2343			AT2G11000	MAK10 homologue	Cre06.g300650	(1 of 1) PTHR21373 - GLUCOSE REPRESSIBLE PROTEIN MAK10	LOC_Os02g55950	ATMAK10, putative, expressed
128	GWHAAYW00000004	16721372	16730059	Nycol.D00737		1	0	81	0	40.5	40.5	81	2.25718e-19		1	0	222	0	111	111	222	3.31239e-50	strong PEG		PF01118 PF02774	PTHR32338 PTHR32338:SF8	EC:1.2.1.38	KOG4354	K00145	GO:0003942 GO:0005737 GO:0006526 GO:0008652 GO:0016620 GO:0046983 GO:0051287 GO:0055114	AT2G19940	oxidoreductases, acting on the aldehyde or oxo group of donors, NAD or NADP as acceptor;copper ion binding	Cre03.g146187	(1 of 1) 1.2.1.38 - N-acetyl-gamma-glutamyl-phosphate reductase / NAGSA dehydrogenase	LOC_Os03g42110	semialdehyde dehydrogenase, NAD binding domain containing protein, putative, expressed
129	GWHAAYW00000004	17056588	17059254	Nycol.D00778		3	110.33	1.33	0.9881	55.83	55.83	106.397	6.03486e-25		4	83.25	27.75	0.75	55.5	55.5	27.75	1.38048e-07	moderate MEG			PTHR34464					AT5G65480	CCI1, CLAVATA COMPLEX INTERACTOR 1			LOC_Os09g20930	expressed protein
130	GWHAAYW00000004	17305093	17317959	Nycol.D00806		1	86	0	1	43	43	86	1.79936e-20		1	139	0	1	69.5	69.5	139	4.40449e-32	strong MEG		PF00225	PTHR24115 PTHR24115:SF463	EC:3.6.4.4		K10395	GO:0003777 GO:0005524 GO:0005871 GO:0007018 GO:0008017	AT5G47820	P-loop containing nucleoside triphosphate hydrolases superfamily protein	Cre03.g202000	Kinesin motor protein	LOC_Os09g02650	kinesin motor domain containing protein, putative, expressed
131	GWHAAYW00000004	18338572	18347119	Nycol.D00895		2	0	60.5	0	30.25	30.25	60.5	7.35785e-15		2	0	36	0	18	18	36	1.97318e-09	strong PEG		PF02966	PTHR12052 PTHR12052:SF4		KOG3414		GO:0000398 GO:0005681	AT3G24730	mRNA splicing factor, thioredoxin-like U5 snRNP			LOC_Os11g19220	mitosis protein dim1, putative, expressed
132	GWHAAYW00000004	19129901	19134855	Nycol.D00973		5	49.6	0	1	24.8	24.8	49.6	1.88514e-12		7	15.14	0	1	7.57	7.57	15.143	9.96747e-05	strong MEG		PF05686	PTHR12203 PTHR12203:SF32	EC:2.4.2.26		K13667		AT5G23850	Arabidopsis thaliana protein of unknown function (DUF821)	Cre02.g117650	Glycosyltransferase GT90 family protein 2	LOC_Os04g45160	DTA2, putative, expressed
133	GWHAAYW00000004	19578171	19579874	Nycol.D01018		1	35	4	0.8974	19.5	19.5	24.641	6.90656e-07		1	26	0	1	13	13	26	3.41417e-07	moderate MEG
134	GWHAAYW00000004	20394837	20398867	Nycol.D01109		2	7	0	1	3.5	3.5	7	0.00815097		2	189.5	6	0.9693	97.75	97.75	172.237	2.40267e-39	strong MEG		PF13639	PTHR14155 PTHR14155:SF153				GO:0005515 GO:0008270	AT5G45290	RING/U-box superfamily protein			LOC_Os05g32350	zinc finger, C3HC4 type domain containing protein, expressed
135	GWHAAYW00000004	20588590	20594094	Nycol.D01127		7	183.29	25	0.88	104.14	104.14	120.288	5.46995e-28		3	83.67	0	1	41.83	41.83	83.667	5.85644e-20	moderate MEG		PF12937	PTHR22990				GO:0005515	AT5G45360	F-box family protein	Cre01.g021200	conserved protein with F-box domain	LOC_Os06g49530	OsFBX206 - F-box domain containing protein, expressed
136	GWHAAYW00000004	22643134	22655049	Nycol.D01349		2	0	51	0	25.5	25.5	51	9.2366e-13		2	0	88	0	44	44	88	6.54545e-21	strong PEG		PF00400	PTHR22847 PTHR22847:SF441		KOG0266		GO:0005515	AT1G15750	TOPLESS, TPL, WSIP1, WUS-INTERACTING PROTEIN 1			LOC_Os08g06480	lissencephaly type-1-like homology motif, putative, expressed
137	GWHAAYW00000004	24505420	24510549	Nycol.D01543		1	8	0	1	4	4	8	0.00467773		1	68	0	1	34	34	68	1.63496e-16	strong MEG		PF10447 PF14382	PTHR12686		KOG3409	K07573	GO:0000178 GO:0003676 GO:0003723	AT5G38890	Nucleic acid-binding, OB-fold-like protein	Cre07.g312750	Exosome component, Csl4	LOC_Os02g57070	3-5 exoribonuclease CSL4, putative, expressed
138	GWHAAYW00000004	24813772	24822781	Nycol.D01577		1	0	20	0	10	10	20	7.74422e-06		5	14.4	57.2	0.2011	35.8	35.8	25.584	4.23458e-07	moderate PEG		PF10220	PTHR13091			K18734	GO:0000184		SMG8, not present in Arabidopsis			LOC_Os02g57780	expressed protein
139	GWHAAYW00000004	25625550	25627374	Nycol.D01647		2	1	8.5	0.1053	4.75	4.75	5.921	0.014961		2	0	13	0	6.5	6.5	13	0.000311491	moderate PEG		PF00168	PTHR32246 PTHR32246:SF16				GO:0005515	AT2G33320	Calcium-dependent lipid-binding (CaLB domain) family protein			LOC_Os02g57000	C2 domain containing protein, putative, expressed
140	GWHAAYW00000004	26154313	26155914	Nycol.D01712		2	17	51	0.25	34	34	17	3.73798e-05		2	0	143.5	0	71.75	71.75	143.5	4.56993e-33	moderate PEG		PF03760	PTHR33493 PTHR33493:SF6				GO:0009790	AT1G32560	Late embryogenesis abundant protein, group 1 protein			LOC_Os06g02040	late embryogenesis abundant group 1, putative, expressed
141	GWHAAYW00000004	26339593	26346012	Nycol.D01737		1	152	0	1	76	76	152	6.33616e-35		1	43	0	1	21.5	21.5	43	5.47399e-11	strong MEG			PTHR20955 PTHR20955:SF1				GO:0005789 GO:0007029	AT5G51510	jagunal-like protein	Cre12.g534500	(1 of 1) PF07086 - Jagunal, ER re-organisation during oogenesis (Jagunal)	LOC_Os10g36480	expressed protein
142	GWHAAYW00000004	26560873	26569947	Nycol.D01754		1	13	0	1	6.5	6.5	13	0.000311491		8	82.62	15.25	0.8442	48.94	48.94	46.379	9.7431e-12	moderate MEG		PF08164 PF13339	PTHR15565 PTHR15565:SF0		KOG2773	K14782	GO:0005634	AT5G61330	rRNA processing protein-related	Cre13.g587000	(1 of 1) K14782 - protein AATF/BFR2 (AATF, BFR2)	LOC_Os01g34200	AATF, putative, expressed
143	GWHAAYW00000005	774297	781333	Nycol.E00080		1	0	7	0	3.5	3.5	7	0.00815097		3	0	100	0	50	50	100	1.52397e-23	strong PEG		PF02358	PTHR10788 PTHR10788:SF19	EC:3.1.3.12		K01087	GO:0003824 GO:0005992	AT5G65140	Haloacid dehalogenase-like hydrolase (HAD) superfamily protein	Cre12.g497750	Trehalose 6-phosphate phosphatase	LOC_Os08g31630	uncharacterized glycosyl hydrolase Rv2006/MT2062, putative, expressed
144	GWHAAYW00000005	2029195	2034304	Nycol.E00200		5	0.2	60.6	0.0033	30.4	30.4	60.003	9.47306e-15		13	46.54	167.85	0.2171	107.19	107.19	68.641	1.18128e-16	moderate PEG		PF00651	PTHR24411 PTHR24411:SF32		KOG1987	K10523	GO:0005515	AT2G39760	BTB/POZ/MATH-domains containing protein	Cre03.g144284	MATH-domain protein	LOC_Os07g01140	MBTB12 - Bric-a-Brac, Tramtrack, Broad Complex BTB domain with Meprin and TRAF Homology MATH domain, expressed
145	GWHAAYW00000005	2915648	2916337	Nycol.E00281		2	63.5	14	0.8194	38.75	38.75	31.616	1.87863e-08		2	60.5	0	1	30.25	30.25	60.5	7.35785e-15	moderate MEG		PF13508	PTHR23091 PTHR23091:SF206	EC:2.3.1.4			GO:0008080	AT1G26220	Acyl-CoA N-acyltransferases (NAT) superfamily protein	Cre01.g002250	Histone acetyltransferase	LOC_Os08g01170	acetyltransferase, GNAT family, putative, expressed
146	GWHAAYW00000005	3245351	3247111	Nycol.E00308		1	0	44	0	22	22	44	3.28376e-11		4	0	200	0	100	100	200	2.08849e-45	strong PEG		PF05340	PTHR31659 PTHR31659:SF8					AT3G09070	Protein of unknown function (DUF740)			LOC_Os05g37800	DUF740 domain containing protein, expressed
147	GWHAAYW00000005	3729578	3732549	Nycol.E00352		1	7	0	1	3.5	3.5	7	0.00815097		1	103	6	0.945	54.5	54.5	86.321	1.52968e-20	strong MEG
148	GWHAAYW00000005	5713163	5714697	Nycol.E00483		3	28.33	9.33	0.7522	18.83	18.83	9.584	0.00196273		5	16	1.6	0.9091	8.8	8.8	11.782	0.00059812	moderate MEG			PTHR31681 PTHR31681:SF10				GO:0003950	AT5G54630	zinc finger protein-like protein
149	GWHAAYW00000005	5719833	5720689	Nycol.E00484		12	22.08	81.08	0.2141	51.58	51.58	33.742	6.29429e-09		12	21.42	158.58	0.119	90	90	104.526	1.55138e-24	moderate PEG			PTHR34287 PTHR34287:SF4					AT4G15140				LOC_Os04g42540	expressed protein
150	GWHAAYW00000005	5745051	5749620	Nycol.E00487		29	28.76	98.41	0.2261	63.59	63.59	38.152	6.54529e-10		1	0	6	0	3	3	6	0.0143059	moderate PEG		PF00069 PF00560 PF08263 PF13855	PTHR27000	EC:2.7.11.1	KOG1187	K13420	GO:0004672 GO:0004713 GO:0005515 GO:0005524 GO:0006468	AT5G46330	Leucine-rich receptor-like protein kinase family protein	Cre03.g144324	(1 of 546) 2.7.11.1 - Non-specific serine/threonine protein kinase / Threonine-specific protein kinase	LOC_Os04g52780	leucine-rich repeat receptor protein kinase EXS precursor, putative, expressed
151	GWHAAYW00000005	7253339	7259575	Nycol.E00557		2	0	36.5	0	18.25	18.25	36.5	1.52666e-09		1	0	7	0	3.5	3.5	7	0.00815097	strong PEG		PF00854 PF07690	PTHR11654 PTHR11654:SF19	EC:3.6.3.26	KOG1237		GO:0005215 GO:0006810 GO:0016020	AT3G45650	NAXT1, NITRATE EXCRETION TRANSPORTER1
152	GWHAAYW00000005	7622437	7625020	Nycol.E00582		2	6.5	0	1	3.25	3.25	6.5	0.0107874		2	80.5	0	1	40.25	40.25	80.5	2.90705e-19	strong MEG		PF02701	PTHR31992				GO:0003677 GO:0006355	AT2G28510	Dof-type zinc finger DNA-binding family protein
153	GWHAAYW00000005	7979976	7988922	Nycol.E00602		1	6	0	1	3	3	6	0.0143059		4	111.25	7.25	0.9388	59.25	59.25	91.274	1.25077e-21	strong MEG		PF00153 PF13405	PTHR24089 PTHR24089:SF300		KOG0768		GO:0005509	AT2G35800	mitochondrial substrate carrier family protein			LOC_Os11g01270	mitochondrial substrate carrier family protein, putative, expressed
154	GWHAAYW00000005	8588305	8652641	Nycol.E00635		3	0	16.33	0	8.17	8.17	16.333	5.31213e-05		3	1.67	128.33	0.0128	65	65	123.419	1.12914e-28	strong PEG		PF02037 PF02891	PTHR10782 PTHR10782:SF34				GO:0005515 GO:0005634 GO:0008270 GO:0016049 GO:0016925 GO:0019789 GO:0031668	AT5G60410	DNA-binding protein with MIZ/SP-RING zinc finger, PHD-finger and SAP domain			LOC_Os05g03430	ATSIZ1/SIZ1, putative, expressed
155	GWHAAYW00000005	15487922	15497410	Nycol.E00933		2	0	49.5	0	24.75	24.75	49.5	1.98372e-12		1	0	46	0	23	23	46	1.18253e-11	strong PEG		PF13839 PF14416	PTHR32285 PTHR32285:SF14					AT5G58600	Plant protein of unknown function (DUF828)			LOC_Os03g18110	proteins of unknown function domain containing protein, putative, expressed
156	GWHAAYW00000005	19165322	19170287	Nycol.E01111		1	8	203	0.0379	105.5	105.5	180.213	4.35366e-41		1	21	92	0.1858	56.5	56.5	44.611	2.40384e-11	moderate PEG		PF00025	PTHR24073 PTHR24073:SF553		KOG0087	K07904	GO:0003924 GO:0005525 GO:0005622 GO:0006886 GO:0006913 GO:0007165 GO:0007264 GO:0015031 GO:0016020	AT5G60860	ATRABA1F, RAB GTPASE HOMOLOG A1F, RABA1F	Cre03.g189250	Small Rab-related GTPase
157	GWHAAYW00000005	22026425	22032930	Nycol.E01201		7	45.14	6.29	0.8778	25.71	25.71	29.359	6.01449e-08		1	12	0	1	6	6	12	0.000532006	moderate MEG		PF00646 PF01167	PTHR16517 PTHR16517:SF34		KOG2502		GO:0005515	AT2G47900	tubby like protein 3	Cre12.g520650	Tubby-like protein	LOC_Os03g22800	OsFBT5 - F-box and tubby domain containing protein, expressed
158	GWHAAYW00000005	22928579	22933120	Nycol.E01251		1	0	149	0	74.5	74.5	149	2.86775e-34		1	0	86	0	43	43	86	1.79936e-20	strong PEG			PTHR35717					AT2G25920	pollen-specific LRR extensin-like protein			LOC_Os05g06420	expressed protein
159	GWHAAYW00000005	23564074	23598712	Nycol.E01289		12	25.33	3.17	0.8889	14.25	14.25	17.241	3.29298e-05		1	50	0	1	25	25	50	1.53746e-12	moderate MEG		PF00488 PF01624 PF05188 PF05190 PF05192	PTHR11361 PTHR11361:SF89			K08737	GO:0005524 GO:0006298 GO:0030983	AT4G02070	DNA mismatch repair protein MSH6, MUTS homolog 6	Cre05.g235750	DNA mismatch repair protein, MutS homolog	LOC_Os09g24220	MSH-like DNA mismatch repair protein, putative, expressed
160	GWHAAYW00000005	23659804	23665720	Nycol.E01293		1	0	38	0	19	19	38	7.07446e-10		1	0	35	0	17.5	17.5	35	3.29705e-09	strong PEG		PF03030	PTHR31998 PTHR31998:SF12	EC:3.6.1.1		K01507	GO:0004427 GO:0009678 GO:0015992 GO:0016020	AT1G15690	ARABIDOPSIS THALIANA V-PPASE 3, ATAVP1, ATAVP3	Cre09.g394436	(1 of 1) PF03030 - Inorganic H+ pyrophosphatase (H_PPase)
161	GWHAAYW00000005	23837771	23841515	Nycol.E01306		2	0	99.5	0	49.75	49.75	99.5	1.96163e-23		1	0	140	0	70	70	140	2.66203e-32	strong PEG			PTHR35702					AT1G56423				LOC_Os03g19400	expressed protein
162	GWHAAYW00000005	23985012	23992132	Nycol.E01323		1	76	2	0.9744	39	39	70.205	5.34473e-17		1	46	0	1	23	23	46	1.18253e-11	strong MEG		PF00171	PTHR11699 PTHR11699:SF25	EC:1.2.1.3			GO:0004030 GO:0006081 GO:0008152 GO:0016491 GO:0016620 GO:0055114	AT3G66658	aldehyde dehydrogenase 22A1	Cre01.g033350	Aldehyde dehydrogenase	LOC_Os07g48920	aldehyde dehydrogenase, putative, expressed
163	GWHAAYW00000005	24491400	24506864	Nycol.E01366		28	122.54	35.75	0.7741	79.14	79.14	47.583	5.2715e-12		9	10.44	0.56	0.9495	5.5	5.5	8.89	0.00286735	moderate MEG		PF02214	PTHR14499 PTHR14499:SF11		KOG2714		GO:0005515 GO:0051260	AT5G41330	BTB/POZ domain with WD40/YVTN repeat-like protein			LOC_Os07g23720	B4-BTB4 - Bric-a-Brac, Tramtrack, Broad Complex BTB domain with B4 subfamily conserved sequence, expressed
164	GWHAAYW00000005	24519106	24520745	Nycol.E01369		1	109	0	1	54.5	54.5	109	1.62286e-25		1	23	6	0.7931	14.5	14.5	9.966	0.00159499	moderate MEG		PF00234	PTHR33076				GO:0006869 GO:0008289	AT5G59320	LIPID TRANSFER PROTEIN 3, LTP3			LOC_Os11g02400	LTPL8 - Protease inhibitor/seed storage/LTP family protein precursor, expressed
165	GWHAAYW00000005	24796255	24804304	Nycol.E01394		1	0	24	0	12	12	24	9.63357e-07		2	1.5	7	0.1765	4.25	4.25	3.559	0.0592297	moderate PEG		PF04722	PTHR20383	EC:3.1.3.16	KOG2424	K15544	GO:0004721 GO:0005634 GO:0006397	AT1G73820	Ssu72-like family protein	Cre02.g145300	(1 of 1) K15544 - RNA polymerase II subunit A C-terminal domain phosphatase SSU72 (SSU72)	LOC_Os12g07050	RNA polymerase II subunit A C-terminal domain phosphatase ssu72, putative, expressed
166	GWHAAYW00000005	24879608	24893682	Nycol.E01401		2	0	16.5	0	8.25	8.25	16.5	4.86501e-05		15	13.13	57.2	0.1867	35.17	35.17	27.61	1.48445e-07	moderate PEG		PF16987	PTHR33137 PTHR33137:SF4				GO:0003712 GO:0006355	AT1G15790	(1 of 2) PF16987 - KIX domain (KIX_2)			LOC_Os08g41210	expressed protein
167	GWHAAYW00000006	510182	532324	Nycol.F00025		1	11	2	0.8462	6.5	6.5	6.231	0.0125549		5	105.4	0	1	52.7	52.7	105.4	9.98099e-25	moderate MEG		PF02207	PTHR21497 PTHR21497:SF24	EC:3.4.17.20	KOG1139	K11978	GO:0008270	AT5G02310	proteolysis 6			LOC_Os01g05500	zinc finger protein, putative, expressed
168	GWHAAYW00000006	793317	803074	Nycol.F00061		5	20.4	67.4	0.2323	43.9	43.9	25.159	5.27803e-07		1	0	18	0	9	9	18	2.20905e-05	moderate PEG		PF02170 PF02171 PF08699 PF16486 PF16487 PF16488	PTHR22891 PTHR22891:SF24				GO:0003676 GO:0005515	AT1G48410	AGO1, ARGONAUTE 1, ATAGO1, ICU9	Cre04.g214250	Argonaute-like protein
169	GWHAAYW00000006	3075642	3084382	Nycol.F00298		5	25.8	2.6	0.9085	14.2	14.2	18.952	1.34041e-05		3	14.67	1.33	0.9167	8	8	11.111	0.000858121	strong MEG		PF09405	PTHR22814 PTHR22814:SF97					AT1G80000	CASC3/Barentsz eIF4AIII binding	Cre10.g456700	Exon Junction Complex component	LOC_Os01g41190	glycine-rich protein, putative, expressed
170	GWHAAYW00000006	3239940	3258476	Nycol.F00307		57	4.33	32.88	0.1165	18.61	18.61	21.896	2.87873e-06		39	23.51	165.44	0.1244	94.47	94.47	106.601	5.44403e-25	moderate PEG		PF00400 PF04053	PTHR19876 PTHR19876:SF6			K17302	GO:0005198 GO:0005515 GO:0006886 GO:0016192 GO:0030117	AT1G52360	Coatomer, beta' subunit	Cre02.g118500	Beta' subunit of COP-I complex	LOC_Os02g11830	coatomer subunit beta, putative, expressed
171	GWHAAYW00000006	3390309	3396871	Nycol.F00316		1	0	58	0	29	29	58	2.62118e-14		1	0	40	0	20	20	40	2.53963e-10	strong PEG		PF03371 PF12871	PTHR23142 PTHR23142:SF3		KOG2888	K12850		AT5G37370	PRP38 family protein	Cre03.g178300	Pre-mRNA splicing factor, SR-related protein	LOC_Os05g08600	splicing factor, putative, expressed
172	GWHAAYW00000006	4834534	4853311	Nycol.F00457		1	0	7	0	3.5	3.5	7	0.00815097		5	44.2	154.2	0.2228	99.2	99.2	60.988	5.74266e-15	moderate PEG			PTHR31513 PTHR31513:SF1					AT5G11700	(1 of 2) PTHR31513:SF1 - GLYCINE-RICH PROTEIN			LOC_Os01g09246	glycine-rich protein, putative, expressed
173	GWHAAYW00000006	5399041	5404285	Nycol.F00510		1	0	7	0	3.5	3.5	7	0.00815097		2	15.5	47.5	0.246	31.5	31.5	16.254	5.53935e-05	moderate PEG		PF07714	PTHR27001 PTHR27001:SF89	EC:2.7.11.1	KOG1187		GO:0004672 GO:0004713 GO:0005524 GO:0006468	AT3G24550	proline extensin-like receptor kinase 1	Cre11.g467584	(1 of 7) PTHR24359 - SERINE/THREONINE-PROTEIN KINASE SBK1	LOC_Os05g12680	retrotransposon protein, putative, unclassified, expressed
174	GWHAAYW00000006	5608671	5609555	Nycol.F00531		4	4	21.5	0.1569	12.75	12.75	12.01	0.000529214		3	0	79.33	0	39.67	39.67	79.333	5.2467e-19	moderate PEG		PF03770	PTHR12400 PTHR12400:SF51	EC:2.7.1.151	KOG1620	K00915	GO:0008440	AT5G61760	inositol polyphosphate kinase 2 beta	Cre12.g555450	inositol-tetrakisphosphate 5-kinase	LOC_Os02g32370	inositol hexaphosphate kinase, putative, expressed
175	GWHAAYW00000006	6291736	6310889	Nycol.F00592		5	2.4	30.8	0.0723	16.6	16.6	24.294	8.26973e-07		2	5	52.5	0.087	28.75	28.75	39.239	3.7495e-10	strong PEG		PF00240 PF13423	PTHR24006	EC:3.4.19.12		K11843	GO:0005515	AT1G51710	ubiquitin-specific protease 6	Cre17.g726050	Similar to Ubiquitin-Specific Protease	LOC_Os01g36930	ubiquitin carboxyl-terminal hydrolase 6, putative, expressed
176	GWHAAYW00000006	7535208	7539866	Nycol.F00689		2	25	0	1	12.5	12.5	25	5.73303e-07		2	29	8.5	0.7733	18.75	18.75	11.207	0.00081504	moderate MEG		PF01217	PTHR11753		KOG0934	K12403	GO:0006810 GO:0008565 GO:0015031	AT2G19790	SNARE-like superfamily protein	Cre07.g330950	Sigma4-Adaptin	LOC_Os08g30480	clathrin adaptor complex small chain domain containing protein, expressed
177	GWHAAYW00000006	8617084	8630254	Nycol.F00766		1	8	0	1	4	4	8	0.00467773		2	171.5	0	1	85.75	85.75	171.5	3.47984e-39	strong MEG		PF02516	PTHR13872 PTHR13872:SF1	EC:2.4.99.18		K07151	GO:0004576 GO:0006486 GO:0016020	AT5G19690	staurosporin and temperature sensitive 3-like A	Cre09.g387245	(1 of 1) PTHR13872//PTHR13872:SF1 - 60S RIBOSOMAL PROTEIN L35 // DOLICHYL-DIPHOSPHOOLIGOSACCHARIDE--PROTEIN GLYCOSYLTRANSFERASE SUBUNIT STT3B	LOC_Os05g44360	oligosaccharyl transferase, putative, expressed
178	GWHAAYW00000006	8774799	8786299	Nycol.F00775		1	0	12	0	6	6	12	0.000532006		1	10	119	0.0775	64.5	64.5	92.101	8.23731e-22	strong PEG		PF02263 PF02841	PTHR10751 PTHR10751:SF38				GO:0003924 GO:0005525	AT2G38840	Guanylate-binding family protein	Cre16.g663050	(1 of 1) PTHR10751//PTHR10751:SF38 - GUANYLATE BINDING PROTEIN // GUANYLATE-BINDING FAMILY PROTEIN	LOC_Os03g58240	GTP binding protein, putative, expressed
179	GWHAAYW00000006	10383127	10410881	Nycol.F00878		8	146.88	26	0.8496	86.44	86.44	84.516	3.81049e-20		3	148.67	0	1	74.33	74.33	148.667	3.39159e-34	moderate MEG		PF03439	PTHR11125 PTHR11125:SF8		KOG1999	K15172		AT5G04290	RDM3- kow domain-containing transcription factor 1
180	GWHAAYW00000006	10631529	10635868	Nycol.F00891		2	0	7	0	3.5	3.5	7	0.00815097		2	3	39.5	0.0706	21.25	21.25	31.347	2.15785e-08	strong PEG		PF00657	PTHR22835 PTHR22835:SF146	EC:3.1.1.3			GO:0016788	AT5G03810	GDSL-like Lipase/Acylhydrolase family protein	Cre16.g680300	(1 of 5) 2.3.1.43 - Phosphatidylcholine--sterol O-acyltransferase / Phospholipid--cholesterol acyltransferase	LOC_Os06g05550	GDSL-like lipase/acylhydrolase, putative, expressed
181	GWHAAYW00000006	12077285	12090719	Nycol.F00961		2	57	0	1	28.5	28.5	57	4.35812e-14		9	113.33	36	0.7589	74.67	74.67	40.048	2.47847e-10	moderate MEG		PF02791	PTHR14296					AT1G18950	DDT domain superfamily			LOC_Os07g09580	aminoacyl-tRNA synthetase, putative, expressed
182	GWHAAYW00000006	15868082	15875665	Nycol.F01096		1	215	0	1	107.5	107.5	215	1.11447e-48		1	156	0	1	78	78	156	8.46579e-36	strong MEG		PF00153	PTHR24089 PTHR24089:SF190		KOG0752	K14684	GO:0055085	AT5G01500	thylakoid ATP/ADP carrier	Cre06.g270150	mitochondrial substrate carrier protein	LOC_Os01g16040	mitochondrial carrier protein, putative, expressed
183	GWHAAYW00000006	15916938	15919004	Nycol.F01102		1	20	0	1	10	10	20	7.74422e-06		1	51	0	1	25.5	25.5	51	9.2366e-13	strong MEG		PF00909	PTHR11730 PTHR11730:SF36		KOG0682	K03320	GO:0008519 GO:0015696 GO:0016020 GO:0072488	AT4G13510	AMMONIUM TRANSPORTER 1;1, AMT1;1	Cre13.g569850	Ammonium transporter
184	GWHAAYW00000006	17098229	17107668	Nycol.F01247		18	3.72	23.78	0.1354	13.75	13.75	14.626	0.000131067		1	2	30	0.0625	16	16	24.5	7.43098e-07	moderate PEG		PF00022	PTHR11937 PTHR11937:SF16			K11672	GO:0006281 GO:0006355 GO:0031011	AT3G12380	actin-related protein 5
185	GWHAAYW00000006	17124255	17128192	Nycol.F01249		1	52	0	1	26	26	52	5.55006e-13		1	202	0	1	101	101	202	7.64536e-46	strong MEG		PF01728	PTHR10920	EC:2.1.1.166	KOG4589		GO:0001510 GO:0008168 GO:0032259	AT5G13830	FtsJ-like methyltransferase family protein	Cre06.g302650	Putative ribosomal RNA methyltransferase	LOC_Os03g60750	ribosomal RNA large subunit methyltransferase J, putative, expressed
186	GWHAAYW00000006	17409727	17416809	Nycol.F01268		1	0	61	0	30.5	30.5	61	5.70748e-15		1	0	225	0	112.5	112.5	225	7.34193e-51	strong PEG		PF08007	PTHR12461 PTHR12461:SF38	EC:1.14.11.27	KOG2132	K10277		AT3G20810	JMJ30 jumanji protein	Cre11.g467768	(1 of 1) K10277 - lysine-specific demethylase 8 [EC:1.14.11.27] (KDM8, JMJD5)	LOC_Os09g31380	jmjC domain-containing protein 5, putative, expressed
187	GWHAAYW00000006	22914724	22957243	Nycol.F01504		1	20	0	1	10	10	20	7.74422e-06		2	181.5	3	0.9837	92.25	92.25	172.695	1.90788e-39	strong MEG		PF00149 PF13854	PTHR11668 PTHR11668:SF228	EC:3.1.3.16	KOG0374	K01090	GO:0004721 GO:0009742 GO:0016787	AT4G03080	BSL1 - BRI1 suppressor 1 (BSU1)-like 1	Cre01.g050850	Protein Phosphatase 1 beta	LOC_Os05g05240	serine/threonine protein phosphatase, putative, expressed
188	GWHAAYW00000006	24836698	24958644	Nycol.F01584		3	0	10.33	0	5.17	5.17	10.333	0.00130649		19	2.11	12.95	0.1399	7.53	7.53	7.809	0.00519766	moderate PEG		PF13087 PF13245	PTHR10887 PTHR10887:SF366	EC:3.6.4.12 EC:3.6.4.13			GO:0003677 GO:0005524	AT2G03270	DNA-binding protein, putative	Cre10.g442650	(1 of 1) PTHR10887:SF366 - DNA-BINDING PROTEIN-RELATED	LOC_Os03g38990	DNA-binding protein, putative, expressed
189	GWHAAYW00000006	25416670	25432218	Nycol.F01604		12	2.17	33.08	0.0615	17.62	17.62	27.116	1.91602e-07		12	14.17	104.25	0.1196	59.21	59.21	68.529	1.25009e-16	moderate PEG		PF03055	PTHR10543 PTHR10543:SF37		KOG1285	K11159		AT3G63520	carotenoid cleavage dioxygenase 1	Cre03.g149650	related to carotenoid 9,10-9',10' cleavage dioxygenase	LOC_Os12g44310	carotenoid cleavage dioxygenase, putative, expressed
190	GWHAAYW00000007	2825950	2831127	Nycol.G00082		1	23	0	1	11.5	11.5	23	1.62001e-06		1	17	0	1	8.5	8.5	17	3.73798e-05	strong MEG			PTHR12176 PTHR12176:SF16	EC:3.4.24.71				AT4G34360	S-adenosyl-L-methionine-dependent methyltransferases superfamily protein
191	GWHAAYW00000007	2832273	2833513	Nycol.G00083		1	14	46	0.2333	30	30	17.067	3.60902e-05		1	0	97	0	48.5	48.5	97	6.93273e-23	moderate PEG		PF04857	PTHR10797 PTHR10797:SF0	EC:3.1.13.4	KOG0304		GO:0003676 GO:0005634	AT5G22250	CAF1B, CCR4- ASSOCIATED FACTOR 1B
192	GWHAAYW00000007	3364418	3378083	Nycol.G00099		1	103	2	0.981	52.5	52.5	97.152	6.4192e-23		2	45	0	1	22.5	22.5	45	1.97034e-11	strong MEG		PF13398	PTHR33979 PTHR33979:SF3					AT1G67060	(1 of 1) PF13398 - Peptidase M50B-like (Peptidase_M50B)			LOC_Os02g12870	expressed protein
193	GWHAAYW00000007	4083413	4090883	Nycol.G00131		2	0	40	0	20	20	40	2.53963e-10		2	16.5	122.5	0.1187	69.5	69.5	80.835	2.45431e-19	moderate PEG		PF04884	PTHR12770 PTHR12770:SF20		KOG4249			AT5G49820	Protein of unknown function, DUF647	Cre03.g148150	(1 of 4) KOG4249 - Uncharacterized conserved protein	LOC_Os05g34650	DUF647 domain containing protein, putative, expressed
194	GWHAAYW00000007	4689609	4692822	Nycol.G00191		5	150	0	1	75	75	150	1.73364e-34		1	18	6	0.75	12	12	6	0.0143059	moderate MEG		PF12695	PTHR23024 PTHR23024:SF174	EC:3.1.1.1	KOG1515			AT5G23530	carboxyesterase 18			LOC_Os07g44890	gibberellin receptor GID1L2, putative, expressed
195	GWHAAYW00000007	5882680	5885870	Nycol.G00273		1	232	0	1	116	116	232	2.18365e-52		1	210	4	0.9813	107	107	198.299	4.90932e-45	strong MEG		PF04641	PTHR12775 PTHR12775:SF0		KOG3113		GO:0005515	AT5G58020	(1 of 1) PTHR12775 - PROTEIN C20ORF43 HOMOLOG	Cre03.g150650	(1 of 1) KOG3113 - Uncharacterized conserved protein	LOC_Os06g08490	X0001, putative, expressed
196	GWHAAYW00000007	7157403	7164379	Nycol.G00363		1	0	8	0	4	4	8	0.00467773		2	0	11.5	0	5.75	5.75	11.5	0.000695962	strong PEG		PF13639	PTHR22763 PTHR22763:SF34				GO:0003723 GO:0004540 GO:0005515 GO:0008270	AT3G02290	RING/U-box superfamily protein			LOC_Os01g70160	zinc finger, C3HC4 type domain containing protein, expressed
197	GWHAAYW00000007	8488124	8521319	Nycol.G00459		3	6	0	1	3	3	6	0.0143059		1	70	0	1	35	35	70	5.93045e-17	strong MEG		PF13423	PTHR24006	EC:3.4.19.12	KOG1863	K11858	GO:0004843 GO:0005515	AT3G49600	UBP26- ubiquitin-specific protease 26	Cre01.g030450	(1 of 4) KOG1872 - Ubiquitin-specific protease
198	GWHAAYW00000007	11272992	11379983	Nycol.G00569		1	0	6	0	3	3	6	0.0143059		3	0	72.67	0	36.33	36.33	72.667	1.53505e-17	strong PEG		PF13768	PTHR10338 PTHR10338:SF114					AT1G19110	inter-alpha-trypsin inhibitor heavy chain-related	Cre08.g364300	von Willebrand Factor Type A Domain Flagellar Associated Protein 29	LOC_Os07g42280	von Willebrand factor type A domain containing protein, expressed
199	GWHAAYW00000007	11659428	11692710	Nycol.G00580		1	2	8	0.2	5	5	3.6	0.0577796		14	4.14	12.79	0.2447	8.46	8.46	4.413	0.0356745	moderate PEG		PF01195	PTHR17224 PTHR17224:SF3	EC:3.1.1.29	KOG2255	K01056	GO:0004045	AT5G16140	Peptidyl-tRNA hydrolase family protein	Cre02.g076600	(1 of 1) K01056 - peptidyl-tRNA hydrolase, PTH1 family [EC:3.1.1.29] (PTH1, pth, spoVC)
200	GWHAAYW00000007	16616051	16635240	Nycol.G00786		9	153	0	1	76.5	76.5	153	3.83065e-35		5	82	13.2	0.8613	47.6	47.6	49.721	1.77238e-12	moderate MEG		PF04078	PTHR12262		KOG3036	K12606	GO:0005488 GO:0006402 GO:0030014	AT3G20800	Cell differentiation, Rcd1-like protein	Cre12.g540400	Rcd1-like protein	LOC_Os04g52340	expressed protein
201	GWHAAYW00000007	17374465	17376547	Nycol.G00853		2	56.5	0	1	28.25	28.25	56.5	5.61984e-14		2	6	0	1	3	3	6	0.0143059	strong MEG		PF03770	PTHR12400 PTHR12400:SF51	EC:2.7.1.151	KOG1620		GO:0008440	AT5G61760	inositol polyphosphate kinase 2 beta	Cre12.g555450	inositol-tetrakisphosphate 5-kinase	LOC_Os02g32370	inositol hexaphosphate kinase, putative, expressed
202	GWHAAYW00000007	18077546	18091805	Nycol.G00931		1	203	0	1	101.5	101.5	203	4.62582e-46		1	151	0	1	75.5	75.5	151	1.04806e-34	strong MEG		PF00169 PF01412 PF03114 PF12796	PTHR23180 PTHR23180:SF284			K12489	GO:0005096 GO:0005515 GO:0005737	AT5G13300	ARF GTPase-activating protein	Cre03.g154150	(1 of 1) K12489 - Arf-GAP with coiled-coil, ANK repeat and PH domain-containing protein (ACAP)	LOC_Os09g33600	ARF GTPase-activating domain-containing protein, putative, expressed
203	GWHAAYW00000007	18882056	18886121	Nycol.G00989		1	53	0	1	26.5	26.5	53	3.33548e-13		1	16	0	1	8	8	16	6.33425e-05	strong MEG			PTHR35736 PTHR35736:SF1					AT3G26950	transmembrane protein			LOC_Os11g31110	expressed protein
204	GWHAAYW00000007	20345451	20346483	Nycol.G01134		1	0	43	0	21.5	21.5	43	5.47399e-11		1	0	76	0	38	38	76	2.83665e-18	strong PEG		PF14368	PTHR33076 PTHR33076:SF6				GO:0006869 GO:0008289	AT2G15325	Predicted to encode a PR (pathogenesis-related) protein. Belongs to the lipid transfer protein (PR-14) family			LOC_Os03g59380	LTPL28 - Protease inhibitor/seed storage/LTP family protein precursor, expressed
205	GWHAAYW00000008	3188405	3194693	Nycol.H00078		4	182.5	56	0.7652	119.25	119.25	67.095	2.58683e-16		2	7	1	0.875	4	4	4.5	0.0338949	moderate MEG		PF03106	PTHR31221 PTHR31221:SF22				GO:0003700 GO:0006355 GO:0043565	AT1G13960	WRKY DNA-binding protein 4	Cre04.g228400	WRKY family transcription factor	LOC_Os03g33012	WRKY81, expressed
206	GWHAAYW00000008	6167779	6183147	Nycol.H00276		5	103.6	0	1	51.8	51.8	103.6	2.47577e-24		7	8	2.29	0.7778	5.14	5.14	3.175	0.0747914	moderate MEG		PF07714 PF00069	PTHR27001 PTHR27001:SF160	EC:2.7.11.1	KOG1187	K04733	GO:0004672 GO:0004713 GO:0005524 GO:0006468	AT2G02800	KIN2, PROTEIN KINASE 2B	Cre12.g517600	(1 of 1) K04733 - interleukin-1 receptor-associated kinase 4 (IRAK4)	LOC_Os03g07430	protein kinase domain containing protein, expressed
207	GWHAAYW00000008	7053641	7063008	Nycol.H00309		1	15	0	1	7.5	7.5	15	0.000107511		1	30	0	1	15	15	30	4.32046e-08	strong MEG			PTHR36335 PTHR36335:SF1					AT1G69060	Chaperone DnaJ-domain superfamily protein			LOC_Os03g54150	expressed protein
208	GWHAAYW00000008	7502825	7505980	Nycol.H00328		1	47	0	1	23.5	23.5	47	7.09867e-12		1	9	0	1	4.5	4.5	9	0.0026998	strong MEG		PF14244	PTHR35317 PTHR35317:SF2					AT5G53670	(1 of 1) PTHR11439//PTHR11439:SF143 - GAG-POL-RELATED RETROTRANSPOSON
209	GWHAAYW00000008	7600877	7604053	Nycol.H00331		1	0	42	0	21	21	42	9.12734e-11		1	0	37	0	18.5	18.5	37	1.18129e-09	strong PEG		PF13578	PTHR10509 PTHR10509:SF19	EC:2.1.1.104	KOG1663	K00588	GO:0008171	AT4G34050	S-adenosyl-L-methionine-dependent methyltransferases superfamily protein			LOC_Os06g06980	caffeoyl-CoA O-methyltransferase, putative, expressed
210	GWHAAYW00000008	7898660	7936392	Nycol.H00344		1	6	0	1	3	3	6	0.0143059		4	5.75	1.5	0.7931	3.62	3.62	2.491	0.114471	moderate MEG		PF03031	PTHR12210 PTHR12210:SF55		KOG1605	K17496		AT1G55900	TIM50 - Protein EMBRYO DEFECTIVE 1860 - Haloacid dehalogenase-like hydrolase (HAD) superfamily protein	Cre12.g505950	Mitochondrial inner membrane translocase	LOC_Os01g55700	NLI interacting factor-like phosphatase, putative, expressed
211	GWHAAYW00000008	8188345	8192816	Nycol.H00354		1	0	11	0	5.5	5.5	11	0.000911119		1	0	183	0	91.5	91.5	183	1.07258e-41	strong PEG		PF00338	PTHR11700 PTHR11700:SF9		KOG0900	K02946	GO:0003735 GO:0005840 GO:0006412	AT3G13120	Ribosomal protein S10p/S20e family protein	Cre03.g195650	Chloroplast Ribosomal Protein S1	LOC_Os03g10060	S10/S20 domain containing ribosomal protein, putative, expressed
212	GWHAAYW00000008	12689823	12697471	Nycol.H00509		2	2	45.5	0.0421	23.75	23.75	39.837	2.76088e-10		2	0	72	0	36	36	72	2.15197e-17	strong PEG		PF00173	PTHR19359 PTHR19359:SF25					AT1G26340	cytochrome B5 isoform A
213	GWHAAYW00000008	14649265	14665153	Nycol.H00698		10	37.6	4.2	0.8995	20.9	20.9	26.688	2.39097e-07		6	82.67	0	1	41.33	41.33	82.667	9.71254e-20	moderate MEG		PF00069 PF00954 PF01453	PTHR27002 PTHR27002:SF81	EC:2.7.11.1	KOG1187		GO:0004672 GO:0004674 GO:0004713 GO:0005515 GO:0005524 GO:0006468 GO:0048544	AT5G35370	S-locus lectin protein kinase family protein	Cre01.g036900	(1 of 55) 2.7.12.1 - Dual-specificity kinase	LOC_Os02g52850	receptor-like protein kinase like protein, putative, expressed
214	GWHAAYW00000008	15036991	15037914	Nycol.H00744		2	19	0	1	9.5	9.5	19	1.30718e-05		2	24.5	0	1	12.25	12.25	24.5	7.43098e-07	strong MEG		PF04674	PTHR31279					AT4G08950	EXO, EXORDIUM			LOC_Os02g52010	phosphate-induced protein 1 conserved region domain containing protein, expressed
215	GWHAAYW00000008	15890403	15899413	Nycol.H00824		3	1.33	7.33	0.1538	4.33	4.33	4.154	0.0415401		3	39.67	134.67	0.2275	87.17	87.17	51.769	6.24411e-13	moderate PEG		PF07714 PF00069	PTHR24058 PTHR24058:SF23	EC:2.7.12.1	KOG0667		GO:0004672 GO:0004713 GO:0005524 GO:0006468	AT1G73460	Protein kinase superfamily protein	Cre07.g337300	Dual-Specificity Tyrosine-Regulated Protein Kinase involved in starch degradation	LOC_Os03g51020	expressed protein
216	GWHAAYW00000008	16939906	16945445	Nycol.H00929		2	0	32.5	0	16.25	16.25	32.5	1.19193e-08		2	5	48.5	0.0935	26.75	26.75	35.369	2.72772e-09	strong PEG		PF01535 PF13041	PTHR24015 PTHR24015:SF350				GO:0005515	AT5G15980	Pentatricopeptide repeat (PPR) superfamily protein
217	GWHAAYW00000008	17313932	17318874	Nycol.H00976		2	176.5	0	1	88.25	88.25	176.5	2.81613e-40		2	79	17	0.8229	48	48	40.042	2.48603e-10	moderate MEG		PF00249 PF14379	PTHR31314 PTHR31314:SF5				GO:0003677 GO:0005506 GO:0016705 GO:0020037 GO:0055114	AT2G01060	myb-like HTH transcriptional regulator family protein			LOC_Os09g12770	Myb-like DNA-binding domain containing protein, putative, expressed
218	GWHAAYW00000008	18108962	18120961	Nycol.H01066		2	2	196.5	0.0101	99.25	99.25	190.581	2.37464e-43		2	0	30	0	15	15	30	4.32046e-08	strong PEG		PF00408 PF02878 PF02879 PF02880	PTHR22573 PTHR22573:SF47	EC:5.4.2.2		K01835	GO:0005975 GO:0016868 GO:0071704	AT1G23190	Phosphoglucomutase/phosphomannomutase family protein			LOC_Os03g50480	phosphoglucomutase, putative, expressed
219	GWHAAYW00000008	18351640	18358458	Nycol.H01087		1	0	33	0	16.5	16.5	33	9.21589e-09		1	0	6	0	3	3	6	0.0143059	strong PEG		PF00933 PF01915 PF14310	PTHR30620 PTHR30620:SF40	EC:3.2.1.37 EC:3.2.1.55		K15920	GO:0004553 GO:0005975	AT5G64570	beta-D-xylosidase 4			LOC_Os04g54810	beta-D-xylosidase, putative, expressed
220	GWHAAYW00000008	19846298	19858963	Nycol.H01233		1	21	0	1	10.5	10.5	21	4.59283e-06		1	176	57	0.7554	116.5	116.5	60.777	6.39261e-15	moderate MEG		PF01425 PF13371	PTHR11895 PTHR11895:SF39	EC:3.5.1.4	KOG1211		GO:0005515 GO:0016884	AT3G17970	translocon at the outer membrane of chloroplasts 64-III	Cre11.g467630	Amidase	LOC_Os03g50010	toc64, putative, expressed
221	GWHAAYW00000008	22030636	22049785	Nycol.H01463		11	48.45	6.55	0.881	27.5	27.5	31.934	1.59498e-08		1	35	0	1	17.5	17.5	35	3.29705e-09	moderate MEG		PF01545	PTHR11562 PTHR11562:SF13			K14692	GO:0006812 GO:0008324 GO:0016021 GO:0055085	AT2G04620	MTP12
222	GWHAAYW00000008	23258423	23260663	Nycol.H01559		1	2	6	0.25	4	4	2	0.157299		1	0	152	0	76	76	152	6.33616e-35	moderate PEG		PF12937	PTHR24006 PTHR24006:SF389		KOG1947		GO:0005515	AT2G25490	EBF1, EIN3-BINDING F BOX PROTEIN 1	Cre02.g101250
223	GWHAAYW00000008	23432413	23438315	Nycol.H01571		1	0	49	0	24.5	24.5	49	2.55963e-12		1	0	246	0	123	123	246	1.93421e-55	strong PEG		PF04539 PF04542 PF04545	PTHR30603				GO:0003677 GO:0003700 GO:0006352 GO:0006355 GO:0016987	AT1G08540	ATSIG1, ATSIG2
224	GWHAAYW00000009	159530	168478	Nycol.I00012		1	0	88	0	44	44	88	6.54545e-21		10	24.9	104.8	0.192	64.85	64.85	49.221	2.28648e-12	moderate PEG		PF01823	PTHR33199 PTHR33199:SF8					AT4G24290	MACP2, MEMBRANE ATTACK COMPLEX/PERFORIN-LIKE 2
225	GWHAAYW00000009	765849	775691	Nycol.I00062		9	196	4.22	0.9789	100.11	100.11	183.689	7.58405e-42		8	138	4.12	0.971	71.06	71.06	126.104	2.918e-29	strong MEG		PF01764	PTHR31479				GO:0006629	AT2G05260	alpha/beta-Hydrolases superfamily protein			LOC_Os02g18480	lipase class 3 family protein, putative, expressed
226	GWHAAYW00000009	1156396	1180533	Nycol.I00088		2	8.5	0	1	4.25	4.25	8.5	0.00355146		5	65.6	21.8	0.7506	43.7	43.7	21.95	2.7983e-06	moderate MEG		PF02373 PF08879 PF10497	PTHR12549 PTHR12549:SF12			K15601	GO:0005515 GO:0008270	AT3G07610	JMJ25 Transcription factor jumonji (jmjC) domain-containing protein			LOC_Os03g31594	jmjC domain containing protein, expressed
227	GWHAAYW00000009	1450702	1453895	Nycol.I00103		1	16	0	1	8	8	16	6.33425e-05		1	35	4	0.8974	19.5	19.5	24.641	6.90656e-07	moderate MEG		PF00428	PTHR21141		KOG3449	K02943		AT2G27710	60S acidic ribosomal protein family	Cre02.g143050	Acidic ribosomal protein P2	LOC_Os05g37330	60S acidic ribosomal protein, putative, expressed
228	GWHAAYW00000009	1799989	1810621	Nycol.I00131		3	63.33	17.67	0.7819	40.5	40.5	25.746	3.89387e-07		4	94.75	1	0.9896	47.88	47.88	91.792	9.62938e-22	moderate MEG		PF00293	PTHR12629 PTHR12629:SF9		KOG2839	K07766	GO:0016787	AT3G12600	nudix hydrolase homolog 16	Cre02.g106500	Inositol-phosphate phosphatase	LOC_Os03g59580	hydrolase, NUDIX family, domain containing protein, expressed
229	GWHAAYW00000009	3306966	3336493	Nycol.I00223		1	0	38	0	19	19	38	7.07446e-10		14	13.86	59.93	0.1878	36.89	36.89	28.767	8.164e-08	moderate PEG		PF07714 PF14381	PTHR23257 PTHR23257:SF545	EC:2.7.11.1	KOG0192		GO:0004672 GO:0004713 GO:0005524 GO:0006468	AT3G58640	Mitogen activated protein kinase kinase kinase-related			LOC_Os01g48330	protein kinase domain containing protein, expressed
230	GWHAAYW00000009	4060045	4063202	Nycol.I00252		3	0.33	7.67	0.0417	4	4	6.722	0.00952189		3	0	88	0	44	44	88	6.54545e-21	strong PEG			PTHR31723					AT1G78780	pathogenesis-related family protein			LOC_Os01g53090	pathogen-related protein, putative, expressed
231	GWHAAYW00000009	8084690	8135943	Nycol.I00405		1	0	18	0	9	9	18	2.20905e-05		7	3.43	25.57	0.1182	14.5	14.5	16.907	3.92543e-05	moderate PEG		PF00560 PF13855	PTHR23155		KOG0472		GO:0005515	AT3G15410	Leucine-rich repeat (LRR) family protein	Cre01.g054100	(1 of 13) KOG0472 - Leucine-rich repeat protein	LOC_Os02g58030	leucine-rich repeat-containing protein 40, putative, expressed
232	GWHAAYW00000009	9134411	9135023	Nycol.I00440		2	0	169	0	84.5	84.5	169	1.22343e-38		2	5	28.5	0.1493	16.75	16.75	16.485	4.90346e-05	moderate PEG		PF12776	PTHR31704 PTHR31704:SF29					AT3G32904	Myb/SANT-like DNA-binding domain protein
233	GWHAAYW00000009	12052842	12057236	Nycol.I00591		1	0	233	0	116.5	116.5	233	1.32163e-52		1	6	223	0.0262	114.5	114.5	205.629	1.23475e-46	strong PEG		PF00249	PTHR24078 PTHR24078:SF279		KOG0724		GO:0003677	AT5G58900	DIV1, DIVARICATA1	Cre10.g430750	(1 of 1) PTHR24078:SF261 - DNAJ (HSP40) HOMOLOG, SUBFAMILY A, MEMBER 3A
234	GWHAAYW00000009	12536076	12540073	Nycol.I00634		2	14.5	1	0.9355	7.75	7.75	11.758	0.000605802		3	29.67	0	1	14.83	14.83	29.667	5.13096e-08	strong MEG		PF05180	PTHR20922 PTHR20922:SF15			K17808	GO:0008270	AT5G27280	Zim17-type zinc finger protein			LOC_Os06g50870	DNL zinc finger domain containing protein, putative, expressed
235	GWHAAYW00000009	12631755	12635648	Nycol.I00648		1	9	0	1	4.5	4.5	9	0.0026998		3	134.67	0	1	67.33	67.33	134.667	3.90524e-31	strong MEG			PTHR14942			K13153		AT3G07860	Ubiquitin-like superfamily protein			LOC_Os04g56770	expressed protein
236	GWHAAYW00000009	12785341	12794300	Nycol.I00667		1	36	2	0.9474	19	19	30.421	3.47734e-08		6	100.5	19.33	0.8387	59.92	59.92	54.977	1.21974e-13	moderate MEG		PF00246	PTHR11705 PTHR11705:SF81	EC:3.4.17.15 EC:3.4.17.18	KOG2650		GO:0004181 GO:0006508 GO:0008270	AT5G42320	Zn-dependent exopeptidases superfamily protein	Cre11.g467631	zinc carboxypeptidase	LOC_Os02g02710	zinc carboxypeptidase family protein, putative, expressed
237	GWHAAYW00000009	13374498	13376790	Nycol.I00731		13	0	199.69	0	99.85	99.85	199.692	2.43768e-45		1	2	10	0.1667	6	6	5.333	0.0209213	moderate PEG		PF01535 PF13041 PF14432	PTHR24015					AT5G06540	Pentatricopeptide repeat (PPR) superfamily protein;(source:Araport11)
238	GWHAAYW00000009	14028683	14032365	Nycol.I00797		2	0	14	0	7	7	14	0.000182811		1	0	16	0	8	8	16	6.33425e-05	strong PEG								AT2G48100	Exonuclease family protein
239	GWHAAYW00000009	15105812	15107812	Nycol.I00907		1	0	6	0	3	3	6	0.0143059		1	0	12	0	6	6	12	0.000532006	strong PEG		PF05687	PTHR31506			K14503		AT1G75080	Brassinosteroid signalling positive regulator (BZR1) family protein			LOC_Os07g39220	BES1/BZR1 homolog protein, putative, expressed
240	GWHAAYW00000009	15776357	15782193	Nycol.I00988		3	16	0	1	8	8	16	6.33425e-05		1	16	0	1	8	8	16	6.33425e-05	strong MEG		PF03169	PTHR22601 PTHR22601:SF11				GO:0055085	AT5G64410	oligopeptide transporter 4			LOC_Os01g43940	oligopeptide transporter, putative, expressed
241	GWHAAYW00000009	16349027	16350522	Nycol.I01032		1	0	82	0	41	41	82	1.36087e-19		7	31.57	134.71	0.1899	83.14	83.14	63.977	1.25885e-15	moderate PEG		PF14138	PTHR17130 PTHR17130:SF23			K18182	GO:0031966	AT4G14145	(1 of 1) PTHR17130//PTHR17130:SF23 - MITOCHONDRIAL OUTER MEMBRANE PROTEIN 25			LOC_Os03g17910	kinesin like protein, putative, expressed
242	GWHAAYW00000009	16510575	16518135	Nycol.I01047		3	0.67	22.67	0.0286	11.67	11.67	20.743	5.25271e-06		10	22.4	154.7	0.1265	88.55	88.55	98.833	2.74745e-23	moderate PEG		PF00069	PTHR24361 PTHR24361:SF315	EC:2.7.11.25	KOG0198		GO:0004672 GO:0004713 GO:0005524 GO:0006468	AT3G06030	NPK1-related protein kinase 3			LOC_Os09g21510	STE_MEKK_ste11_MAP3K.2 - STE kinases include homologs to sterile 7, sterile 11 and sterile 20 from yeast, expressed
243	GWHAAYW00000009	16720682	16724989	Nycol.I01071		2	16.5	55	0.2308	35.75	35.75	20.731	5.28598e-06		5	21	184.6	0.1021	102.8	102.8	130.18	3.74297e-30	moderate PEG		PF13920 PF16040 PF16041	PTHR12183 PTHR12183:SF14	EC:6.3.2.19	KOG4172		GO:0005515 GO:0008270	AT2G38220	ABERRANT POLLEN DEVELOPMENT 3, APD3			LOC_Os05g44550	zinc finger family protein, putative, expressed
244	GWHAAYW00000009	16991345	16993381	Nycol.I01097		1	0	14	0	7	7	14	0.000182811		2	0	26	0	13	13	26	3.41417e-07	strong PEG		PF00069 PF00139	PTHR27007	EC:2.7.11.1	KOG1187		GO:0004672 GO:0004713 GO:0005524 GO:0006468 GO:0030246	AT5G10530	Concanavalin A-like lectin protein kinase family protein	Cre11.g467584	(1 of 7) PTHR24359 - SERINE/THREONINE-PROTEIN KINASE SBK1	LOC_Os08g03240	lectin-like receptor kinase 1, putative, expressed
245	GWHAAYW00000009	19266269	19273021	Nycol.I01303		1	0	43	0	21.5	21.5	43	5.47399e-11		1	0	12	0	6	6	12	0.000532006	strong PEG			PTHR34224					AT1G78430	ROP interactive partner 2			LOC_Os05g43870	myosin heavy chain-related, putative, expressed
246	GWHAAYW00000009	22020380	22025115	Nycol.I01588		14	26.71	122.57	0.1789	74.64	74.64	61.55	4.31559e-15		10	0	15.4	0	7.7	7.7	15.4	8.69883e-05	moderate PEG		PF01694	PTHR22936 PTHR22936:SF35		KOG2289		GO:0004252 GO:0006508 GO:0016021	AT1G63120	RHOMBOID-like 2	Cre03.g145527	Rhomboid-like protease	LOC_Os09g35730	OsRhmbd16 - Putative Rhomboid homologue, expressed
247	GWHAAYW00000009	22694183	22697448	Nycol.I01662		3	2	6.33	0.24	4.17	4.17	2.253	0.133327		3	0	106	0	53	53	106	7.37352e-25	moderate PEG		PF01554	PTHR11206 PTHR11206:SF79		KOG1347	K03327	GO:0006855 GO:0015238 GO:0015297 GO:0016020 GO:0055085	AT1G47530	MATE efflux family protein			LOC_Os08g43654	MATE efflux family protein, putative, expressed
248	GWHAAYW00000009	22735950	22738400	Nycol.I01667		2	6	77.5	0.0719	41.75	41.75	61.225	5.09226e-15		1	0	72	0	36	36	72	2.15197e-17	strong PEG		PF03171 PF14226	PTHR10209 PTHR10209:SF140	EC:4.2.3.19	KOG0143	K05282	GO:0016491 GO:0055114	AT5G51810	gibberellin 20 oxidase 2 GA20OX2			LOC_Os03g63970	gibberellin 20 oxidase 1, putative, expressed
249	GWHAAYW00000009	22799572	22806791	Nycol.I01674		12	32.17	164.42	0.1636	98.29	98.29	88.97	4.00801e-21		8	0.25	55	0.0045	27.62	27.62	54.255	1.76131e-13	moderate PEG		PF02536	PTHR13068		KOG1267		GO:0003690 GO:0005739 GO:0006355	AT2G21710	EMB2219, EMBRYO DEFECTIVE 2219	Cre12.g560750	(1 of 8) PTHR13068 - CGI-12 PROTEIN-RELATED
250	GWHAAYW00000010	1833372	1839313	Nycol.J00085		1	43	0	1	21.5	21.5	43	5.47399e-11		7	149.29	9.43	0.9406	79.36	79.36	123.24	1.23533e-28	strong MEG		PF10250	PTHR31741 PTHR31741:SF8					AT5G35570	O-fucosyltransferase family protein			LOC_Os09g27080	growth regulator related protein, putative, expressed
251	GWHAAYW00000010	2063493	2070364	Nycol.J00094		3	33.33	2.33	0.9346	17.83	17.83	26.944	2.09444e-07		6	49.5	0	1	24.75	24.75	49.5	1.98372e-12	strong MEG					KOG1904 KOG2992			AT5G27650	PDP1, PWWP DOMAIN PROTEIN 1			LOC_Os08g37280	PWWP domain containing protein, expressed
252	GWHAAYW00000010	4522104	4537736	Nycol.J00215		6	16	53.67	0.2297	34.83	34.83	20.365	6.39818e-06		1	0	6	0	3	3	6	0.0143059	moderate PEG		PF01545 PF16916	PTHR11562 PTHR11562:SF45		KOG1485		GO:0006812 GO:0008324 GO:0016021 GO:0055085	AT3G58060	Cation efflux family protein	Cre03.g160800	Cation efflux transporter, membrane protein	LOC_Os03g12530	cation efflux family protein, putative, expressed
253	GWHAAYW00000010	9870687	9879926	Nycol.J00381		2	113.5	0	1	56.75	56.75	113.5	1.67681e-26		1	8	0	1	4	4	8	0.00467773	strong MEG		PF04084	PTHR14052 PTHR14052:SF0			K02604	GO:0000808 GO:0005634 GO:0006260	AT2G37560	origin recognition complex second largest subunit 2	Cre03.g199400	Origin recognition complex subunit 2	LOC_Os03g08640	ORC2 - Putative origin recognition complex subunit 2, expressed
254	GWHAAYW00000010	10054615	10055811	Nycol.J00393		2	14	51	0.2154	32.5	32.5	21.062	4.44766e-06		1	2	11	0.1538	6.5	6.5	6.231	0.0125549	moderate PEG			PTHR31722					AT5G66800	(1 of 4) PTHR31722:SF5 - EMB			LOC_Os09g28520	expressed protein
255	GWHAAYW00000010	10627956	10657318	Nycol.J00439		2	0	7.5	0	3.75	3.75	7.5	0.0061699		4	4.5	29	0.1343	16.75	16.75	17.918	2.3064e-05	moderate PEG		PF00612 PF03859	PTHR23335 PTHR23335:SF10				GO:0003677 GO:0005515 GO:0005634	AT5G64220	CALMODULIN-BINDING TRANSCRIPTION ACTIVATOR 2, CAMTA2
256	GWHAAYW00000010	13484425	13502252	Nycol.J00678		1	2	7	0.2222	4.5	4.5	2.778	0.0955807		6	0	127	0	63.5	63.5	127	1.85774e-29	moderate PEG		PF01553	PTHR10434	EC:2.3.1.51	KOG2848	K00655	GO:0003841 GO:0008152 GO:0008654 GO:0016020 GO:0016746	AT4G30580	Phospholipid/glycerol acyltransferase family protein	Cre09.g398289	related to plastidic lysophosphatidic acid acyltransferase (LPAAT)	LOC_Os10g35390	acyltransferase, putative, expressed
257	GWHAAYW00000010	14411164	14421393	Nycol.J00780		4	1.5	38	0.038	19.75	19.75	33.728	6.33867e-09		4	0	21.5	0	10.75	10.75	21.5	3.53829e-06	strong PEG		PF01841 PF03835 PF10403 PF10404 PF10405	PTHR12135 PTHR12135:SF0		KOG2179	K10838	GO:0003677 GO:0003684 GO:0005634 GO:0006289	AT5G16630	DNA repair protein Rad4 family	Cre12.g557400	(1 of 1) K10838 - xeroderma pigmentosum group C-complementing protein (XPC)	LOC_Os08g33082	DNA-repair protein complementing XP-C cells, putative, expressed
258	GWHAAYW00000010	16181518	16190103	Nycol.J00937		1	51	17	0.75	34	34	17	3.73798e-05		1	31	0	1	15.5	15.5	31	2.58028e-08	moderate MEG			PTHR33109 PTHR33109:SF6					AT1G34245	Putative membrane lipoprotein			LOC_Os04g38470	expressed protein
259	GWHAAYW00000010	16499214	16506232	Nycol.J00964		1	27	0	1	13.5	13.5	27	2.03455e-07		1	231	0	1	115.5	115.5	231	3.60796e-52	strong MEG		PF03999	PTHR19321 PTHR19321:SF5		KOG4302	K16732	GO:0000226 GO:0000910 GO:0008017	AT2G01910	Microtubule associated protein (MAP65/ASE1) family protein	Cre14.g614050	(1 of 1) K16732 - protein regulator of cytokinesis 1 (PRC1)	LOC_Os09g27700	microtubule associated protein, putative, expressed
260	GWHAAYW00000010	16957690	16968101	Nycol.J01011		1	0	16	0	8	8	16	6.33425e-05		1	0	12	0	6	6	12	0.000532006	strong PEG		PF00773	PTHR23355 PTHR23355:SF9	EC:3.1.13.1	KOG2102	K18758		AT1G77680	Ribonuclease II/R family protein	Cre03.g208100	3'-5' exoribonuclease II	LOC_Os02g51780	ribonuclease protein, putative, expressed
261	GWHAAYW00000010	18874363	18902794	Nycol.J01215		1	0	17	0	8.5	8.5	17	3.73798e-05		4	2	7.75	0.2051	4.88	4.88	3.391	0.0655522	moderate PEG		PF01820 PF07478	PTHR23132 PTHR23132:SF0	EC:6.3.2.4			GO:0003824 GO:0005524 GO:0005737 GO:0008716 GO:0046872	AT3G08840	D-alanine--D-alanine ligase family			LOC_Os07g49110	D-alanine--D-alanine ligase family, putative, expressed
262	GWHAAYW00000010	20329044	20335389	Nycol.J01364		1	6	0	1	3	3	6	0.0143059		1	38	0	1	19	19	38	7.07446e-10	strong MEG		PF13839 PF14416	PTHR32285 PTHR32285:SF62					AT2G40320	TRICHOME BIREFRINGENCE-LIKE 33			LOC_Os03g60350	leaf senescence related protein, putative, expressed
263	GWHAAYW00000010	20590721	20599258	Nycol.J01389		2	0	80	0	40	40	80	3.7441e-19		12	42.17	126.75	0.2496	84.46	84.46	42.354	7.61503e-11	moderate PEG		PF00752 PF00867	PTHR11081 PTHR11081:SF9	EC:3.1.16.1	KOG2519	K04799	GO:0003677 GO:0003824 GO:0004518 GO:0006281	AT5G26680	5'-3' exonuclease family protein, FEN1 ; Flap endonuclease 1	Cre03.g145687	DNA repair protein, XPGC/Rad2 homolog	LOC_Os05g46270	FEN1A - Putative flap endonuclease protein, expressed
264	GWHAAYW00000010	21147133	21152079	Nycol.J01442		3	138.33	0	1	69.17	69.17	138.333	6.16155e-32		3	76	7	0.9157	41.5	41.5	57.361	3.62647e-14	strong MEG		PF00085	PTHR10438 PTHR10438:SF240	EC:1.6.5.4	KOG0907	K03671	GO:0006662 GO:0015035 GO:0045454	AT3G08710	thioredoxin H-type 9			LOC_Os01g07376	thioredoxin, putative, expressed
265	GWHAAYW00000010	21289945	21297246	Nycol.J01461		1	0	13	0	6.5	6.5	13	0.000311491		3	0	90.33	0	45.17	45.17	90.333	2.01234e-21	strong PEG		PF11331	PTHR31105					AT3G61670	extra-large G-like protein, putative
266	GWHAAYW00000010	21753219	21757829	Nycol.J01512		10	30.1	104.4	0.2238	67.25	67.25	41.045	1.488e-10		6	7.5	25.33	0.2284	16.42	16.42	9.686	0.00185665	moderate PEG		PF12695	PTHR11614 PTHR11614:SF88	EC:2.3.1.22	KOG1455			AT3G62860	alpha/beta-Hydrolases superfamily protein	Cre12.g504350	(1 of 1) 2.3.1.22 - 2-acylglycerol O-acyltransferase / Monoglyceride acyltransferase	LOC_Os05g29974	lipase, putative, expressed
267	GWHAAYW00000010	24621741	24627272	Nycol.J01843		8	137.88	44.38	0.7565	91.12	91.12	47.968	4.33133e-12		1	23	0	1	11.5	11.5	23	1.62001e-06	moderate MEG		PF03151	PTHR11132 PTHR11132:SF73		KOG1441	K15285		AT4G09810	UDP-RHA/UDP-GAL TRANSPORTER 5, URGT5	Cre11.g479950	Conserved in the Green Lineage	LOC_Os02g40090	transporter-related, putative, expressed
268	GWHAAYW00000011	889469	897362	Nycol.K00070		1	13	0	1	6.5	6.5	13	0.000311491		1	95	6	0.9406	50.5	50.5	78.426	8.30627e-19	strong MEG		PF01237	PTHR10972		KOG2210			AT5G57240	OSBP(oxysterol binding protein)-related protein 4C			LOC_Os08g40590	oxysterol-binding protein, putative, expressed
269	GWHAAYW00000011	1286165	1289456	Nycol.K00100		1	0	143	0	71.5	71.5	143	5.87802e-33		1	0	158	0	79	79	158	3.09486e-36	strong PEG		PF04654	PTHR31881 PTHR31881:SF6					AT4G31330	Protein of unknown function, DUF599			LOC_Os08g40940	expressed protein
270	GWHAAYW00000011	3334372	3415695	Nycol.K00244		1	13	0	1	6.5	6.5	13	0.000311491		6	28.83	6.83	0.8084	17.83	17.83	13.57	0.000229818	moderate MEG		PF00266 PF03473 PF03476 PF07727 PF13976	PTHR14237 PTHR14237:SF19	EC:2.8.1.9	KOG2142	K15631	GO:0003676 GO:0003824 GO:0015074 GO:0030151 GO:0030170	AT1G16540	molybdenum cofactor sulfurase (LOS5) (ABA3)	Cre03.g152000	Molybdenum cofactor sulfurase	LOC_Os06g45860	molybdenum cofactor sulfurase, putative, expressed
271	GWHAAYW00000011	4143100	4171766	Nycol.K00281		4	33.5	1	0.971	17.25	17.25	30.616	3.14499e-08		6	34.83	0	1	17.42	17.42	34.833	3.59171e-09	strong MEG			PTHR36052 PTHR36052:SF1	EC:1.6.5.3				AT4G20150	(1 of 54) 1.6.5.3 - NADH:ubiquinone reductase (H(+)-translocating) / Ubiquinone reductase
272	GWHAAYW00000011	5286167	5289079	Nycol.K00337		1	0	7	0	3.5	3.5	7	0.00815097		1	0	9	0	4.5	4.5	9	0.0026998	strong PEG		PF03514	PTHR31636 PTHR31636:SF35					AT3G54220	SCARECROW, SCR, SGR1, SHOOT GRAVITROPISM 1			LOC_Os07g38030	GRAS family transcription factor domain containing protein, expressed
273	GWHAAYW00000011	9361186	9369606	Nycol.K00652		1	0	110	0	55	55	110	9.79907e-26		1	0	157	0	78.5	78.5	157	5.11859e-36	strong PEG		PF03151	PTHR11132 PTHR11132:SF120		KOG1441		GO:0005215 GO:0006810 GO:0016021	AT5G33320	Glucose-6-phosphate/phosphate translocator-related	Cre08.g379350	phosphate/phosphoenolpyruvate translocator
274	GWHAAYW00000011	10806517	10814620	Nycol.K00795		3	8.33	0	1	4.17	4.17	8.333	0.00389242		7	7.86	1.43	0.8462	4.64	4.64	4.451	0.03489	moderate MEG			PTHR16223				GO:0005515	AT1G03290	(1 of 2) PTHR16223:SF12 - F15K9.11 PROTEIN			LOC_Os10g16440	CUE domain containing protein, expressed
275	GWHAAYW00000011	11011909	11014737	Nycol.K00811		2	8	0	1	4	4	8	0.00467773		3	16	0	1	8	8	16	6.33425e-05	strong MEG		PF12695	PTHR17630 PTHR17630:SF48	EC:3.1.1.45	KOG3043			AT3G23600	alpha/beta-Hydrolases superfamily protein	Cre16.g679750	(1 of 2) PTHR17630//PTHR17630:SF43 - DIENELACTONE HYDROLASE // SUBFAMILY NOT NAMED	LOC_Os05g33100	endo-1,3;1,4-beta-D-glucanase precursor, putative, expressed
276	GWHAAYW00000011	14195972	14230604	Nycol.K01007		2	8	0	1	4	4	8	0.00467773		13	160.85	0.08	0.9995	80.46	80.46	160.616	8.30164e-37	strong MEG		PF04121	PTHR13003 PTHR13003:SF2			K14301	GO:0005643 GO:0006810	AT3G14120	(1 of 1) PTHR13003 - NUP107-RELATED			LOC_Os11g42420	nuclear pore protein 84/107 containing protein, expressed
277	GWHAAYW00000011	14915930	14918341	Nycol.K01076		7	1.14	22.43	0.0485	11.79	11.79	19.222	1.16386e-05		7	6.86	31.43	0.1791	19.14	19.14	15.77	7.15382e-05	moderate PEG		PF00808	PTHR10252 PTHR10252:SF8				GO:0003700 GO:0006355 GO:0016602 GO:0046982	AT1G54830	NF-YC3, NUCLEAR FACTOR Y, SUBUNIT C3
278	GWHAAYW00000011	15638429	15664386	Nycol.K01140		1	0	62	0	31	31	62	3.43457e-15		1	0	95	0	47.5	47.5	95	1.90385e-22	strong PEG		PF00132 PF00483 PF02020	PTHR22572 PTHR22572:SF7			K03240	GO:0005488 GO:0005515 GO:0009058 GO:0016779	AT2G34970	Trimeric LpxA-like enzyme	Cre12.g502200	(1 of 1) K03240 - translation initiation factor eIF-2B subunit epsilon (EIF2B5)	LOC_Os02g56740	translation initiation factor eIF-2B subunit epsilon, putative, expressed
279	GWHAAYW00000011	17462887	17468446	Nycol.K01318		28	24	155.21	0.1339	89.61	89.61	96.07	1.1087e-22		1	0	13	0	6.5	6.5	13	0.000311491	moderate PEG		PF01569	PTHR10165 PTHR10165:SF80	EC:3.1.3.4	KOG3030			AT1G15080	lipid phosphate phosphatase 2	Cre05.g230900	(1 of 2) PTHR10165//PTHR10165:SF35 - LIPID PHOSPHATE PHOSPHATASE // DIACYLGLYCEROL PYROPHOSPHATE PHOSPHATASE 1-RELATED	LOC_Os08g27040	lipid phosphatase protein, putative, expressed
280	GWHAAYW00000011	19002985	19010392	Nycol.K01445		4	116	37.5	0.7557	76.75	76.75	40.145	2.358e-10		1	50	0	1	25	25	50	1.53746e-12	moderate MEG		PF00076	PTHR24012 PTHR24012:SF333		KOG0148		GO:0003676	AT4G27000	RNA-binding (RRM/RBD/RNP motifs) family protein	Cre16.g652900	(1 of 16) KOG0131 - Splicing factor 3b, subunit 4	LOC_Os03g37270	RNA recognition motif containing protein, putative, expressed
281	GWHAAYW00000011	19441450	19471512	Nycol.K01486		15	5.4	44.07	0.1092	24.73	24.73	30.225	3.84794e-08		13	12.85	73.46	0.1488	43.15	43.15	42.571	6.81544e-11	moderate PEG		PF03171 PF14226	PTHR10209 PTHR10209:SF177	EC:1.14.11.13 EC:1.14.11.23	KOG0143	K04125	GO:0016491 GO:0055114	AT4G21200	gibberellin 2-oxidase 8
282	GWHAAYW00000011	19848866	19854184	Nycol.K01518		4	4.5	1.5	0.75	3	3	1.5	0.220671		4	23.75	1.75	0.9314	12.75	12.75	18.98	1.32069e-05	moderate MEG		PF01657 PF07714	PTHR27002	EC:2.7.11.1	KOG1187		GO:0004672 GO:0004713 GO:0005524 GO:0006468	AT3G21945	Receptor-like protein kinase-related family protein	Cre16.g687800	Protein tyrosine kinase
283	GWHAAYW00000011	20468841	20483643	Nycol.K01596		1	23	0	1	11.5	11.5	23	1.62001e-06		2	31	1	0.9688	16	16	28.125	1.13727e-07	strong MEG		PF01066	PTHR10414 PTHR10414:SF46	EC:2.7.8.1 EC:2.7.8.2	KOG2877	K00993	GO:0008654 GO:0016020 GO:0016780	AT1G13560	aminoalcoholphosphotransferase 1	Cre12.g538450	CDP-Ethanolamine:DAG Ethanolamine phosphotransferase	LOC_Os06g10280	CDP-alcohol phosphatidyltransferase, putative, expressed
284	GWHAAYW00000012	107599	129965	Nycol.L00003		2	1	9	0.1	5	5	6.4	0.011412		4	0.5	48.5	0.0102	24.5	24.5	47.02	7.02514e-12	strong PEG
285	GWHAAYW00000012	2545541	2571502	Nycol.L00093		2	1	84	0.0118	42.5	42.5	81.047	2.20406e-19		1	0	82	0	41	41	82	1.36087e-19	strong PEG		PF16029	PTHR35455 PTHR35455:SF1					AT5G17610	(1 of 1) PF16029 - Domain of unknown function (DUF4787) (DUF4787)			LOC_Os03g12238	expressed protein
286	GWHAAYW00000012	3551515	3616427	Nycol.L00119		6	26.83	7.17	0.7892	17	17	11.376	0.000744065		9	28.22	9.22	0.7537	18.72	18.72	9.641	0.00190287	moderate MEG		PF03094	PTHR31942 PTHR31942:SF15			K08472	GO:0006952 GO:0016021	AT5G53760	Seven transmembrane MLO family protein	Cre12.g501403	MLO family protein
287	GWHAAYW00000012	6704431	6724540	Nycol.L00217		1	123	0	1	61.5	61.5	123	1.39449e-28		1	198	0	1	99	99	198	5.70542e-45	strong MEG		PF00004 PF02190 PF05362	PTHR10046 PTHR10046:SF24	EC:3.4.21.53		K01338	GO:0004176 GO:0004252 GO:0005524 GO:0006508 GO:0030163	AT5G47040	lon protease 2			LOC_Os09g36300	OsLonP4 - Putative Lon protease homologue, expressed
288	GWHAAYW00000012	7123692	7128287	Nycol.L00247		4	5.75	1.75	0.7667	3.75	3.75	2.133	0.144127		13	182.08	0.23	0.9987	91.15	91.15	181.386	2.41465e-41	moderate MEG		PF00400	PTHR19918		KOG0305	K03363	GO:0005515	AT4G33270	Transducin family protein / WD-40 repeat family protein			LOC_Os02g47180	WD repeat-containing protein, putative, expressed
289	GWHAAYW00000012	8321708	8328931	Nycol.L00321		4	21.25	0	1	10.62	10.62	21.25	4.0311e-06		4	21.75	7.25	0.75	14.5	14.5	7.25	0.0070901	moderate MEG		PF03055	PTHR10543 PTHR10543:SF46	EC:1.14.99.42				AT4G19170	CAROTENOID CLEAVAGE DIOXYGENASE 4, CCD4
290	GWHAAYW00000012	8753329	8840954	Nycol.L00338		2	61.5	0	1	30.75	30.75	61.5	4.42743e-15		25	15.76	1.96	0.8894	8.86	8.86	10.747	0.00104438	moderate MEG			PTHR23120 PTHR23120:SF20		KOG2032		GO:0005488	AT2G36810	ARM repeat superfamily protein			LOC_Os03g05330	HEAT repeat family protein, putative, expressed
291	GWHAAYW00000012	9155468	9200880	Nycol.L00353		1	16	0	1	8	8	16	6.33425e-05		1	15	0	1	7.5	7.5	15	0.000107511	strong MEG		PF16561	PTHR10343 PTHR10343:SF60					AT5G03420	5'-AMP-activated protein kinase-related
292	GWHAAYW00000012	12286719	12292143	Nycol.L00498		1	26	0	1	13	13	26	3.41417e-07		1	11	0	1	5.5	5.5	11	0.000911119	strong MEG		PF00173	PTHR10281 PTHR10281:SF45		KOG1110	K17278		AT3G48890	membrane-associated progesterone binding protein 3	Cre13.g571450	(1 of 2) K17278 - membrane-associated progesterone receptor component (PGRMC1_2)
293	GWHAAYW00000012	15448898	15458060	Nycol.L00646		1	0	51	0	25.5	25.5	51	9.2366e-13		5	0	179.8	0	89.9	89.9	179.8	5.35906e-41	strong PEG		PF08718	PTHR10219 PTHR10219:SF36		KOG3221		GO:0005737 GO:0017089 GO:0046836 GO:0051861	AT2G33470	glycolipid transfer protein 1	Cre12.g519450	(1 of 1) PTHR10219//PTHR10219:SF36 - GLYCOLIPID TRANSFER PROTEIN-RELATED // SUBFAMILY NOT NAMED	LOC_Os07g26460	GLTP domain containing protein, putative, expressed
294	GWHAAYW00000012	16209272	16215926	Nycol.L00726		1	0	6	0	3	3	6	0.0143059		4	0	32.75	0	16.38	16.38	32.75	1.04806e-08	strong PEG		PF13920	PTHR22996	EC:6.3.2.19	KOG4265		GO:0005515 GO:0008270	AT3G09770	RING/U-box superfamily protein	Cre03.g173900	(1 of 1) PTHR22996 - MAHOGUNIN	LOC_Os10g13670	Zinc finger, C3HC4 type domain containing protein, expressed
295	GWHAAYW00000012	16466790	16468449	Nycol.L00745		4	11.25	111.75	0.0915	61.5	61.5	82.116	1.28339e-19		6	19.17	120.67	0.1371	69.92	69.92	73.675	9.20882e-18	moderate PEG			PTHR21162					AT3G15351	(1 of 1) PTHR21162 - P53 AND DNA DAMAGE-REGULATED PROTEIN			LOC_Os07g30220	expressed protein
296	GWHAAYW00000012	19402737	19405731	Nycol.L01058		2	2	43.5	0.044	22.75	22.75	37.852	7.63339e-10		1	0	30	0	15	15	30	4.32046e-08	strong PEG		PF02234	PTHR10265 PTHR10265:SF19				GO:0004861 GO:0005634 GO:0007050	AT5G48820	inhibitor/interactor with cyclin-dependent kinase			LOC_Os03g04490	cyclin-dependent kinase inhibitor, putative, expressed
297	GWHAAYW00000012	19796213	19797920	Nycol.L01099		11	33.18	150.64	0.1805	91.91	91.91	75.05	4.58923e-18		4	0	13	0	6.5	6.5	13	0.000311491	moderate PEG			PTHR33443				GO:0005737 GO:0008982 GO:0009401	AT4G27660				LOC_Os10g42270	expressed protein
298	GWHAAYW00000012	20162529	20166306	Nycol.L01137		1	5	28	0.1515	16.5	16.5	16.03	6.23367e-05		1	0	38	0	19	19	38	7.07446e-10	moderate PEG		PF00067	PTHR24286 PTHR24286:SF67	EC:1.14.13.79	KOG0157	K04123	GO:0004497 GO:0005506 GO:0016705 GO:0020037 GO:0055114	AT2G32440	KAO2 - ent-kaurenoic acid hydroxylase 2	Cre11.g467627	(1 of 2) 1.14.13.134 - Beta-amyrin 11-oxidase / CYP88D6	LOC_Os06g02019	cytochrome P450, putative, expressed
299	GWHAAYW00000012	20324321	20327813	Nycol.L01154		1	8	0	1	4	4	8	0.00467773		1	17	0	1	8.5	8.5	17	3.73798e-05	strong MEG		PF01650	PTHR12000 PTHR12000:SF15	EC:3.4.22.34		K01369	GO:0006508 GO:0008233	AT1G62710	beta vacuolar processing enzyme	Cre12.g483550	Vacuolar processing enzyme
300	GWHAAYW00000012	21057568	21067070	Nycol.L01227		1	0	132	0	66	66	132	1.49619e-30		1	4	158	0.0247	81	81	146.395	1.06408e-33	strong PEG		PF01553 PF14829	PTHR35695 PTHR35695:SF1	EC:2.3.1.15		K00630	GO:0004366 GO:0006650 GO:0008152 GO:0016746	AT1G32200	phospholipid/glycerol acyltransferase family protein	Cre02.g143000	Glycerol-3-phosphate acyltransferase, chloroplast precursor	LOC_Os10g42720	acyltransferase, putative, expressed
301	GWHAAYW00000013	2115201	2124753	Nycol.M00105		1	87	0	1	43.5	43.5	87	1.08521e-20		1	173	2	0.9886	87.5	87.5	167.091	3.19491e-38	strong MEG		PF00759	PTHR22298 PTHR22298:SF36	EC:3.2.1.4		K01179 K08472	GO:0003824 GO:0004553 GO:0005975	AT5G49720	glycosyl hydrolase 9A1	Cre17.g730550	(1 of 4) 3.2.1.4 - Cellulase / Endoglucanase	LOC_Os03g21210	endoglucanase, putative, expressed
302	GWHAAYW00000013	4701589	4720995	Nycol.M00229		1	7	0	1	3.5	3.5	7	0.00815097		1	8	0	1	4	4	8	0.00467773	strong MEG		PF01416	PTHR11142 PTHR11142:SF10	EC:5.4.99.12	KOG2553 KOG4393		GO:0001522 GO:0003723 GO:0009451 GO:0009982	AT5G35400	Pseudouridine synthase family protein	Cre01.g021900	RNA pseudouridine synthase	LOC_Os06g45250	tRNA pseudouridine synthase family protein, putative, expressed
303	GWHAAYW00000013	8148995	8154962	Nycol.M00470		1	0	7	0	3.5	3.5	7	0.00815097		1	0	8	0	4	4	8	0.00467773	strong PEG		PF01535 PF13041 PF14432	PTHR24015 PTHR24015:SF900					AT2G13600	Pentatricopeptide repeat (PPR) superfamily protein			LOC_Os04g35610	pentatricopeptide, putative, expressed
304	GWHAAYW00000013	8333160	8336183	Nycol.M00488		1	0	130	0	65	65	130	4.09778e-30		2	3	115.5	0.0253	59.25	59.25	106.804	4.91498e-25	strong PEG		PF01535 PF13041	PTHR24015					AT1G53330	Pentatricopeptide repeat (PPR) superfamily protein			LOC_Os05g11700	PPR repeat containing protein, expressed
305	GWHAAYW00000013	11936906	11942323	Nycol.M00686		1	2	23	0.08	12.5	12.5	17.64	2.66915e-05		5	2.2	34.8	0.0595	18.5	18.5	28.723	8.34956e-08	strong PEG		PF01490	PTHR22950 PTHR22950:SF205		KOG1303			AT5G09220	AAP2, AMINO ACID PERMEASE 2			LOC_Os01g65670	amino acid transporter, putative, expressed
306	GWHAAYW00000013	12770514	12782944	Nycol.M00736		1	20	2	0.9091	11	11	14.727	0.000124236		1	143	0	1	71.5	71.5	143	5.87802e-33	strong MEG		PF00790 PF03127	PTHR13856 PTHR13856:SF81		KOG1087		GO:0005622 GO:0006886	AT5G63640	TOL5, TOM1-LIKE 5	Cre13.g585100	(1 of 3) PF00790 - VHS domain (VHS)
307	GWHAAYW00000014	1091930	1109918	Nycol.N00062		9	72.33	18.67	0.7949	45.5	45.5	31.65	1.84655e-08		20	137.95	37.5	0.7863	87.72	87.72	57.51	3.36194e-14	moderate MEG		PF00505 PF03531 PF08512	PTHR13711 PTHR13711:SF199		KOG0526	K09272	GO:0003677 GO:0005634	AT3G28730	FACT complex subunit SSRP1	Cre01.g029450	(1 of 1) PTHR13711//PTHR13711:SF201 - SWI/SNF-RELATED CHROMATIN BINDING PROTEIN // NON-HISTONE PROTEIN 10	LOC_Os01g08970	SSRP1-like FACT complex subunit, putative, expressed
308	GWHAAYW00000014	2737335	2753511	Nycol.N00171		1	0	7	0	3.5	3.5	7	0.00815097		4	39.25	145.25	0.2127	92.25	92.25	60.9	6.00571e-15	moderate PEG		PF10539	PTHR10857 PTHR10857:SF40					AT2G35140	DCD (Development and Cell Death) domain protein			LOC_Os09g39020	N-rich protein, putative, expressed
309	GWHAAYW00000014	3479811	3490535	Nycol.N00209		40	36.9	143.22	0.2049	90.06	90.06	62.762	2.33256e-15		1	0	154	0	77	77	154	2.31595e-35	moderate PEG		PF00651	PTHR35918 PTHR35918:SF1				GO:0005488 GO:0005515	AT1G04390	BTB/POZ domain-containing protein			LOC_Os06g46240	BTB/POZ domain containing protein, putative, expressed
310	GWHAAYW00000014	6166625	6168511	Nycol.N00265		5	4.4	13.8	0.2418	9.1	9.1	4.855	0.027567		1	0	8	0	4	4	8	0.00467773	moderate PEG		PF01535 PF13041 PF14432	PTHR24015					AT4G21065	Tetratricopeptide repeat (TPR)-like superfamily protein			LOC_Os07g05560	expressed protein
311	GWHAAYW00000014	6514886	6528779	Nycol.N00278		1	6	0	1	3	3	6	0.0143059		14	154.14	46.43	0.7685	100.29	100.29	57.847	2.83382e-14	moderate MEG		PF03822 PF14531	PTHR24343 PTHR24343:SF136	EC:2.7.11.1	KOG0583	K07198	GO:0004672 GO:0004713 GO:0005524 GO:0006468 GO:0007165	AT1G30270	CBL-interacting protein kinase 23			LOC_Os07g05620	CAMK_KIN1/SNF1/Nim1_like.28 - CAMK includes calcium/calmodulin depedent protein kinases, expressed
312	GWHAAYW00000014	7069570	7087687	Nycol.N00297		1	0	16	0	8	8	16	6.33425e-05		2	24	86	0.2182	55	55	34.945	3.39072e-09	moderate PEG		PF03151	PTHR11132 PTHR11132:SF60		KOG1441			AT3G14410	Nucleotide/sugar transporter family protein			LOC_Os08g04110	transporter, putative, expressed
313	GWHAAYW00000014	8316224	8322217	Nycol.N00355		2	90	0	1	45	45	90	2.3816e-21		2	108	32.5	0.7687	70.25	70.25	40.571	1.89583e-10	moderate MEG		PF02362 PF06507	PTHR31384 PTHR31384:SF27				GO:0003677 GO:0005634 GO:0006355 GO:0009725	AT4G30080	ARF16, AUXIN RESPONSE FACTOR 16
314	GWHAAYW00000015	1737576	1775475	Nycol.O00046		1	0	183	0	91.5	91.5	183	1.07258e-41		1	0	6	0	3	3	6	0.0143059	strong PEG		PF02096	PTHR12428 PTHR12428:SF22			K03217	GO:0005515 GO:0016021 GO:0051205	AT1G65080	Membrane insertion protein, OxaA/YidC with tetratricopeptide repeat domain			LOC_Os06g07474	tetratricopeptide repeat domain containing protein, expressed

## Sheet: overlap_IGs_other_spss
gene ID	imprinting category	Functional annotation	Species	Gene ID in other species	Reference study	Imprinted state in other species	congruency
Nycol.C01071	MEG	RNA polymerase II, Rpb4, core protein	A. lyrata	AL7G39320	Klosinska et al. 2016	PEG	incongruent
Nycol.I01071	PEG	ABERRANT POLLEN DEVELOPMENT 3, APD3	A. lyrata	AL4G35220	Klosinska et al. 2016	PEG	congruent
Nycol.A00013	PEG	YUC10, YUCCA 10, Flavin-containing monooxygenase family protein	A. thaliana	AT1G48910	Pignatta et al. 2014	PEG	congruent
Nycol.A00013	PEG	YUC10, YUCCA 10, Flavin-containing monooxygenase family protein	A. thaliana	AT1G48910	Hsieh et al. 2011	PEG	congruent
Nycol.A00013	PEG	YUC10, YUCCA 10, Flavin-containing monooxygenase family protein	A. thaliana	AT1G48910	Gehring et al. 2011	PEG	congruent
Nycol.A01270	PEG	sulfate transporter 3;1	A. thaliana	AT3G51895	Pignatta et al. 2014	PEG	congruent
Nycol.A01270	PEG	sulfate transporter 3;1	A. thaliana	AT3G51895	Hsieh et al. 2011	MEG	incongruent
Nycol.B01494	PEG	glutamine synthase clone R1	A. thaliana	AT5G37600	Pignatta et al. 2014	MEG	incongruent
Nycol.C01447	PEG	Protein of unknown function (DUF607)	A. thaliana	AT2G23790	Gehring et al. 2011	MEG	incongruent
Nycol.H01463	MEG	MTP12	A. thaliana	AT2G04620	Hsieh et al. 2011	MEG	congruent
Nycol.I01674	PEG	EMB2219, EMBRYO DEFECTIVE 2219	A. thaliana	AT2G21710	Pignatta et al. 2014	PEG	congruent
Nycol.A00522	PEG	ACD1-like	L. usitatissimum	Lus10015284	Jiang et al. 2021	PEG	congruent
Nycol.A01847	MEG	ADP/ATP carrier 3	L. usitatissimum	Lus10039847	Jiang et al. 2021	PEG	incongruent
Nycol.B00987	PEG	O-fucosyltransferase family protein	L. usitatissimum	Lus10037830	Jiang et al. 2021	PEG	congruent
Nycol.B02842	PEG	jasmonate-zim-domain protein 10	L. usitatissimum	Lus10002576	Jiang et al. 2021	PEG	congruent
Nycol.G00989	MEG	transmembrane protein	L. usitatissimum	Lus10032011	Jiang et al. 2021	MEG	congruent
Nycol.H00976	MEG	myb-like HTH transcriptional regulator family protein	L. usitatissimum	Lus10002483	Jiang et al. 2021	MEG	congruent
Nycol.C02263	MEG	WRKY DNA-BINDING PROTEIN 11, WRKY11	M. luteus	Mlu_13605	Kinser et al. 2021	PEG	incongruent
Nycol.F00689	MEG	SNARE-like superfamily protein	M. luteus	Mlu_18436	Kinser et al. 2021	PEG	incongruent
Nycol.H01066	PEG	Phosphoglucomutase/phosphomannomutase family protein	M. luteus	Mlu_21167	Kinser et al. 2021	PEG	congruent
Nycol.A00360	PEG	GAI, GIBBERELLIC ACID INSENSITIVE	N. thermarum x N. dimorpha	maker-nt_contig07-augustus-gene-107.30	Povilus et al. 2024	MEG	incongruent
Nycol.A03346	PEG	annexin 8	N. thermarum x N. dimorpha	maker-nt_contig04-snap-gene-57.20	Povilus et al. 2024	MEG	incongruent
Nycol.B01494	PEG	glutamine synthase clone R1	N. thermarum x N. dimorpha	maker-nt_contig10-augustus-gene-115.27	Povilus et al. 2024	MEG	incongruent
Nycol.E01293	PEG	ARABIDOPSIS THALIANA V-PPASE 3, ATAVP1, ATAVP3	N. thermarum x N. dimorpha	maker-nt_contig17-augustus-gene-11.3	Povilus et al. 2024	MEG	incongruent
Nycol.E01369	MEG	LIPID TRANSFER PROTEIN 3, LTP3	N. thermarum x N. dimorpha	maker-nt_contig25-augustus-gene-73.5	Povilus et al. 2024	MEG	congruent
Nycol.H01087	PEG	beta-D-xylosidase 4	N. thermarum x N. dimorpha	maker-nt_contig10-snap-gene-113.51	Povilus et al. 2024	MEG	incongruent
Nycol.G00191	MEG	carboxyesterase 18	N. thermarum x N. dimorpha	0:augustus_masked-nm_contig20-processed-gene-40.64	Povilus et al. 2024	MEG	congruent
Nycol.K00070	MEG	OSBP(oxysterol binding protein)-related protein 4C	N. thermarum x N. dimorpha	maker-nt_contig05-snap-gene-28.5	Povilus et al. 2024	MEG	congruent
Nycol.A00013	PEG	YUC10, YUCCA 10, Flavin-containing monooxygenase family protein	O. sativa	LOC_Os12g08780	Chen et al. 2018	PEG	congruent
Nycol.G00099	MEG	Peptidase M50B-like (Peptidase_M50B)	O. sativa	LOC_Os02g12870	Chen et al. 2018	PEG	incongruent
Nycol.A01146	PEG	ankyrin repeat family protein	S. bicolor	Sobic.002G158300	Zhang et al. 2016	PEG	congruent
Nycol.A02705	PEG	tryptophan synthase beta-subunit 2	S. bicolor	Sobic.006G212900	Zhang et al. 2016	PEG	congruent
Nycol.C00224	MEG	GAPC-2, GAPC2, GLYCERALDEHYDE-3-PHOSPHATE DEHYDROGENASE C-2	S. bicolor	Sobic.004G205100	Zhang et al. 2016	MEG	congruent
Nycol.C02263	MEG	WRKY DNA-BINDING PROTEIN 11, WRKY11	S. bicolor	Sobic.007G085300	Zhang et al. 2016	MEG	congruent
Nycol.D01109	MEG	RING/U-box superfamily protein	S. bicolor	Sobic.004G332300	Zhang et al. 2016	MEG	congruent
Nycol.F00061	PEG	AGO1, ARGONAUTE 1, ATAGO1, ICU9	S. bicolor	Sobic.001G136000	Zhang et al. 2016	MEG	incongruent
Nycol.G00786	MEG	Cell differentiation, Rcd1-like protein	S. bicolor	Sobic.006G212900	Zhang et al. 2016	PEG	incongruent
Nycol.I00131	MEG	nudix hydrolase homolog 16	S. bicolor	Sobic.001G042800	Zhang et al. 2016	MEG	congruent
Nycol.K00652	PEG	Glucose-6-phosphate/phosphate translocator-related	S. bicolor	Sobic.002G159900	Zhang et al. 2016	MEG	incongruent
Nycol.A00418	MEG	MALE GAMETOPHYTE DEFECTIVE 2, MGP2, SIA1, SIALYLTRANSFERASE-LIKE 1	Solanum spp	Solyc11g008540	Roth et al. 2018	MEG	congruent
Nycol.A02451	PEG	phosphate starvation response 1	Solanum spp	Solyc09g075820	Roth et al. 2018	MEG	incongruent
Nycol.A02519	MEG	PPR repeat (PPR) // PPR repeat family (PPR_2)	Solanum spp	Solyc04g079720	Roth et al. 2018	MEG	congruent
Nycol.A03026	MEG	Ubiquitin carboxyl-terminal hydrolase family protein	Solanum spp	Solyc01g007220	Roth et al. 2018	MEG	congruent
Nycol.B01120	MEG	FAR1-RELATED SEQUENCE 5, FRS5	Solanum spp	Solyc00g022100	Roth et al. 2018	MEG	congruent
Nycol.B01120	MEG	FAR1-RELATED SEQUENCE 5, FRS5	Solanum spp	Solyc07g061970	Roth et al. 2018	MEG	congruent
Nycol.C01355	MEG	GPI-anchored protein	Solanum spp	Solyc08g043170	Roth et al. 2018	PEG	incongruent
Nycol.F00061	PEG	AGO1, ARGONAUTE 1, ATAGO1, ICU9	Solanum spp	Solyc01g087540	Roth et al. 2018	MEG	incongruent
Nycol.F00592	PEG	ubiquitin-specific protease 6	Solanum spp	Solyc11g008280	Roth et al. 2018	MEG	incongruent
Nycol.F00961	MEG	DDT domain superfamily	Solanum spp	Solyc06g084290	Roth et al. 2018	MEG	congruent
Nycol.H01233	MEG	translocon at the outer membrane of chloroplasts 64-III	Solanum spp	Solyc07g062590	Roth et al. 2018	MEG	congruent
Nycol.I00667	MEG	Zn-dependent exopeptidases superfamily protein	Solanum spp	Solyc08g036660	Roth et al. 2018	MEG	congruent
Nycol.I01588	PEG	RHOMBOID-like 2	Solanum spp	Solyc01g111640	Roth et al. 2018	MEG	incongruent
Nycol.J00937	MEG	Putative membrane lipoprotein	Solanum spp	Solyc08g077230	Roth et al. 2018	MEG	congruent
Nycol.J01461	PEG	extra-large G-like protein, putative	Solanum spp	Solyc04g081240	Roth et al. 2018	MEG	incongruent
Nycol.K00337	PEG	SCARECROW, SCR, SGR1, SHOOT GRAVITROPISM 1	Solanum spp	Solyc01g098020	Roth et al. 2018	MEG	incongruent
Nycol.K01318	PEG	lipid phosphate phosphatase 2	Solanum spp	Solyc01g007580	Roth et al. 2018	MEG	incongruent
Nycol.K01486	PEG	gibberellin 2-oxidase 8	Solanum spp	Solyc03g034230	Roth et al. 2018	PEG	congruent
Nycol.M00736	MEG	TOL5, TOM1-LIKE 5	Solanum spp	Solyc08g078510	Roth et al. 2018	MEG	congruent
Nycol.N00265	PEG	Tetratricopeptide repeat (TPR)-like superfamily protein	Solanum spp	Solyc04g079720	Roth et al. 2018	MEG	incongruent
Nycol.A01886	PEG	Zinc finger C-x8-C-x5-C-x3-H type family protein	Z. mays	AC226373.2_FG010	Waters et al. 2013	PEG	congruent
Nycol.B01580	MEG	Zinc finger C-x8-C-x5-C-x3-H type family protein	Z. mays	GRMZM2G046968	Waters et al. 2011	PEG	incongruent
Nycol.C00379	MEG	with no lysine (K) kinase 3	Z. mays	GRMZM2G312970	Waters et al. 2011	PEG	incongruent
Nycol.D00895	PEG	mRNA splicing factor, thioredoxin-like U5 snRNP	Z. mays	GRMZM2G086779	Waters et al. 2011	PEG	congruent
Nycol.E01369	MEG	LIPID TRANSFER PROTEIN 3, LTP3	Z. mays	GRMZM2G107839	Waters et al. 2011	MEG	congruent
Nycol.F01604	PEG	carotenoid cleavage dioxygenase 1	Z. mays	GRMZM2G057243	Waters et al. 2013	PEG	congruent
Nycol.H00078	MEG	WRKY DNA-binding protein 4	Z. mays	GRMZM2G143765	Waters et al. 2011	PEG	incongruent
Nycol.J01364	MEG	TRICHOME BIREFRINGENCE-LIKE 33	Z. mays	GRMZM5G826911	Waters et al. 2013	PEG	incongruent

## Sheet: enrichment_PANTHER
Analysis Type:	PANTHER Overrepresentation Test (Released 20240226)
Annotation Version and Release Date:	GO Ontology database DOI: 10.5281/zenodo.10536401 Released 2024-01-17								negative regulation of gene expression (GO:0010629)
GO biological process complete		Client Text Box Input (298)	Client Text Box Input (expected)	Client Text Box Input (over/under)	Client Text Box Input (fold Enrichment)	Client Text Box Input (raw P-value)	Client Text Box Input (FDR)		ARATH|TAIR=locus=2179979|UniProtKB=F4JW79	AT5G04290	Protein RNA-directed DNA methylation 3;RDM3;PTN000122695;orthologs	PROTEIN RNA-DIRECTED DNA METHYLATION 3 (PTHR11125:SF8)
negative regulation of gene expression (GO:0010629)		12	3.48	+	3.45	0.000218	0.049		ARATH|TAIR=locus=2094399|UniProtKB=Q9LUJ3	AT3G22680	Protein RDM1;RDM1;PTN002192100;orthologs	PROTEIN RDM1 (PTHR36366:SF1)
DNA metabolic process (GO:0006259)		16	5.3	+	3.02	9.85e-05	0.037		ARATH|EnsemblGenome=AT3G07610|UniProtKB=Q9SSE9	AT3G07610	Lysine-specific demethylase JMJ25;JMJ25;PTN002288789;orthologs	JMJC DOMAIN-CONTAINING HISTONE DEMETHYLASE 2, ISOFORM A (PTHR12549:SF11)	histone modifying enzyme(PC00261)
embryo development ending in seed dormancy (GO:0009793)		18	6.14	+	2.93	5.28e-05	0.0371		ARATH|TAIR=locus=2007760|UniProtKB=O04379	AT1G48410	Protein argonaute 1;AGO1;PTN001486053;orthologs	ARGONAUTE-1, ISOFORM A (PTHR22891:SF174)	translation initiation factor(PC00224)
embryo development (GO:0009790)		18	6.43	+	2.8	9.52e-05	0.0383		ARATH|TAIR=locus=2091936|UniProtKB=Q8RWV5	AT3G20800	Cell differentiation, Rcd1-like protein;At3g20800;PTN000262635;orthologs	CCR4-NOT TRANSCRIPTION COMPLEX SUBUNIT 9 (PTHR12262:SF0)
seed development (GO:0048316)		21	8.39	+	2.5	0.000121	0.038		ARATH|TAIR=locus=2091861|UniProtKB=Q8RWR1	AT3G20810	Lysine-specific demethylase JMJ30;JMJ30;PTN000279399;orthologs	BIFUNCTIONAL PEPTIDASE AND (3S)-LYSYL HYDROXYLASE JMJD7-RELATED (PTHR12461:SF97)	protein modifying enzyme(PC00260)
regulation of response to stimulus (GO:0048583)		23	9.21	+	2.5	6.04e-05	0.0377		ARATH|TAIR=locus=2201821|UniProtKB=Q9SJF3	AT1G08370	mRNA-decapping enzyme-like protein;At1g08370;PTN001443519;orthologs	MRNA-DECAPPING ENZYME-LIKE PROTEIN (PTHR16290:SF39)	mRNA capping factor(PC00145)
fruit development (GO:0010154)		21	8.69	+	2.42	0.000197	0.0483		ARATH|TAIR=locus=2203231|UniProtKB=Q0WPN0	AT1G77680	Inactive exonuclease DIS3L2;SOV;PTN000599355;orthologs	DIS3-LIKE EXONUCLEASE 2 (PTHR23355:SF9)	exoribonuclease(PC00099)
reproductive structure development (GO:0048608)		30	13.89	+	2.16	7.76e-05	0.0364		ARATH|TAIR=locus=2095233|UniProtKB=Q9LK40	AT3G23780	DNA-directed RNA polymerases IV and V subunit 2;NRPD2;PTN001462710;orthologs	DNA-DIRECTED RNA POLYMERASE D SUBUNIT 2B-RELATED (PTHR20856:SF21)	DNA-directed RNA polymerase(PC00019)
reproductive system development (GO:0061458)		30	13.91	+	2.16	7.93e-05	0.0343		ARATH|TAIR=locus=2170897|UniProtKB=Q9XGW1	AT5G43810	Protein argonaute 10;AGO10;PTN000527522;orthologs	PROTEIN ARGONAUTE 10 (PTHR22891:SF122)	translation initiation factor(PC00224)
system development (GO:0048731)		46	22.11	+	2.08	2.05e-06	0.00576		ARATH|TAIR=locus=2176307|UniProtKB=Q9FMS6	AT5G22250	Probable CCR4-associated factor 1 homolog 11;CAF1-11;PTN000084190;orthologs	CCR4-ASSOCIATED FACTOR 1 HOMOLOG 11-RELATED (PTHR10797:SF48)	mRNA polyadenylation factor(PC00146)
post-embryonic development (GO:0009791)		34	17.11	+	1.99	0.000136	0.0381		ARATH|TAIR=locus=2065775|UniProtKB=Q682H4	AT2G30350	Structure-specific endonuclease subunit SLX1 homolog;At2g30350;PTN000463642;orthologs	STRUCTURE-SPECIFIC ENDONUCLEASE SUBUNIT SLX1 (PTHR20208:SF10)	endodeoxyribonuclease(PC00093)
developmental process involved in reproduction (GO:0003006)		33	16.72	+	1.97	0.000194	0.0496
nucleic acid metabolic process (GO:0090304)		39	20.71	+	1.88	0.000131	0.0389
transport (GO:0006810)		43	23.25	+	1.85	0.000116	0.0407
establishment of localization (GO:0051234)		44	24.59	+	1.79	0.000175	0.047		regulation of response to stimulus (GO:0048583)
multicellular organism development (GO:0007275)		51	28.75	+	1.77	6.46e-05	0.0363		ARATH|TAIR=locus=2014799|UniProtKB=Q9XI90	AT1G13960	Probable WRKY transcription factor 4;WRKY4;PTN001581516;orthologs	WRKY TRANSCRIPTION FACTOR 4-RELATED (PTHR31221:SF367)	DNA-binding transcription factor(PC00218)
localization (GO:0051179)		46	26.52	+	1.73	0.000211	0.0494		ARATH|TAIR=locus=2013820|UniProtKB=Q39263	AT1G66140	Zinc finger protein 4;ZFP4;PTN002402998;orthologs	C2H2-TYPE ZINC FINGER PROTEIN-RELATED (PTHR45730:SF94)
multicellular organismal process (GO:0032501)		55	32.04	+	1.72	6.62e-05	0.0338		ARATH|TAIR=locus=2085632|UniProtKB=Q39023	AT3G45640	Mitogen-activated protein kinase 3;MPK3;PTN000622868;orthologs	MITOGEN-ACTIVATED PROTEIN KINASE 3 (PTHR24055:SF391)	non-receptor serine/threonine protein kinase(PC00167)
macromolecule metabolic process (GO:0043170)		88	57.44	+	1.53	2.23e-05	0.0251		ARATH|TAIR=locus=2183149|UniProtKB=Q93ZY3	AT5G19690	Dolichyl-diphosphooligosaccharide--protein glycosyltransferase subunit STT3A;STT3A;PTN000356311;orthologs	DOLICHYL-DIPHOSPHOOLIGOSACCHARIDE--PROTEIN GLYCOSYLTRANSFERASE SUBUNIT STT3A (PTHR13872:SF48)	glycosyltransferase(PC00111)
regulation of biological process (GO:0050789)		88	58.47	+	1.51	3.63e-05	0.0292		ARATH|TAIR=locus=2091861|UniProtKB=Q8RWR1	AT3G20810	Lysine-specific demethylase JMJ30;JMJ30;PTN000279399;orthologs	BIFUNCTIONAL PEPTIDASE AND (3S)-LYSYL HYDROXYLASE JMJD7-RELATED (PTHR12461:SF97)	protein modifying enzyme(PC00260)
biological regulation (GO:0065007)		93	62.06	+	1.5	2.8e-05	0.0263		ARATH|TAIR=locus=2183921|UniProtKB=Q93ZM9	AT5G13220	Protein TIFY 9;TIFY9;PTN002101015;orthologs	PROTEIN TIFY 9 (PTHR33077:SF5)
primary metabolic process (GO:0044238)		111	76.97	+	1.44	1.36e-05	0.0254		ARATH|TAIR=locus=2010980|UniProtKB=Q9ZVL3	AT1G54830	Nuclear transcription factor Y subunit C-3;NFYC3;PTN000028873;orthologs	NUCLEAR TRANSCRIPTION FACTOR Y SUBUNIT C-3-RELATED (PTHR10252:SF106)	DNA-binding transcription factor(PC00218)
response to stimulus (GO:0050896)		92	63.81	+	1.44	0.000119	0.0393		ARATH|TAIR=locus=2028766|UniProtKB=Q9C666	AT1G26220	Acyl-CoA N-acyltransferases (NAT) superfamily protein;At1g26220;PTN001133708;orthologs	ACYL-COA N-ACYLTRANSFERASES (NAT) SUPERFAMILY PROTEIN (PTHR43626:SF1)	acyltransferase(PC00042)
organic substance metabolic process (GO:0071704)		118	83.88	+	1.41	1.78e-05	0.0251		ARATH|TAIR=locus=2125239|UniProtKB=Q9SV15	AT4G31550	Probable WRKY transcription factor 11;WRKY11;PTN001582348;orthologs	WRKY TRANSCRIPTION FACTOR 11-RELATED (PTHR31282:SF93)	DNA-binding transcription factor(PC00218)
cellular process (GO:0009987)		166	122.44	+	1.36	4.05e-07	0.00228		ARATH|TAIR=locus=2025237|UniProtKB=P06525	AT1G77120	Alcohol dehydrogenase class-P;ADH1;PTN001363896;orthologs	ALCOHOL DEHYDROGENASE CLASS-P (PTHR43880:SF26)	dehydrogenase(PC00092)
									ARATH|TAIR=locus=2135912|UniProtKB=Q9STW5	AT4G24290	MACPF domain-containing protein At4g24290;At4g24290;PTN002112318;orthologs	OS01G0958700 PROTEIN (PTHR33199:SF1)
									ARATH|TAIR=locus=2076775|UniProtKB=Q9M371	AT3G61670	Extra-large G-like protein, putative (DUF3133);F15G16.60;PTN000778758;orthologs	G-LIKE PROTEIN, PUTATIVE (DUF3133)-RELATED (PTHR31105:SF57)
GO cellular component complete		Client Text Box Input (298)	Client Text Box Input (expected)	Client Text Box Input (over/under)	Client Text Box Input (fold Enrichment)	Client Text Box Input (raw P-value)	Client Text Box Input (FDR)		ARATH|TAIR=locus=2043520|UniProtKB=O82804	AT2G25930	Protein EARLY FLOWERING 3;ELF3;PTN002437585;orthologs	PROTEIN EARLY FLOWERING 3 (PTHR34281:SF2)
nuclear protein-containing complex (GO:0140513)		23	9.19	+	2.5	5.83e-05	0.00819		ARATH|TAIR=locus=2040105|UniProtKB=Q9SKK0	AT2G25490	EIN3-binding F-box protein 1;EBF1;PTN002546684;orthologs	EIN3-BINDING F-BOX PROTEIN 1 (PTHR13318:SF88)
Golgi apparatus (GO:0005794)		28	12.88	+	2.17	0.000133	0.0164		ARATH|TAIR=locus=2092452|UniProtKB=Q940Z2	AT3G12380	Actin-related protein 5;ARP5;PTN000940776;orthologs	ACTIN-RELATED PROTEIN 5 (PTHR11937:SF16)	actin and actin related protein(PC00039)
endomembrane system (GO:0012505)		46	25.99	+	1.77	0.000168	0.0184		ARATH|TAIR=locus=2167479|UniProtKB=Q9FIW4	AT5G36890	Beta-glucosidase 42;BGLU42;PTN000039702;orthologs	KLOTHO (MAMMALIAN AGING-ASSOCIATED PROTEIN) HOMOLOG (PTHR10353:SF36)	glycosidase(PC00110)
plastid (GO:0009536)		85	59.45	+	1.43	0.000339	0.0303		ARATH|TAIR=locus=2095233|UniProtKB=Q9LK40	AT3G23780	DNA-directed RNA polymerases IV and V subunit 2;NRPD2;PTN001462710;orthologs	DNA-DIRECTED RNA POLYMERASE D SUBUNIT 2B-RELATED (PTHR20856:SF21)	DNA-directed RNA polymerase(PC00019)
nucleus (GO:0005634)		146	115.09	+	1.27	0.000256	0.0252		ARATH|TAIR=locus=2006747|UniProtKB=Q9LQT8	AT1G14920	DELLA protein GAI;GAI;PTN000781247;orthologs	DELLA PROTEIN GAI-RELATED (PTHR31636:SF271)
intracellular organelle (GO:0043229)		253	215.92	+	1.17	4.2e-07	0.000207		ARATH|TAIR=locus=2143631|UniProtKB=F4K4D6	AT5G27650	PWWP domain-containing protein 1;PDP1;PTN000074806;orthologs	PWWP DOMAIN-CONTAINING PROTEIN 1-RELATED (PTHR10688:SF5)
organelle (GO:0043226)		253	216.47	+	1.17	5.69e-07	0.000187		ARATH|TAIR=locus=504955962|UniProtKB=Q84VG7	AT2G33835	Protein FRIGIDA-ESSENTIAL 1;FES1;PTN002443594;orthologs	PROTEIN FRIGIDA-ESSENTIAL 1 (PTHR36886:SF3)
intracellular membrane-bounded organelle (GO:0043231)		248	213.18	+	1.16	2.94e-06	0.000578		ARATH|TAIR=locus=2170483|UniProtKB=Q9FL28	AT5G46330	LRR receptor-like serine_threonine-protein kinase FLS2;FLS2;PTN000702991;orthologs	LRR RECEPTOR-LIKE SERINE_THREONINE-PROTEIN KINASE FLS2 (PTHR27000:SF616)	transmembrane signal receptor(PC00197)
membrane-bounded organelle (GO:0043227)		248	213.75	+	1.16	3.91e-06	0.000642		ARATH|TAIR=locus=2007033|UniProtKB=Q9C801	AT1G33520	Protein MOS2;MOS2;PTN000406050;orthologs	G-PATCH DOMAIN AND KOW MOTIFS-CONTAINING PROTEIN (PTHR15818:SF2)	RNA splicing factor(PC00148)
intracellular anatomical structure (GO:0005622)		270	234.63	+	1.15	6.73e-08	6.62e-05		ARATH|TAIR=locus=2175148|UniProtKB=Q680Q4	AT5G60410	E3 SUMO-protein ligase SIZ1;SIZ1;PTN001324881;orthologs	E3 SUMO-PROTEIN LIGASE SIZ1 (PTHR10782:SF4)	ubiquitin-protein ligase(PC00234)
cellular anatomical entity (GO:0110165)		289	266.59	+	1.08	1.57e-06	0.000387
									DNA metabolic process (GO:0006259)
									ARATH|TAIR=locus=2179979|UniProtKB=F4JW79	AT5G04290	Protein RNA-directed DNA methylation 3;RDM3;PTN000122695;orthologs	PROTEIN RNA-DIRECTED DNA METHYLATION 3 (PTHR11125:SF8)
									ARATH|TAIR=locus=2040706|UniProtKB=Q38899	AT2G37560	Origin of replication complex subunit 2;ORC2;PTN000362202;orthologs	ORIGIN RECOGNITION COMPLEX SUBUNIT 2 (PTHR14052:SF0)	replication origin binding protein(PC00199)
									ARATH|EnsemblGenome=AT3G07610|UniProtKB=Q9SSE9	AT3G07610	Lysine-specific demethylase JMJ25;JMJ25;PTN002288789;orthologs	JMJC DOMAIN-CONTAINING HISTONE DEMETHYLASE 2, ISOFORM A (PTHR12549:SF11)	histone modifying enzyme(PC00261)
									ARATH|EnsemblGenome=AT1G34770|UniProtKB=A0A1P8AQU0	AT1G34770	Melanoma-associated antigen G1-like protein;At1g34770;PTN002621169;orthologs	MAGE PROTEIN (PTHR11736:SF14)	scaffold/adaptor protein(PC00226)
									ARATH|TAIR=locus=2147765|UniProtKB=Q6NQ98	AT5G58020	Replication termination factor 2;At5g58020;PTN000299566;orthologs	REPLICATION TERMINATION FACTOR 2 (PTHR12775:SF2)
									ARATH|TAIR=locus=2132233|UniProtKB=O04716	AT4G02070	DNA mismatch repair protein MSH6;MSH6;PTN000145639;orthologs	DNA MISMATCH REPAIR PROTEIN MSH6 (PTHR11361:SF148)	DNA metabolism protein(PC00009)
									ARATH|TAIR=locus=2174160|UniProtKB=Q8W489	AT5G16630	DNA repair protein RAD4;RAD4;PTN000253259;orthologs	DNA REPAIR PROTEIN COMPLEMENTING XP-C CELLS (PTHR12135:SF0)	damaged DNA-binding protein(PC00086)
									ARATH|TAIR=locus=2092452|UniProtKB=Q940Z2	AT3G12380	Actin-related protein 5;ARP5;PTN000940776;orthologs	ACTIN-RELATED PROTEIN 5 (PTHR11937:SF16)	actin and actin related protein(PC00039)
									ARATH|TAIR=locus=2155593|UniProtKB=Q9FHA3	AT5G67100	DNA polymerase alpha catalytic subunit;POLA;PTN000035410;orthologs	DNA POLYMERASE ALPHA CATALYTIC SUBUNIT (PTHR45861:SF1)	DNA metabolism protein(PC00009)
									ARATH|TAIR=locus=2184432|UniProtKB=Q8LK56	AT5G04560	Transcriptional activator DEMETER;DME;PTN001621497;orthologs	TRANSCRIPTIONAL ACTIVATOR DEMETER (PTHR46213:SF31)	DNA-binding transcription factor(PC00218)
									ARATH|TAIR=locus=2007740|UniProtKB=Q5XVJ4	AT1G48360	Fanconi-associated nuclease 1 homolog;FAN1;PTN001593329;orthologs	FANCONI-ASSOCIATED NUCLEASE 1 (PTHR15749:SF4)
									ARATH|TAIR=locus=2065775|UniProtKB=Q682H4	AT2G30350	Structure-specific endonuclease subunit SLX1 homolog;At2g30350;PTN000463642;orthologs	STRUCTURE-SPECIFIC ENDONUCLEASE SUBUNIT SLX1 (PTHR20208:SF10)	endodeoxyribonuclease(PC00093)
									ARATH|TAIR=locus=504956441|UniProtKB=Q9C587	AT5G22010	Replication factor C subunit 1;RFC1;PTN000600484;orthologs	REPLICATION FACTOR C SUBUNIT 1 (PTHR23389:SF6)	DNA metabolism protein(PC00009)
									ARATH|TAIR=locus=2059359|UniProtKB=P43254	AT2G32950	E3 ubiquitin-protein ligase COP1;COP1;PTN002543053;orthologs	E3 UBIQUITIN-PROTEIN LIGASE COP1 (PTHR44080:SF7)	ubiquitin-protein ligase(PC00234)
									ARATH|TAIR=locus=2086889|UniProtKB=Q9LII1	AT3G18580	Nucleic acid-binding, OB-fold-like protein;At3g18580;PTN000033861;orthologs	NUCLEIC ACID-BINDING, OB-FOLD-LIKE PROTEIN (PTHR10302:SF16)	DNA metabolism protein(PC00009)
									ARATH|TAIR=locus=2180315|UniProtKB=Q8VXX4	AT5G27740	Replication factor C subunit 3;RFC3;PTN000186404;orthologs	REPLICATION FACTOR C SUBUNIT 3 (PTHR11669:SF1)	DNA-directed DNA polymerase(PC00018)
									seed development (GO:0048316)
									ARATH|TAIR=locus=1006230174|UniProtKB=F4ILY0	AT2G41945	Transmembrane protein;At2g41945;PTN002157228;orthologs	TRANSMEMBRANE PROTEIN (PTHR34459:SF2)
									ARATH|TAIR=locus=2155436|UniProtKB=Q93YU2	AT5G49820	Protein root UVB sensitive 6;RUS6;PTN000299095;orthologs	PROTEIN ROOT UVB SENSITIVE 6 (PTHR12770:SF20)
									ARATH|TAIR=locus=2009620|UniProtKB=Q9MAG8	AT1G53330	Putative pentatricopeptide repeat-containing protein At1g53330;At1g53330;PTN001930385;orthologs	OS05G0207200 PROTEIN (PTHR47933:SF24)
									ARATH|TAIR=locus=2007760|UniProtKB=O04379	AT1G48410	Protein argonaute 1;AGO1;PTN001486053;orthologs	ARGONAUTE-1, ISOFORM A (PTHR22891:SF174)	translation initiation factor(PC00224)
									ARATH|TAIR=locus=2198888|UniProtKB=Q0WV90	AT1G80490	Topless-related protein 1;TPR1;PTN000522374;orthologs	TOPLESS-RELATED PROTEIN 1 (PTHR44083:SF45)
									ARATH|TAIR=locus=2095873|UniProtKB=Q9M2P2	AT3G58060	Putative metal tolerance protein C3;MTPC3;PTN000169357;orthologs	METAL TOLERANCE PROTEIN C3-RELATED (PTHR43840:SF45)	transporter(PC00227)
									ARATH|TAIR=locus=2118681|UniProtKB=Q8GXU8	AT4G30580	1-acyl-sn-glycerol-3-phosphate acyltransferase LPAT1, chloroplastic;LPAT1;PTN000046754;orthologs	1-ACYL-SN-GLYCEROL-3-PHOSPHATE ACYLTRANSFERASE LPAT1, CHLOROPLASTIC (PTHR10434:SF60)	acyltransferase(PC00042)
									ARATH|TAIR=locus=2159203|UniProtKB=Q9FLT2	AT5G61760	Inositol polyphosphate multikinase beta;IPK2b;PTN000274293;orthologs	INOSITOL POLYPHOSPHATE MULTIKINASE (PTHR12400:SF51)	kinase(PC00137)
									ARATH|TAIR=locus=2095254|UniProtKB=Q9SS80	AT3G09070	Protein OCTOPUS;OPS;PTN000782509;orthologs	PROTEIN OCTOPUS (PTHR31659:SF9)
									ARATH|TAIR=locus=2036204|UniProtKB=Q94AI7	AT1G15750	Protein TOPLESS;TPL;PTN000520904;orthologs	PROTEIN TOPLESS (PTHR44083:SF27)
									ARATH|TAIR=locus=2114653|UniProtKB=Q9SCJ9	AT3G49600	Ubiquitin carboxyl-terminal hydrolase 26;UBP26;PTN002554889;orthologs	UBIQUITIN CARBOXYL-TERMINAL HYDROLASE 48 (PTHR24006:SF722)	cysteine protease(PC00081)
									ARATH|TAIR=locus=2037279|UniProtKB=Q8S307	AT1G75080	Protein BRASSINAZOLE-RESISTANT 1;BZR1;PTN000772431;orthologs	PROTEIN BRASSINAZOLE-RESISTANT 1 (PTHR31506:SF39)
									ARATH|TAIR=locus=2184432|UniProtKB=Q8LK56	AT5G04560	Transcriptional activator DEMETER;DME;PTN001621497;orthologs	TRANSCRIPTIONAL ACTIVATOR DEMETER (PTHR46213:SF31)	DNA-binding transcription factor(PC00218)
									ARATH|TAIR=locus=2064247|UniProtKB=F4IGF6	AT2G14680	Myosin heavy chain-like protein;MEE13;PTN002182240;orthologs	MYOSIN HEAVY CHAIN-LIKE PROTEIN (PTHR35712:SF1)	actin or actin-binding cytoskeletal protein(PC00041)
									ARATH|TAIR=locus=2170897|UniProtKB=Q9XGW1	AT5G43810	Protein argonaute 10;AGO10;PTN000527522;orthologs	PROTEIN ARGONAUTE 10 (PTHR22891:SF122)	translation initiation factor(PC00224)
									ARATH|TAIR=locus=2012010|UniProtKB=Q8VYE2	AT1G55900	Mitochondrial import inner membrane translocase subunit TIM50;TIM50;PTN000258779;orthologs	MITOCHONDRIAL IMPORT INNER MEMBRANE TRANSLOCASE SUBUNIT TIM50 (PTHR12210:SF3)	protein phosphatase(PC00195)
									ARATH|EnsemblGenome=AT5G13480|UniProtKB=Q6NLV4	AT5G13480	Flowering time control protein FY;FY;PTN002737596;orthologs	PRE-MRNA 3' END PROCESSING PROTEIN WDR33 (PTHR22836:SF0)	RNA processing factor(PC00147)
									ARATH|TAIR=locus=2049329|UniProtKB=F4IHL3	AT2G21710	Transcription termination factor MTERF2, chloroplastic;MTERF2;PTN000317014;orthologs	TRANSCRIPTION TERMINATION FACTOR MTERF2, CHLOROPLASTIC (PTHR13068:SF98)
									ARATH|TAIR=locus=2059221|UniProtKB=O81004	AT2G22870	GTP-binding protein At2g22870;EMB2001;PTN000182917;orthologs	PROTEIN, PUTATIVE, EXPRESSED-RELATED (PTHR11649:SF75)	G-protein(PC00020)
									ARATH|TAIR=locus=2206629|UniProtKB=Q39138	AT1G32560	Late embryogenesis abundant protein 6;LEA6;PTN002126950;orthologs	LATE EMBRYOGENESIS ABUNDANT PROTEIN 6 (PTHR33493:SF35)
									ARATH|TAIR=locus=2180315|UniProtKB=Q8VXX4	AT5G27740	Replication factor C subunit 3;RFC3;PTN000186404;orthologs	REPLICATION FACTOR C SUBUNIT 3 (PTHR11669:SF1)	DNA-directed DNA polymerase(PC00018)
									reproductive system development (GO:0061458)
									ARATH|TAIR=locus=1006230174|UniProtKB=F4ILY0	AT2G41945	Transmembrane protein;At2g41945;PTN002157228;orthologs	TRANSMEMBRANE PROTEIN (PTHR34459:SF2)
									ARATH|TAIR=locus=2155436|UniProtKB=Q93YU2	AT5G49820	Protein root UVB sensitive 6;RUS6;PTN000299095;orthologs	PROTEIN ROOT UVB SENSITIVE 6 (PTHR12770:SF20)
									ARATH|TAIR=locus=2165341|UniProtKB=Q39111	AT5G51810	Gibberellin 20 oxidase 2;GA20OX2;PTN001612438;orthologs	GIBBERELLIN 20 OXIDASE 2 (PTHR47990:SF4)	oxygenase(PC00177)
									ARATH|TAIR=locus=2009620|UniProtKB=Q9MAG8	AT1G53330	Putative pentatricopeptide repeat-containing protein At1g53330;At1g53330;PTN001930385;orthologs	OS05G0207200 PROTEIN (PTHR47933:SF24)
									ARATH|EnsemblGenome=AT3G07610|UniProtKB=Q9SSE9	AT3G07610	Lysine-specific demethylase JMJ25;JMJ25;PTN002288789;orthologs	JMJC DOMAIN-CONTAINING HISTONE DEMETHYLASE 2, ISOFORM A (PTHR12549:SF11)	histone modifying enzyme(PC00261)
									ARATH|TAIR=locus=2085632|UniProtKB=Q39023	AT3G45640	Mitogen-activated protein kinase 3;MPK3;PTN000622868;orthologs	MITOGEN-ACTIVATED PROTEIN KINASE 3 (PTHR24055:SF391)	non-receptor serine/threonine protein kinase(PC00167)
									ARATH|TAIR=locus=2007760|UniProtKB=O04379	AT1G48410	Protein argonaute 1;AGO1;PTN001486053;orthologs	ARGONAUTE-1, ISOFORM A (PTHR22891:SF174)	translation initiation factor(PC00224)
									ARATH|TAIR=locus=2010980|UniProtKB=Q9ZVL3	AT1G54830	Nuclear transcription factor Y subunit C-3;NFYC3;PTN000028873;orthologs	NUCLEAR TRANSCRIPTION FACTOR Y SUBUNIT C-3-RELATED (PTHR10252:SF106)	DNA-binding transcription factor(PC00218)
									ARATH|TAIR=locus=2198888|UniProtKB=Q0WV90	AT1G80490	Topless-related protein 1;TPR1;PTN000522374;orthologs	TOPLESS-RELATED PROTEIN 1 (PTHR44083:SF45)
									ARATH|TAIR=locus=2095873|UniProtKB=Q9M2P2	AT3G58060	Putative metal tolerance protein C3;MTPC3;PTN000169357;orthologs	METAL TOLERANCE PROTEIN C3-RELATED (PTHR43840:SF45)	transporter(PC00227)
									ARATH|TAIR=locus=2118681|UniProtKB=Q8GXU8	AT4G30580	1-acyl-sn-glycerol-3-phosphate acyltransferase LPAT1, chloroplastic;LPAT1;PTN000046754;orthologs	1-ACYL-SN-GLYCEROL-3-PHOSPHATE ACYLTRANSFERASE LPAT1, CHLOROPLASTIC (PTHR10434:SF60)	acyltransferase(PC00042)
									ARATH|TAIR=locus=2098413|UniProtKB=Q05153	AT3G28730	FACT complex subunit SSRP1;SSRP1;PTN000345594;orthologs	FACT COMPLEX SUBUNIT SSRP1 (PTHR45849:SF1)
									ARATH|TAIR=locus=2159203|UniProtKB=Q9FLT2	AT5G61760	Inositol polyphosphate multikinase beta;IPK2b;PTN000274293;orthologs	INOSITOL POLYPHOSPHATE MULTIKINASE (PTHR12400:SF51)	kinase(PC00137)
									ARATH|TAIR=locus=2095254|UniProtKB=Q9SS80	AT3G09070	Protein OCTOPUS;OPS;PTN000782509;orthologs	PROTEIN OCTOPUS (PTHR31659:SF9)
									ARATH|TAIR=locus=2043520|UniProtKB=O82804	AT2G25930	Protein EARLY FLOWERING 3;ELF3;PTN002437585;orthologs	PROTEIN EARLY FLOWERING 3 (PTHR34281:SF2)
									ARATH|TAIR=locus=2036204|UniProtKB=Q94AI7	AT1G15750	Protein TOPLESS;TPL;PTN000520904;orthologs	PROTEIN TOPLESS (PTHR44083:SF27)
									ARATH|TAIR=locus=2114653|UniProtKB=Q9SCJ9	AT3G49600	Ubiquitin carboxyl-terminal hydrolase 26;UBP26;PTN002554889;orthologs	UBIQUITIN CARBOXYL-TERMINAL HYDROLASE 48 (PTHR24006:SF722)	cysteine protease(PC00081)
									ARATH|TAIR=locus=2037279|UniProtKB=Q8S307	AT1G75080	Protein BRASSINAZOLE-RESISTANT 1;BZR1;PTN000772431;orthologs	PROTEIN BRASSINAZOLE-RESISTANT 1 (PTHR31506:SF39)
									ARATH|TAIR=locus=2184432|UniProtKB=Q8LK56	AT5G04560	Transcriptional activator DEMETER;DME;PTN001621497;orthologs	TRANSCRIPTIONAL ACTIVATOR DEMETER (PTHR46213:SF31)	DNA-binding transcription factor(PC00218)
									ARATH|TAIR=locus=2064247|UniProtKB=F4IGF6	AT2G14680	Myosin heavy chain-like protein;MEE13;PTN002182240;orthologs	MYOSIN HEAVY CHAIN-LIKE PROTEIN (PTHR35712:SF1)	actin or actin-binding cytoskeletal protein(PC00041)
									ARATH|TAIR=locus=2170897|UniProtKB=Q9XGW1	AT5G43810	Protein argonaute 10;AGO10;PTN000527522;orthologs	PROTEIN ARGONAUTE 10 (PTHR22891:SF122)	translation initiation factor(PC00224)
									ARATH|TAIR=locus=2149264|UniProtKB=P48007	AT5G20240	Floral homeotic protein PISTILLATA;PI;PTN000235739;orthologs	FLORAL HOMEOTIC PROTEIN PISTILLATA (PTHR48019:SF76)	MADS box transcription factor(PC00250)
									ARATH|TAIR=locus=2012010|UniProtKB=Q8VYE2	AT1G55900	Mitochondrial import inner membrane translocase subunit TIM50;TIM50;PTN000258779;orthologs	MITOCHONDRIAL IMPORT INNER MEMBRANE TRANSLOCASE SUBUNIT TIM50 (PTHR12210:SF3)	protein phosphatase(PC00195)
									ARATH|TAIR=locus=2059359|UniProtKB=P43254	AT2G32950	E3 ubiquitin-protein ligase COP1;COP1;PTN002543053;orthologs	E3 UBIQUITIN-PROTEIN LIGASE COP1 (PTHR44080:SF7)	ubiquitin-protein ligase(PC00234)
									ARATH|EnsemblGenome=AT5G13480|UniProtKB=Q6NLV4	AT5G13480	Flowering time control protein FY;FY;PTN002737596;orthologs	PRE-MRNA 3' END PROCESSING PROTEIN WDR33 (PTHR22836:SF0)	RNA processing factor(PC00147)
									ARATH|TAIR=locus=2049329|UniProtKB=F4IHL3	AT2G21710	Transcription termination factor MTERF2, chloroplastic;MTERF2;PTN000317014;orthologs	TRANSCRIPTION TERMINATION FACTOR MTERF2, CHLOROPLASTIC (PTHR13068:SF98)
									ARATH|TAIR=locus=2059221|UniProtKB=O81004	AT2G22870	GTP-binding protein At2g22870;EMB2001;PTN000182917;orthologs	PROTEIN, PUTATIVE, EXPRESSED-RELATED (PTHR11649:SF75)	G-protein(PC00020)
									ARATH|TAIR=locus=2206629|UniProtKB=Q39138	AT1G32560	Late embryogenesis abundant protein 6;LEA6;PTN002126950;orthologs	LATE EMBRYOGENESIS ABUNDANT PROTEIN 6 (PTHR33493:SF35)
									ARATH|TAIR=locus=2175148|UniProtKB=Q680Q4	AT5G60410	E3 SUMO-protein ligase SIZ1;SIZ1;PTN001324881;orthologs	E3 SUMO-PROTEIN LIGASE SIZ1 (PTHR10782:SF4)	ubiquitin-protein ligase(PC00234)
									ARATH|TAIR=locus=2180315|UniProtKB=Q8VXX4	AT5G27740	Replication factor C subunit 3;RFC3;PTN000186404;orthologs	REPLICATION FACTOR C SUBUNIT 3 (PTHR11669:SF1)	DNA-directed DNA polymerase(PC00018)
									Golgi apparatus (GO:0005794)
									ARATH|TAIR=locus=2118514|UniProtKB=Q9SZ96	AT4G09810	UDP-rhamnose_UDP-galactose transporter 5;URGT5;PTN000123480;orthologs	UDP-RHAMNOSE_UDP-GALACTOSE TRANSPORTER 5 (PTHR11132:SF559)	secondary carrier transporter(PC00258)
									ARATH|TAIR=locus=2039563|UniProtKB=O81020	AT2G26870	Non-specific phospholipase C2;NPC2;PTN000779739;orthologs	NON-SPECIFIC PHOSPHOLIPASE C2 (PTHR31956:SF26)	phospholipase(PC00186)
									ARATH|TAIR=locus=2145944|UniProtKB=Q8RXN3	AT5G33320	Phosphoenolpyruvate_phosphate translocator 1, chloroplastic;PPT1;PTN001340085;orthologs	PHOSPHOENOLPYRUVATE_PHOSPHATE TRANSLOCATOR 1, CHLOROPLASTIC (PTHR11132:SF519)	secondary carrier transporter(PC00258)
									ARATH|EnsemblGenome=AT3G50380|UniProtKB=A0A1I9LQ65	AT3G50380	Vacuolar protein sorting-associated protein, putative (DUF1162);At3g50380;PTN002700760;orthologs	PROTEIN SORTING-ASSOCIATED PROTEIN, PUTATIVE (DUF1162)-RELATED (PTHR16166:SF130)	membrane traffic protein(PC00150)
									ARATH|TAIR=locus=2146440|UniProtKB=F4K498	AT5G27330	Prefoldin chaperone subunit family protein;At5g27330;PTN008319765;orthologs	PREFOLDIN CHAPERONE SUBUNIT FAMILY PROTEIN (PTHR11363:SF15)	ribosomal protein(PC00202)
									ARATH|TAIR=locus=2036134|UniProtKB=P31414	AT1G15690	Pyrophosphate-energized vacuolar membrane proton pump 1;AVP1;PTN001592869;orthologs	PYROPHOSPHATE-ENERGIZED VACUOLAR MEMBRANE PROTON PUMP 1 (PTHR31998:SF52)
									ARATH|TAIR=locus=2157096|UniProtKB=Q94BY4	AT5G35570	O-fucosyltransferase 35;OFUT35;PTN000787509;orthologs	O-FUCOSYLTRANSFERASE 35 (PTHR31741:SF8)
									ARATH|TAIR=locus=2204644|UniProtKB=Q9SA78	AT1G30630	Coatomer subunit epsilon-1;At1g30630;PTN000086747;orthologs	COATOMER SUBUNIT EPSILON-1 (PTHR10805:SF3)	vesicle coat protein(PC00235)
									ARATH|TAIR=locus=2090995|UniProtKB=Q94EI9	AT3G14410	Probable sugar phosphate_phosphate translocator At3g14410;At3g14410;PTN000123218;orthologs	OS08G0135100 PROTEIN (PTHR11132:SF309)	secondary carrier transporter(PC00258)
									ARATH|TAIR=locus=2015193|UniProtKB=Q9CAN1	AT1G63120	RHOMBOID-like protein 2;RBL2;PTN000533002;orthologs	RHOMBOID-LIKE PROTEIN (PTHR22936:SF69)
									ARATH|TAIR=locus=2138753|UniProtKB=Q9ZPE7	AT4G08950	Protein EXORDIUM;EXO;PTN000778366;orthologs	PROTEIN EXORDIUM (PTHR31279:SF54)
									ARATH|TAIR=locus=2051905|UniProtKB=O82201	AT2G19790	AP-4 complex subunit sigma;At2g19790;PTN000204592;orthologs	CLAT_ADAPTOR_S DOMAIN-CONTAINING PROTEIN (PTHR11753:SF4)	vesicle coat protein(PC00235)
									ARATH|TAIR=locus=2087418|UniProtKB=O65572	AT3G63520	Carotenoid 9,10(9',10')-cleavage dioxygenase 1;CCD1;PTN000057376;orthologs	CAROTENOID 9,10(9',10')-CLEAVAGE DIOXYGENASE 1 (PTHR10543:SF89)	oxygenase(PC00177)
									ARATH|TAIR=locus=2009947|UniProtKB=O82567	AT1G13560	Choline_ethanolaminephosphotransferase 1;AAPT1;PTN000045928;orthologs	BB IN A BOXCAR, ISOFORM C (PTHR10414:SF37)	transferase(PC00220)
									ARATH|TAIR=locus=2063125|UniProtKB=F4IH21	AT2G40320	Protein trichome birefringence-like 33;TBL33;PTN001284048;orthologs	PROTEIN TRICHOME BIREFRINGENCE-LIKE 33 (PTHR32285:SF62)
									ARATH|TAIR=locus=2172818|UniProtKB=Q9FF95	AT5G23850	At5g23850;MRO11.11;PTN000258494;orthologs	GLYCOSYL TRANSFERASE CAP10 DOMAIN-CONTAINING PROTEIN (PTHR12203:SF99)
									ARATH|TAIR=locus=2049450|UniProtKB=Q9SJM8	AT2G36300	Protein YIP;At2g36300;PTN000478199;orthologs	PROTEIN YIP (PTHR21236:SF28)	structural protein(PC00211)
									ARATH|EnsemblGenome=AT1G52360|UniProtKB=Q9C827	AT1G52360	Coatomer subunit beta'-2;At1g52360;PTN002716545;orthologs	COATOMER SUBUNIT BETA'-2 (PTHR19876:SF69)	vesicle coat protein(PC00235)
									ARATH|TAIR=locus=2010657|UniProtKB=Q8W486	AT1G04910	O-fucosyltransferase 1;OFUT1;PTN000780427;orthologs	O-FUCOSYLTRANSFERASE 1 (PTHR31741:SF14)
									ARATH|TAIR=locus=2098565|UniProtKB=Q9SFU6	AT3G07160	Callose synthase 9;CALS9;PTN000787477;orthologs	CALLOSE SYNTHASE 9 (PTHR12741:SF47)
									ARATH|TAIR=locus=2201916|UniProtKB=Q9SY55	AT1G10130	Calcium-transporting ATPase 3, endoplasmic reticulum-type;ECA3;PTN000643494;orthologs	CALCIUM-TRANSPORTING ATPASE SARCOPLASMIC_ENDOPLASMIC RETICULUM TYPE (PTHR42861:SF127)	primary active transporter(PC00068)
									ARATH|TAIR=locus=2040399|UniProtKB=F4ITY5	AT2G38840	Guanylate-binding family protein;At2g38840;PTN000844372;orthologs	GB1_RHD3-TYPE G DOMAIN-CONTAINING PROTEIN (PTHR10751:SF128)	heterotrimeric G-protein(PC00117)
									ARATH|TAIR=locus=2178813|UniProtKB=Q9LUZ6	AT5G58600	Protein PMR5;PMR5;PTN000792662;orthologs	PROTEIN PMR5 (PTHR32285:SF391)
									ARATH|TAIR=locus=2052311|UniProtKB=Q9SI03	AT2G04620	Metal tolerance protein 12;MTP12;PTN001357088;orthologs	ZINC TRANSPORTER 7 (PTHR45755:SF4)
									ARATH|TAIR=locus=2116174|UniProtKB=Q6ID86	AT4G34360	At4g34360;At4g34360;PTN000256462;orthologs	EEF1A LYSINE METHYLTRANSFERASE 4 (PTHR12176:SF80)	methyltransferase(PC00155)
									ARATH|TAIR=locus=2157022|UniProtKB=Q38890	AT5G49720	Endoglucanase 25;KOR;PTN000499695;orthologs	ENDOGLUCANASE 25 (PTHR22298:SF36)
									ARATH|TAIR=locus=2153077|UniProtKB=Q9FHM0	AT5G51640	Protein YLS7;YLS7;PTN000792278;orthologs	PROTEIN YLS7 (PTHR32285:SF338)
									ARATH|TAIR=locus=2025540|UniProtKB=Q8VZJ0	AT1G08660	Sialyltransferase-like protein 1;SIA1;PTN000241687;orthologs	SIALYLTRANSFERASE-LIKE PROTEIN 1 (PTHR47486:SF1)	transferase(PC00220)
									nuclear protein-containing complex (GO:0140513)
									ARATH|TAIR=locus=2179979|UniProtKB=F4JW79	AT5G04290	Protein RNA-directed DNA methylation 3;RDM3;PTN000122695;orthologs	PROTEIN RNA-DIRECTED DNA METHYLATION 3 (PTHR11125:SF8)
									ARATH|TAIR=locus=2094399|UniProtKB=Q9LUJ3	AT3G22680	Protein RDM1;RDM1;PTN002192100;orthologs	PROTEIN RDM1 (PTHR36366:SF1)
									ARATH|TAIR=locus=2040706|UniProtKB=Q38899	AT2G37560	Origin of replication complex subunit 2;ORC2;PTN000362202;orthologs	ORIGIN RECOGNITION COMPLEX SUBUNIT 2 (PTHR14052:SF0)	replication origin binding protein(PC00199)
									ARATH|EnsemblGenome=AT1G73820|UniProtKB=A0A1P8AMK1	AT1G73820	Protein-serine_threonine phosphatase;At1g73820;PTN000463955;orthologs	RNA POLYMERASE II SUBUNIT A C-TERMINAL DOMAIN PHOSPHATASE SSU72 (PTHR20383:SF9)	protein phosphatase(PC00195)
									ARATH|EnsemblGenome=AT3G07610|UniProtKB=Q9SSE9	AT3G07610	Lysine-specific demethylase JMJ25;JMJ25;PTN002288789;orthologs	JMJC DOMAIN-CONTAINING HISTONE DEMETHYLASE 2, ISOFORM A (PTHR12549:SF11)	histone modifying enzyme(PC00261)
									ARATH|TAIR=locus=2087477|UniProtKB=Q8L748	AT3G14120	Nuclear pore complex protein NUP107;NUP107;PTN000313542;orthologs	NUCLEAR PORE COMPLEX PROTEIN NUP107 (PTHR13003:SF2)	transporter(PC00227)
									ARATH|TAIR=locus=2119151|UniProtKB=Q9SZA4	AT4G33270	Cell division cycle 20.1, cofactor of APC complex;CDC20-1;PTN000460281;orthologs	CELL DIVISION CYCLE 20.1, COFACTOR OF APC COMPLEX-RELATED (PTHR19918:SF8)	ubiquitin-protein ligase(PC00234)
									ARATH|TAIR=locus=2098413|UniProtKB=Q05153	AT3G28730	FACT complex subunit SSRP1;SSRP1;PTN000345594;orthologs	FACT COMPLEX SUBUNIT SSRP1 (PTHR45849:SF1)
									ARATH|TAIR=locus=2087273|UniProtKB=Q6NMD4	AT3G24730	At3g24730;At3g24730;PTN000248506;orthologs	THIOREDOXIN-LIKE PROTEIN 4B (PTHR12052:SF4)	oxidoreductase(PC00176)
									ARATH|TAIR=locus=2152297|UniProtKB=A2RVT9	AT5G38890	AT5G38890 protein;At5g38890;PTN000293921;orthologs	EXOSOME COMPLEX COMPONENT CSL4 (PTHR12686:SF8)	exoribonuclease(PC00099)
									ARATH|TAIR=locus=2174160|UniProtKB=Q8W489	AT5G16630	DNA repair protein RAD4;RAD4;PTN000253259;orthologs	DNA REPAIR PROTEIN COMPLEMENTING XP-C CELLS (PTHR12135:SF0)	damaged DNA-binding protein(PC00086)
									ARATH|TAIR=locus=2092452|UniProtKB=Q940Z2	AT3G12380	Actin-related protein 5;ARP5;PTN000940776;orthologs	ACTIN-RELATED PROTEIN 5 (PTHR11937:SF16)	actin and actin related protein(PC00039)
									ARATH|TAIR=locus=2155593|UniProtKB=Q9FHA3	AT5G67100	DNA polymerase alpha catalytic subunit;POLA;PTN000035410;orthologs	DNA POLYMERASE ALPHA CATALYTIC SUBUNIT (PTHR45861:SF1)	DNA metabolism protein(PC00009)
									ARATH|TAIR=locus=2152556|UniProtKB=Q9FJK6	AT5G48640	Cyclin-C1-1;CYCC1-1;PTN000002651;orthologs	CYCLIN-C1-1 (PTHR10026:SF148)	kinase activator(PC00138)
									ARATH|TAIR=locus=2095233|UniProtKB=Q9LK40	AT3G23780	DNA-directed RNA polymerases IV and V subunit 2;NRPD2;PTN001462710;orthologs	DNA-DIRECTED RNA POLYMERASE D SUBUNIT 2B-RELATED (PTHR20856:SF21)	DNA-directed RNA polymerase(PC00019)
									ARATH|TAIR=locus=2011261|UniProtKB=F4IDY7	AT1G18950	DDT domain-containing protein DDR4;DDR4;PTN001425011;orthologs	REMODELING AND SPACING FACTOR 1 (PTHR14296:SF3)
									ARATH|TAIR=locus=2143631|UniProtKB=F4K4D6	AT5G27650	PWWP domain-containing protein 1;PDP1;PTN000074806;orthologs	PWWP DOMAIN-CONTAINING PROTEIN 1-RELATED (PTHR10688:SF5)
									ARATH|TAIR=locus=2169160|UniProtKB=Q8RWB1	AT5G37370	Pre-mRNA splicing factor SR-like 1;SRL1;PTN000567333;orthologs	PRE-MRNA-SPLICING FACTOR 38B (PTHR23142:SF2)
									ARATH|TAIR=locus=2065775|UniProtKB=Q682H4	AT2G30350	Structure-specific endonuclease subunit SLX1 homolog;At2g30350;PTN000463642;orthologs	STRUCTURE-SPECIFIC ENDONUCLEASE SUBUNIT SLX1 (PTHR20208:SF10)	endodeoxyribonuclease(PC00093)
									ARATH|TAIR=locus=2059359|UniProtKB=P43254	AT2G32950	E3 ubiquitin-protein ligase COP1;COP1;PTN002543053;orthologs	E3 UBIQUITIN-PROTEIN LIGASE COP1 (PTHR44080:SF7)	ubiquitin-protein ligase(PC00234)
									ARATH|EnsemblGenome=AT5G13480|UniProtKB=Q6NLV4	AT5G13480	Flowering time control protein FY;FY;PTN002737596;orthologs	PRE-MRNA 3' END PROCESSING PROTEIN WDR33 (PTHR22836:SF0)	RNA processing factor(PC00147)
									ARATH|TAIR=locus=2007033|UniProtKB=Q9C801	AT1G33520	Protein MOS2;MOS2;PTN000406050;orthologs	G-PATCH DOMAIN AND KOW MOTIFS-CONTAINING PROTEIN (PTHR15818:SF2)	RNA splicing factor(PC00148)
									ARATH|TAIR=locus=2016224|UniProtKB=Q93ZJ9	AT1G80000	Protein MLN51 homolog;MLN51;PTN001868764;orthologs	PROTEIN MLN51 HOMOLOG (PTHR46837:SF5)

## Sheet: enrichment_STRING
#category	term ID	term description	observed gene count	strength	false discovery rate	matching proteins in your network (IDs)	matching proteins in your network (labels)
GO Process	GO:0006306	DNA methylation	5	1.12	0.0233	3702.F4JW79,3702.Q8LK56,3702.Q9LK40,3702.Q9LUJ3,3702.Q9SSE9	RDM3,DME,NRPD2,RDM1,JMJ25
KEGG	ath03030	DNA replication	5	0.99	0.033	3702.O65251,3702.Q8VXX4,3702.Q9C587,3702.Q9FHA3,3702.Q9LII1	FEN1,RFC3,RFC1,POLA,Q9LII1_ARATH
UniProt Keywords	KW-0235	DNA replication	6	0.89	0.0212	3702.O65251,3702.Q05153,3702.Q38899,3702.Q8VXX4,3702.Q9C587,3702.Q9FHA3	FEN1,SSRP1,ORC2,RFC3,RFC1,POLA
UniProt Keywords	KW-0234	DNA repair	9	0.73	0.0182	3702.F4JC97,3702.O04716,3702.O65251,3702.Q05153,3702.Q5XVJ4,3702.Q682H4,3702.Q8W489,3702.Q940Z2,3702.Q9C587	PA200,MSH6,FEN1,SSRP1,FAN1,T9D9.16,RAD4,ARP5,RFC1
GO Process	GO:0006259	DNA metabolic process	20	0.47	0.0126	3702.F4JC97,3702.F4JW79,3702.O04716,3702.O65251,3702.P43254,3702.Q05153,3702.Q38899,3702.Q5XVJ4,3702.Q682H4,3702.Q6NQ98,3702.Q8LK56,3702.Q8VXX4,3702.Q8W489,3702.Q940Z2,3702.Q9C587,3702.Q9FHA3,3702.Q9LII1,3702.Q9LK40,3702.Q9LUJ3,3702.Q9SSE9	PA200,RDM3,MSH6,FEN1,COP1,SSRP1,ORC2,FAN1,T9D9.16,F2C19.3,DME,RFC3,RAD4,ARP5,RFC1,POLA,Q9LII1_ARATH,NRPD2,RDM1,JMJ25
GO Process	GO:0048367	Shoot system development	23	0.4	0.0217	3702.F4K4D6,3702.O04379,3702.P31414,3702.P48007,3702.Q0WV90,3702.Q38890,3702.Q39023,3702.Q39111,3702.Q56WN1,3702.Q5W7F2,3702.Q680Q4,3702.Q6NLV4,3702.Q84VG7,3702.Q8LC53,3702.Q8RWR1,3702.Q8S307,3702.Q94AI7,3702.Q9FHA3,3702.Q9FHM0,3702.Q9M384,3702.Q9MAG8,3702.Q9SS80,3702.Q9XGW1	T1G16.4,AGO1,AVP1,PI,TPR1,KOR,MPK3,GA20OX2,GLN1-1,AGD3,SIZ1,FY,FES1,EPF2,JMJ30,BZR1,TPL,POLA,YLS7,SCR,F12M16.23,OPS,AGO10
GO Component	GO:0140513	Nuclear protein-containing complex	26	0.4	0.003	3702.A0A1P8AMK1,3702.A2RVT9,3702.F4IDY7,3702.F4JW79,3702.F4K4D6,3702.O04716,3702.O81047,3702.P43254,3702.Q05153,3702.Q38899,3702.Q682H4,3702.Q6NLV4,3702.Q6NMD4,3702.Q84WS8,3702.Q8L748,3702.Q8RWB1,3702.Q8W489,3702.Q93ZJ9,3702.Q940Z2,3702.Q9C801,3702.Q9FHA3,3702.Q9FJK6,3702.Q9LK40,3702.Q9LUJ3,3702.Q9SSE9,3702.Q9SZA4	F25P22.24,K15E6.10,DDR4,RDM3,T1G16.4,MSH6,T4M8.30,COP1,SSRP1,ORC2,T9D9.16,FY,Q6NMD4_ARATH,SNRNP25,NUP107,SRL1,RAD4,MLN51,ARP5,MOS2,POLA,CYCC1-1,NRPD2,RDM1,JMJ25,CDC20-1
GO Process	GO:0048583	Regulation of response to stimulus	21	0.39	0.0416	3702.F4K4D6,3702.O82804,3702.P06525,3702.Q39023,3702.Q39263,3702.Q680Q4,3702.Q84VG7,3702.Q8RWR1,3702.Q93ZM9,3702.Q93ZY3,3702.Q940Z2,3702.Q9C801,3702.Q9FIW4,3702.Q9LK40,3702.Q9LQT8,3702.Q9M371,3702.Q9SKK0,3702.Q9STW5,3702.Q9SV15,3702.Q9XI90,3702.Q9ZVL3	T1G16.4,ELF3,ADH1,MPK3,ZFP4,SIZ1,FES1,JMJ30,TIFY9,STT3A,ARP5,MOS2,BGLU42,NRPD2,GAI,F15G16.60,EBF1,T22A6.120,WRKY11,WRKY4,NFYC3
GO Process	GO:0048731	System development	43	0.33	0.0035	3702.F4IDS7,3702.F4IGF6,3702.F4ILY0,3702.F4K4D6,3702.O04379,3702.O64948,3702.O81020,3702.O82804,3702.P31414,3702.P43254,3702.P48007,3702.P54144,3702.Q05153,3702.Q0WV90,3702.Q38890,3702.Q39023,3702.Q39111,3702.Q39138,3702.Q56WN1,3702.Q5W7F2,3702.Q680Q4,3702.Q6NLV4,3702.Q84VG7,3702.Q8GXU8,3702.Q8LC53,3702.Q8LK56,3702.Q8RWR1,3702.Q8S307,3702.Q93YR9,3702.Q940Z2,3702.Q94AI7,3702.Q9FHA3,3702.Q9FHM0,370…	VPS18,MEE13,F4ILY0_ARATH,T1G16.4,AGO1,LON2,NPC2,ELF3,AVP1,COP1,PI,AMT1-1,SSRP1,TPR1,KOR,MPK3,GA20OX2,LEA6,GLN1-1,AGD3,SIZ1,FY,FES1,LPAT1,EPF2,DME,JMJ30,BZR1,ARF16,ARP5,TPL,POLA,YLS7,IPK2b,UBP12,MTPC3,SCR,F12M16.23,UBP26,OPS,ECA3,AGO10,NFYC3
GO Process	GO:0071705	Nitrogen compound transport	27	0.33	0.0482	3702.A0A1I9LQ65,3702.F4IDS7,3702.F4IWG2,3702.O04646,3702.O22797,3702.O49447,3702.O64948,3702.O82201,3702.P54144,3702.P57758,3702.Q38967,3702.Q8L718,3702.Q8L748,3702.Q8VYE2,3702.Q8W496,3702.Q93ZJ9,3702.Q9C5X8,3702.Q9C827,3702.Q9FFQ0,3702.Q9FJH0,3702.Q9FME8,3702.Q9LVH5,3702.Q9M024,3702.Q9M1E2,3702.Q9SA78,3702.Q9SVN9,3702.Q9SZ96	A0A1I9LQ65,VPS18,F4IWG2_ARATH,A_TM021B04.14,GLTP1,AAC3,LON2,F6F22.18,AMT1-1,MNF13.23,AAP2,ALB3L2,NUP107,TIM50,PTC52,MLN51,ABA3,F19K6.16,TOL5,RABA1F,OPT4,OEP64,TAAC,NPF2.7,T5I8.8,F18A5.120,URGT5
GO Component	GO:0031981	Nuclear lumen	24	0.33	0.0395	3702.A0A1P8BD18,3702.A2RVT9,3702.F4JW79,3702.F4K4D6,3702.O65251,3702.P43254,3702.Q05153,3702.Q38899,3702.Q5HZ05,3702.Q680Q4,3702.Q682H4,3702.Q8LE43,3702.Q8VY21,3702.Q93Z70,3702.Q940Z2,3702.Q9FHA3,3702.Q9FKB5,3702.Q9FX54,3702.Q9LJ97,3702.Q9LK40,3702.Q9LUJ3,3702.Q9SCJ9,3702.Q9SLF7,3702.Q9SSE9	MFB13.10,K15E6.10,RDM3,T1G16.4,FEN1,COP1,SSRP1,ORC2,TPPJ,SIZ1,T9D9.16,DOF2.1,TULP3,F6F22.3,ARP5,POLA,KRP3,GAPC2,RAB28,NRPD2,RDM1,UBP26,RPP2B-2,JMJ25
GO Process	GO:0009791	Post-embryonic development	31	0.31	0.0364	3702.F4IGF6,3702.F4ILY0,3702.F4K4D6,3702.O64948,3702.O82804,3702.P43254,3702.P48007,3702.P54144,3702.Q05153,3702.Q0WV90,3702.Q39023,3702.Q39111,3702.Q39138,3702.Q680Q4,3702.Q6NLV4,3702.Q84VG7,3702.Q8GXU8,3702.Q8LC53,3702.Q8LK56,3702.Q8RWR1,3702.Q8S307,3702.Q94AI7,3702.Q9FLT2,3702.Q9LJ97,3702.Q9M2P2,3702.Q9MAG8,3702.Q9SCJ9,3702.Q9SS80,3702.Q9SSE9,3702.Q9XGW1,3702.Q9ZVL3	MEE13,F4ILY0_ARATH,T1G16.4,LON2,ELF3,COP1,PI,AMT1-1,SSRP1,TPR1,MPK3,GA20OX2,LEA6,SIZ1,FY,FES1,LPAT1,EPF2,DME,JMJ30,BZR1,TPL,IPK2b,RAB28,MTPC3,F12M16.23,UBP26,OPS,JMJ25,AGO10,NFYC3
GO Component	GO:0005794	Golgi apparatus	27	0.3	0.0422	3702.F4IH21,3702.F4ITY5,3702.F4K498,3702.O65572,3702.O81020,3702.O82201,3702.O82567,3702.P31414,3702.Q38890,3702.Q5W7F2,3702.Q8RXN3,3702.Q8VZJ0,3702.Q8W486,3702.Q94BY4,3702.Q94EI9,3702.Q9C827,3702.Q9CAN1,3702.Q9FF95,3702.Q9FHM0,3702.Q9LUZ6,3702.Q9SA78,3702.Q9SFU6,3702.Q9SI03,3702.Q9SJM8,3702.Q9SY55,3702.Q9SZ96,3702.Q9ZPE7	TBL33,F13I13.7,F21A20.40,CCD1,NPC2,F6F22.18,AAPT1,AVP1,KOR,AGD3,PPT1,SIA1,OFUT1,OFUT35,MLN21.19,F19K6.16,RBL2,MRO11.11,YLS7,PMR5,T5I8.8,CALS9,MTP12,F2H17.9,ECA3,URGT5,EXO
GO Process	GO:0090304	Nucleic acid metabolic process	46	0.28	0.0126	3702.A0A1P8AMK1,3702.A2RVT9,3702.F4IHL3,3702.F4ITJ6,3702.F4JC97,3702.F4JW79,3702.F4JZU2,3702.O04379,3702.O04716,3702.O22056,3702.O65251,3702.P43254,3702.Q05153,3702.Q0WPN0,3702.Q38899,3702.Q5XVJ4,3702.Q682H4,3702.Q6NLV4,3702.Q6NMD4,3702.Q6NQ98,3702.Q84K35,3702.Q84WS8,3702.Q8LK56,3702.Q8LPF1,3702.Q8RWB1,3702.Q8S307,3702.Q8VXX4,3702.Q8W489,3702.Q93W34,3702.Q93ZJ9,3702.Q940Z2,3702.Q9C587,3702.Q9C801…	F25P22.24,K15E6.10,MTERF2,F17H15.6,PA200,RDM3,T26D22.10,AGO1,MSH6,SIGB,FEN1,COP1,SSRP1,SOV,ORC2,FAN1,T9D9.16,FY,Q6NMD4_ARATH,F2C19.3,F11F12.14,SNRNP25,DME,F1N13_120,SRL1,BZR1,RFC3,RAD4,RBP45C,MLN51,ARP5,RFC1,MOS2,POLA,CAF1-11,CRS2B,Q9LII1_ARATH,NRPD2,RDM1,PCMP-E76,DCP1,JMJ25,ftsJ,AGO10,Q9ZU79_ARATH,WTF9
GO Process	GO:0044260	Cellular macromolecule metabolic process	52	0.27	0.0106	3702.F4IH21,3702.F4JB05,3702.F4JC97,3702.F4JW79,3702.F4K498,3702.F4K4D6,3702.F4KCC2,3702.F4KFB3,3702.O04716,3702.O64760,3702.O65251,3702.O65569,3702.P35133,3702.P43254,3702.Q05153,3702.Q0WPN0,3702.Q0WQB7,3702.Q38890,3702.Q38899,3702.Q5XVJ4,3702.Q680P8,3702.Q682H4,3702.Q6NQ98,3702.Q8LK56,3702.Q8RWR1,3702.Q8VXX4,3702.Q8VZJ0,3702.Q8W489,3702.Q93ZJ9,3702.Q93ZY3,3702.Q940Z2,3702.Q949Y0,3702.Q9C587,370…	TBL33,MGH6.2,PA200,RDM3,F21A20.40,T1G16.4,PRT6,PTST,MSH6,F19I3.20,FEN1,RPS11B,UBC10,COP1,SSRP1,SOV,F17H15.17,KOR,ORC2,FAN1,RPS29A,T9D9.16,F2C19.3,DME,JMJ30,RFC3,SIA1,RAD4,MLN51,STT3A,ARP5,UBP6,RFC1,TOL5,POLA,SKIP31,BGLU42,BXL4,CAF1-11,UBP12,Q9LII1_ARATH,NRPD2,RPS10-2,RDM1,UBP26,CALS9,DCP1,EBF1,RPP2B-2,JMJ25,ftsJ,CDC20-1
GO Process	GO:0032501	Multicellular organismal process	51	0.26	0.0179	3702.B3H754,3702.F4IDS7,3702.F4IGF6,3702.F4ILY0,3702.F4K4D6,3702.O04379,3702.O64948,3702.O81020,3702.O82804,3702.P31414,3702.P43254,3702.P48007,3702.P54144,3702.Q05153,3702.Q0WV90,3702.Q38890,3702.Q38967,3702.Q39023,3702.Q39111,3702.Q39138,3702.Q56WN1,3702.Q5W7F2,3702.Q680Q4,3702.Q6NLV4,3702.Q84VG7,3702.Q8GXU8,3702.Q8LC53,3702.Q8LK56,3702.Q8RWR1,3702.Q8S307,3702.Q8VZJ0,3702.Q93YR9,3702.Q940Z2,370…	APD3,VPS18,MEE13,F4ILY0_ARATH,T1G16.4,AGO1,LON2,NPC2,ELF3,AVP1,COP1,PI,AMT1-1,SSRP1,TPR1,KOR,AAP2,MPK3,GA20OX2,LEA6,GLN1-1,AGD3,SIZ1,FY,FES1,LPAT1,EPF2,DME,JMJ30,BZR1,SIA1,ARF16,ARP5,TPL,POLA,YLS7,IPK2b,UBP12,RAB28,GAI,CXE18,MTPC3,SCR,F12M16.23,UBP26,CALS9,OPS,JMJ25,ECA3,AGO10,NFYC3
GO Process	GO:0007275	Multicellular organism development	47	0.26	0.0199	3702.B3H754,3702.F4IDS7,3702.F4IGF6,3702.F4ILY0,3702.F4K4D6,3702.O04379,3702.O64948,3702.O81020,3702.O82804,3702.P31414,3702.P43254,3702.P48007,3702.P54144,3702.Q05153,3702.Q0WV90,3702.Q38890,3702.Q39023,3702.Q39111,3702.Q39138,3702.Q56WN1,3702.Q5W7F2,3702.Q680Q4,3702.Q6NLV4,3702.Q84VG7,3702.Q8GXU8,3702.Q8LC53,3702.Q8LK56,3702.Q8RWR1,3702.Q8S307,3702.Q93YR9,3702.Q940Z2,3702.Q94AI7,3702.Q9FHA3,370…	APD3,VPS18,MEE13,F4ILY0_ARATH,T1G16.4,AGO1,LON2,NPC2,ELF3,AVP1,COP1,PI,AMT1-1,SSRP1,TPR1,KOR,MPK3,GA20OX2,LEA6,GLN1-1,AGD3,SIZ1,FY,FES1,LPAT1,EPF2,DME,JMJ30,BZR1,ARF16,ARP5,TPL,POLA,YLS7,IPK2b,UBP12,RAB28,MTPC3,SCR,F12M16.23,UBP26,CALS9,OPS,JMJ25,ECA3,AGO10,NFYC3
GO Component	GO:0043232	Intracellular non-membrane-bounded organelle	38	0.26	0.0248	3702.A0A1P8BD18,3702.F4IDY7,3702.F4JB05,3702.F4K498,3702.O22042,3702.O65251,3702.O65569,3702.Q05153,3702.Q0WPH8,3702.Q0WPN0,3702.Q38899,3702.Q56WN1,3702.Q5HZ05,3702.Q680P8,3702.Q682H4,3702.Q8GS71,3702.Q8LE43,3702.Q8RWR1,3702.Q8RWV5,3702.Q8VXX4,3702.Q93Z70,3702.Q940Z2,3702.Q94A65,3702.Q94EI9,3702.Q9C587,3702.Q9FHA3,3702.Q9FMS6,3702.Q9FX54,3702.Q9LII1,3702.Q9LJ97,3702.Q9LK40,3702.Q9LK61,3702.Q9S7P3…	MFB13.10,DDR4,MGH6.2,F21A20.40,ANP3,FEN1,RPS11B,SSRP1,NEK5,SOV,ORC2,GLN1-1,TPPJ,RPS29A,T9D9.16,KIN4A,DOF2.1,JMJ30,Q8RWV5_ARATH,RFC3,F6F22.3,ARP5,T29A15.190,MLN21.19,RFC1,POLA,CAF1-11,GAPC2,Q9LII1_ARATH,RAB28,NRPD2,RPS10-2,KIN7N,UBP26,MAP65-6,DCP1,RPP2B-2,JMJ25
UniProt Keywords	KW-0025	Alternative splicing	59	0.24	0.0113	3702.A8MQA3,3702.B3H754,3702.B9DGD6,3702.O04379,3702.O04716,3702.O22286,3702.O49499,3702.O49561,3702.O65251,3702.O82567,3702.O82804,3702.P31414,3702.P35133,3702.P93820,3702.Q05153,3702.Q0WSF1,3702.Q0WV90,3702.Q38899,3702.Q5HZ05,3702.Q5XVJ4,3702.Q680Q4,3702.Q6DR04,3702.Q6NLV4,3702.Q8GXU8,3702.Q8L748,3702.Q8LE94,3702.Q8LK56,3702.Q8RWB1,3702.Q8RWR1,3702.Q8VY21,3702.Q8VYE2,3702.Q8VZJ0,3702.Q8W496,370…	PCMP-H28,APD3,ACS,AGO1,MSH6,BPM3,CCOAOMT1,GA2OX8,FEN1,AAPT1,ELF3,AVP1,UBC10,F19P19.16,SSRP1,ALDH22A1,TPR1,ORC2,TPPJ,FAN1,SIZ1,RTNLB17,FY,LPAT1,NUP107,F14P3.6,DME,SRL1,JMJ30,TULP3,TIM50,SIA1,PTC52,TIFY9,ARP5,UBP6,PNSB2,F19K6.16,SKIP31,BGLU42,KRP3,UBP12,GAPC2,NUDT16,PMR5,PERK1,NPF2.7,LOG2-2,KIN7N,MAP65-6,PHL7,RPP2B-2,JMJ25,T29H11.100,T22A6.120,WRKY11,URGT5,CDC20-1,WRKY4
UniProt Keywords	KW-0813	Transport	39	0.24	0.0401	3702.F4IDS7,3702.O22797,3702.O49447,3702.O64823,3702.O82201,3702.P31414,3702.P54144,3702.P57758,3702.Q38967,3702.Q6AWW0,3702.Q6NPF9,3702.Q8GS71,3702.Q8H1G3,3702.Q8L748,3702.Q8RXN3,3702.Q8VYE2,3702.Q8VZP7,3702.Q8W496,3702.Q93VD3,3702.Q93ZJ9,3702.Q94AQ8,3702.Q94EI9,3702.Q9C827,3702.Q9C9Y6,3702.Q9FFQ0,3702.Q9FJH0,3702.Q9FME8,3702.Q9LLR7,3702.Q9LVD4,3702.Q9LVH5,3702.Q9M024,3702.Q9M1E2,3702.Q9M2P2,370…	VPS18,GLTP1,AAC3,F27L4.3,F6F22.18,AVP1,AMT1-1,MNF13.23,AAP2,LTP9,TY1,KIN4A,MTPC4,NUP107,PPT1,TIM50,SAMTL,PTC52,CIPK23,MLN51,PNSB2,MLN21.19,F19K6.16,TRX9,TOL5,RABA1F,OPT4,LTP3,ORP4C,OEP64,TAAC,NPF2.7,MTPC3,T5I8.8,MTP12,SULTR3;1,DTX33,ECA3,URGT5
GO Process	GO:0046483	Heterocycle metabolic process	54	0.23	0.0262	3702.A0A1P8AMK1,3702.A2RVT9,3702.B9DGD6,3702.F4IHL3,3702.F4ITJ6,3702.F4JC97,3702.F4JW79,3702.F4JZU2,3702.O04379,3702.O04716,3702.O22056,3702.O49499,3702.O65251,3702.P25269,3702.P43254,3702.Q05153,3702.Q0WPN0,3702.Q38814,3702.Q38899,3702.Q39023,3702.Q39054,3702.Q5XVJ4,3702.Q682H4,3702.Q6NLV4,3702.Q6NMD4,3702.Q6NQ98,3702.Q84K35,3702.Q84WS8,3702.Q8LK56,3702.Q8LPF1,3702.Q8RWB1,3702.Q8S307,3702.Q8VXX4…	F25P22.24,K15E6.10,ACS,MTERF2,F17H15.6,PA200,RDM3,T26D22.10,AGO1,MSH6,SIGB,CCOAOMT1,FEN1,TSB2,COP1,SSRP1,SOV,THI1,ORC2,MPK3,CNX1-2,FAN1,T9D9.16,FY,Q6NMD4_ARATH,F2C19.3,F11F12.14,SNRNP25,DME,F1N13_120,SRL1,BZR1,RFC3,RAD4,RBP45C,MLN51,ARP5,RFC1,ABA3,MOS2,POLA,CAF1-11,GAPC2,CRS2B,Q9LII1_ARATH,NRPD2,RDM1,PCMP-E76,DCP1,JMJ25,ftsJ,AGO10,Q9ZU79_ARATH,WTF9
GO Process	GO:0006139	Nucleobase-containing compound metabolic process	48	0.23	0.0482	3702.A0A1P8AMK1,3702.A2RVT9,3702.B9DGD6,3702.F4IHL3,3702.F4ITJ6,3702.F4JC97,3702.F4JW79,3702.F4JZU2,3702.O04379,3702.O04716,3702.O22056,3702.O65251,3702.P43254,3702.Q05153,3702.Q0WPN0,3702.Q38899,3702.Q5XVJ4,3702.Q682H4,3702.Q6NLV4,3702.Q6NMD4,3702.Q6NQ98,3702.Q84K35,3702.Q84WS8,3702.Q8LK56,3702.Q8LPF1,3702.Q8RWB1,3702.Q8S307,3702.Q8VXX4,3702.Q8W489,3702.Q93W34,3702.Q93ZJ9,3702.Q940Z2,3702.Q9C587…	F25P22.24,K15E6.10,ACS,MTERF2,F17H15.6,PA200,RDM3,T26D22.10,AGO1,MSH6,SIGB,FEN1,COP1,SSRP1,SOV,ORC2,FAN1,T9D9.16,FY,Q6NMD4_ARATH,F2C19.3,F11F12.14,SNRNP25,DME,F1N13_120,SRL1,BZR1,RFC3,RAD4,RBP45C,MLN51,ARP5,RFC1,MOS2,POLA,CAF1-11,GAPC2,CRS2B,Q9LII1_ARATH,NRPD2,RDM1,PCMP-E76,DCP1,JMJ25,ftsJ,AGO10,Q9ZU79_ARATH,WTF9
GO Process	GO:0006810	Transport	49	0.23	0.0482	3702.A0A1I9LQ65,3702.F4IDS7,3702.F4IWG2,3702.O04646,3702.O22797,3702.O49447,3702.O64823,3702.O64948,3702.O82201,3702.P31414,3702.P54144,3702.P57758,3702.Q38967,3702.Q5W7F2,3702.Q6AWW0,3702.Q8GS71,3702.Q8H1G3,3702.Q8L718,3702.Q8L748,3702.Q8RXN3,3702.Q8VYE2,3702.Q8VZP7,3702.Q8W496,3702.Q93VD3,3702.Q93ZJ9,3702.Q94EI9,3702.Q9C5X8,3702.Q9C827,3702.Q9FFQ0,3702.Q9FHN3,3702.Q9FJH0,3702.Q9FL28,3702.Q9FME8…	A0A1I9LQ65,VPS18,F4IWG2_ARATH,A_TM021B04.14,GLTP1,AAC3,F27L4.3,LON2,F6F22.18,AVP1,AMT1-1,MNF13.23,AAP2,AGD3,LTP9,KIN4A,MTPC4,ALB3L2,NUP107,PPT1,TIM50,SAMTL,PTC52,CIPK23,MLN51,MLN21.19,ABA3,F19K6.16,TOL5,K17N15.6,RABA1F,FLS2-2,OPT4,LTP3,GAI,ORP4C,OEP64,TAAC,NPF2.7,MTPC3,T5I8.8,MTP12,F2H17.9,OPS,SULTR3;1,F18A5.120,DTX33,ECA3,URGT5
GO Component	GO:0009536	Plastid	53	0.23	0.0083	3702.A2RVT9,3702.B9DGD6,3702.F4IHL3,3702.F4KFB3,3702.O22056,3702.O49447,3702.O49675,3702.O65572,3702.O81020,3702.P25269,3702.P31414,3702.Q0WPT7,3702.Q38814,3702.Q43307,3702.Q43314,3702.Q56WN1,3702.Q67Y04,3702.Q6NPF9,3702.Q8GXU8,3702.Q8GYJ9,3702.Q8L718,3702.Q8RXN3,3702.Q8VY21,3702.Q8VZP7,3702.Q8W489,3702.Q8W496,3702.Q93VD3,3702.Q93Z70,3702.Q93ZV1,3702.Q93ZY3,3702.Q94A65,3702.Q94AQ8,3702.Q94BS2,370…	K15E6.10,ACS,MTERF2,PTST,SIGB,AAC3,CCD4,CCD1,NPC2,TSB2,AVP1,T3K9.19,THI1,ATS1,GDH1-2,GLN1-1,K10A8.90,TY1,LPAT1,HINT_2,ALB3L2,PPT1,TULP3,SAMTL,RAD4,PTC52,CIPK23,F6F22.3,F28B23.16,STT3A,T29A15.190,PNSB2,MET1,OFUT35,F28B23.27,TRX9,CB5-A,TOL5,K24M7.17,K17N15.6,GAPC2,CRS2B,RPS10-2,OEP64,TAT,TAAC,MSBP2,MAP65-6,RPP2B-2,OPS,SULTR3;1,AGO10,OMR1
GO Process	GO:0080090	Regulation of primary metabolic process	61	0.22	0.0199	3702.A0A1P8AMK1,3702.A0A1P8AV92,3702.F4IDY7,3702.F4IHL3,3702.F4JB05,3702.F4JC97,3702.F4JW79,3702.F4K2F0,3702.F4K4D6,3702.F4KCC2,3702.F4KFB3,3702.O04379,3702.O22056,3702.O22286,3702.O64760,3702.O82804,3702.P31414,3702.P43254,3702.P48007,3702.Q05153,3702.Q0WPN0,3702.Q0WQB7,3702.Q0WV90,3702.Q39263,3702.Q6NPP4,3702.Q8L748,3702.Q8LE43,3702.Q8RWR1,3702.Q8RWV5,3702.Q8S307,3702.Q8VY21,3702.Q93YR9,3702.Q9…	F25P22.24,F7H2.13,DDR4,MTERF2,MGH6.2,PA200,RDM3,EML3,T1G16.4,PRT6,PTST,AGO1,SIGB,BPM3,F19I3.20,ELF3,AVP1,COP1,PI,SSRP1,SOV,F17H15.17,TPR1,ZFP4,CAMTA2,NUP107,DOF2.1,JMJ30,Q8RWV5_ARATH,BZR1,TULP3,ARF16,MLN51,ARP5,UBP6,TPL,PHR1,RFC1,MPH15.20,K19M22.10,MRB17.13,CYCC1-1,KRP3,IPK2b,CAF1-11,GAPC2,GAI,RDM1,SCR,DCP1,PHL7,IBH1,JMJ25,WRKY11,FAR1-2,CDC20-1,FRS5,AGO10,WRKY4,NFYC3,F15K9.11
GO Process	GO:1901360	Organic cyclic compound metabolic process	57	0.22	0.0348	3702.A0A1P8AMK1,3702.A2RVT9,3702.B9DGD6,3702.F4IHL3,3702.F4ITJ6,3702.F4JC97,3702.F4JW79,3702.F4JZU2,3702.O04379,3702.O04716,3702.O22056,3702.O49499,3702.O65251,3702.P25269,3702.P43254,3702.Q05153,3702.Q0WPN0,3702.Q38814,3702.Q38899,3702.Q39023,3702.Q39054,3702.Q5XVJ4,3702.Q682H4,3702.Q6NLV4,3702.Q6NMD4,3702.Q6NQ98,3702.Q84K35,3702.Q84WS8,3702.Q8LK56,3702.Q8LPF1,3702.Q8RWB1,3702.Q8S307,3702.Q8VXX4…	F25P22.24,K15E6.10,ACS,MTERF2,F17H15.6,PA200,RDM3,T26D22.10,AGO1,MSH6,SIGB,CCOAOMT1,FEN1,TSB2,COP1,SSRP1,SOV,THI1,ORC2,MPK3,CNX1-2,FAN1,T9D9.16,FY,Q6NMD4_ARATH,F2C19.3,F11F12.14,SNRNP25,DME,F1N13_120,SRL1,BZR1,RFC3,RAD4,RBP45C,MLN51,ARP5,RFC1,T25K17.30,ABA3,KAO2,MOS2,POLA,CAF1-11,GAPC2,CRS2B,Q9LII1_ARATH,NRPD2,RDM1,TAT,PCMP-E76,DCP1,JMJ25,ftsJ,AGO10,Q9ZU79_ARATH,WTF9
GO Process	GO:0048856	Anatomical structure development	50	0.22	0.0482	3702.B3H754,3702.F4IDS7,3702.F4IGF6,3702.F4ILY0,3702.F4K4D6,3702.O04379,3702.O64948,3702.O81020,3702.O82804,3702.P31414,3702.P43254,3702.P48007,3702.P54144,3702.Q05153,3702.Q0WPH8,3702.Q0WV90,3702.Q38890,3702.Q39023,3702.Q39111,3702.Q39138,3702.Q56WN1,3702.Q5W7F2,3702.Q680Q4,3702.Q6NLV4,3702.Q84VG7,3702.Q8GXU8,3702.Q8LC53,3702.Q8LK56,3702.Q8RWR1,3702.Q8S307,3702.Q8VZJ0,3702.Q93YR9,3702.Q940Z2,370…	APD3,VPS18,MEE13,F4ILY0_ARATH,T1G16.4,AGO1,LON2,NPC2,ELF3,AVP1,COP1,PI,AMT1-1,SSRP1,NEK5,TPR1,KOR,MPK3,GA20OX2,LEA6,GLN1-1,AGD3,SIZ1,FY,FES1,LPAT1,EPF2,DME,JMJ30,BZR1,SIA1,ARF16,ARP5,TPL,POLA,YLS7,IPK2b,UBP12,RAB28,CXE18,MTPC3,SCR,F12M16.23,UBP26,CALS9,OPS,JMJ25,ECA3,AGO10,NFYC3
GO Process	GO:0051171	Regulation of nitrogen compound metabolic process	58	0.21	0.0364	3702.A0A1P8AMK1,3702.A0A1P8AV92,3702.F4IDY7,3702.F4IHL3,3702.F4JB05,3702.F4JC97,3702.F4JW79,3702.F4K2F0,3702.F4K4D6,3702.O04379,3702.O22056,3702.O22286,3702.O64760,3702.O82804,3702.P48007,3702.Q05153,3702.Q0WPN0,3702.Q0WQB7,3702.Q0WV90,3702.Q39263,3702.Q680Q4,3702.Q6NPP4,3702.Q8L748,3702.Q8LE43,3702.Q8RWR1,3702.Q8RWV5,3702.Q8S307,3702.Q8VY21,3702.Q93YR9,3702.Q93ZJ9,3702.Q940Z2,3702.Q949Y0,3702.Q9…	F25P22.24,F7H2.13,DDR4,MTERF2,MGH6.2,PA200,RDM3,EML3,T1G16.4,AGO1,SIGB,BPM3,F19I3.20,ELF3,PI,SSRP1,SOV,F17H15.17,TPR1,ZFP4,SIZ1,CAMTA2,NUP107,DOF2.1,JMJ30,Q8RWV5_ARATH,BZR1,TULP3,ARF16,MLN51,ARP5,UBP6,TPL,PHR1,RFC1,MPH15.20,K19M22.10,MRB17.13,CYCC1-1,KRP3,IPK2b,CAF1-11,GAPC2,GAI,RDM1,SCR,DCP1,PHL7,IBH1,JMJ25,WRKY11,FAR1-2,CDC20-1,FRS5,AGO10,WRKY4,NFYC3,F15K9.11
GO Process	GO:0019222	Regulation of metabolic process	65	0.2	0.0283	3702.A0A1P8AMK1,3702.A0A1P8AV92,3702.F4IDY7,3702.F4IHL3,3702.F4JB05,3702.F4JC97,3702.F4JW79,3702.F4K2F0,3702.F4K4D6,3702.F4KCC2,3702.F4KFB3,3702.O04379,3702.O22056,3702.O22286,3702.O64760,3702.O82804,3702.P31414,3702.P43254,3702.P48007,3702.Q05153,3702.Q0WPN0,3702.Q0WQB7,3702.Q0WV90,3702.Q39263,3702.Q680Q4,3702.Q6NPP4,3702.Q8L748,3702.Q8LE43,3702.Q8LK56,3702.Q8RWR1,3702.Q8RWV5,3702.Q8S307,3702.Q8…	F25P22.24,F7H2.13,DDR4,MTERF2,MGH6.2,PA200,RDM3,EML3,T1G16.4,PRT6,PTST,AGO1,SIGB,BPM3,F19I3.20,ELF3,AVP1,COP1,PI,SSRP1,SOV,F17H15.17,TPR1,ZFP4,SIZ1,CAMTA2,NUP107,DOF2.1,DME,JMJ30,Q8RWV5_ARATH,BZR1,TULP3,ARF16,MLN51,ARP5,UBP6,TPL,PHR1,RFC1,MPH15.20,K19M22.10,MRB17.13,CYCC1-1,KRP3,IPK2b,CAF1-11,GAPC2,NRPD2,GAI,RDM1,LECRK91,SCR,DCP1,PHL7,IBH1,JMJ25,WRKY11,FAR1-2,CDC20-1,FRS5,AGO10,WRKY4,NFYC3,F15K9.…
GO Process	GO:0060255	Regulation of macromolecule metabolic process	61	0.2	0.0364	3702.A0A1P8AMK1,3702.A0A1P8AV92,3702.F4IDY7,3702.F4IHL3,3702.F4JB05,3702.F4JC97,3702.F4JW79,3702.F4K2F0,3702.F4K4D6,3702.F4KFB3,3702.O04379,3702.O22056,3702.O22286,3702.O64760,3702.O82804,3702.P31414,3702.P48007,3702.Q05153,3702.Q0WPN0,3702.Q0WQB7,3702.Q0WV90,3702.Q39263,3702.Q6NPP4,3702.Q8L748,3702.Q8LE43,3702.Q8LK56,3702.Q8RWR1,3702.Q8RWV5,3702.Q8S307,3702.Q8VY21,3702.Q93YR9,3702.Q93ZJ9,3702.Q9…	F25P22.24,F7H2.13,DDR4,MTERF2,MGH6.2,PA200,RDM3,EML3,T1G16.4,PTST,AGO1,SIGB,BPM3,F19I3.20,ELF3,AVP1,PI,SSRP1,SOV,F17H15.17,TPR1,ZFP4,CAMTA2,NUP107,DOF2.1,DME,JMJ30,Q8RWV5_ARATH,BZR1,TULP3,ARF16,MLN51,ARP5,UBP6,TPL,PHR1,RFC1,MPH15.20,K19M22.10,MRB17.13,CYCC1-1,KRP3,IPK2b,CAF1-11,GAPC2,NRPD2,GAI,RDM1,SCR,DCP1,PHL7,IBH1,JMJ25,WRKY11,FAR1-2,CDC20-1,FRS5,AGO10,WRKY4,NFYC3,F15K9.11
GO Component	GO:0032991	Protein-containing complex	55	0.19	0.0422	3702.A0A1P8AMK1,3702.A2RVT9,3702.F4IDS7,3702.F4IDY7,3702.F4IRD3,3702.F4JB05,3702.F4JC97,3702.F4JW79,3702.F4K4D6,3702.F4KCC2,3702.O04716,3702.O64760,3702.O64823,3702.O65569,3702.O81047,3702.O82201,3702.O82804,3702.P43254,3702.P54144,3702.Q05153,3702.Q0WPN0,3702.Q38899,3702.Q680P8,3702.Q682H4,3702.Q6NLV4,3702.Q6NMD4,3702.Q84WS8,3702.Q8GS71,3702.Q8GYY7,3702.Q8L748,3702.Q8RWB1,3702.Q8RWV5,3702.Q8VXX4…	F25P22.24,K15E6.10,VPS18,DDR4,MAK10,MGH6.2,PA200,RDM3,T1G16.4,PRT6,MSH6,F19I3.20,F27L4.3,RPS11B,T4M8.30,F6F22.18,ELF3,COP1,AMT1-1,SSRP1,SOV,ORC2,RPS29A,T9D9.16,FY,Q6NMD4_ARATH,SNRNP25,KIN4A,DHU1,NUP107,SRL1,Q8RWV5_ARATH,RFC3,TIM50,RAD4,MLN51,ARP5,F1C12.70,PNSB2,MET1,RFC1,MOS2,F19K6.16,POLA,CYCC1-1,CAF1-11,NRPD2,RPS10-2,RDM1,T5I8.8,CALS9,EBF1,RPP2B-2,JMJ25,CDC20-1
UniProt Keywords	KW-0539	Nucleus	65	0.19	0.0212	3702.F4IDY7,3702.F4JW79,3702.F4K2F0,3702.O04716,3702.O22286,3702.O49840,3702.O65251,3702.O82804,3702.P43254,3702.P48007,3702.Q05153,3702.Q0WV90,3702.Q38899,3702.Q39023,3702.Q39263,3702.Q5XVJ4,3702.Q680Q4,3702.Q682H4,3702.Q6NLV4,3702.Q6NMD4,3702.Q6NPP4,3702.Q84VG7,3702.Q84WS8,3702.Q8L748,3702.Q8L7U5,3702.Q8LE43,3702.Q8LK56,3702.Q8RWB1,3702.Q8RWR1,3702.Q8S307,3702.Q8VXX4,3702.Q8VY21,3702.Q93W34,370…	DDR4,RDM3,EML3,MSH6,BPM3,PBL3,FEN1,ELF3,COP1,PI,SSRP1,TPR1,ORC2,MPK3,ZFP4,FAN1,SIZ1,T9D9.16,FY,Q6NMD4_ARATH,CAMTA2,FES1,SNRNP25,NUP107,BSL1,DOF2.1,DME,SRL1,JMJ30,BZR1,RFC3,TULP3,RBP45C,ARF16,MLN51,TIFY9,ARP5,TPL,PHR1,RFC1,MOS2,POLA,K19M22.10,KRP3,IPK2b,CAF1-11,GAPC2,RAB28,NRPD2,GAI,RDM1,SCR,UBP26,F24M12.320,MAP65-6,PHL7,EBF1,IBH1,JMJ25,WRKY11,FAR1-2,CDC20-1,FRS5,WRKY4,NFYC3
GO Process	GO:0043170	Macromolecule metabolic process	107	0.18	0.0035	3702.A0A1P8AMK1,3702.A2RVT9,3702.B3H754,3702.F4HQ88,3702.F4IH21,3702.F4IHL3,3702.F4IRD3,3702.F4ITJ6,3702.F4JB05,3702.F4JC97,3702.F4JQX7,3702.F4JW79,3702.F4JZU2,3702.F4K498,3702.F4K4D6,3702.F4KCC2,3702.F4KFB3,3702.O04379,3702.O04716,3702.O22042,3702.O22056,3702.O22286,3702.O49840,3702.O64760,3702.O64948,3702.O65238,3702.O65251,3702.O65569,3702.P31414,3702.P35133,3702.P43254,3702.P93820,3702.Q05153…	F25P22.24,K15E6.10,APD3,T9L24.35,TBL33,MTERF2,MAK10,F17H15.6,MGH6.2,PA200,T22A6.310,RDM3,T26D22.10,F21A20.40,T1G16.4,PRT6,PTST,AGO1,MSH6,ANP3,SIGB,BPM3,PBL3,F19I3.20,LON2,T26D22.12,FEN1,RPS11B,AVP1,UBC10,COP1,F19P19.16,SSRP1,NEK5,SOV,F17H15.17,KOR,ORC2,MPK3,bVPE,CNX1-2,FAN1,RPS29A,SIZ1,T9D9.16,FY,Q6NMD4_ARATH,F2C19.3,F11F12.14,SNRNP25,NUP107,F14P3.6,DME,F1N13_120,SRL1,JMJ30,BZR1,RFC3,SIA1,RAD4,CI…
GO Process	GO:0065007	Biological regulation	107	0.17	0.0073	3702.A0A1I9LPE3,3702.A0A1P8AMK1,3702.A0A1P8AV92,3702.F4IDY7,3702.F4IHL3,3702.F4JB05,3702.F4JC97,3702.F4JW79,3702.F4K2F0,3702.F4K4D6,3702.F4KCC2,3702.F4KFB3,3702.O04379,3702.O04646,3702.O22042,3702.O22056,3702.O22286,3702.O49561,3702.O64760,3702.O64823,3702.O82804,3702.P06525,3702.P31414,3702.P43254,3702.P48007,3702.P54144,3702.Q05153,3702.Q0WPN0,3702.Q0WQB7,3702.Q0WV90,3702.Q39023,3702.Q39054,370…	A0A1I9LPE3,F25P22.24,F7H2.13,DDR4,MTERF2,MGH6.2,PA200,RDM3,EML3,T1G16.4,PRT6,PTST,AGO1,A_TM021B04.14,ANP3,SIGB,BPM3,GA2OX8,F19I3.20,F27L4.3,ELF3,ADH1,AVP1,COP1,PI,AMT1-1,SSRP1,SOV,F17H15.17,TPR1,MPK3,CNX1-2,ZFP4,AGD3,SIZ1,TY1,CAMTA2,FES1,NUP107,BSL1,EPF2,DOF2.1,DME,JMJ30,Q8RWV5_ARATH,BZR1,TULP3,CIPK23,ARF16,MLN51,TIFY9,STT3A,ARP5,UBP6,TPL,PHR1,RFC1,ABA3,KAO2,MOS2,MPH15.20,SKIP31,K19M22.10,MRB17.1…
GO Component	GO:0005634	Nucleus	97	0.17	0.0035	3702.A0A1P8AMK1,3702.A0A1P8AQU0,3702.A0A1P8AV92,3702.A0A1P8BD18,3702.A2RVT9,3702.F4I543,3702.F4IDY7,3702.F4ILY0,3702.F4JC97,3702.F4JW79,3702.F4K2F0,3702.F4K4D6,3702.O04379,3702.O04716,3702.O22286,3702.O49299,3702.O49561,3702.O49840,3702.O65251,3702.O81047,3702.O82804,3702.P35133,3702.P43254,3702.P48007,3702.Q05153,3702.Q0WV90,3702.Q38899,3702.Q39023,3702.Q39263,3702.Q5HZ05,3702.Q5XVJ4,3702.Q680Q4…	F25P22.24,F11O6.12,F7H2.13,MFB13.10,K15E6.10,F4I543_ARATH,DDR4,F4ILY0_ARATH,PA200,RDM3,EML3,T1G16.4,AGO1,MSH6,BPM3,PGM3,GA2OX8,PBL3,FEN1,T4M8.30,ELF3,UBC10,COP1,PI,SSRP1,TPR1,ORC2,MPK3,ZFP4,TPPJ,FAN1,SIZ1,T9D9.16,FY,Q6NMD4_ARATH,CAMTA2,F2C19.3,FES1,SNRNP25,DHU1,NUP107,F14D16.26,BSL1,DOF2.1,DME,SRL1,JMJ30,BZR1,RFC3,TULP3,TIM50,RAD4,CIPK23,RBP45C,ARF16,F6F22.3,MLN51,TIFY9,ARP5,UBP6,TPL,MET1,PHR1,RF…
GO Process	GO:0071704	Organic substance metabolic process	142	0.15	0.0028	3702.A0A1P8AMK1,3702.A2RVT9,3702.B3H754,3702.B9DGD6,3702.F4HQ88,3702.F4IH21,3702.F4IHL3,3702.F4IRD3,3702.F4ITJ6,3702.F4IWG2,3702.F4JB05,3702.F4JC97,3702.F4JQX7,3702.F4JW79,3702.F4JZU2,3702.F4K498,3702.F4K4D6,3702.F4KCC2,3702.F4KFB3,3702.O04379,3702.O04716,3702.O22042,3702.O22056,3702.O22286,3702.O49299,3702.O49499,3702.O49561,3702.O49675,3702.O49840,3702.O64760,3702.O64948,3702.O65238,3702.O65251…	F25P22.24,K15E6.10,APD3,ACS,T9L24.35,TBL33,MTERF2,MAK10,F17H15.6,F4IWG2_ARATH,MGH6.2,PA200,T22A6.310,RDM3,T26D22.10,F21A20.40,T1G16.4,PRT6,PTST,AGO1,MSH6,ANP3,SIGB,BPM3,PGM3,CCOAOMT1,GA2OX8,CCD4,PBL3,F19I3.20,LON2,T26D22.12,FEN1,RPS11B,CCD1,NPC2,AAPT1,ADH1,TSB2,AVP1,UBC10,COP1,F19P19.16,SSRP1,NEK5,SOV,T3K9.19,F17H15.17,THI1,KOR,ORC2,MPK3,bVPE,CNX1-2,GA20OX2,ZFP4,ATS1,GDH1-2,GLN1-1,TPPJ,FAN1,RPS29…
GO Process	GO:0044238	Primary metabolic process	133	0.15	0.0034	3702.A0A1P8AMK1,3702.A2RVT9,3702.B3H754,3702.B9DGD6,3702.F4HQ88,3702.F4IH21,3702.F4IHL3,3702.F4IRD3,3702.F4ITJ6,3702.F4IWG2,3702.F4JB05,3702.F4JC97,3702.F4JQX7,3702.F4JW79,3702.F4JZU2,3702.F4K498,3702.F4K4D6,3702.F4KCC2,3702.F4KFB3,3702.O04379,3702.O04716,3702.O22042,3702.O22056,3702.O22286,3702.O49299,3702.O49561,3702.O49675,3702.O49840,3702.O64760,3702.O64948,3702.O65238,3702.O65251,3702.O65569…	F25P22.24,K15E6.10,APD3,ACS,T9L24.35,TBL33,MTERF2,MAK10,F17H15.6,F4IWG2_ARATH,MGH6.2,PA200,T22A6.310,RDM3,T26D22.10,F21A20.40,T1G16.4,PRT6,PTST,AGO1,MSH6,ANP3,SIGB,BPM3,PGM3,GA2OX8,CCD4,PBL3,F19I3.20,LON2,T26D22.12,FEN1,RPS11B,CCD1,NPC2,AAPT1,TSB2,AVP1,UBC10,COP1,F19P19.16,SSRP1,NEK5,SOV,F17H15.17,KOR,ORC2,MPK3,bVPE,CNX1-2,GA20OX2,ATS1,GDH1-2,GLN1-1,TPPJ,FAN1,RPS29A,SIZ1,T9D9.16,FY,Q6NMD4_ARATH,F…
GO Process	GO:0044237	Cellular metabolic process	124	0.15	0.0063	3702.A0A1P8AMK1,3702.A2RVT9,3702.B9DGD6,3702.F4HQ88,3702.F4IH21,3702.F4IHL3,3702.F4ITJ6,3702.F4IWG2,3702.F4JB05,3702.F4JC97,3702.F4JQX7,3702.F4JW79,3702.F4JZU2,3702.F4K498,3702.F4K4D6,3702.F4KCC2,3702.F4KFB3,3702.O04379,3702.O04716,3702.O22042,3702.O22056,3702.O49499,3702.O49561,3702.O49675,3702.O49840,3702.O64760,3702.O65238,3702.O65251,3702.O65569,3702.O65572,3702.O81020,3702.O82567,3702.P06525…	F25P22.24,K15E6.10,ACS,T9L24.35,TBL33,MTERF2,F17H15.6,F4IWG2_ARATH,MGH6.2,PA200,T22A6.310,RDM3,T26D22.10,F21A20.40,T1G16.4,PRT6,PTST,AGO1,MSH6,ANP3,SIGB,CCOAOMT1,GA2OX8,CCD4,PBL3,F19I3.20,T26D22.12,FEN1,RPS11B,CCD1,NPC2,AAPT1,ADH1,TSB2,AVP1,UBC10,COP1,SSRP1,NEK5,SOV,T3K9.19,F17H15.17,THI1,KOR,ORC2,MPK3,CNX1-2,GA20OX2,ZFP4,ATS1,GDH1-2,GLN1-1,TPPJ,FAN1,RPS29A,T9D9.16,FY,Q6NMD4_ARATH,F2C19.3,F11F12.…
GO Process	GO:0006807	Nitrogen compound metabolic process	111	0.15	0.0194	3702.A0A1P8AMK1,3702.A2RVT9,3702.B3H754,3702.B9DGD6,3702.F4HQ88,3702.F4IHL3,3702.F4IRD3,3702.F4ITJ6,3702.F4JB05,3702.F4JC97,3702.F4JQX7,3702.F4JW79,3702.F4JZU2,3702.F4K498,3702.F4K4D6,3702.F4KCC2,3702.O04379,3702.O04716,3702.O22042,3702.O22056,3702.O22286,3702.O49840,3702.O64760,3702.O64948,3702.O65238,3702.O65251,3702.O65569,3702.O82567,3702.P25269,3702.P35133,3702.P43254,3702.P93820,3702.Q05153…	F25P22.24,K15E6.10,APD3,ACS,T9L24.35,MTERF2,MAK10,F17H15.6,MGH6.2,PA200,T22A6.310,RDM3,T26D22.10,F21A20.40,T1G16.4,PRT6,AGO1,MSH6,ANP3,SIGB,BPM3,PBL3,F19I3.20,LON2,T26D22.12,FEN1,RPS11B,AAPT1,TSB2,UBC10,COP1,F19P19.16,SSRP1,NEK5,SOV,F17H15.17,THI1,ORC2,MPK3,bVPE,CNX1-2,ZFP4,GDH1-2,GLN1-1,FAN1,RPS29A,SIZ1,T9D9.16,FY,Q6NMD4_ARATH,F2C19.3,F11F12.14,SNRNP25,F14P3.6,DME,F1N13_120,SRL1,JMJ30,BZR1,RFC3,…
GO Process	GO:0050789	Regulation of biological process	93	0.15	0.0348	3702.A0A1I9LPE3,3702.A0A1P8AMK1,3702.A0A1P8AV92,3702.F4IDY7,3702.F4IHL3,3702.F4JB05,3702.F4JC97,3702.F4JW79,3702.F4K2F0,3702.F4K4D6,3702.F4KCC2,3702.F4KFB3,3702.O04379,3702.O22042,3702.O22056,3702.O22286,3702.O64760,3702.O82804,3702.P06525,3702.P31414,3702.P43254,3702.P48007,3702.Q05153,3702.Q0WPN0,3702.Q0WQB7,3702.Q0WV90,3702.Q39023,3702.Q39054,3702.Q39263,3702.Q680Q4,3702.Q6NPP4,3702.Q84VG7,370…	A0A1I9LPE3,F25P22.24,F7H2.13,DDR4,MTERF2,MGH6.2,PA200,RDM3,EML3,T1G16.4,PRT6,PTST,AGO1,ANP3,SIGB,BPM3,F19I3.20,ELF3,ADH1,AVP1,COP1,PI,SSRP1,SOV,F17H15.17,TPR1,MPK3,CNX1-2,ZFP4,SIZ1,CAMTA2,FES1,NUP107,BSL1,EPF2,DOF2.1,DME,JMJ30,Q8RWV5_ARATH,BZR1,TULP3,CIPK23,ARF16,MLN51,TIFY9,STT3A,ARP5,UBP6,TPL,PHR1,RFC1,ABA3,MOS2,MPH15.20,SKIP31,K19M22.10,MRB17.13,BGLU42,CYCC1-1,KRP3,FLS2-2,IPK2b,CAF1-11,UBP12,G…
GO Component	GO:0043229	Intracellular organelle	200	0.15	4.72e-09	3702.A0A1P8AMK1,3702.A0A1P8AQU0,3702.A0A1P8AV92,3702.A0A1P8BD18,3702.A0JPW4,3702.A2RVT9,3702.B3H754,3702.B9DGD6,3702.F4I543,3702.F4IDS7,3702.F4IDY7,3702.F4IH21,3702.F4IHL3,3702.F4ILY0,3702.F4IP13,3702.F4ITY5,3702.F4IWG2,3702.F4JB05,3702.F4JC97,3702.F4JW79,3702.F4JXY6,3702.F4K2F0,3702.F4K498,3702.F4K4D6,3702.F4KFB3,3702.O04379,3702.O04646,3702.O04716,3702.O22042,3702.O22056,3702.O22286,3702.O49299…	F25P22.24,F11O6.12,F7H2.13,MFB13.10,A0JPW4_ARATH,K15E6.10,APD3,ACS,F4I543_ARATH,VPS18,DDR4,TBL33,MTERF2,F4ILY0_ARATH,SGR6,F13I13.7,F4IWG2_ARATH,MGH6.2,PA200,RDM3,T22P22.90,EML3,F21A20.40,T1G16.4,PTST,AGO1,A_TM021B04.14,MSH6,ANP3,SIGB,BPM3,PGM3,AAC3,GA2OX8,CCD4,PBL3,F27L4.3,LON2,FEN1,RPS11B,CCD1,NPC2,T4M8.30,F6F22.18,AAPT1,ELF3,F19G10.9,TSB2,AVP1,UBC10,COP1,PI,MNF13.23,SSRP1,NEK5,SOV,T3K9.19,ALDH2…
GO Component	GO:0043231	Intracellular membrane-bounded organelle	190	0.15	5.45e-08	3702.A0A1P8AMK1,3702.A0A1P8AQU0,3702.A0A1P8AV92,3702.A0A1P8BD18,3702.A0JPW4,3702.A2RVT9,3702.B3H754,3702.B9DGD6,3702.F4I543,3702.F4IDS7,3702.F4IDY7,3702.F4IH21,3702.F4IHL3,3702.F4ILY0,3702.F4IP13,3702.F4ITY5,3702.F4IWG2,3702.F4JC97,3702.F4JW79,3702.F4JXY6,3702.F4K2F0,3702.F4K498,3702.F4K4D6,3702.F4KFB3,3702.O04379,3702.O04646,3702.O04716,3702.O22056,3702.O22286,3702.O49299,3702.O49447,3702.O49561…	F25P22.24,F11O6.12,F7H2.13,MFB13.10,A0JPW4_ARATH,K15E6.10,APD3,ACS,F4I543_ARATH,VPS18,DDR4,TBL33,MTERF2,F4ILY0_ARATH,SGR6,F13I13.7,F4IWG2_ARATH,PA200,RDM3,T22P22.90,EML3,F21A20.40,T1G16.4,PTST,AGO1,A_TM021B04.14,MSH6,SIGB,BPM3,PGM3,AAC3,GA2OX8,CCD4,PBL3,F27L4.3,LON2,FEN1,CCD1,NPC2,T4M8.30,F6F22.18,AAPT1,ELF3,F19G10.9,TSB2,AVP1,UBC10,COP1,PI,MNF13.23,SSRP1,T3K9.19,ALDH22A1,TPR1,THI1,KOR,ORC2,MPK3,…
GO Component	GO:0005622	Intracellular anatomical structure	214	0.14	4.72e-09	3702.A0A1P8AMK1,3702.A0A1P8AQU0,3702.A0A1P8AV92,3702.A0A1P8BD18,3702.A0JPW4,3702.A2RVT9,3702.B3H754,3702.B9DGD6,3702.F4HQ88,3702.F4I543,3702.F4IDS7,3702.F4IDY7,3702.F4IH21,3702.F4IHL3,3702.F4ILY0,3702.F4IP13,3702.F4IRD3,3702.F4ITY5,3702.F4IWG2,3702.F4IZK0,3702.F4JB05,3702.F4JC97,3702.F4JW79,3702.F4JXY6,3702.F4K2F0,3702.F4K498,3702.F4K4D6,3702.F4KCC2,3702.F4KFB3,3702.O04379,3702.O04646,3702.O04716…	F25P22.24,F11O6.12,F7H2.13,MFB13.10,A0JPW4_ARATH,K15E6.10,APD3,ACS,T9L24.35,F4I543_ARATH,VPS18,DDR4,TBL33,MTERF2,F4ILY0_ARATH,SGR6,MAK10,F13I13.7,F4IWG2_ARATH,F4IZK0_ARATH,MGH6.2,PA200,RDM3,T22P22.90,EML3,F21A20.40,T1G16.4,PRT6,PTST,AGO1,A_TM021B04.14,MSH6,ANP3,SIGB,BPM3,GLTP1,PGM3,AAC3,CCOAOMT1,GA2OX8,CCD4,PBL3,F19I3.20,F27L4.3,LON2,FEN1,RPS11B,CCD1,NPC2,T4M8.30,F6F22.18,AAPT1,ELF3,ADH1,F19G10.9…
GO Component	GO:0005737	Cytoplasm	153	0.13	0.00044	3702.A0JPW4,3702.A2RVT9,3702.B3H754,3702.B9DGD6,3702.F4HQ88,3702.F4I543,3702.F4IDS7,3702.F4IH21,3702.F4IHL3,3702.F4IP13,3702.F4IRD3,3702.F4ITY5,3702.F4IWG2,3702.F4IZK0,3702.F4JB05,3702.F4JC97,3702.F4JXY6,3702.F4K498,3702.F4KCC2,3702.F4KFB3,3702.O04379,3702.O04646,3702.O22042,3702.O22056,3702.O22286,3702.O22797,3702.O49299,3702.O49447,3702.O49499,3702.O49561,3702.O49675,3702.O49840,3702.O64760,370…	A0JPW4_ARATH,K15E6.10,APD3,ACS,T9L24.35,F4I543_ARATH,VPS18,TBL33,MTERF2,SGR6,MAK10,F13I13.7,F4IWG2_ARATH,F4IZK0_ARATH,MGH6.2,PA200,T22P22.90,F21A20.40,PRT6,PTST,AGO1,A_TM021B04.14,ANP3,SIGB,BPM3,GLTP1,PGM3,AAC3,CCOAOMT1,GA2OX8,CCD4,PBL3,F19I3.20,F27L4.3,LON2,FEN1,RPS11B,CCD1,NPC2,F6F22.18,AAPT1,ADH1,F19G10.9,TSB2,AVP1,COP1,PI,MNF13.23,NEK5,SOV,T3K9.19,ALDH22A1,THI1,KOR,MPK3,bVPE,CNX1-2,LEA6,ATS1,…
COMPARTMENTS	GOCC:0043231	Intracellular membrane-bounded organelle	151	0.13	0.00054	3702.A0A1I9LPE3,3702.A0A1P8AMK1,3702.A0A1P8BD18,3702.B3H754,3702.B9DGD6,3702.F4IDS7,3702.F4IDY7,3702.F4IH21,3702.F4IHL3,3702.F4ILY0,3702.F4IP13,3702.F4ITY5,3702.F4IWG2,3702.F4JB05,3702.F4JQX7,3702.F4JW79,3702.F4JZU2,3702.F4K2F0,3702.F4K498,3702.F4K4D6,3702.F4KFB3,3702.O04379,3702.O04646,3702.O04716,3702.O22056,3702.O22286,3702.O49299,3702.O49447,3702.O49561,3702.O49675,3702.O64823,3702.O64948,370…	A0A1I9LPE3,F25P22.24,MFB13.10,APD3,ACS,VPS18,DDR4,TBL33,MTERF2,F4ILY0_ARATH,SGR6,F13I13.7,F4IWG2_ARATH,MGH6.2,T22A6.310,RDM3,T26D22.10,EML3,F21A20.40,T1G16.4,PTST,AGO1,A_TM021B04.14,MSH6,SIGB,BPM3,PGM3,AAC3,GA2OX8,CCD4,F27L4.3,LON2,CCD1,EMB2001,NPC2,T4M8.30,F6F22.18,AAPT1,ELF3,TSB2,AVP1,UBC10,COP1,PI,MNF13.23,SSRP1,T3K9.19,F17H15.17,TPR1,THI1,KOR,ORC2,bVPE,ZFP4,ATS1,GDH1-2,GLN1-1,TPPJ,AGD3,FAN1,S…
COMPARTMENTS	GOCC:0043227	Membrane-bounded organelle	157	0.13	0.00072	3702.A0A1I9LPE3,3702.A0A1I9LQ65,3702.A0A1P8AMK1,3702.A0A1P8BD18,3702.B3H754,3702.B9DGD6,3702.F4IDS7,3702.F4IDY7,3702.F4IH21,3702.F4IHL3,3702.F4ILY0,3702.F4IP13,3702.F4ITY5,3702.F4IWG2,3702.F4JB05,3702.F4JQX7,3702.F4JW79,3702.F4JZU2,3702.F4K2F0,3702.F4K498,3702.F4K4D6,3702.F4KFB3,3702.O04379,3702.O04646,3702.O04716,3702.O22056,3702.O22286,3702.O49299,3702.O49447,3702.O49561,3702.O49675,3702.O64823…	A0A1I9LPE3,A0A1I9LQ65,F25P22.24,MFB13.10,APD3,ACS,VPS18,DDR4,TBL33,MTERF2,F4ILY0_ARATH,SGR6,F13I13.7,F4IWG2_ARATH,MGH6.2,T22A6.310,RDM3,T26D22.10,EML3,F21A20.40,T1G16.4,PTST,AGO1,A_TM021B04.14,MSH6,SIGB,BPM3,PGM3,AAC3,GA2OX8,CCD4,F27L4.3,LON2,CCD1,EMB2001,NPC2,T4M8.30,F6F22.18,AAPT1,ELF3,TSB2,AVP1,UBC10,COP1,PI,MNF13.23,SSRP1,SOV,T3K9.19,F17H15.17,TPR1,THI1,KOR,ORC2,bVPE,LEA6,ZFP4,ATS1,GDH1-2,GLN…
GO Process	GO:0009987	Cellular process	193	0.12	0.00081	3702.A0A1I9LPE3,3702.A0A1I9LQ65,3702.A0A1P8AMK1,3702.A2RVT9,3702.B3H754,3702.B9DGD6,3702.F4HQ88,3702.F4IDS7,3702.F4IH21,3702.F4IHL3,3702.F4IP13,3702.F4ITJ6,3702.F4IWG2,3702.F4JB05,3702.F4JC97,3702.F4JQX7,3702.F4JW79,3702.F4JZU2,3702.F4K498,3702.F4K4D6,3702.F4KCC2,3702.F4KFB3,3702.O04379,3702.O04646,3702.O04716,3702.O22042,3702.O22056,3702.O22286,3702.O22797,3702.O49447,3702.O49499,3702.O49561,370…	A0A1I9LPE3,A0A1I9LQ65,F25P22.24,K15E6.10,APD3,ACS,T9L24.35,VPS18,TBL33,MTERF2,SGR6,F17H15.6,F4IWG2_ARATH,MGH6.2,PA200,T22A6.310,RDM3,T26D22.10,F21A20.40,T1G16.4,PRT6,PTST,AGO1,A_TM021B04.14,MSH6,ANP3,SIGB,BPM3,GLTP1,AAC3,CCOAOMT1,GA2OX8,CCD4,PBL3,F19I3.20,F27L4.3,LON2,T26D22.12,FEN1,RPS11B,CCD1,NPC2,T4M8.30,F6F22.18,AAPT1,ELF3,ADH1,TSB2,AVP1,UBC10,COP1,PI,AMT1-1,MNF13.23,PGL3,SSRP1,NEK5,SOV,T3K9.…
GO Process	GO:0008152	Metabolic process	145	0.12	0.0199	3702.A0A1P8AMK1,3702.A2RVT9,3702.B3H754,3702.B9DGD6,3702.F4HQ88,3702.F4IH21,3702.F4IHL3,3702.F4IRD3,3702.F4ITJ6,3702.F4IWG2,3702.F4JB05,3702.F4JC97,3702.F4JQX7,3702.F4JW79,3702.F4JZU2,3702.F4K498,3702.F4K4D6,3702.F4KCC2,3702.F4KFB3,3702.O04379,3702.O04716,3702.O22042,3702.O22056,3702.O22286,3702.O49299,3702.O49499,3702.O49561,3702.O49675,3702.O49840,3702.O64760,3702.O64948,3702.O65238,3702.O65251…	F25P22.24,K15E6.10,APD3,ACS,T9L24.35,TBL33,MTERF2,MAK10,F17H15.6,F4IWG2_ARATH,MGH6.2,PA200,T22A6.310,RDM3,T26D22.10,F21A20.40,T1G16.4,PRT6,PTST,AGO1,MSH6,ANP3,SIGB,BPM3,PGM3,CCOAOMT1,GA2OX8,CCD4,PBL3,F19I3.20,LON2,T26D22.12,FEN1,RPS11B,CCD1,NPC2,AAPT1,ADH1,TSB2,AVP1,UBC10,COP1,F19P19.16,SSRP1,NEK5,SOV,T3K9.19,F17H15.17,THI1,KOR,ORC2,MPK3,bVPE,CNX1-2,GA20OX2,ZFP4,ATS1,GDH1-2,GLN1-1,TPPJ,FAN1,RPS29…
COMPARTMENTS	GOCC:0043226	Organelle	183	0.12	0.00054	3702.A0A1I9LPE3,3702.A0A1I9LQ65,3702.A0A1P8AMK1,3702.A0A1P8BD18,3702.A0JPW4,3702.A8MQA3,3702.B3H754,3702.B9DGD6,3702.F4IDS7,3702.F4IDY7,3702.F4IGF6,3702.F4IH21,3702.F4IHL3,3702.F4ILY0,3702.F4IP13,3702.F4ITY5,3702.F4IWG2,3702.F4JB05,3702.F4JBG1,3702.F4JQX7,3702.F4JW79,3702.F4JZU2,3702.F4K2F0,3702.F4K498,3702.F4K4D6,3702.F4KFB3,3702.O04379,3702.O04646,3702.O04716,3702.O22056,3702.O22286,3702.O49299…	A0A1I9LPE3,A0A1I9LQ65,F25P22.24,MFB13.10,A0JPW4_ARATH,PCMP-H28,APD3,ACS,VPS18,DDR4,MEE13,TBL33,MTERF2,F4ILY0_ARATH,SGR6,F13I13.7,F4IWG2_ARATH,MGH6.2,F4JBG1_ARATH,T22A6.310,RDM3,T26D22.10,EML3,F21A20.40,T1G16.4,PTST,AGO1,A_TM021B04.14,MSH6,SIGB,BPM3,PGM3,AAC3,GA2OX8,CCD4,F27L4.3,LON2,RPS11B,CCD1,EMB2001,NPC2,T4M8.30,F6F22.18,AAPT1,ELF3,F19G10.9,TSB2,AVP1,UBC10,COP1,PI,MNF13.23,F19P19.16,SSRP1,NEK5…
COMPARTMENTS	GOCC:0043229	Intracellular organelle	178	0.12	0.00054	3702.A0A1I9LPE3,3702.A0A1I9LQ65,3702.A0A1P8AMK1,3702.A0A1P8BD18,3702.A0JPW4,3702.A8MQA3,3702.B3H754,3702.B9DGD6,3702.F4IDS7,3702.F4IDY7,3702.F4IGF6,3702.F4IH21,3702.F4IHL3,3702.F4ILY0,3702.F4IP13,3702.F4ITY5,3702.F4IWG2,3702.F4JB05,3702.F4JQX7,3702.F4JW79,3702.F4JZU2,3702.F4K2F0,3702.F4K498,3702.F4K4D6,3702.F4KFB3,3702.O04379,3702.O04646,3702.O04716,3702.O22056,3702.O22286,3702.O49299,3702.O49447…	A0A1I9LPE3,A0A1I9LQ65,F25P22.24,MFB13.10,A0JPW4_ARATH,PCMP-H28,APD3,ACS,VPS18,DDR4,MEE13,TBL33,MTERF2,F4ILY0_ARATH,SGR6,F13I13.7,F4IWG2_ARATH,MGH6.2,T22A6.310,RDM3,T26D22.10,EML3,F21A20.40,T1G16.4,PTST,AGO1,A_TM021B04.14,MSH6,SIGB,BPM3,PGM3,AAC3,GA2OX8,CCD4,F27L4.3,LON2,RPS11B,CCD1,EMB2001,NPC2,T4M8.30,F6F22.18,AAPT1,ELF3,F19G10.9,TSB2,AVP1,UBC10,COP1,PI,MNF13.23,F19P19.16,SSRP1,NEK5,T3K9.19,F17H…
COMPARTMENTS	GOCC:0005622	Intracellular	221	0.09	0.00054	3702.A0A1I9LPE3,3702.A0A1I9LQ65,3702.A0A1P8AMK1,3702.A0A1P8AQU0,3702.A0A1P8AV92,3702.A0A1P8AYJ0,3702.A0A1P8BD18,3702.A0JPW4,3702.A2RVT9,3702.A8MQA3,3702.B3H754,3702.B9DGD6,3702.F4HQ88,3702.F4IDS7,3702.F4IDY7,3702.F4IGF6,3702.F4IH21,3702.F4IHL3,3702.F4ILY0,3702.F4IP13,3702.F4IRD3,3702.F4ITY5,3702.F4IWG2,3702.F4IZK0,3702.F4J4V1,3702.F4JB05,3702.F4JBG1,3702.F4JC97,3702.F4JQX7,3702.F4JW79,3702.F4JXY6…	A0A1I9LPE3,A0A1I9LQ65,F25P22.24,F11O6.12,F7H2.13,T4C15.19,MFB13.10,A0JPW4_ARATH,K15E6.10,PCMP-H28,APD3,ACS,T9L24.35,VPS18,DDR4,MEE13,TBL33,MTERF2,F4ILY0_ARATH,SGR6,MAK10,F13I13.7,F4IWG2_ARATH,F4IZK0_ARATH,TPR10,MGH6.2,F4JBG1_ARATH,PA200,T22A6.310,RDM3,T22P22.90,T26D22.10,EML3,F21A20.40,T1G16.4,PRT6,PTST,AGO1,A_TM021B04.14,MSH6,SIGB,BPM3,F4P9.9,GLTP1,PGM3,AAC3,GA2OX8,CCD4,F19I3.20,F27L4.3,LON2,FEN…
GO Component	GO:0110165	Cellular anatomical entity	248	0.07	0.00036	3702.A0A1I9LQ65,3702.A0A1P8AMK1,3702.A0A1P8AQU0,3702.A0A1P8AV92,3702.A0A1P8BD18,3702.A0JPW4,3702.A0JQ16,3702.A2RVT9,3702.B3H754,3702.B9DGD6,3702.F4HQ88,3702.F4I543,3702.F4IDS7,3702.F4IDY7,3702.F4IH21,3702.F4IHL3,3702.F4ILY0,3702.F4IP13,3702.F4IRD3,3702.F4ITY5,3702.F4IWG2,3702.F4IZK0,3702.F4JB05,3702.F4JC97,3702.F4JW79,3702.F4JXY6,3702.F4K2F0,3702.F4K498,3702.F4K4D6,3702.F4KCC2,3702.F4KFB3,3702.O0…	A0A1I9LQ65,F25P22.24,F11O6.12,F7H2.13,MFB13.10,A0JPW4_ARATH,F1O19.19,K15E6.10,APD3,ACS,T9L24.35,F4I543_ARATH,VPS18,DDR4,TBL33,MTERF2,F4ILY0_ARATH,SGR6,MAK10,F13I13.7,F4IWG2_ARATH,F4IZK0_ARATH,MGH6.2,PA200,RDM3,T22P22.90,EML3,F21A20.40,T1G16.4,PRT6,PTST,AGO1,A_TM021B04.14,MSH6,ANP3,SIGB,BPM3,GLTP1,PGM3,AAC3,CCOAOMT1,GA2OX8,CCD4,PBL3,F19I3.20,F27L4.3,LON2,T26D22.12,FEN1,RPS11B,CCD1,NPC2,T4M8.30,T16…
COMPARTMENTS	GOCC:0110165	Cellular anatomical entity	252	0.07	0.00054	3702.A0A1I9LPE3,3702.A0A1I9LQ65,3702.A0A1P8AMK1,3702.A0A1P8AQU0,3702.A0A1P8AV92,3702.A0A1P8BD18,3702.A0JPW4,3702.A0JQ16,3702.A8MQA3,3702.B3H754,3702.B9DGD6,3702.F4HQ88,3702.F4IDS7,3702.F4IDY7,3702.F4IGF6,3702.F4IH21,3702.F4IHL3,3702.F4ILY0,3702.F4IP13,3702.F4IRD3,3702.F4ITY5,3702.F4IWG2,3702.F4IZK0,3702.F4JB05,3702.F4JBG1,3702.F4JQX7,3702.F4JW79,3702.F4JXY6,3702.F4JZU2,3702.F4K2F0,3702.F4K498,370…	A0A1I9LPE3,A0A1I9LQ65,F25P22.24,F11O6.12,F7H2.13,MFB13.10,A0JPW4_ARATH,F1O19.19,PCMP-H28,APD3,ACS,T9L24.35,VPS18,DDR4,MEE13,TBL33,MTERF2,F4ILY0_ARATH,SGR6,MAK10,F13I13.7,F4IWG2_ARATH,F4IZK0_ARATH,MGH6.2,F4JBG1_ARATH,T22A6.310,RDM3,T22P22.90,T26D22.10,EML3,F21A20.40,T1G16.4,K9E15.7,PTST,AGO1,A_TM021B04.14,MSH6,SIGB,BPM3,F4P9.9,GLTP1,PGM3,AAC3,CCOAOMT1,GA2OX8,CCD4,PBL3,F19I3.20,F27L4.3,LON2,T26D22.…
