# Supplementary material for: Genomic imprinting in an early‐diverging angiosperm reveals an ancient mechanism for seed initiation in flowering plants
Source: New Phytol. 2025 Nov 28;249(4):1580–91. doi: 10.1111/nph.70776 (PMC12825398; doi:10.1111/nph.70776)
Supplement: Supplementary file 2 — Table S1 Allele‐specific expression pipeline statistics. Table S2 Overview of imprinted genes and enrichment. Table S3 Seed compartment DGE intersections and enrichment. Table S4 Top‐ranked single‐cell gene clusters and overlaps with seed compartment DGE intersections. Table S5 Raw data and statistics of auxin‐related experiments. Table S6 Hormonal treatment DGE: auxin vs pollination. Table S7 Auxin biosynthesis genes and ortholog expression. Table S8 Summary of NGS datasets. Please note: Wiley is not responsible for the content or functionality of any Supporting Information supplied by the authors. Any queries (other than missing material) should be directed to the New Phytologist Central Office. [file NPH-249-1580-s001.zip › Table_S3_LCM_intersects.xlsx]

## Sheet: Information
New Phytologist Supporting Information
Article title:	Genomic imprinting in an early-diverging angiosperm reveals an ancient mechanism for seed initiation in flowering plants
Authors:	Ana M. Florez-Rueda, Mathias Scharmann, Leonardo P. de Souza, Alisdair R. Fernie, Julien B. Bachelier, Duarte D. Figueiredo
Article acceptance date:	2025-10-31

## Sheet: ENPER_DGE
match	logBaseMean	logFC	pVal	adjP	Best.hit.arabi.name	Best.hit.arabi.defline	Best.hit.clamy.name	Best.hit.clamy.defline	Best.hit.rice.name	Best.hit.rice.defline	EN	L	EM	PER
MSTRG.8	9.37253	-16.9355	9.78e-11	3.17e-08	AT1G48910	Flavin-containing monooxygenase family protein			LOC_Os12g08780	flavin monooxygenase, putative, expressed	6.16392	5.02702	10.5386	2.03119
MSTRG.12	9.15408	13.49	0.000179117	0.00274282					LOC_Os08g01590	expressed protein	1.53951	10.3343	0	5.90476
MSTRG.20	8.97751	6.39725	0.00198295	0.0174282					LOC_Os11g10130	MYB family transcription factor, putative, expressed	2.71821	0.847923	3.12464	10.3479
MSTRG.21	8.0892	-6.06231	0.000351594	0.00451515							7.04914	2.90192	4.94087	2.69733
MSTRG.44	6.53419	-13.2441	0.000984336	0.00992069							2.79825	3.0147	0	0
MSTRG.61	7.62233	-15.0648	1.09e-08	1.31e-06	AT1G77120	alcohol dehydrogenase 1					5.3738	5.85953	8.98027	2.28195
MSTRG.69	7.39024	7.10056	0.00227434	0.0193484	AT1G21370	(1 of 1) KOG4533 - Uncharacterized conserved protein	Cre02.g116000		LOC_Os04g35780	expressed protein	1.49123	7.25313	4.4805	7.91882
MSTRG.72	9.13312	-8.28198	9.82e-05	0.0017475	AT1G77145	Protein of unknown function (DUF506)			LOC_Os01g65740	plant-specific domain TIGR01615 family protein, expressed	5.81161	9.27705	6.87521	4.41824
MSTRG.98	8.39374	-7.75722	0.00306595	0.0244809	AT3G17430	Nucleotide-sugar transporter family protein			LOC_Os03g49570	domain of unknown function, DUF250 domain containing protein, expressed	5.24961	9.1042	6.18968	5.818
MSTRG.101	6.44315	-7.65655	0.00346416	0.026831					LOC_Os01g65670	amino acid transporter, putative, expressed	5.90582	0	4.34328	0
MSTRG.108	9.17729	-17.0251	2.59e-05	0.000689878	AT5G19980	golgi nucleotide sugar transporter 4	Cre06.g305900	Putative GDP-fucose transporter, conserved in the plant lineage and diatoms	LOC_Os09g14520	integral membrane protein, putative, expressed	3.85993	8.60926	3.83512	0
MSTRG.135	8.79353	-14.7709	2.31e-09	3.53e-07	AT5G16300	Vps51/Vps67 family (components of vesicular transport) protein	Cre14.g628050	Component of oligomeric golgi complex	LOC_Os01g56910	expressed protein	5.57915	9.91368	7.4029	2.58983
MSTRG.136	9.63558	-9.18378	2.67e-05	0.000703419	AT1G71500	Rieske (2Fe-2S) domain-containing protein	Cre09.g411200	Rieske [2Fe-2S] domain, putative, chloroplast location proposed	LOC_Os11g13850	rieske domain containing protein, expressed	5.45152	10.7531	8.04233	4.02393
MSTRG.156	11.2507	-18.5404	4.18e-07	2.57e-05	AT4G10070	KH domain-containing protein	Cre02.g144500	(1 of 5) PTHR10288 - KH DOMAIN CONTAINING RNA BINDING PROTEIN	LOC_Os08g01930	KH domain-containing protein, putative, expressed	8.37826	11.6805	0	0
MSTRG.166	8.716	-16.6433	2.87e-08	2.85e-06	AT4G26570	calcineurin B-like 3	Cre08.g363750	(1 of 2) K06268 - serine/threonine-protein phosphatase 2B regulatory subunit (PPP3R, CNB)	LOC_Os03g42840	calcineurin B, putative, expressed	4.65437	2.12332	3.206	0.272559
MSTRG.168	8.61602	-7.71315	0.00649117	0.0431238	AT5G49890	chloride channel C			LOC_Os02g35190	chloride channel protein, putative, expressed	3.7301	10.2023	8.8924	0
MSTRG.170	6.85177	7.62774	0.000812316	0.0085845	AT2G23390	(1 of 1) PF04339 - Peptidogalycan biosysnthesis/recognition (FemAB_like)	Cre09.g399626	(1 of 1) K09919 - hypothetical protein (K09919)	LOC_Os04g36062	expressed protein	3.47786	6.92614	3.12464	5.96959
MSTRG.173	8.21445	-16.4243	4.95e-05	0.00108529							4.16249	0	0.724234	0
MSTRG.175	8.44863	-15.1556	4.87e-07	2.94e-05	AT1G71350	eukaryotic translation initiation factor SUI1 family protein	Cre06.g303650	(1 of 1) K15027 - translation initiation factor 2D (EIF2D)	LOC_Os02g35160	ligatin, putative, expressed	4.95565	7.88184	7.69629	2.89429
MSTRG.183	10.7344	-3.74521	3.6e-05	0.00087601	AT5G19750	Peroxisomal membrane 22 kDa (Mpv17/PMP22) family protein	Cre06.g278800	(1 of 1) PTHR11266//PTHR11266:SF40 - PEROXISOMAL MEMBRANE PROTEIN 2, PXMP2 MPV17 // MPV17/PMP22 FAMILY PROTEIN	LOC_Os12g03430	Mpv17 / PMP22 family domain containing protein, expressed	11.2869	9.27804	9.97064	7.88624
MSTRG.187	8.42046	8.08023	0.00644529	0.0428684			Cre02.g091550	Whirly domain protein			2.95253	6.9691	7.84984	8.53877
MSTRG.187	5.83066	-13.1514	0.00117171	0.0114459			Cre02.g091550	Whirly domain protein			1.90396	3.3386	0	0
MSTRG.195	10.8981	-5.55713	2.25e-05	0.000625002	AT2G37170	plasma membrane intrinsic protein 2	Cre12.g549300	Aquaporin	LOC_Os07g26690	aquaporin protein, putative, expressed	10.7391	11.0611	10.7351	5.64698
MSTRG.198	8.56114	7.88265	0.00386197	0.0290977	AT1G33420	RING/FYVE/PHD zinc finger superfamily protein			LOC_Os01g65600	PHD-finger domain containing protein, putative, expressed	1.07399	8.93222	3.97923	8.73657
MSTRG.207	8.79296	-7.75299	0.000568252	0.00650968	AT1G33330	Class I peptide chain release factor			LOC_Os01g66379	expressed protein	6.3642	7.24455	6.68061	5.31165
MSTRG.215	8.56758	-16.1954	6.29e-05	0.00129013	AT2G40090	ABC2 homolog 9	Cre10.g428150	(1 of 1) PTHR10566//PTHR10566:SF58 - CHAPERONE-ACTIVITY OF BC1 COMPLEX CABC1 -RELATED // PROTEIN D2023.6			3.58381	8.29831	5.73195	0
MSTRG.221	8.13981	-15.2853	7.65e-07	4.22e-05	AT1G21380	Target of Myb protein 1	Cre13.g585100	(1 of 3) PF00790 - VHS domain (VHS)	LOC_Os11g09329	VHS and GAT domain containing protein, expressed	6.73398	2.04904	4.31308	3.16063
MSTRG.223	13.1772	-2.59795	0.00439071	0.0321924	AT5G64030	S-adenosyl-L-methionine-dependent methyltransferases superfamily protein			LOC_Os01g66110	methyltransferase, putative, expressed	13.5764	12.9876	12.0283	10.7824
MSTRG.232	10.2666	-2.78013	0.00702271	0.045981			Cre05.g242600	zinc finger GATA transcription factor			10.7099	9.16652	7.81102	7.83951
MSTRG.241	8.03868	-16.6862	3.74e-05	0.000898363	AT1G43980	Tetratricopeptide repeat (TPR)-like superfamily protein			LOC_Os03g32090	pentatricopeptide, putative, expressed	3.55375	6.33516	0	0
MSTRG.246	7.73765	-10.4769	0.000941906	0.0096334	AT5G64530	xylem NAC domain 1			LOC_Os02g34970	no apical meristem protein, putative, expressed	4.89891	4.64817	3.70606	1.1683
MSTRG.249	8.07019	-15.1256	0.000186371	0.00282488	AT1G77490	thylakoidal ascorbate peroxidase	Cre02.g087700	ascorbate peroxidase	LOC_Os02g34810	OsAPx8 - Thylakoid-bound Ascorbate Peroxidase encoding gene 5,8, expressed	2.72223	9.67397	0	0
MSTRG.251	9.8128	5.52252	0.00208829	0.0181482							3.672	8.63917	5.40222	10.7667
MSTRG.260	13.8154	6.25407	1.23e-06	6.3e-05					LOC_Os08g04500	terpene synthase, putative, expressed	7.26089	0	9.89918	14.8455
MSTRG.279	7.55709	-15.3062	0.00015579	0.00247972	AT2G13440	glucose-inhibited division family A protein	Cre10.g428678	tRNA uridine 5-carboxymethylaminomethyl modification enzyme	LOC_Os01g72980	tRNA uridine 5-carboxymethylaminomethyl modification enzyme gidA, putative, expressed	2.85495	4.44965	0	0
MSTRG.284	9.7729	-17.4506	1.02e-10	3.18e-08	AT4G37925	subunit NDH-M of NAD(P)H:plastoquinone dehydrogenase complex			LOC_Os04g45600	NDH-M H PLASTOQUINONE DEHY, putative, expressed	7.19623	10.9673	5.01374	2.64412
MSTRG.301	9.59468	-11.3311	9.63e-07	5.14e-05	AT3G57050	cystathionine beta-lyase	Cre16.g669550	Cystathionine beta-lyase	LOC_Os06g07860	cystathionine gamma-synthase, putative, expressed	7.47097	9.40969	4.2764	3.34023
MSTRG.318	9.52304	-3.96952	0.00615677	0.0415694	AT1G71860	protein tyrosine phosphatase 1	Cre12.g524450	Protein tyrosine phosphatase	LOC_Os12g07590	Protein-tyrosine phosphatase domain containing protein, expressed	8.99133	8.51921	6.16259	5.69723
MSTRG.332	9.02489	-23.7769	9.94e-15	1.58e-11	AT3G45140	lipoxygenase 2	Cre12.g512300	(1 of 1) 1.13.11.12//1.13.11.58 - Linoleate 13S-lipoxygenase / Lipoxidase // Linoleate 9S-lipoxygenase / Linoleate 9-lipoxygenase	LOC_Os02g10120	lipoxygenase, putative, expressed	6.51663	9.31318	4.49548	0
MSTRG.333	6.44023	-15.0656	0.000146061	0.00235779	AT3G45140	lipoxygenase 2	Cre12.g512300	(1 of 1) 1.13.11.12//1.13.11.58 - Linoleate 13S-lipoxygenase / Lipoxidase // Linoleate 9S-lipoxygenase / Linoleate 9-lipoxygenase	LOC_Os02g10120	lipoxygenase, putative, expressed	3.34255	7.23535	2.71442	0
MSTRG.335	10.9175	-6.05429	8.07e-06	0.000284803	AT1G08465	Plant-specific transcription factor YABBY family protein			LOC_Os03g44710	YABBY domain containing protein, putative, expressed	11.3515	11.1525	5.15379	5.57732
MSTRG.341	7.75379	-12.9439	4.01e-06	0.00016302	AT5G20230	blue-copper-binding protein	Cre14.g629050	(1 of 1) PF02298 - Plastocyanin-like domain (Cu_bind_like)			2.91804	7.70644	8.55305	1.1683
MSTRG.363	8.91598	-9.88815	0.000838417	0.00879316	AT3G13620	Amino acid permease family protein			LOC_Os03g25920	amino acid permease family protein, putative, expressed	4.96119	8.79503	5.86453	2.31275
MSTRG.369	5.92449	-12.8244	0.000222619	0.00322058	AT3G13550	Ubiquitin-conjugating enzyme family protein	Cre06.g292800	E2 Ubiquitin conjugating enzyme	LOC_Os07g38940	ubiquitin-conjugating enzyme, putative, expressed	3.09978	6.23371	3.65485	2.28195
MSTRG.377	7.90126	-13.1231	0.00123741	0.0118928	AT5G19850	alpha/beta-Hydrolases superfamily protein	Cre12.g558550	possible hydrolase	LOC_Os07g38830	hydrolase, alpha/beta fold family domain containing protein, expressed	2.05434	7.57581	3.8149	0
MSTRG.381	9.21609	-16.8667	3.08e-05	0.000783111	AT2G33620	AT hook motif DNA-binding family protein			LOC_Os09g31470	AT hook motif domain containing protein, expressed	3.63868	10.1934	5.08716	0
MSTRG.393	11.5265	4.77734	0.00255992	0.0212006	AT5G64050	glutamate tRNA synthetase	Cre07.g313700	Glutamyl/glutaminyl-tRNA synthetase	LOC_Os02g02860	glutamyl-tRNA synthetase, putative, expressed	6.91881	10.4813	9.18053	10.9445
MSTRG.404	7.33571	-15.0695	0.000196831	0.00294653	AT5G63870	serine/threonine phosphatase 7	Cre12.g500350	Serine/threonine-specific protein phosphatase/bis(5-nucleosyl)-tetraphosphatase	LOC_Os08g40200	Ser/Thr protein phosphatase family protein, putative, expressed	2.70507	0	2.31123	0
MSTRG.405	9.57943	-6.95325	2.92e-05	0.000750958	AT4G26310	elongation factor P (EF-P) family protein	Cre06.g263050	Mitochondrial elongation factor P	LOC_Os03g59160	elongation factor P, putative, expressed	9.01303	7.19715	9.10605	4.13332
MSTRG.413	8.63638	-17.1308	2.31e-05	0.000637223	AT4G12760	(1 of 1) PTHR31742:SF1 - RPA-INTERACTING PROTEIN			LOC_Os05g34480	expressed protein	5.31874	5.07191	0	0
MSTRG.413	4.92617	5.52346	0.00739724	0.0478118	AT4G12760	(1 of 1) PTHR31742:SF1 - RPA-INTERACTING PROTEIN			LOC_Os05g34480	expressed protein	0.67129	5.30771	2.47776	4.91551
MSTRG.418	9.18445	6.61902	0.00110962	0.0109834	AT2G17350				LOC_Os08g40100	expressed protein	3.95057	5.58423	5.20772	10.2969
MSTRG.441	9.5423	7.13721	0.0074916	0.0483088	AT3G12130	KH domain-containing protein / zinc finger (CCCH type) family protein			LOC_Os04g57010	zinc finger C-x8-C-x5-C-x3-H type family protein, expressed	1.52525	7.71797	3.51394	8.44851
MSTRG.449	7.44682	-14.0818	4.64e-05	0.00103889	AT3G57670	C2H2-type zinc finger family protein			LOC_Os06g40960	ZOS6-05 - C2H2 zinc finger protein, expressed	3.10333	3.50272	3.82845	0
MSTRG.461	9.42348	-9.85217	0.00224874	0.0192103	AT2G42130	Plastid-lipid associated protein PAP / fibrillin family protein			LOC_Os04g57020	expressed protein	5.37798	9.18981	9.36903	1.97315
MSTRG.468	10.5686	4.95752	0.0020035	0.0175848	AT5G19630	alpha/beta-Hydrolases superfamily protein			LOC_Os02g48590	expressed protein	5.7155	8.18932	6.43605	10.566
MSTRG.476	8.97015	-15.3417	0.00012982	0.00216229	AT4G25315	Expressed protein			LOC_Os09g34120	expressed protein	3.6638	3.91105	0	0
MSTRG.477	9.73156	-16.7124	3.43e-07	2.16e-05	AT2G28600	P-loop containing nucleoside triphosphate hydrolases superfamily protein			LOC_Os12g05230	ATP-dependent RNA helicase, putative, expressed	6.08522	9.00958	6.06504	2.44419
MSTRG.492	10.5046	-4.27188	0.00617551	0.0416426	AT5G22620	phosphoglycerate/bisphosphoglycerate mutase family protein	Cre05.g232550	phosphoglycerate mutase	LOC_Os11g05260	phosphoglycerate mutase, putative, expressed	9.23885	10.0159	10.0835	5.88882
MSTRG.493	7.78317	-8.82852	0.000400486	0.00494128							4.97353	8.62405	3.72008	3.35864
MSTRG.508	10.0668	7.77966	0.00437185	0.0321128	AT5G22510	alkaline/neutral invertase			LOC_Os02g32730	neutral/alkaline invertase, putative, expressed	4.85845	9.23072	6.54031	10.1627
MSTRG.528	10.2136	-7.64635	0.00605428	0.0410348	AT1G18740	Protein of unknown function (DUF793)			LOC_Os11g06440	expressed protein	6.27617	11.2226	5.172	6.75559
MSTRG.530	7.44618	-13.322	0.00103845	0.0103636							2.12183	7.13757	0	0
MSTRG.533	7.7412	-9.10777	2.14e-05	0.00060317					LOC_Os01g64730	bZIP transcription factor domain containing protein, expressed	6.12393	8.6066	6.4127	3.74197
MSTRG.534	8.84179	-17.5707	1.46e-08	1.67e-06	AT5G05320	FAD/NAD(P)-binding oxidoreductase family protein			LOC_Os03g05920	expressed protein	5.71626	5.98048	5.57081	0
MSTRG.538	10.5753	-5.48015	0.00121306	0.0117202	AT1G43580	Sphingomyelin synthetase family protein	Cre01.g033050	(1 of 2) PTHR21290 - SPHINGOMYELIN SYNTHETASE	LOC_Os04g34620	expressed protein	9.80617	9.89628	8.06872	6.16942
MSTRG.541	10.694	-3.10302	0.00758118	0.0487405					LOC_Os11g06720	abscisic stress-ripening, putative, expressed	10.7136	10.5333	7.76225	7.81963
MSTRG.564	8.40693	-18.359	6.77e-12	4.1e-09	AT1G10580	Transducin/WD40 repeat-like superfamily protein	Cre04.g226450	Nuclear pre-mRNA splicing factor, component of the spliceosome	LOC_Os03g27970	WD domain, G-beta repeat domain containing protein, expressed	5.57394	8.37285	2.81898	0.875563
MSTRG.587	7.89134	8.75668	0.00086331	0.00899096	AT2G18465	Chaperone DnaJ-domain superfamily protein			LOC_Os04g59060	heat shock protein DnaJ, putative, expressed	2.7106	8.09481	3.7506	8.22512
MSTRG.595	9.37478	-10.0067	5.96e-05	0.00123338	AT5G09820	Plastid-lipid associated protein PAP / fibrillin family protein	Cre03.g188700	Plastid lipid associated protein	LOC_Os04g34460	PAP fibrillin family domain containing protein, expressed	8.55257	7.71373	5.36035	1.34895
MSTRG.598	7.97657	-13.0128	6.06e-06	0.000226027	AT1G18720	Protein of unknown function (DUF962)	Cre12.g499650	(1 of 1) KOG3292 - Predicted membrane protein	LOC_Os02g36870	YGL010w, putative, expressed	3.32385	9.17148	8.15702	2.69189
MSTRG.606	7.84712	-8.16118	0.00113896	0.011205	AT1G49180	protein kinase family protein			LOC_Os04g58990	CAMK_CAMK_like_ULKh_APGy.3 - CAMK includes calcium/calmodulin depedent protein kinases, expressed	4.06002	7.09726	4.40315	4.023
MSTRG.609	11.6037	3.02274	0.00138071	0.0129771	AT3G18760	Translation elongation factor EF1B/ribosomal protein S6 family protein	Cre12.g558000	Mitochondrial ribosomal protein S6			9.95238	9.8056	10.3024	12.4638
MSTRG.612	9.69664	-8.13593	0.00117463	0.0114628	AT5G42140	Regulator of chromosome condensation (RCC1) family with FYVE zinc finger domain	Cre16.g691050	(1 of 1) PF00415//PF08381 - Regulator of chromosome condensation (RCC1) repeat (RCC1) // Transcription factor regulating root and shoot growth via Pin3 (BRX)	LOC_Os04g58960	regulator of chromosome condensation, putative, expressed	5.51	8.88876	8.26484	5.81153
MSTRG.618	8.81352	4.85621	0.00261613	0.0215647	AT5G09790	ARABIDOPSIS TRITHORAX-RELATED PROTEIN 5			LOC_Os02g03030	ATXR, putative, expressed	4.52851	7.91823	5.27585	9.00301
MSTRG.619	7.9793	13.6121	0.000124649	0.00209293	AT1G21340	Dof-type zinc finger DNA-binding family protein			LOC_Os01g64590	dof zinc finger domain containing protein, putative, expressed	1.87268	7.81964	2.21797	6.23148
MSTRG.630	6.71184	-20.3213	3.61e-07	2.26e-05	AT5G04840	bZIP protein			LOC_Os02g33560	expressed protein	3.33918	0.847923	0	0
MSTRG.638	7.92921	-7.44973	0.00395711	0.0296345	AT3G44200	NIMA (never in mitosis, gene A)-related 6			LOC_Os05g36960	protein kinase, putative, expressed	5.84208	7.39499	5.48878	2.09907
MSTRG.654	9.11839	8.63085	9.64e-05	0.00171952	AT5G22210						4.90587	7.7089	8.91063	9.80781
MSTRG.655	8.49552	-8.12331	0.000298671	0.0039873	AT5G06290	2-cysteine peroxiredoxin B	Cre06.g257601	2-cys Peroxiredoxin	LOC_Os02g33450	peroxiredoxin, putative, expressed	5.87479	9.38082	7.3925	4.797
MSTRG.659	7.90826	11.5865	3.77e-06	0.000156044	AT2G36026	Ovate family protein			LOC_Os12g06160	DUF623 domain containing protein, expressed	1.51872	6.90473	3.53853	8.20318
MSTRG.686	7.12544	11.1881	0.000203675	0.00301175	AT3G52610				LOC_Os01g64256	transposon protein, putative, Mutator sub-class, expressed	0	6.98724	3.37729	8.80141
MSTRG.687	8.5199	-7.69146	0.00148096	0.0137377	AT3G52610				LOC_Os01g64256	transposon protein, putative, Mutator sub-class, expressed	5.48236	9.05264	4.52014	5.76421
MSTRG.691	9.05068	-6.37625	4.25e-08	3.98e-06	AT5G67090	Subtilisin-like serine endopeptidase family protein	Cre02.g076950	Subtilisin-like protease	LOC_Os05g36010	OsSub47 - Putative Subtilisin homologue, expressed	9.84976	3.52341	4.78009	4.05217
MSTRG.692	10.6645	-6.72383	1.32e-07	1e-05	AT5G67090	Subtilisin-like serine endopeptidase family protein	Cre02.g076950	Subtilisin-like protease	LOC_Os05g36010	OsSub47 - Putative Subtilisin homologue, expressed	11.017	4.71309	7.30782	4.56757
MSTRG.693	9.95682	-8.60603	3.29e-08	3.2e-06	AT5G67090	Subtilisin-like serine endopeptidase family protein	Cre02.g076950	Subtilisin-like protease	LOC_Os05g36010	OsSub47 - Putative Subtilisin homologue, expressed	10.5857	5.93464	4.99272	2.7995
MSTRG.717	7.02752	8.44011	0.00508007	0.035954	AT1G04945	HIT-type Zinc finger family protein	Cre01.g049400	(1 of 1) PTHR13483:SF3 - BOX C/D SNORNA PROTEIN 1	LOC_Os01g73150	expressed protein	0.763405	6.7594	3.74309	8.03237
MSTRG.722	8.17489	-16.3341	5.44e-05	0.00115312	AT2G15690	Tetratricopeptide repeat (TPR)-like superfamily protein			LOC_Os04g09530	pentatricopeptide, putative, expressed	3.491	8.48441	0	0
MSTRG.727	10.9901	7.28087	0.00195955	0.0172617	AT5G08720	(1 of 6) PF03364 - Polyketide cyclase / dehydrase and lipid transport (Polyketide_cyc)			LOC_Os03g62170	cyclase/dehydrase family protein, expressed	5.41762	9.72524	7.29746	9.27158
MSTRG.732	7.33172	-13.9558	0.000565743	0.00649615	AT3G58500	protein phosphatase 2A-4	Cre03.g199983	(1 of 1) PTHR11668//PTHR11668:SF257 - SERINE/THREONINE PROTEIN PHOSPHATASE // SUBFAMILY NOT NAMED			2.63172	0	0	0
MSTRG.737	9.87266	-8.39975	0.00132701	0.0125823	AT5G62670	H(+)-ATPase 11	Cre10.g459200	P-type ATPase/cation transporter, plasma membrane	LOC_Os12g44150	plasma membrane ATPase, putative, expressed	6.07276	8.57254	2.72401	5.75621
MSTRG.742	7.03172	-14.0899	0.000334766	0.00433763	AT1G61600	Protein of unknown function (DUF1262)			LOC_Os08g31890	expressed protein	1.99495	5.54754	7.90309	0
MSTRG.746	8.2142	6.8587	0.00634784	0.0424596	AT5G08550	GC-rich sequence DNA-binding factor-like protein	Cre06.g269350	(1 of 1) K13211 - GC-rich sequence DNA-binding factor (GCFC)	LOC_Os03g63670	expressed protein	3.58464	8.80209	4.57699	7.53101
MSTRG.752	7.25049	-13.5952	0.000788112	0.00837439	AT5G22820	ARM repeat superfamily protein			LOC_Os03g47980	expressed protein	2.24842	5.49196	0	0
MSTRG.763	7.28302	6.16467	0.00181329	0.0161867	AT2G37750	(1 of 2) PTHR34670:SF3 - EXPRESSED PROTEIN			LOC_Os05g38264	expressed protein	1.02011	7.19939	6.12132	6.53165
MSTRG.764	9.4957	-10.2107	5.13e-06	0.000199824	AT5G22850	Eukaryotic aspartyl protease family protein			LOC_Os01g56930	eukaryotic aspartyl protease domain containing protein, expressed	7.47597	9.50025	5.19811	4.35287
MSTRG.766	9.41514	-5.04369	0.000187942	0.00284646	AT2G20490	nucleolar RNA-binding Nop10p family protein	Cre05.g237700	Nucleolar protein, Structural Component of H/ACA snoRNPs	LOC_Os02g40514	h/ACA ribonucleoprotein complex subunit 3, putative, expressed	9.38701	8.94113	8.73864	5.54962
MSTRG.780	9.25226	-6.45734	0.00665228	0.0440251							7.35351	9.03303	0.978394	1.53414
MSTRG.814	9.94727	4.227	0.00121054	0.0117188	AT4G14660	RNA polymerase Rpb7-like, N-terminal domain			LOC_Os05g06490	RNA polymerase Rpb7, N-terminal domain containing protein, expressed	5.58253	4.66978	11.5544	10.0475
MSTRG.814	6.64714	-13.1798	0.00104206	0.010389	AT4G14660	RNA polymerase Rpb7-like, N-terminal domain			LOC_Os05g06490	RNA polymerase Rpb7, N-terminal domain containing protein, expressed	2.81144	4.4169	0	0
MSTRG.818	10.262	7.30524	8.46e-05	0.00157593	AT5G64470	Plant protein of unknown function (DUF828)			LOC_Os02g02580	expressed protein	2.21006	7.09085	3.12464	9.61931
MSTRG.847	9.85653	4.91399	8.02e-05	0.00151604	AT3G08960	ARM repeat superfamily protein	Cre02.g078885	(1 of 2) PTHR10997//PTHR10997:SF7 - IMPORTIN-7, 8, 11 // IMPORTIN-11	LOC_Os07g49260	importin subunit beta, putative, expressed	3.63455	8.34535	10.1203	8.88858
MSTRG.855	11.3192	-5.75889	8.18e-06	0.000287798	AT5G43750	NAD(P)H dehydrogenase 18			LOC_Os01g70400	expressed protein	11.633	10.4454	4.87362	6.38781
MSTRG.860	10.0478	-10.0622	2.57e-05	0.000687054	AT3G22990	ARM repeat superfamily protein			LOC_Os07g41900	expressed protein	7.89886	8.21992	4.27437	5.27945
MSTRG.862	6.16505	7.73305	0.000842395	0.00882056	AT2G02880	mucin-related			LOC_Os03g26220	expressed protein	0.384543	7.17022	6.02393	6.52258
MSTRG.865	6.86298	-13.9147	0.000591918	0.00673285	AT4G22930	pyrimidin 4	Cre11.g467550	Dihydroorotase/amidohydrolase	LOC_Os01g54370	dihydropyrimidinase, putative, expressed	2.2409	0	0	0
MSTRG.872	7.42185	11.4134	0.000130311	0.00216861					LOC_Os02g04520	AGG2, putative, expressed	0	4.93593	4.49396	9.02639
MSTRG.893	6.87061	-15.6357	0.000111895	0.00192497	AT4G14720	TIFY domain/Divergent CCT motif family protein					3.04391	6.66658	3.50349	0
MSTRG.912	6.41555	-8.22482	0.000787173	0.00836901	AT3G51895	sulfate transporter 3;1			LOC_Os03g06520	sulfate transporter, putative, expressed	5.20239	2.91477	6.45859	0
MSTRG.923	8.64903	-8.75875	0.000102787	0.00180679	AT5G06550	(1 of 1) PTHR12480:SF21 - TRANSCRIPTION FACTOR JUMONJI, JMJC DOMAIN-CONTAINING PROTEIN			LOC_Os11g36450	OsFBO15 - F-box and other domain containing protein, expressed	5.02081	7.14691	5.41716	3.49211
MSTRG.928	10.8269	3.8923	0.00235916	0.0198698	AT5G26110	Protein kinase superfamily protein	Cre06.g306800	protein tyrosine kinase			8.36089	8.52815	6.43794	10.439
MSTRG.929	10.2157	-6.35059	2.89e-06	0.000127142	AT4G14790	ATP-dependent RNA helicase, mitochondrial (SUV3)	Cre06.g270900	Mitochondrial DEAD-box DNA/RNA helicase	LOC_Os03g53500	helicase conserved C-terminal domain containing protein, expressed	7.77525	8.70595	4.43928	4.09997
MSTRG.930	9.17418	-8.65189	0.000843707	0.00882953	AT2G35190	novel plant snare 11	Cre07.g342050	Endosomal Qb-SNARE, Npsn-family (plant/protist-specific) (Qb.III.d)	LOC_Os06g50120	novel plant SNARE 11, putative, expressed	6.57627	7.138	5.88357	5.67685
MSTRG.960	10.495	-4.25446	9.08e-05	0.00164629	AT3G22550	Protein of unknown function (DUF581)			LOC_Os03g46260	DUF581 domain containing protein, expressed	10.9775	5.92945	6.59618	6.18227
MSTRG.962	11.5876	-6.39748	2.22e-07	1.55e-05	AT4G02715	(1 of 2) PF15365 - Proline-rich nuclear receptor coactivator (PNRC)			LOC_Os10g28710	expressed protein	11.7797	11.864	6.52903	5.95971
MSTRG.984	7.55679	-13.7348	0.00069491	0.00761375	AT5G18170	glutamate dehydrogenase 1	Cre05.g232150	Glutamate dehydrogenase	LOC_Os03g58040	glutamate dehydrogenase protein, putative, expressed	2.2399	8.06181	0	0
MSTRG.987	8.61568	-8.57011	0.00182778	0.0162861	AT5G58003	C-terminal domain phosphatase-like 4	Cre02.g102950	(1 of 1) K18999 - RNA polymerase II C-terminal domain phosphatase-like 3/4 [EC:3.1.3.16] (CPL3_4)	LOC_Os05g32430	NLI interacting factor-like phosphatase, putative, expressed	5.08647	3.81968	6.33003	4.75986
MSTRG.990	10.9133	-5.93694	0.00484837	0.0347972	AT1G55480	protein containing PDZ domain, a K-box domain, and a TPR region	Cre01.g031100	conserved expressed protein, SHOOT1 homolog	LOC_Os07g07540	SHOOT1 protein, putative, expressed	8.10217	12.0687	8.2278	5.24168
MSTRG.994	10.5402	-6.42413	0.00437444	0.0321128	AT4G32730	Homeodomain-like protein			LOC_Os01g12860	MYB family transcription factor, putative, expressed	7.16058	6.49079	8.69468	4.49515
MSTRG.1001	8.25077	-10.4757	0.000917155	0.00944006	AT3G13460	evolutionarily conserved C-terminal region 2			LOC_Os03g53670	YT521-B-like family domain containing protein, expressed	7.36338	8.09827	0	0
MSTRG.1012	7.90522	-16.887	3.01e-05	0.000771153							4.26668	5.7822	1.67682	0
MSTRG.1017	10.4951	-9.79345	0.000196061	0.00294183	AT3G03710	polyribonucleotide nucleotidyltransferase, putative	Cre04.g214501	Chloroplast polyribonucleotide phosphorylase	LOC_Os07g07310	polynucleotide phosphorylase, putative, expressed	6.52646	9.84705	4.28157	6.30192
MSTRG.1018	9.00964	-16.9406	2.84e-05	0.000735227	AT3G10050	L-O-methylthreonine resistant 1	Cre02.g073200	Threonine deaminase	LOC_Os03g50510	threonine dehydratase biosynthetic, chloroplast precursor, putative, expressed	3.79509	7.75939	4.54541	0
MSTRG.1025	8.54588	5.34105	0.0063782	0.0426042	AT5G39890	Protein of unknown function (DUF1637)			LOC_Os12g42860	2-aminoethanethiol dioxygenase, putative, expressed	1.90958	5.36415	9.36894	7.77418
MSTRG.1028	14.08	-5.19885	2.7e-05	0.000710818	AT5G17920	Cobalamin-independent synthase family protein	Cre03.g180750	Cobalamin-dependent methionine synthase	LOC_Os12g42876	5-methyltetrahydropteroyltriglutamate--homocysteine methyltransferase, putative, expressed	14.1981	13.9787	13.5085	9.33286
MSTRG.1032	6.93253	-14.9352	2.37e-07	1.63e-05	AT5G20950	Glycosyl hydrolase family protein			LOC_Os03g53800	periplasmic beta-glucosidase precursor, putative, expressed	4.53269	4.78673	6.42329	2.3356
MSTRG.1034	7.91704	9.10215	0.00059762	0.00677841	AT3G58470	nucleic acid binding;methyltransferases	Cre10.g418700	Putative DNA methylase	LOC_Os03g53890	N2, N2-dimethylguanosine tRNA methyltransferase, putative, expressed	2.44741	6.52376	4.27798	7.57486
MSTRG.1038	11.8503	-6.53707	2.2e-06	0.00010215	AT3G11930	Adenine nucleotide alpha hydrolases-like superfamily protein	Cre16.g649650	Universal stress protein	LOC_Os10g30150	universal stress protein domain containing protein, putative, expressed	12.0834	9.07463	11.9157	6.75936
MSTRG.1039	6.36235	-8.30158	0.00144853	0.0135096	AT5G40400	Pentatricopeptide repeat (PPR) superfamily protein	Cre01.g050500	Translation factor for chloroplast petB RNA	LOC_Os01g36610	expressed protein	3.40681	4.71069	3.77732	2.31632
MSTRG.1049	10.8588	5.00106	0.00510908	0.0361197	AT1G04170	eukaryotic translation initiation factor 2 gamma subunit	Cre02.g098450	eIF2 gamma subunit	LOC_Os12g41400	eukaryotic translation initiation factor 2 subunit gamma, putative, expressed	5.082	9.5899	10.1155	11.1215
MSTRG.1056	6.99742	-13.5319	0.000759366	0.0081459	AT3G52360						3.08698	4.05975	0	0
MSTRG.1061	10.4987	-17.9904	8.79e-06	0.000303896	AT2G35880	TPX2 (targeting protein for Xklp2) protein family					6.05887	10.5219	5.47134	0
MSTRG.1063	6.09297	8.71253	0.00363341	0.0277863	AT5G04870	calcium dependent protein kinase 1	Cre19.g750597	Conserved Serine/Threonine Protein Kinase	LOC_Os03g57450	CAMK_CAMK_like.2 - CAMK includes calcium/calmodulin depedent protein kinases, expressed	0	5.8104	4.13962	6.35635
MSTRG.1064	6.66196	8.50648	0.000341328	0.00439911	AT5G06440	(1 of 2) PTHR34560:SF1 - POLYKETIDE CYCLASE/DEHYDRASE AND LIPID TRANSPORT SUPERFAMILY PROTEIN			LOC_Os11g36070	expressed protein	0.697985	7.71633	3.36464	7.71294
MSTRG.1070	7.54906	-15.2655	2.27e-05	0.000627816	AT4G33490	Eukaryotic aspartyl protease family protein			LOC_Os12g07780	eukaryotic aspartyl protease domain containing protein, expressed	3.42166	7.30949	4.28073	0
MSTRG.1075	7.08758	6.78909	0.00523641	0.036765	AT1G21740	Protein of unknown function (DUF630 and DUF632)			LOC_Os05g35070	DUF630/DUF632 domains containing protein, putative, expressed	1.31883	8.27788	5.90907	7.1693
MSTRG.1076	8.92464	-17.0299	2.58e-05	0.000687228							5.33989	8.68806	0	0
MSTRG.1081	11.6666	-4.98307	0.00214776	0.0185485	AT1G72150	PATELLIN 1	Cre02.g101200	(1 of 1) PTHR23324//PTHR23324:SF85 - SEC14 RELATED PROTEIN // CELLULAR RETINALDEHYDE-BINDING/TRIPLE FUNCTION DOMAIN-CONTAINING PROTEIN	LOC_Os01g65380	patellin protein, putative, expressed	10.6011	11.0464	9.92472	7.3859
MSTRG.1083	7.39368	-21.7399	1.89e-10	5.17e-08	AT5G04600	RNA-binding (RRM/RBD/RNP motifs) family protein	Cre08.g368500	(1 of 1) K14838 - nucleolar protein 15 (NOP15)	LOC_Os08g31810	RNA recognition motif containing protein, putative, expressed	3.82436	1.63616	4.87422	0
MSTRG.1085	6.28315	-15.5886	0.000117355	0.00200643			Cre12.g556750	Short-chain dehydrogenase/reductase	LOC_Os11g07930	oxidoreductase, short chain dehydrogenase/reductase family domain containing family, expressed	3.72715	5.78683	0	0
MSTRG.1091	8.63413	-10.7769	0.000380581	0.00476859			Cre12.g556750	Short-chain dehydrogenase/reductase	LOC_Os11g07930	oxidoreductase, short chain dehydrogenase/reductase family domain containing family, expressed	5.407	7.75011	3.7654	1.37062
MSTRG.1095	8.44148	-14.6579	1.7e-05	0.000509978			Cre12.g546350	(1 of 3) KOG2922 - Uncharacterized conserved protein	LOC_Os05g35570	DUF803 domain containing, putative, expressed	3.99796	8.95119	3.97377	2.44419
MSTRG.1096	6.96064	-12.4734	2.99e-05	0.000766988	AT1G35660	(1 of 1) PTHR15000:SF1 - ERYTHROID DIFFERENTIATION-RELATED FACTOR 1			LOC_Os01g65320	expressed protein	3.79568	8.28455	3.80804	2.9006
MSTRG.1107	8.31611	14.9952	2.45e-05	0.000668379	AT4G22200	potassium transport 2/3	Cre17.g706900	Cyclic-nucleotide gated potassium channel	LOC_Os05g35410	potassium channel AKT2/3, putative, expressed	1.90827	2.60773	3.06917	8.2771
MSTRG.1109	8.26837	-13.7655	2.76e-05	0.000722195	AT1G07985	Expressed protein			LOC_Os03g42520	expressed protein	3.97188	0	7.57559	1.92973
MSTRG.1116	10.5189	-8.01637	0.000200934	0.00298948	AT4G06599	ubiquitin family protein	Cre04.g228900	Phosphoprotein phosphatase	LOC_Os01g65450	ubiquitin-like domain-containing CTD phosphatase 1, putative, expressed	9.14009	8.0191	9.61292	3.78292
MSTRG.1118	10.4971	-7.29205	4.59e-09	6.3e-07	AT3G10220	tubulin folding cofactor B	Cre15.g636300	Tubulin folding cofactor B	LOC_Os04g59560	tubulin folding cofactor B, putative, expressed	11.242	7.78432	8.84144	4.96353
MSTRG.1120	8.90914	5.47171	0.00225301	0.0192345	AT1G10950	transmembrane nine 1	Cre14.g611850	(1 of 1) K17087 - transmembrane 9 superfamily member 3 (TM9SF3)	LOC_Os12g07670	transmembrane 9 superfamily member, putative, expressed	3.99416	9.9757	7.53737	9.26535
MSTRG.1132	7.28592	-7.12897	0.00726268	0.0471782	AT1G47570	RING/U-box superfamily protein			LOC_Os11g07450	zinc finger, C3HC4 type domain containing protein, expressed	3.41726	6.19019	5.18853	2.2813
MSTRG.1135	13.484	-10.1129	1.74e-12	1.69e-09	AT1G44575	Chlorophyll A-B binding family protein	Cre01.g016600	chloroplast Photosystem II-associated 22 kDa protein	LOC_Os01g64960	chlorophyll A-B binding protein, putative, expressed	10.3969	16.0658	9.12119	1.70485
MSTRG.1139	10.2751	-8.45739	0.00138647	0.0130249	AT1G44446	Pheophorbide a oxygenase family protein with Rieske [2Fe-2S] domain	Cre01.g043350	Chlorophyll a oxygenase, chloroplast precursor	LOC_Os10g41780	chlorophyllide a oxygenase, chloroplast precursor, putative, expressed	6.94499	10.9734	8.75771	0
MSTRG.1143	7.26932	4.35095	0.00282984	0.02295	AT1G71950	Proteinase inhibitor, propeptide			LOC_Os05g35740	subtilisin N-terminal Region family protein, expressed	3.08978	7.77698	2.70111	8.25792
MSTRG.1143	10.3847	5.21628	0.00067026	0.00740228	AT1G71950	Proteinase inhibitor, propeptide			LOC_Os05g35740	subtilisin N-terminal Region family protein, expressed	5.68207	7.23619	5.02692	11.695
MSTRG.1151	10.3833	-4.98826	0.00115646	0.0113255	AT1G62640	3-ketoacyl-acyl carrier protein synthase III	Cre04.g216950	(1 of 1) 2.3.1.180 - Beta-ketoacyl-[acyl-carrier-protein] synthase III / KASIII	LOC_Os04g55060	3-oxoacyl-synthase III, chloroplast precursor, putative, expressed	9.85945	10.1807	10.7295	6.11698
MSTRG.1155	10.6733	-4.93662	0.00362861	0.0277606	AT1G76700	DNAJ heat shock N-terminal domain-containing protein	Cre06.g260350	DnaJ-like protein	LOC_Os09g32050	chaperone protein dnaJ 10, putative, expressed	9.85315	9.8001	10.8665	6.65379
MSTRG.1158	9.43137	-9.06258	0.000853311	0.00890598	AT1G76660				LOC_Os01g01390	expressed protein	5.62481	9.17703	7.9614	5.02741
MSTRG.1172	9.53341	-11.2977	0.00291931	0.023455			Cre11.g467584	(1 of 7) PTHR24359 - SERINE/THREONINE-PROTEIN KINASE SBK1			4.21965	7.27681	0	1.1683
MSTRG.1178	10.6715	-11.0955	5.4e-08	4.81e-06			Cre02.g076950	Subtilisin-like protease	LOC_Os06g41880	OsSub51 - Putative Subtilisin homologue, expressed	9.76833	9.58249	4.06771	1.53414
MSTRG.1182	9.30705	-10.5363	0.000437794	0.00530197	AT1G20960	U5 small nuclear ribonucleoprotein helicase, putative	Cre17.g744147	(1 of 1) K12854 - pre-mRNA-splicing helicase BRR2 (SNRNP200, BRR2)	LOC_Os02g01740	U5 small nuclear ribonucleoprotein 200 kDa helicase, putative, expressed	6.19819	0	6.25814	4.68782
MSTRG.1182	9.2418	-12.1115	0.00261002	0.0215327	AT1G20960	U5 small nuclear ribonucleoprotein helicase, putative	Cre17.g744147	(1 of 1) K12854 - pre-mRNA-splicing helicase BRR2 (SNRNP200, BRR2)	LOC_Os02g01740	U5 small nuclear ribonucleoprotein 200 kDa helicase, putative, expressed	2.38655	11.3158	3.17615	0
MSTRG.1183	10.069	-4.30258	2.48e-05	0.000672041	AT1G76560	CP12 domain-containing protein 3	Cre08.g380250	Small protein associating with GAPDH and PRK	LOC_Os08g40240	calvin cycle protein CP12, putative, expressed	10.4937	9.55567	8.98108	6.65875
MSTRG.1191	11.1471	-10.4628	0.000257406	0.00358674	AT1G76550	Phosphofructokinase family protein			LOC_Os06g22060	pyrophosphate--fructose 6-phosphate 1-phosphotransferase subunit alpha, putative, expressed	8.24599	11.366	3.77268	3.66243
MSTRG.1207	5.22337	-15.0664	0.000197313	0.00294919					LOC_Os07g38470	expressed protein	2.49797	3.69058	4.2906	0
MSTRG.1219	8.06712	-6.21366	0.00611679	0.0413717	AT2G42280	basic helix-loop-helix (bHLH) DNA-binding superfamily protein			LOC_Os08g39630	helix-loop-helix DNA-binding domain containing protein, expressed	5.72891	9.1666	3.04969	2.12181
MSTRG.1220	10.4581	-17.908	9.66e-06	0.000329918	AT5G05170	Cellulose synthase family protein			LOC_Os07g10770	CESA8 - cellulose synthase, expressed	5.59431	12.0378	0	0
MSTRG.1220	9.9525	-17.3385	1.84e-05	0.000536274	AT5G05170	Cellulose synthase family protein			LOC_Os07g10770	CESA8 - cellulose synthase, expressed	4.09283	8.31094	0	0
MSTRG.1223	7.66001	8.34118	2.19e-05	0.000611165	AT5G47940				LOC_Os07g38160	expressed protein	1.18011	8.01113	7.17399	8.53201
MSTRG.1231	9.65015	-9.28739	0.00169659	0.0153645	AT3G22380	time for coffee			LOC_Os07g38360	expressed protein	4.47898	10.7775	7.08132	2.3228
MSTRG.1237	9.25333	-8.71529	0.000108223	0.0018768	AT3G63540	Mog1/PsbP/DUF1795-like photosystem II reaction center PsbP family protein	Cre03.g198850	Thylakoid llumen protein	LOC_Os08g39430	thylakoid lumenal 19 kDa protein, chloroplast precursor, putative, expressed	5.78684	9.17889	4.66096	4.28221
MSTRG.1241	8.42634	-16.1551	6.56e-05	0.00132983	AT3G08020	PHD finger family protein			LOC_Os12g34330	protein binding protein, putative, expressed	3.50548	8.39666	0	0
MSTRG.1242	6.69798	-15.4323	0.000137313	0.00226195	AT1G35710	Protein kinase family protein with leucine-rich repeat domain	Cre12.g502901	(1 of 6) PF08263 - Leucine rich repeat N-terminal domain (LRRNT_2)			3.5286	6.01668	0	0
MSTRG.1243	7.07239	-13.3524	0.000979804	0.0098853							2.15081	6.19706	1.54434	0
MSTRG.1247	9.49927	-5.8363	0.00114784	0.0112696							8.59139	8.05869	4.71199	4.04842
MSTRG.1248	7.46398	-14.7736	4.54e-07	2.76e-05							4.22355	6.39049	2.08058	1.11451
MSTRG.1250	5.36698	-14.8356	0.000246905	0.0034683	AT1G35710	Protein kinase family protein with leucine-rich repeat domain	Cre12.g502901	(1 of 6) PF08263 - Leucine rich repeat N-terminal domain (LRRNT_2)			2.57826	5.21926	0	0
MSTRG.1272	6.76349	-14.2347	0.000437154	0.00529919							2.49054	1.47421	0	0
MSTRG.1275	7.1791	-8.39552	0.00291294	0.023435	AT3G15530	S-adenosyl-L-methionine-dependent methyltransferases superfamily protein					3.36677	8.4499	5.23419	2.71957
MSTRG.1277	9.5726	-10.1874	2.83e-06	0.000125614	AT1G11120				LOC_Os07g37820	expressed protein	7.3472	7.41352	10.7567	4.45581
MSTRG.1283	7.59357	-8.97372	3.95e-06	0.000161115	AT4G27420	ABC-2 type transporter family protein	Cre17.g717050	(1 of 18) KOG0061 - Transporter, ABC superfamily (Breast cancer resistance protein)			5.99662	1.98658	5.9342	0
MSTRG.1287	9.7689	-10.7205	0.000150108	0.00240707	AT5G51540	Zincin-like metalloproteases family protein	Cre02.g073400	(1 of 1) K01410 - mitochondrial intermediate peptidase [EC:3.4.24.59] (MIPEP)	LOC_Os06g47210	oligopeptidase, putative, expressed	5.41689	7.658	5.25129	4.03777
MSTRG.1300	11.6061	-3.45915	0.000235878	0.0033597	AT3G20390	endoribonuclease L-PSP family protein	Cre16.g669650	(1 of 2) 3.5.99.10 - 2-iminobutanoate/2-iminopropanoate deaminase / Enamine/imine deaminase	LOC_Os07g33240	endoribonuclease, putative, expressed	12.0715	9.82915	9.70543	8.62427
MSTRG.1301	8.69466	-17.4888	2.54e-06	0.000114465							4.85748	6.0257	3.87394	1.1683
MSTRG.1303	8.25794	7.97964	0.000203256	0.00301107							3.81015	7.49013	7.21699	7.56708
MSTRG.1304	10.6278	-4.00812	0.00599383	0.0407272	AT3G20410	calmodulin-domain protein kinase 9	Cre19.g750597	Conserved Serine/Threonine Protein Kinase	LOC_Os07g33110	CAMK_CAMK_like.33 - CAMK includes calcium/calmodulin depedent protein kinases, expressed	9.92452	11.3631	7.0887	7.0648
MSTRG.1315	12.0263	3.28026	0.00156456	0.0143431	AT4G04640	ATPase, F1 complex, gamma subunit protein	Cre06.g259900	Chloroplast ATP synthase gamma chain	LOC_Os07g32880	ATP synthase gamma chain, putative, expressed	9.26327	14.0641	9.74308	10.9119
MSTRG.1319	10.1888	8.0044	0.00188855	0.0167428	AT1G62040	Ubiquitin-like superfamily protein	Cre16.g689650	Autophagy-related protein	LOC_Os08g09240	autophagy-related protein, putative, expressed	4.57069	7.24534	5.92891	9.28031
MSTRG.1331	9.30117	-7.41422	0.000946718	0.00967158	AT1G11790	arogenate dehydratase 1	Cre06.g261800	Prephenate dehydratase			6.54558	8.59385	5.06453	5.98136
MSTRG.1332	11.9442	-8.85851	6.56e-06	0.000240219	AT1G11840	glyoxalase I homolog	Cre17.g704350	(1 of 1) PTHR10374//PTHR10374:SF20 - LACTOYLGLUTATHIONE LYASE GLYOXALASE I // GLYOXALASE DOMAIN-CONTAINING PROTEIN 4	LOC_Os08g09250	glyoxalase family protein, putative, expressed	11.0789	10.1089	9.31643	4.03479
MSTRG.1333	10.8392	-8.19509	0.000331951	0.0043098	AT4G21990	APS reductase 3	Cre12.g517150	Adenylylphosphosulfate reductase	LOC_Os07g32570	OsAPRL1 adenosine 5'-phosphosulfate reductase-like OsAPRL1, expressed	6.77534	12.3737	10.5782	1.14934
MSTRG.1335	7.67352	-14.1129	3.36e-08	3.26e-06	AT1G11800	endonuclease/exonuclease/phosphatase family protein	Cre06.g305050	expressed protein Conserved in the Green Lineage	LOC_Os12g22620	endonuclease/Exonuclease/phosphatase family protein, expressed	5.16857	4.57104	4.9239	3.24516
MSTRG.1338	7.64267	-7.34023	0.00547917	0.0379061	AT1G76160	SKU5 similar 5			LOC_Os06g46500	monocopper oxidase, putative, expressed	5.65144	5.18818	4.78024	0
MSTRG.1352	6.11696	9.39184	0.00184157	0.0163863			Cre09.g398067	Peptidyl-prolyl cis-trans isomerase, FKBP-type			0	5.61298	4.25607	7.0141
MSTRG.1365	7.94023	-9.28792	3.11e-06	0.000133061					LOC_Os05g36900	dof zinc finger domain containing protein, putative, expressed	6.62353	6.10989	5.39115	0
MSTRG.1368	11.5024	3.20148	0.00214528	0.0185353	AT2G33800	Ribosomal protein S5 family protein			LOC_Os03g34040	ribosomal protein, putative, expressed	8.97048	11.3077	9.46956	11.5108
MSTRG.1374	9.36241	-11.917	0.000805655	0.0085234	AT5G53930				LOC_Os07g01720	expressed protein	4.99534	8.05993	6.08209	0.614398
MSTRG.1393	9.64682	-9.60788	0.000292292	0.00392648	AT2G33820	Mitochondrial substrate carrier family protein			LOC_Os11g23170	mitochondrial carrier protein, putative, expressed	7.07953	6.25628	7.57403	5.47508
MSTRG.1400	9.61806	-17.8371	1.05e-05	0.000349731	AT4G20130	plastid transcriptionally active 14	Cre16.g649700	(1 of 5) 2.1.1.127 - [Ribulose-bisphosphate carboxylase]-lysine N-methyltransferase / RuBisCO methyltransferase	LOC_Os05g50980	SET domain containing protein, expressed	5.74256	8.66398	0	0
MSTRG.1400	7.66412	14.7191	7.91e-06	0.000280786	AT4G20130	plastid transcriptionally active 14	Cre16.g649700	(1 of 5) 2.1.1.127 - [Ribulose-bisphosphate carboxylase]-lysine N-methyltransferase / RuBisCO methyltransferase	LOC_Os05g50980	SET domain containing protein, expressed	2.01683	0	5.02791	7.04136
MSTRG.1408	6.71216	10.4116	7.67e-05	0.00147897	AT1G28250				LOC_Os07g20410	expressed protein	0.175763	2.57022	3.06917	8.6139
MSTRG.1409	6.91062	-12.85	7.7e-05	0.00148363	AT1G28260	Telomerase activating protein Est1					3.0606	4.19904	6.25856	1.80209
MSTRG.1451	8.08893	8.13408	0.00201577	0.0176633							2.9398	7.44119	4.83745	8.33435
MSTRG.1456	8.9956	-17.3176	1.88e-05	0.000543188	AT1G52670	Single hybrid motif superfamily protein	Cre01.g037850	Acetyl-CoA biotin carboxyl carrier			5.35879	9.21835	0	0
MSTRG.1458	8.64959	-16.6229	4e-05	0.000940765	AT1G15410	aspartate-glutamate racemase family			LOC_Os01g37470	asp/Glu racemase, putative, expressed	3.67173	8.30039	0	0
MSTRG.1458	7.7835	-16.5978	4.11e-05	0.000955825	AT1G15410	aspartate-glutamate racemase family			LOC_Os01g37470	asp/Glu racemase, putative, expressed	3.55262	7.17497	0	0
MSTRG.1460	10.7395	-4.48779	1.74e-05	0.000519133	AT4G29840	Pyridoxal-5'-phosphate-dependent enzyme family protein	Cre10.g451900	Threonine synthase	LOC_Os05g47640	threonine synthase, chloroplast precursor, putative, expressed	10.8888	10.2855	8.91374	5.91492
MSTRG.1465	7.97511	-13.4256	0.000939607	0.00962005	AT4G29590	S-adenosyl-L-methionine-dependent methyltransferases superfamily protein	Cre06.g278236	Putative ubiquinone / menaquinone biosynthesis methyltransferase	LOC_Os01g51530	methyltransferase domain containing protein, expressed	1.93007	10.0467	0	0
MSTRG.1467	9.51111	-5.29927	0.00479134	0.0345068	AT4G32820	Tetratricopeptide repeat (TPR)-like superfamily protein					8.23349	9.7796	8.67316	5.52401
MSTRG.1470	6.57355	-15.8006	8.85e-05	0.00161434	AT3G59650	mitochondrial ribosomal protein L51/S25/CI-B8 family protein	Cre06.g270650	Putative mitochondrial ribosomal protein L43	LOC_Os03g10930	ribosomal protein L51, putative, expressed	4.20207	5.23263	3.28371	0
MSTRG.1479	9.50035	-17.795	1.1e-05	0.000365009	AT4G33000	calcineurin B-like protein 10	Cre08.g363750	(1 of 2) K06268 - serine/threonine-protein phosphatase 2B regulatory subunit (PPP3R, CNB)	LOC_Os01g39770	calcineurin B, putative, expressed	5.69051	8.31322	0	0
MSTRG.1484	9.13623	7.27546	0.00649162	0.0431238	AT5G23260	K-box region and MADS-box transcription factor family protein			LOC_Os02g07430	OsMADS29 - MADS-box family gene with MIKCc type-box, expressed	2.02136	1.48434	5.01684	10.1713
MSTRG.1488	9.70699	7.69553	0.00206962	0.0180301	AT4G26160	atypical CYS HIS rich thioredoxin 1	Cre03.g157800	conserved expressd thioredoxin-like protein, unusual active site WCNAC	LOC_Os05g11090	thioredoxin, putative, expressed	4.30013	10.1149	3.64627	9.24579
MSTRG.1490	9.30727	8.66588	0.000956426	0.00973757	AT1G29580				LOC_Os01g31629	expressed protein	4.37666	6.41559	4.76098	10.1205
MSTRG.1511	8.48049	8.04425	0.000326743	0.00425645	AT5G08580	Calcium-binding EF hand family protein			LOC_Os01g39134	EF hand family protein, putative, expressed	3.53409	8.75667	7.98451	7.79364
MSTRG.1512	9.27618	-14.7252	0.000240504	0.00340058					LOC_Os01g09850	ZOS1-04 - C2H2 zinc finger protein, expressed	3.10938	10.6325	4.82069	0
MSTRG.1522	7.75078	-8.39825	0.00441349	0.032274	AT5G11960	Protein of unknown function (DUF803)	Cre10.g419700	Conserved in the Green Lineage	LOC_Os01g51190	expressed protein	4.49143	0	4.98568	3.96222
MSTRG.1531	8.75413	-8.33513	0.00441114	0.0322689	AT1G17520	Homeodomain-like/winged-helix DNA-binding family protein			LOC_Os01g51154	single myb histone, putative, expressed	3.98436	6.63351	10.5374	3.52114
MSTRG.1551	7.01645	6.04797	0.00344601	0.0267439	AT4G29420	F-box/RNI-like superfamily protein			LOC_Os01g09740	F-box/LRR-repeat protein, putative, expressed	1.54491	8.3099	3.4712	7.55891
MSTRG.1552	8.65604	-9.21635	0.0017842	0.0159887	AT5G05920	deoxyhypusine synthase	Cre08.g369800	Deoxyhypusine synthase	LOC_Os03g52970	deoxyhypusine synthase, putative, expressed	4.73733	6.26824	6.45771	2.45265
MSTRG.1560	9.90564	-10.013	0.00199597	0.0175267	AT1G17720	Protein phosphatase 2A, regulatory subunit PR55	Cre01.g055420	(1 of 1) K04354 - serine/threonine-protein phosphatase 2A regulatory subunit B (PPP2R2)	LOC_Os02g13110	serine/threonine protein phosphatase 2A 55 kDa regulatory subunit B, putative, expressed	7.05114	10.2099	0	2.93099
MSTRG.1561	10.0241	-17.5521	1.45e-05	0.000450275	AT4G29490	Metallopeptidase M24 family protein	Cre07.g342920	(1 of 2) 3.4.13.9 - Xaa-Pro dipeptidase / X-Pro dipeptidase	LOC_Os02g13140	xaa-Pro dipeptidase, putative, expressed	5.85832	9.87948	0	0
MSTRG.1563	9.56056	-11.4405	1.61e-05	0.000489687	AT4G29520		Cre03.g151700	Conserved in the Green Lineage	LOC_Os06g05740	expressed protein	7.31891	7.17992	7.25801	3.69302
MSTRG.1565	8.02295	8.52689	0.000649824	0.00722603	AT1G49880	Erv1/Alr family protein	Cre03.g173200	Thiol oxidase			3.09323	6.56091	5.39522	8.76471
MSTRG.1567	7.22887	-15.6817	0.00010681	0.00185728	AT1G73010	phosphate starvation-induced gene 2			LOC_Os01g52230	phosphoethanolamine/phosphocholine phosphatase, putative, expressed	3.03548	4.65733	1.71639	0
MSTRG.1570	10.6693	-4.7308	1.52e-06	7.52e-05							9.3909	2.60258	9.63839	5.47151
MSTRG.1573	8.14981	-7.6144	0.000108583	0.00188073	AT3G13690	Protein kinase protein with adenine nucleotide alpha hydrolases-like domain			LOC_Os01g41870	protein kinase, putative, expressed	5.60252	4.02587	3.7941	0
MSTRG.1573	10.3793	-16.3419	4.77e-05	0.00105688	AT3G13690	Protein kinase protein with adenine nucleotide alpha hydrolases-like domain			LOC_Os01g41870	protein kinase, putative, expressed	6.18092	5.54255	0	0
MSTRG.1580	10.9838	-4.84661	0.00123528	0.0118819	AT1G14520	myo-inositol oxygenase 1			LOC_Os06g36560	inositol oxygenase, putative, expressed	10.7034	8.97126	10.788	7.55714
MSTRG.1587	9.30441	9.59897	2.53e-05	0.00068011	AT4G29170	Mnd1 family protein	Cre06.g278850	GAJ-like protein	LOC_Os09g10850	meiotic coiled-coil protein 7, putative, expressed	0.396714	3.83167	8.82304	8.75423
MSTRG.1593	7.78589	-9.92984	0.000385022	0.00481489			Cre16.g680300	(1 of 5) 2.3.1.43 - Phosphatidylcholine--sterol O-acyltransferase / Phospholipid--cholesterol acyltransferase			5.97388	6.94359	3.60182	1.41891
MSTRG.1603	8.03249	-7.5825	0.00123536	0.0118819	AT5G56740	histone acetyltransferase of the GNAT family 2			LOC_Os09g17850	acetyltransferase type B catalytic subunit, putative, expressed	6.67586	7.44699	4.38178	0
MSTRG.1604	10.7337	-3.78153	0.00601357	0.0408303	AT4G29230	NAC domain containing protein 75			LOC_Os01g09550	no apical meristem protein, putative, expressed	7.89707	4.47319	8.74864	6.02932
MSTRG.1606	6.21958	-15.5101	0.000127003	0.00212451			Cre16.g686500	(1 of 1) PF03767 - HAD superfamily, subfamily IIIB (Acid phosphatase) (Acid_phosphat_B)	LOC_Os06g36400	HAD superfamily phosphatase, putative, expressed	2.95204	3.04511	0	0
MSTRG.1608	9.67858	-4.62388	0.000359603	0.00458583	AT4G01590	(1 of 2) PF11705 - DNA-directed RNA polymerase III subunit Rpc31 (RNA_pol_3_Rpc31)			LOC_Os07g42080	expressed protein	9.60429	5.64636	3.97923	5.86682
MSTRG.1615	9.93624	-9.30909	3.28e-05	0.000820316	AT5G56590	O-Glycosyl hydrolases family 17 protein			LOC_Os01g53750	glucan endo-1,3-beta-glucosidase precursor, putative, expressed	7.87795	5.11817	8.57964	4.97031
MSTRG.1616	9.67125	10.9615	3.4e-06	0.000142785	AT4G29330	DERLIN-1	Cre12.g523500	DERLIN-1 involved in ER-associated degradation system	LOC_Os05g09550	Der1-like family domain containing protein, expressed	1.02311	7.52793	3.77989	10.5588
MSTRG.1619	7.64553	-16.7868	4.2e-06	0.000169854							4.13699	2.28573	0.86245	0
MSTRG.1622	9.33618	-15.198	0.000155651	0.00247953	AT5G19730	Pectin lyase-like superfamily protein			LOC_Os01g53990	pectinesterase, putative, expressed	3.64226	6.76788	6.73751	0
MSTRG.1623	6.40901	-13.282	0.00104139	0.0103876	AT3G16490	IQ-domain 26			LOC_Os01g09470	IQ calmodulin-binding motif family protein, expressed	2.07017	2.58822	0	0
MSTRG.1624	7.46535	-9.16401	0.000991967	0.00997684	AT3G16490	IQ-domain 26			LOC_Os01g09470	IQ calmodulin-binding motif family protein, expressed	4.23771	8.27089	5.01929	1.41891
MSTRG.1625	7.87658	5.82033	0.00073139	0.00790161	AT4G32850	nuclear poly(a) polymerase			LOC_Os06g36360	expressed protein	2.51315	6.43297	4.76115	9.11654
MSTRG.1625	12.1059	-10.6952	5.09e-05	0.00110068	AT4G32850	nuclear poly(a) polymerase			LOC_Os06g36360	expressed protein	8.57939	10.0725	9.90528	7.21382
MSTRG.1625	10.6989	-10.0601	1.73e-05	0.000517298	AT4G32850	nuclear poly(a) polymerase			LOC_Os06g36360	expressed protein	8.96908	7.53402	8.94406	2.70619
MSTRG.1639	8.58603	-16.8025	7.98e-06	0.00028272	AT5G48120	ARM repeat superfamily protein			LOC_Os07g08050	expressed protein	5.02384	6.5154	4.3165	2.4679
MSTRG.1640	8.95267	-16.4012	5.07e-05	0.00109813	AT2G25840	Nucleotidylyl transferase superfamily protein	Cre05.g238322	(1 of 1) PTHR10055//PTHR10055:SF9 - TRYPTOPHANYL-TRNA SYNTHETASE // PROTEIN OVULE ABORTION 4	LOC_Os01g54020	tRNA synthetase, putative, expressed	3.41657	7.01962	0	0
MSTRG.1645	6.40335	-13.451	0.000819328	0.00864267	AT1G35190	2-oxoglutarate (2OG) and Fe(II)-dependent oxygenase superfamily protein	Cre10.g466700	(1 of 1) PTHR10209:SF146 - 2-OXOGLUTARATE (2OG) AND FE(II)-DEPENDENT OXYGENASE SUPERFAMILY PROTEIN-RELATED	LOC_Os01g09300	oxidoreductase, putative, expressed	2.72681	0	0	0
MSTRG.1646	10.8027	-6.14403	0.000751447	0.00807785	AT1G79750	NADP-malic enzyme 4	Cre06.g251400	NADP-dependent malic enzyme	LOC_Os01g52500	NADP-dependent malic enzyme, putative, expressed	9.35528	10.673	10.1466	5.28005
MSTRG.1654	7.30734	6.26109	0.00159596	0.0145965	AT5G08400	Protein of unknown function (DUF3531)			LOC_Os02g58120	oxidoreductase/ transition metal ion binding protein, putative, expressed	1.12537	8.35882	5.39243	6.38357
MSTRG.1660	8.69042	-7.50887	0.00560538	0.0386274	AT1G52150	Homeobox-leucine zipper family protein / lipid-binding START domain-containing protein					3.57698	8.42527	6.7751	3.46242
MSTRG.1664	9.8576	-23.8154	2.4e-09	3.63e-07	AT1G77180	chromatin protein family	Cre01.g051100	(1 of 1) K06063 - SNW domain-containing protein 1 (SNW1, SKIIP, SKIP)	LOC_Os02g52250	SKIP/SNW domain containing protein, expressed	5.12188	10.9315	5.37415	0
MSTRG.1664	8.09015	8.15051	0.00636476	0.0425291	AT1G77180	chromatin protein family	Cre01.g051100	(1 of 1) K06063 - SNW domain-containing protein 1 (SNW1, SKIIP, SKIP)	LOC_Os02g52250	SKIP/SNW domain containing protein, expressed	0.0737642	7.89843	3.54441	6.99991
MSTRG.1668	9.37944	-9.57988	0.000676315	0.00743103	AT3G16310	mitotic phosphoprotein N' end (MPPN) family protein	Cre12.g553050	(1 of 1) K14313 - nuclear pore complex protein Nup53 (NUP35, NUP53)	LOC_Os01g10350	MPPN domain containing protein, expressed	5.27567	8.3309	7.37974	3.63846
MSTRG.1676	7.02714	5.06632	0.00720505	0.0468982	AT3G16260	tRNAse Z4	Cre01.g039900	RNase Z-like protein	LOC_Os01g13150	metallo-beta-lactamase family protein, putative, expressed	2.10972	7.52545	6.46146	6.99537
MSTRG.1678	8.55129	-15.5818	1.39e-05	0.000436907	AT5G19670	Exostosin family protein					4.42389	5.12532	6.17603	2.39295
MSTRG.1685	8.90363	-21.5147	1.08e-08	1.31e-06	AT1G10340	Ankyrin repeat family protein	Cre05.g231100	(1 of 2) PF00023//PF12796 - Ankyrin repeat (Ank) // Ankyrin repeats (3 copies) (Ank_2)	LOC_Os07g34390	ankyrin repeat family protein, putative, expressed	4.02954	9.51044	2.27795	0
MSTRG.1688	9.18693	-7.93901	0.000873136	0.00905919	AT2G20050	protein serine/threonine phosphatases;protein kinases;catalytics;cAMP-dependent protein kinase regulators;ATP binding;protein serine/threonine phosphatases	Cre10.g443550	(1 of 1) PTHR24353//PTHR24353:SF80 - CYCLIC NUCLEOTIDE-DEPENDENT PROTEIN KINASE // PROTEIN PHOSPHATASE 2C AND CYCLIC NUCLEOTIDE-BINDING/KINASE DOMAIN-CONTAINING PROTEIN	LOC_Os02g17970	AGC_PKA/PKG_like.1 - ACG kinases include homologs to PKA, PKG and PKC, expressed	6.81236	10.3939	3.08814	1.95214
MSTRG.1705	11.4036	-5.23177	0.001705	0.0154262	AT5G11560	catalytics	Cre01.g042550	(1 of 1) PTHR21573:SF0 - ER MEMBRANE PROTEIN COMPLEX SUBUNIT 1	LOC_Os05g14170	expressed protein	10.348	10.5326	11.8991	6.83617
MSTRG.1709	10.2743	8.61989	0.000181615	0.00276879	AT4G29100	basic helix-loop-helix (bHLH) DNA-binding superfamily protein			LOC_Os02g17680	ethylene-responsive protein related, putative, expressed	2.31202	2.6528	4.42054	11.5139
MSTRG.1728	9.92199	-10.7919	1.58e-06	7.73e-05	AT4G29010	Enoyl-CoA hydratase/isomerase family	Cre16.g695050	3-hydroxyacyl-CoA dehydrogenase	LOC_Os02g17390	3-hydroxyacyl-CoA dehydrogenase, putative, expressed	7.48831	10.7721	5.8897	4.18369
MSTRG.1732	9.51639	-8.6476	0.00257309	0.0212824					LOC_Os02g17360	PPR repeat domain containing protein, putative, expressed	4.54371	8.61529	10.0627	1.50196
MSTRG.1735	8.34591	-10.3216	0.000408266	0.00501173	AT2G43940	S-adenosyl-L-methionine-dependent methyltransferases superfamily protein	Cre04.g215600	(1 of 1) PTHR32183:SF6 - THIOCYANATE METHYLTRANSFERASE 1-RELATED	LOC_Os06g06040	expressed protein	4.75705	7.11842	5.5229	2.42215
MSTRG.1751	12.4466	-4.56704	7.65e-05	0.00147688	AT2G25737	Sulfite exporter TauE/SafE family protein			LOC_Os09g17600	membrane protein, putative, expressed	12.6612	11.9992	11.3849	8.53016
MSTRG.1758	11.6886	4.03472	0.000575831	0.00658078	AT1G52280	RAB GTPase homolog G3D	Cre06.g311900	RAB-Like GTP binding Protein	LOC_Os01g12730	ras-related protein, putative, expressed	9.72126	9.90814	12.4283	11.5159
MSTRG.1766	10.9348	-3.2618	0.000298262	0.0039873	AT5G25400	Nucleotide-sugar transporter family protein	Cre08.g382350	UMAMIT (Usually Multiple Acids Move In and Out Transporters) type transporter	LOC_Os05g41480	domain of unknown function, DUF250 domain containing protein, expressed	11.3437	11.0911	10.9353	8.15097
MSTRG.1775	10.0466	6.77871	0.00451003	0.0328435	AT2G26830	Protein kinase superfamily protein	Cre06.g291600	Ethanolamine kinase	LOC_Os09g26700	choline/ethanolamine kinase, putative, expressed	5.06251	8.66986	9.49211	8.80897
MSTRG.1778	7.76184	8.60029	1.19e-05	0.0003852	AT5G35460	(1 of 1) PF10998 - Protein of unknown function (DUF2838) (DUF2838)	Cre14.g620200	(1 of 2) PF10998 - Protein of unknown function (DUF2838) (DUF2838)	LOC_Os01g40280	integral membrane protein, putative, expressed	1.18011	5.05981	6.80224	8.79327
MSTRG.1779	9.84974	5.12061	0.000892718	0.00922777					LOC_Os06g05530	RNA recognition motif containing protein, putative, expressed	4.25298	6.81413	8.52348	8.9648
MSTRG.1789	10.222	-17.067	2.48e-05	0.000670988	AT5G20060	alpha/beta-Hydrolases superfamily protein			LOC_Os01g07960	acyl-protein thioesterase, putative, expressed	3.91446	0	6.30031	0
MSTRG.1793	9.49519	-9.90592	0.000600326	0.00679656	AT2G26710	Cytochrome P450 superfamily protein			LOC_Os02g11020	cytochrome P450 72A1, putative, expressed	4.67422	10.718	9.0217	1.58283
MSTRG.1809	11.8084	6.18609	1.14e-06	5.92e-05	AT1G80300	nucleotide transporter 1	Cre08.g358526	Plastidic ADP/ATP translocase	LOC_Os01g45910	plastidic ATP/ADP-transporter, putative, expressed	6.11458	8.9985	10.3115	13.6122
MSTRG.1815	10.6059	6.14134	8.59e-05	0.00158282							5.12583	8.18311	4.3056	10.0908
MSTRG.1818	12.7556	3.90699	0.00213816	0.0185061	AT2G26900	Sodium Bile acid symporter family			LOC_Os01g45750	bile acid sodium symporter family protein, putative, expressed	10.5153	12.0698	11.8206	12.2146
MSTRG.1821	9.83728	-4.13637	0.00503285	0.0357738	AT2G26730	Leucine-rich repeat protein kinase family protein			LOC_Os01g42294	inactive receptor kinase At2g26730 precursor, putative, expressed	8.00597	9.32049	6.27123	3.60072
MSTRG.1831	8.5561	-16.7505	3.49e-05	0.000857476	AT4G32570	TIFY domain protein 8					3.71355	6.71367	0	0
MSTRG.1833	8.9626	-8.13737	6.98e-05	0.00138633					LOC_Os06g35520	peroxidase precursor, putative, expressed	8.51029	3.49374	1.31468	3.01331
MSTRG.1834	6.35065	-15.5472	1.58e-06	7.73e-05					LOC_Os06g35520	peroxidase precursor, putative, expressed	6.00433	1.246	0	1.7395
MSTRG.1837	7.27924	-14.6665	8.39e-07	4.56e-05	AT5G19930	Protein of unknown function DUF92, transmembrane	Cre17.g726350	(1 of 2) KOG4491 - Predicted membrane protein	LOC_Os01g32280	transmembrane protein, putative, expressed	3.30057	6.39576	4.701	0
MSTRG.1843	8.0276	-12.9994	0.000957812	0.00973951	AT3G59650	mitochondrial ribosomal protein L51/S25/CI-B8 family protein	Cre06.g270650	Putative mitochondrial ribosomal protein L43	LOC_Os03g10930	ribosomal protein L51, putative, expressed	3.61892	1.84433	3.2205	3.52252
MSTRG.1848	9.82058	8.4916	0.000610801	0.00689099							3.90259	7.7995	9.16734	8.6325
MSTRG.1855	8.31364	-13.7225	0.000122881	0.00207345			Cre10.g423950	(1 of 1) PTHR12952//PTHR12952:SF0 - SYS1 // PROTEIN SYS1 HOMOLOG-RELATED	LOC_Os01g41040	SCF apoptosis response protein, putative, expressed	2.36624	7.99236	8.72639	0
MSTRG.1863	10.1343	-8.60641	0.000310087	0.0040994	AT1G80000	CASC3/Barentsz eIF4AIII binding	Cre10.g456700	Exon Junction Complex component	LOC_Os01g41190	glycine-rich protein, putative, expressed	4.92536	10.8139	9.98592	4.44944
MSTRG.1874	8.75711	-12.6587	1.78e-06	8.57e-05	AT3G06540	Rab escort protein	Cre10.g425550	(1 of 1) PTHR11787//PTHR11787:SF4 - RAB GDP-DISSOCIATION INHIBITOR // RAB PROTEINS GERANYLGERANYLTRANSFERASE COMPONENT A	LOC_Os01g16354	rab GDP dissociation inhibitor alpha, putative, expressed	3.58932	7.04634	3.46301	2.25056
MSTRG.1885	9.00099	-6.89575	0.00339822	0.0264471	AT2G25730	(1 of 1) PTHR22835:SF45 - ZINC FINGER FYVE DOMAIN CONTAINING PROTEIN			LOC_Os01g40990	expressed protein	5.77206	9.82766	5.69507	2.68702
MSTRG.1901	9.01303	-10.3669	0.000270437	0.00370745	AT3G24503	aldehyde dehydrogenase 2C4			LOC_Os01g40860	aldehyde dehydrogenase, putative, expressed	4.92833	10.0692	8.09204	0.894938
MSTRG.1903	7.9344	14.678	5.45e-08	4.81e-06	AT4G32660	Protein kinase superfamily protein	Cre08.g380600	(1 of 1) K08287 - dual-specificity kinase (E2.7.12.1)	LOC_Os01g40840	serine/threonine-protein kinase AFC3, putative, expressed	1.65017	8.25676	4.62785	7.2909
MSTRG.1904	8.1054	-7.22189	0.004403	0.032222			Cre16.g666200	MUT9 related kinase, serine/threonine protein kinase			5.45168	3.08187	8.57896	5.7938
MSTRG.1908	9.0679	-6.5107	0.00334653	0.0261288	AT4G09830	Uncharacterised conserved protein UCP009193			LOC_Os01g40690	holocarboxylase synthetase, putative, expressed	5.58112	9.40046	7.72117	6.33738
MSTRG.1912	7.84203	-10.7684	0.00702277	0.045981							3.66698	2.74584	0	1.34895
MSTRG.1913	5.82246	-13.8078	0.000652179	0.00723784	AT1G71696	carboxypeptidase D, putative	Cre07.g335900	(1 of 1) 3.4.17.3 - Lysine carboxypeptidase / Lysine(arginine) carboxypeptidase	LOC_Os06g05240	zinc carboxypeptidase family protein, putative, expressed	2.04956	4.94297	0	0
MSTRG.1913	7.38095	-15.8253	9.23e-05	0.00166144	AT1G71696	carboxypeptidase D, putative	Cre07.g335900	(1 of 1) 3.4.17.3 - Lysine carboxypeptidase / Lysine(arginine) carboxypeptidase	LOC_Os06g05240	zinc carboxypeptidase family protein, putative, expressed	2.99631	3.54634	0	0
MSTRG.1913	8.18656	-4.67759	0.00500808	0.0356398	AT1G71696	carboxypeptidase D, putative	Cre07.g335900	(1 of 1) 3.4.17.3 - Lysine carboxypeptidase / Lysine(arginine) carboxypeptidase	LOC_Os06g05240	zinc carboxypeptidase family protein, putative, expressed	7.13165	6.28556	3.32531	4.34695
MSTRG.1920	8.69395	-9.51983	0.000846911	0.00885349			Cre06.g267000	(1 of 1) 4.3.1.4 - Formimidoyltetrahydrofolate cyclodeaminase / Formiminotetrahydrofolate cyclodeaminase	LOC_Os03g38540	folic acid binding protein, putative, expressed	5.30898	5.86217	4.03737	2.48307
MSTRG.1923	10.0807	-9.85055	3.89e-08	3.69e-06	AT4G27390				LOC_Os05g42280	expressed protein	9.88018	9.87516	5.61115	2.08905
MSTRG.1924	5.7777	-21.1188	1.21e-07	9.25e-06							3.5377	5.28709	3.68686	0
MSTRG.1935	5.87477	-15.1905	0.000174591	0.00269482					LOC_Os03g38500	expressed protein	2.80445	1.08884	0	0
MSTRG.1940	7.9851	5.66162	0.00101375	0.0101643	AT4G05018						2.34114	6.41886	3.02967	8.66366
MSTRG.1942	8.95511	-7.72641	0.000137321	0.00226195	AT5G54250	cyclic nucleotide-gated cation channel 4			LOC_Os01g57370	cyclic nucleotide-gated ion channel 2, putative, expressed	7.08955	9.60835	2.52012	0.826357
MSTRG.1944	8.96899	-7.46222	0.00392819	0.0294865	AT4G27360	Dynein light chain type 1 family protein					5.60278	9.61208	8.50871	4.35603
MSTRG.1947	7.87027	-16.6269	3.99e-05	0.000939233	AT4G28230						3.9527	4.03279	4.00068	0
MSTRG.1955	10.151	-6.85129	8.82e-05	0.00161156	AT5G54110	membrane-associated mannitol-induced			LOC_Os07g37270	MSP domain containing protein, putative, expressed	9.41081	9.70474	10.006	4.85029
MSTRG.1967	7.3069	-9.91816	0.00020771	0.00304353							7.48885	1.96933	4.16949	0
MSTRG.1971	9.67323	-9.19511	4.52e-05	0.00101884			Cre01.g028423	(1 of 1) 4.1.1.25 - Tyrosine decarboxylase / L-tyrosine carboxy-lyase	LOC_Os10g26110	decarboxylase, putative, expressed	8.55059	4.50168	5.57852	2.04437
MSTRG.1973	9.09611	-8.21049	0.000667037	0.0073751	AT4G03270	Cyclin D6;1	Cre06.g284350	D-type cyclin			6.6422	5.93177	7.46764	4.78658
MSTRG.1982	10.3493	-17.2868	1.94e-05	0.000558683	AT4G03260	Outer arm dynein light chain 1 protein			LOC_Os07g01550	leucine rich repeat domain containing protein, putative, expressed	4.00409	11.656	0	0
MSTRG.1984	10.7106	-7.67469	0.00118593	0.0115324	AT4G27310	B-box type zinc finger family protein			LOC_Os08g08120	B-box zinc finger family protein, putative, expressed	8.18797	12.6864	4.95699	3.34024
MSTRG.1990	10.0554	-4.66809	0.00678585	0.0447596			Cre12.g525400	Protein tyrosine kinase	LOC_Os11g34624	TKL_IRAK_DUF26-lc.29 - DUF26 kinases have homology to DUF26 containing loci, expressed	8.8283	8.56074	4.33001	4.91118
MSTRG.1991	6.57371	-14.7641	0.000265712	0.00367066			Cre12.g525400	Protein tyrosine kinase	LOC_Os11g34624	TKL_IRAK_DUF26-lc.29 - DUF26 kinases have homology to DUF26 containing loci, expressed	2.33523	5.72022	0.328314	0
MSTRG.1992	6.97826	-15.8653	1.2e-09	2.21e-07			Cre12.g525400	Protein tyrosine kinase	LOC_Os11g34624	TKL_IRAK_DUF26-lc.29 - DUF26 kinases have homology to DUF26 containing loci, expressed	5.26074	6.53394	2.21797	1.26706
MSTRG.2010	6.79833	-7.73152	0.00751245	0.0484111	AT5G23810	amino acid permease 7					3.15449	4.73416	2.94352	1.37062
MSTRG.2020	9.74631	-8.25588	0.000818131	0.00863652	AT5G12210	RAB geranylgeranyl transferase beta subunit 1	Cre01.g053500	(1 of 1) K05956 - geranylgeranyl transferase type-2 subunit beta [EC:2.5.1.60] (RABGGTB)	LOC_Os08g40140	geranylgeranyl transferase type-2 subunit beta, putative, expressed	5.26297	8.55494	9.67442	4.28849
MSTRG.2026	8.59316	-23.8985	2.1e-09	3.25e-07	AT1G74340	dolichol phosphate-mannose biosynthesis regulatory protein-related			LOC_Os02g04725	dolichol phosphate-mannose biosynthesis regulatory protein, putative, expressed	5.40007	0.983873	5.15314	0
MSTRG.2029	8.58505	9.14427	0.000825403	0.00868369					LOC_Os07g36170	chitin-inducible gibberellin-responsive protein, putative, expressed	0.520234	10.2363	2.33333	8.57939
MSTRG.2033	8.4976	10.0859	0.000769735	0.00822423	AT5G54630	zinc finger protein-related			LOC_Os01g57650	ZOS1-12 - C2H2 zinc finger protein, expressed	2.23496	5.91582	4.66628	9.03928
MSTRG.2034	6.21993	-14.5794	0.00031656	0.00416016					LOC_Os04g27340	terpene synthase, putative, expressed	2.77465	0.541976	0	0
MSTRG.2035	5.22081	-14.5842	0.000315114	0.0041523					LOC_Os04g27340	terpene synthase, putative, expressed	2.20582	1.62478	0.724234	0
MSTRG.2038	9.30154	8.40281	0.00250671	0.0208759	AT3G01390	vacuolar membrane ATPase 10	Cre11.g468550	Vacuolar ATP synthase subunit G	LOC_Os04g51270	vacuolar ATPase G subunit, putative, expressed	4.95749	5.59413	4.65991	9.74283
MSTRG.2040	11.4213	-4.41737	0.00427908	0.0315772	AT1G27760	interferon-related developmental regulator family protein / IFRD protein family	Cre03.g202500	(1 of 1) PTHR12354 - INTERFERON-RELATED DEVELOPMENTAL REGULATOR	LOC_Os03g33590	interferon-related developmental regulator, putative, expressed	10.4655	11.9185	11.2232	7.62496
MSTRG.2050	9.74145	6.45006	6.53e-05	0.00132679			Cre05.g241636	(1 of 1) PTHR23042:SF72 - TRANSCRIPTION FACTOR BHLH104-RELATED			3.72238	7.97376	2.96604	11.4559
MSTRG.2060	8.03892	-14.1592	0.000476529	0.00567005			Cre16.g654900	(1 of 55) 2.7.12.1 - Dual-specificity kinase			2.18111	8.7011	0	0
MSTRG.2064	9.64358	-22.2836	2.78e-09	4.17e-07			Cre16.g654900	(1 of 55) 2.7.12.1 - Dual-specificity kinase			4.23454	6.44278	1.31468	0
MSTRG.2068	8.93157	7.72197	0.00320826	0.0253766	AT3G21865	peroxin 22	Cre06.g283150		LOC_Os04g53690	expressed protein	3.16655	8.29692	8.30879	7.64979
MSTRG.2072	7.38287	7.59123	0.000161003	0.00253354	AT3G20720	(1 of 1) PTHR22774:SF11 - PROTEIN C44H4.4			LOC_Os04g53670	expressed protein	1.30223	8.01692	6.35623	8.03009
MSTRG.2086	9.44318	-15.874	2.84e-07	1.85e-05	AT5G28910	(1 of 2) PTHR13132 - ALPHA- 1,6 -FUCOSYLTRANSFERASE	Cre10.g449050	(1 of 3) 2.4.1.68 - Glycoprotein 6-alpha-L-fucosyltransferase / Guanosine diphosphofucose-glycoprotein fucosyltransferase			5.04715	9.77496	9.67452	2.61319
MSTRG.2092	10.2838	-7.44703	0.000108644	0.00188073	AT1G11545	xyloglucan endotransglucosylase/hydrolase 8			LOC_Os07g34580	glycosyl hydrolases family 16, putative, expressed	9.35871	9.30841	9.05115	3.68283
MSTRG.2094	8.63519	-15.82	8.26e-05	0.00155025	AT4G04900	ROP-interactive CRIB motif-containing protein 10			LOC_Os02g06660	P21-Rho-binding domain containing protein, putative, expressed	3.71096	5.76574	2.33333	0
MSTRG.2101	10.5106	16.956	4.82e-10	1.04e-07	AT1G61770	Chaperone DnaJ-domain superfamily protein			LOC_Os12g15590	heat shock protein DnaJ, putative, expressed	1.78771	8.04304	7.77173	9.52006
MSTRG.2102	5.90349	-12.3424	0.00213951	0.0185061	AT5G54750	Transport protein particle (TRAPP) component	Cre03.g145607	Component of TRAPP complex	LOC_Os03g28400	transport protein particle component, Bet3, domain containing protein, expressed	2.50528	3.81357	0	0
MSTRG.2106	8.98304	6.07235	0.000712627	0.00774652							2.19062	7.43043	8.49304	8.58677
MSTRG.2108	10.9897	-10.0884	5.47e-05	0.00115376	AT1G50840	polymerase gamma 2	Cre08.g363837	Putative DNA polymerase gamma, organellar	LOC_Os08g07840	PolI-like DNA polymerase, putative, expressed	6.35561	10.7603	9.19555	5.5067
MSTRG.2110	9.05814	5.08	0.00235494	0.0198548	AT1G61870	pentatricopeptide repeat 336			LOC_Os01g58080	membrane-associated salt-inducible protein, putative, expressed	4.58034	8.92358	7.9723	9.59024
MSTRG.2116	5.83123	-14.8783	0.000237018	0.00337212	AT5G17800	myb domain protein 56			LOC_Os01g16810	MYB family transcription factor, putative, expressed	2.51178	4.0024	4.06313	0
MSTRG.2119	7.99345	-16.3335	2.88e-06	0.000127076					LOC_Os05g40890	expressed protein	5.07559	7.27292	2.21797	0
MSTRG.2128	8.83661	-8.6671	0.00276875	0.0226111			Cre06.g310050	Conserved in the Plant Lineage			4.1654	6.45932	2.27795	3.92621
MSTRG.2152	5.51332	-14.9154	0.000228567	0.00328211							2.82429	3.93587	2.15254	0
MSTRG.2154	9.57982	-24.0178	4.88e-14	5.91e-11	AT4G17740	Peptidase S41 family protein	Cre10.g420550	C-terminal peptidase 4	LOC_Os02g57060	OsCttP2 - Putative C-terminal processing peptidase homologue, expressed	5.38928	6.449	5.14285	0
MSTRG.2170	10.3329	-7.48317	0.00162357	0.0148001	AT4G33030	sulfoquinovosyldiacylglycerol 1	Cre16.g656400	UDP-sulfoquinovose synthase	LOC_Os05g32140	NAD dependent epimerase/dehydratase family protein, putative, expressed	7.09404	8.9404	9.13728	3.00617
MSTRG.2171	9.47809	6.71241	0.00139433	0.0130924	AT2G34570	PIN domain-like family protein	Cre11.g480800	(1 of 1) K14773 - U3 small nucleolar RNA-associated protein 23 (UTP23)	LOC_Os02g26850	rRNA-processing protein FCF, putative, expressed	1.96739	1.68772	5.56304	9.26681
MSTRG.2198	6.83462	13.3177	1.38e-05	0.00043439							1.62627	7.08007	3.04969	5.92407
MSTRG.2211	9.42355	-7.22728	0.00030253	0.00402494	AT3G17930	(1 of 1) PF11460 - Protein of unknown function (DUF3007) (DUF3007)	Cre01.g000850	Conserved in the Plant Lineage and Diatoms	LOC_Os01g59080	expressed protein	8.11046	9.98012	5.48325	2.86481
MSTRG.2217	7.32009	7.0956	0.00434709	0.0319694	AT3G56930	DHHC-type zinc finger family protein			LOC_Os12g03730	zinc finger DHHC domain-containing protein, putative, expressed	1.60778	5.08009	0	8.81478
MSTRG.2218	10.3648	-5.9582	0.000822297	0.00866162			Cre12.g510050	Copper target homolog 1, chloroplast precursor, functional variant			8.85195	4.87347	6.79977	3.94291
MSTRG.2228	9.22678	-6.48833	3e-05	0.00076949	AT5G21170	5'-AMP-activated protein kinase beta-2 subunit protein	Cre10.g457500	(1 of 1) K07199 - 5'-AMP-activated protein kinase, regulatory beta subunit (PRKAB)	LOC_Os03g20340	SNF1-related protein kinase regulatory subunit beta-1, putative, expressed	7.52027	3.77487	6.0796	3.07377
MSTRG.2230	8.6571	-16.3733	5.22e-05	0.00111882	AT3G03810	O-fucosyltransferase family protein			LOC_Os05g04190	growth regulator related protein, putative, expressed	3.52849	9.142	0	0
MSTRG.2235	7.92341	-21.3081	9.51e-08	7.49e-06					LOC_Os05g41240	Myb-like DNA-binding domain containing protein, putative, expressed	3.96935	5.40287	0	0
MSTRG.2242	8.922	-6.68278	0.00769219	0.0492092					LOC_Os03g25150	transposon protein, putative, unclassified, expressed	6.32988	10.5741	4.11891	1.53414
MSTRG.2245	8.55102	-16.4288	2.44e-12	1.97e-09	AT5G12200	pyrimidine 2	Cre02.g097000	Dihydropyrimidinase	LOC_Os01g59340	dihydropyrimidinase, putative, expressed	5.58825	1.87109	8.4333	2.37458
MSTRG.2246	12.1889	-6.67396	1.4e-05	0.000438566			Cre01.g033950	3'-5' exonuclease with GRF zinc finger domain	LOC_Os01g17279	exonuclease, putative, expressed	11.7306	10.4921	12.4357	7.0516
MSTRG.2247	9.09978	-10.1894	1e-06	5.31e-05	AT5G06970	Protein of unknown function (DUF810)	Cre11.g467500	(1 of 1) PF05664 - Plant family of unknown function (DUF810) (DUF810)	LOC_Os03g47930	expressed protein	7.55512	9.18927	5.43456	4.56325
MSTRG.2265	7.1794	-13.8911	2.18e-05	0.00061041							3.27137	5.50691	5.40826	1.7395
MSTRG.2276	9.97293	-9.97997	3.76e-06	0.000156043	AT5G12260				LOC_Os01g18060	sugar transporter superfamily, putative, expressed	6.99258	9.71056	9.01349	4.91908
MSTRG.2277	5.18211	8.01791	0.00404792	0.0302283	AT2G26770	plectin-related			LOC_Os01g59130	proline-rich family protein, putative, expressed	0.419608	1.39403	0	7.08475
MSTRG.2282	9.07506	-10.294	9.57e-05	0.00170775	AT5G26960	Galactose oxidase/kelch repeat superfamily protein			LOC_Os11g04330	OsFBK24 - F-box domain and kelch repeat containing protein, expressed	6.52683	7.28591	7.10777	1.80209
MSTRG.2283	9.38939	-8.3975	0.00120195	0.0116473	AT2G39260	binding;RNA binding	Cre17.g729250	Putative UPF2 regulator of nonsense transcripts	LOC_Os02g42040	MIF4G domain containing protein, putative, expressed	5.9645	10.0014	4.88084	6.06791
MSTRG.2294	7.03204	-18.9805	2.61e-07	1.73e-05							2.81683	6.51782	4.55036	0
MSTRG.2298	8.00736	4.19281	0.00417255	0.0310037	AT2G26920	Ubiquitin-associated/translation elongation factor EF1B protein	Cre03.g169650		LOC_Os05g33850	UBA/TS-N domain containing protein, expressed	3.98673	6.34608	6.5961	9.26906
MSTRG.2304	9.10541	-8.5462	9.04e-05	0.00164303	AT2G40830	RING-H2 finger C1A	Cre12.g544327	(1 of 6) PTHR14155 - RING FINGER DOMAIN-CONTAINING	LOC_Os03g22830	zinc finger, C3HC4 type domain containing protein, expressed	7.83514	7.04726	6.10047	6.05979
MSTRG.2308	10.7399	-17.7535	1.74e-10	5.1e-08	AT1G45000	AAA-type ATPase family protein	Cre17.g710150	26S proteasome regulatory subunit	LOC_Os02g10640	26S protease regulatory subunit, putative, expressed	9.72641	9.80919	0	3.69329
MSTRG.2308	9.32412	9.85435	0.000977859	0.00987597	AT1G45000	AAA-type ATPase family protein	Cre17.g710150	26S proteasome regulatory subunit	LOC_Os02g10640	26S protease regulatory subunit, putative, expressed	1.72905	0.530297	10.094	7.51015
MSTRG.2322	10.2026	-8.5181	0.00160294	0.0146465	AT2G41540	6-phosphogluconate dehydrogenase family protein			LOC_Os01g71280	glycerol-3-phosphate dehydrogenase, putative, expressed	7.1038	8.7446	7.05394	3.08782
MSTRG.2335	7.82887	-13.4103	0.000960114	0.00975269	AT1G53440	Leucine-rich repeat transmembrane protein kinase	Cre03.g144324	(1 of 546) 2.7.11.1 - Non-specific serine/threonine protein kinase / Threonine-specific protein kinase	LOC_Os09g17630	receptor-like protein kinase 2, putative, expressed	2.0412	5.52618	0	0
MSTRG.2336	11.9898	7.91866	0.000597673	0.00677841	AT1G78600	light-regulated zinc finger protein 1			LOC_Os05g11510	B-box zinc finger family protein, putative, expressed	7.83118	9.79886	6.36286	11.2921
MSTRG.2336	8.08806	-9.44706	0.000304422	0.0040386	AT1G78600	light-regulated zinc finger protein 1			LOC_Os05g11510	B-box zinc finger family protein, putative, expressed	5.36454	6.23641	9.30492	0
MSTRG.2341	8.67692	-9.0231	0.000110107	0.00190266					LOC_Os05g44190	expressed protein	5.99011	8.2789	5.8131	4.96228
MSTRG.2342	5.79931	-12.8812	0.00146868	0.0136516	AT1G78580	trehalose-6-phosphate synthase	Cre16.g686200	Trehalose-6-phosphate synthase/phosphatase	LOC_Os05g44210	trehalose-6-phosphate synthase, putative, expressed	1.61176	8.12716	0	0
MSTRG.2346	6.43787	10.5147	0.00516852	0.0364558	AT1G29640	Protein of unknown function, DUF584			LOC_Os11g05600	DUF584 domain containing protein, putative, expressed	0	5.36968	0	8.13085
MSTRG.2347	6.34161	6.77969	0.000259898	0.00360378							1.17593	8.12582	3.59754	6.85837
MSTRG.2366	11.1636	-3.17886	0.00717335	0.0467862	AT2G20670	Protein of unknown function (DUF506)			LOC_Os01g54340	plant-specific domain TIGR01615 family protein, expressed	10.9584	7.70241	8.57516	8.37932
MSTRG.2368	8.02181	3.88252	0.00503314	0.0357738	AT5G65820	Pentatricopeptide repeat (PPR) superfamily protein			LOC_Os03g51840	PPR repeat containing protein, expressed	2.66553	5.15601	5.4617	7.3427
MSTRG.2375	9.53323	-7.99309	0.00514066	0.03629	AT2G33770	phosphate 2			LOC_Os05g48390	ubiquitin conjugating enzyme protein, putative, expressed	5.03063	10.205	5.26198	5.44215
MSTRG.2379	10.4969	-4.6716	6.95e-05	0.00138455	AT4G03560	two-pore channel 1			LOC_Os01g48680	two pore calcium channel protein 1, putative, expressed	9.58384	8.78422	9.27836	6.20775
MSTRG.2384	5.01449	-11.6706	0.0036945	0.028119							2.21947	5.26871	3.28371	0
MSTRG.2388	7.5918	6.37617	0.00176345	0.0158514	AT3G12685	Acid phosphatase/vanadium-dependent haloperoxidase-related protein			LOC_Os06g33930	Divergent PAP2 family domain containing protein, expressed	0.560256	6.69429	8.52925	6.14137
MSTRG.2395	9.17544	9.23167	4.91e-06	0.00019493	AT3G14450	CTC-interacting domain 9					1.59464	9.03034	5.6341	10.2513
MSTRG.2400	9.8055	-17.545	1.46e-05	0.000451684	AT3G12670	CTP synthase family protein	Cre09.g406050	CTP synthase	LOC_Os01g43020	CTP synthase, putative, expressed	4.06823	0	0	0
MSTRG.2401	8.46105	-13.7955	3.9e-05	0.000927001	AT1G54350	ABC transporter family protein	Cre10.g439000	(1 of 3) 3.6.3.47 - Fatty-acyl-CoA-transporting ATPase	LOC_Os01g11946	ABC transporter, ATP-binding protein, putative, expressed	3.49475	9.462	3.71224	2.19877
MSTRG.2404	9.12707	10.5436	0.00434553	0.0319694	AT4G20260	plasma-membrane associated cation-binding protein 1			LOC_Os02g18410	salt stress root protein RS1, putative, expressed	0	9.57187	0	8.17041
MSTRG.2406	5.40353	9.38974	0.00534196	0.0372763	AT1G78420	RING/U-box superfamily protein			LOC_Os02g14720	expressed protein	0	3.48736	2.89625	7.01164
MSTRG.2407	5.52102	-14.9922	0.000212076	0.00310047	AT1G78430	ROP interactive partner 2			LOC_Os05g43870	myosin heavy chain-related, putative, expressed	2.71698	0	0	0
MSTRG.2407	8.15844	-16.9214	2.9e-05	0.000748762	AT1G78430	ROP interactive partner 2			LOC_Os05g43870	myosin heavy chain-related, putative, expressed	5.06911	3.30388	0	0
MSTRG.2409	10.822	7.73741	0.000425665	0.00517612	AT2G34560	P-loop containing nucleoside triphosphate hydrolases superfamily protein	Cre10.g446400	Similar to Katanin p60 catalytic subunit	LOC_Os01g48270	AAA-type ATPase family protein, putative, expressed	6.56611	8.07328	9.74352	10.1363
MSTRG.2411	10.1806	-6.24506	0.000256578	0.00358305	AT1G52310	protein kinase family protein / C-type lectin domain-containing protein	Cre12.g525400	Protein tyrosine kinase	LOC_Os01g01410	TKL_IRAK_C-LEC.1 - TKL_IRAK_C-LEC has homology to C-type lectin receptors, expressed	9.07766	9.08883	10.4376	4.39733
MSTRG.2420	8.84846	13.6523	7.36e-07	4.1e-05	AT1G26750	(1 of 1) K17402 - small subunit ribosomal protein S23 (MRPS23)	Cre12.g530500		LOC_Os12g10650	expressed protein	1.81232	7.97385	9.87593	6.88493
MSTRG.2421	10.2333	-7.83538	1.37e-05	0.000433144	AT3G47990	SUGAR-INSENSITIVE 3			LOC_Os05g05280	zinc finger family protein, putative, expressed	9.58991	9.4971	10.4903	3.50668
MSTRG.2426	10.2438	-10.5387	0.00497837	0.0354675	AT3G01480	cyclophilin 38	Cre03.g189800	Peptidyl-prolyl cis-trans isomerase, cyclophilin-type	LOC_Os08g29370	peptidyl-prolyl cis-trans isomerase, chloroplast precursor, putative, expressed	5.28982	10.4473	0	2.70168
MSTRG.2426	7.89128	-7.69285	0.00367246	0.0280186	AT3G01480	cyclophilin 38	Cre03.g189800	Peptidyl-prolyl cis-trans isomerase, cyclophilin-type	LOC_Os08g29370	peptidyl-prolyl cis-trans isomerase, chloroplast precursor, putative, expressed	4.77585	7.69839	8.80719	4.82937
MSTRG.2436	9.29419	-7.1029	4.63e-05	0.00103727	AT4G10850	Nodulin MtN3 family protein	Cre07.g340700	paralog of LCI36	LOC_Os02g19820	nodulin MtN3 family protein, putative, expressed	8.3575	1.60759	9.56393	3.03879
MSTRG.2443	8.43379	-8.40981	0.0022464	0.0192103	AT1G29690	MAC/Perforin domain-containing protein			LOC_Os01g54510	MAC/Perforin domain containing protein, putative, expressed	4.91137	9.83455	4.29223	4.88088
MSTRG.2450	7.17444	-13.8311	0.000561248	0.00645218			Cre03.g144324	(1 of 546) 2.7.11.1 - Non-specific serine/threonine protein kinase / Threonine-specific protein kinase			2.99859	7.21776	3.7654	0
MSTRG.2458	8.11884	-16.3791	5.19e-05	0.00111309	AT1G03687	DTW domain-containing protein			LOC_Os06g23504	DTW domain containing protein, putative, expressed	3.47528	6.44184	0	0
MSTRG.2459	9.39307	-6.43145	0.00379782	0.0286813	AT4G03550	glucan synthase-like 5	Cre03.g183700	Glucan synthase-like 3	LOC_Os01g55040	1,3-beta-glucan synthase component, putative, expressed	4.39581	11.1663	7.1065	4.3362
MSTRG.2470	10.5236	-5.21289	0.00544336	0.0377122	AT5G53130	cyclic nucleotide gated channel 1			LOC_Os06g33570	cyclic nucleotide-gated ion channel 1, putative, expressed	9.10279	10.7078	8.40042	6.10617
MSTRG.2471	8.78063	-7.22416	0.00430449	0.0317163	AT5G53140	Protein phosphatase 2C family protein	Cre12.g529150	Flagellar Associated Protein 314	LOC_Os05g50970	protein phosphatase 2C, putative, expressed	4.86116	7.53797	4.46679	5.87167
MSTRG.2471	7.92768	-16.1359	6.7e-05	0.0013496	AT5G53140	Protein phosphatase 2C family protein	Cre12.g529150	Flagellar Associated Protein 314	LOC_Os05g50970	protein phosphatase 2C, putative, expressed	3.24098	9.0427	0	0
MSTRG.2476	9.16683	-6.99555	0.000444781	0.00536813	AT4G10810				LOC_Os02g58010	expressed protein	7.72179	8.19957	8.15003	3.3176
MSTRG.2480	9.52731	-16.3166	1.95e-08	2.08e-06	AT4G23820	Pectin lyase-like superfamily protein			LOC_Os02g15690	polygalacturonase, putative, expressed	5.16986	10.3656	8.19246	1.68984
MSTRG.2484	8.62657	-15.0146	0.000180261	0.00275381	AT5G53180	polypyrimidine tract-binding protein 2					3.66138	8.93589	0	0
MSTRG.2485	8.68955	-11.0144	4.98e-06	0.000195961					LOC_Os01g12110	expressed protein	5.66396	8.49523	5.14519	3.15802
MSTRG.2488	11.5535	-5.12302	0.00044109	0.00533355	AT4G01050	thylakoid rhodanese-like			LOC_Os02g15750	expressed protein	10.5771	11.7264	8.56938	6.48462
MSTRG.2494	8.2704	-15.7344	0.000101224	0.00178417	AT1G64355	(1 of 1) PF12159 - Protein of unknown function (DUF3593) (DUF3593)	Cre08.g376450	Conserved in the Plant Lineage and Diatoms	LOC_Os05g49650	expressed protein	3.4385	9.5801	4.18193	0
MSTRG.2496	8.77544	-8.79635	0.00434197	0.0319682	AT5G53210	basic helix-loop-helix (bHLH) DNA-binding superfamily protein			LOC_Os02g15760	helix-loop-helix DNA-binding domain containing protein, expressed	5.25817	2.10353	4.40012	4.57017
MSTRG.2506	11.2001	-5.49171	0.00534583	0.0372899	AT4G23800	HMG (high mobility group) box protein			LOC_Os02g15810	HMG1/2, putative, expressed	9.62902	5.19222	11.8138	4.70183
MSTRG.2511	8.42222	-14.3196	0.000412757	0.00504449	AT2G46340	SPA (suppressor of phyA-105) protein family	Cre13.g602700	(1 of 1) K16240 - protein suppressor of PHYA-105 1 (SPA1)	LOC_Os05g49590	suppressor of phythchrome A, putative, expressed	2.176	9.44916	0.724234	0
MSTRG.2512	6.68274	7.52863	0.00367853	0.0280429	AT1G64300	Protein kinase family protein			LOC_Os01g43350	protein kinase family protein, putative, expressed	1.27905	4.10496	3.54441	7.9215
MSTRG.2520	10.2292	8.9539	0.000465316	0.00556054					LOC_Os01g11910	basic helix-loop-helix, putative, expressed	4.49199	9.32139	7.38955	10.223
MSTRG.2532	9.74152	-8.10382	0.00730681	0.0473854	AT5G61990	Pentatricopeptide repeat (PPR) superfamily protein	Cre01.g050500	Translation factor for chloroplast petB RNA	LOC_Os07g20510	auxin efflux carrier, putative, expressed	5.8203	3.18314	7.15835	1.50196
MSTRG.2536	9.0263	-11.8332	0.000454194	0.00546132	AT1G53250	(1 of 2) PF07460 - NUMOD3 motif (2 copies) (NUMOD3)					6.83731	0	4.21014	3.50677
MSTRG.2541	9.59469	-9.94307	2.97e-06	0.00012866					LOC_Os01g46350	proteins of unknown function domain containing protein, expressed	8.27425	9.82285	4.94412	1.80209
MSTRG.2542	11.2486	-11.8459	1.62e-07	1.19e-05	AT4G18570	Tetratricopeptide repeat (TPR)-like superfamily protein			LOC_Os05g49820	chloroplast unusual positioning protein, putative, expressed	8.37487	9.57699	7.90908	5.10799
MSTRG.2554	7.88744	-15.2725	0.000144459	0.00234292	AT5G45920	SGNH hydrolase-type esterase superfamily protein	Cre09.g399073	(1 of 2) PTHR14209 - ISOAMYL ACETATE-HYDROLYZING ESTERASE 1	LOC_Os01g11570	GDSL-like lipase/acylhydrolase, putative, expressed	3.52372	0	0	0
MSTRG.2556	11.1681	-3.21572	0.00417104	0.0310037	AT4G18480	P-loop containing nucleoside triphosphate hydrolases superfamily protein	Cre06.g306300	Magnesium chelatase subunit I, isoform 1	LOC_Os03g36540	magnesium-chelatase subunit chlI, chloroplast precursor, putative, expressed	10.8863	11.3438	9.81771	7.27748
MSTRG.2557	7.86568	8.57721	0.000859463	0.00896052	AT1G28960	nudix hydrolase homolog 15			LOC_Os08g28840	hydrolase, NUDIX family, domain containing protein, expressed	2.68217	7.63062	4.52271	7.92796
MSTRG.2559	7.43575	14.0198	5.58e-06	0.00021389	AT2G33990	IQ-domain 9			LOC_Os06g06160	IQ calmodulin-binding motif domain containing protein, expressed	1.76948	6.44784	3.32531	6.32037
MSTRG.2570	5.82754	6.88382	0.00699763	0.045863	AT5G45960	GDSL-like Lipase/Acylhydrolase superfamily protein	Cre16.g680300	(1 of 5) 2.3.1.43 - Phosphatidylcholine--sterol O-acyltransferase / Phospholipid--cholesterol acyltransferase	LOC_Os02g01980	GDSL-like lipase/acylhydrolase, putative, expressed	1.21428	3.97196	2.47776	7.15066
MSTRG.2575	7.49481	-16.0703	5.12e-05	0.00110542							3.74924	8.90606	0	0.631119
MSTRG.2588	8.6073	-14.889	1e-06	5.31e-05	AT3G10160	DHFS-FPGS homolog C	Cre05.g239100	Putative folylpolyglutamate synthase			4.88321	8.56893	4.13085	2.69713
MSTRG.2596	9.9863	-6.18277	0.00736957	0.0477126	AT1G50490	ubiquitin-conjugating enzyme 20			LOC_Os01g16650	ubiquitin-conjugating enzyme, putative, expressed	9.03247	4.60858	7.51838	5.4625
MSTRG.2597	9.42733	-6.61362	0.000916002	0.00943605	AT5G03990				LOC_Os01g58700	expressed protein	5.98728	8.412	9.83052	1.1683
MSTRG.2601	9.83119	5.01501	0.00526846	0.0369361							5.61167	8.769	8.18925	10.496
MSTRG.2604	7.83242	-20.0992	5.04e-07	3.03e-05	AT4G30870	Restriction endonuclease, type II-like superfamily protein			LOC_Os01g71960	endonuclease, putative, expressed	3.30782	2.24161	4.06629	0
MSTRG.2606	10.2016	-7.97281	0.00613866	0.0414761	AT4G31530	NAD(P)-binding Rossmann-fold superfamily protein	Cre03.g181250	conserved protein related to nucleoside diphosphate sugar epimerase	LOC_Os03g23980	NAD dependent epimerase/dehydratase family protein, putative, expressed	6.42613	9.5549	5.70694	1.85747
MSTRG.2606	7.34757	-8.68221	3.35e-05	0.000830584	AT4G31530	NAD(P)-binding Rossmann-fold superfamily protein	Cre03.g181250	conserved protein related to nucleoside diphosphate sugar epimerase	LOC_Os03g23980	NAD dependent epimerase/dehydratase family protein, putative, expressed	5.22984	4.08253	6.6229	3.80491
MSTRG.2609	9.77251	5.90438	2.6e-08	2.65e-06	AT2G38800	Plant calmodulin-binding protein-related			LOC_Os05g31690	expressed protein	4.61361	9.13389	5.10477	11.1521
MSTRG.2616	12.7329	-6.48479	0.00462561	0.0335843	AT2G13360	alanine:glyoxylate aminotransferase	Cre01.g005150	Serine glyoxylate aminotransferase	LOC_Os08g39300	aminotransferase, putative, expressed	7.94729	14.6469	6.30004	4.81997
MSTRG.2621	9.91216	6.76728	0.00235539	0.0198548	AT3G27890	NADPH:quinone oxidoreductase			LOC_Os01g72430	NADPH quinone oxidoreductase, putative, expressed	5.81492	8.35672	7.95306	8.46881
MSTRG.2625	8.27911	-16.7093	3.65e-05	0.000883951	AT4G29070	Phospholipase A2 family protein					4.61774	4.00401	0	0
MSTRG.2626	12.2104	-10.6751	0.00136722	0.012869	AT5G04140	glutamate synthase 1	Cre12.g514050	Ferredoxin-dependent glutamate synthase	LOC_Os07g46460	ferredoxin-dependent glutamate synthase, chloroplast precursor, putative, expressed	6.11407	14.2502	4.79864	2.11464
MSTRG.2629	7.1393	10.7835	0.000508097	0.00597592	AT2G26870	non-specific phospholipase C2			LOC_Os01g72520	phosphoesterase family protein, putative, expressed	0	5.25319	2.70111	8.4001
MSTRG.2643	10.5854	10.1584	2.85e-07	1.85e-05	AT3G10250	Plant protein 1589 of unknown function			LOC_Os02g04450	plant-specific domain TIGR01589 family protein, putative, expressed	1.26225	7.64605	7.458	10.5122
MSTRG.2645	7.83323	-8.81284	0.0014815	0.0137377	AT3G57060	binding	Cre10.g432500	Condensin complex component	LOC_Os07g46540	condensin complex subunit 1, putative, expressed	4.28621	5.61479	4.52323	1.58283
MSTRG.2647	7.51605	-14.5923	0.000122679	0.00207185	AT3G07940	Calcium-dependent ARF-type GTPase activating protein family			LOC_Os01g72230	stromal membrane-associated protein, putative, expressed	3.43603	6.84842	0	0
MSTRG.2665	9.53262	-14.2409	0.000295738	0.00396179	AT3G61860	RNA-binding (RRM/RBD/RNP motifs) family protein	Cre16.g674250	Serine/arginine-rich pre-mRNA splicing factor	LOC_Os04g02870	RNA recognition motif containing protein, putative, expressed	4.34046	7.14894	0	3.36929
MSTRG.2675	11.776	7.08407	0.000618192	0.00694849	AT2G41680	NADPH-dependent thioredoxin reductase C	Cre01.g054150	NADPH-dependent thioredoxin reductase	LOC_Os07g46410	bifunctional thioredoxin reductase/thioredoxin, putative, expressed	6.82653	10.1661	0	12.1789
MSTRG.2684	5.81705	5.18363	0.00782791	0.0498962	AT1G62400	Protein kinase superfamily protein	Cre17.g717100	(1 of 66) KOG0198 - MEKK and related serine/threonine protein kinases	LOC_Os06g43030	protein kinase domain containing protein, expressed	1.16621	6.0784	5.09282	5.98658
MSTRG.2689	10.3941	10.0367	1.4e-05	0.000437965	AT5G38060	(1 of 1) PTHR35106:SF2 - EXPRESSED PROTEIN	Cre13.g605700				3.32696	8.43523	8.79136	9.48466
MSTRG.2694	8.32714	-23.9951	1.81e-09	2.9e-07	AT5G55350	MBOAT (membrane bound O-acyl transferase) family protein	Cre07.g350050	(1 of 8) 2.3.1.75 - Long-chain-alcohol O-fatty-acyltransferase / Wax synthase	LOC_Os02g25700	O-acyltransferase, putative, expressed	5.12298	6.18849	0	0
MSTRG.2695	7.82504	-23.6719	3.18e-15	6.69e-12	AT5G55350	MBOAT (membrane bound O-acyl transferase) family protein	Cre07.g350050	(1 of 8) 2.3.1.75 - Long-chain-alcohol O-fatty-acyltransferase / Wax synthase	LOC_Os02g25700	O-acyltransferase, putative, expressed	5.39851	6.42477	2.8409	0
MSTRG.2711	11.1095	-5.25242	0.00288833	0.0233221	AT5G61410	D-ribulose-5-phosphate-3-epimerase	Cre12.g511900	Ribulose phosphate-3-epimerase, chloroplast precursor	LOC_Os03g07300	ribulose-phosphate 3-epimerase, chloroplast precursor, putative, expressed	9.64631	11.4306	9.94047	3.73406
MSTRG.2730	9.39679	-9.81195	0.00203504	0.0177848	AT4G34540	NmrA-like negative transcriptional regulator family protein	Cre11.g477200	Putative 2'-hydroxyisoflavone reductase	LOC_Os02g47610	nmrA-like family domain containing protein, expressed	4.94281	8.01501	5.62965	2.95024
MSTRG.2731	8.47631	6.93373	0.00230403	0.0195495	AT4G39230	NmrA-like negative transcriptional regulator family protein	Cre11.g477200	Putative 2'-hydroxyisoflavone reductase	LOC_Os06g27770	isoflavone reductase homolog IRL, putative, expressed	1.57809	7.26444	3.63758	8.56779
MSTRG.2740	5.548	-7.73243	0.00328064	0.0257806	AT5G62960		Cre03.g159700	(1 of 1) PF04750 - FAR-17a/AIG1-like protein (Far-17a_AIG1)	LOC_Os02g03790	expressed protein	5.02211	4.16076	2.84567	0
MSTRG.2745	5.66184	7.00111	0.00255383	0.0211592	AT3G50910				LOC_Os02g47580	expressed protein	0.402472	3.00831	5.92612	6.17922
MSTRG.2746	8.25283	4.8624	0.00759893	0.0487898	AT5G62810	peroxin 14	Cre10.g454025	(1 of 1) PTHR23058//PTHR23058:SF0 - PEROXISOMAL MEMBRANE PROTEIN PEX14 // PEROXISOMAL MEMBRANE PROTEIN PEX14	LOC_Os05g01090	pex14, putative, expressed	2.46526	6.47801	9.73027	7.40002
MSTRG.2746	7.05055	-15.1593	0.000180111	0.0027537	AT5G62810	peroxin 14	Cre10.g454025	(1 of 1) PTHR23058//PTHR23058:SF0 - PEROXISOMAL MEMBRANE PROTEIN PEX14 // PEROXISOMAL MEMBRANE PROTEIN PEX14	LOC_Os05g01090	pex14, putative, expressed	2.81456	0	1.94539	0
MSTRG.2747	9.8903	-9.30747	3.68e-05	0.000886865	AT5G66460	Glycosyl hydrolase superfamily protein	Cre01.g048350	conserved protein with glycosyl hydrolase family 5 domain	LOC_Os01g47400	OsMan01 - Endo-Beta-Mannanase, expressed	8.07947	10.1377	2.56014	4.95372
MSTRG.2751	7.61291	9.37453	0.000183783	0.0027922	AT5G66450	Phosphatidic acid phosphatase (PAP2) family protein			LOC_Os02g47570	phosphatase, putative, expressed	0.560225	8.20161	4.98887	8.52512
MSTRG.2760	9.25635	-14.6342	0.000303264	0.00402669	AT2G16370	thymidylate synthase 1	Cre17.g715900	Similar to Dihydrofolate Reductase-Thymidylate	LOC_Os11g29390	bifunctional dihydrofolate reductase-thymidylate synthase, putative, expressed	2.58418	8.9998	0	0
MSTRG.2771	7.43883	7.67379	0.00026789	0.0036882	AT2G17250	CCAAT-binding factor			LOC_Os04g49580	nucleolar complex protein, putative, expressed	1.27249	7.54994	3.77989	8.71356
MSTRG.2778	8.21517	9.03074	8.75e-05	0.00160729	AT4G18905	Transducin/WD40 repeat-like superfamily protein	Cre01.g035000	(1 of 1) K14791 - periodic tryptophan protein 1 (PWP1)	LOC_Os01g69970	WD domain, G-beta repeat domain containing protein, expressed	2.85772	7.0019	7.59161	8.58888
MSTRG.2807	8.99873	6.0284	0.00385043	0.0290334	AT1G17050	solanesyl diphosphate synthase 2	Cre13.g565650	(1 of 1) K05356 - all-trans-nonaprenyl-diphosphate synthase (SPS, sds)	LOC_Os12g17320	polyprenyl synthetase, putative, expressed	1.04926	10.8172	5.44554	6.44035
MSTRG.2813	10.4998	-5.33287	0.00025202	0.00352737	AT1G29950	basic helix-loop-helix (bHLH) DNA-binding superfamily protein			LOC_Os03g39432	CPuORF31 - conserved peptide uORF-containing transcript, expressed	9.96333	9.95802	10.257	5.42515
MSTRG.2814	6.89526	-16.1262	2.15e-05	0.00060408	AT1G29951	conserved peptide upstream open reading frame 35					4.47917	6.34649	0	0
MSTRG.2830	9.41822	-8.12911	0.00249828	0.0208147	AT1G53580	glyoxalase II 3			LOC_Os01g47690	metallo-beta-lactamase family protein, putative, expressed	4.78955	5.72278	9.02711	3.50498
MSTRG.2831	9.03647	7.3569	0.00101634	0.010185	AT3G14570	glucan synthase-like 4	Cre03.g183700	Glucan synthase-like 3			2.0783	6.9129	3.29784	10.1213
MSTRG.2865	7.73459	-9.30749	0.00192133	0.0169559							4.4948	4.45856	3.14489	1.53414
MSTRG.2897	7.75826	-13.3758	0.000989084	0.00995884	AT1G10657	Plant protein 1589 of unknown function					1.74413	9.55999	4.73345	0
MSTRG.2925	8.57525	-16.6135	2.44e-05	0.000667237							4.48921	9.02504	4.67472	0
MSTRG.2929	8.09517	7.59566	0.000120068	0.00203664					LOC_Os01g13420	SOUL heme-binding protein, putative, expressed	1.7169	7.0414	7.20971	8.86184
MSTRG.2935	8.0992	8.31493	0.00696312	0.0457074							0.966055	9.11146	3.89259	8.32713
MSTRG.2943	8.89665	-10.2157	0.000412558	0.00504449			Cre01.g028423	(1 of 1) 4.1.1.25 - Tyrosine decarboxylase / L-tyrosine carboxy-lyase	LOC_Os10g26110	decarboxylase, putative, expressed	7.18392	4.40465	5.00492	0.875563
MSTRG.2962	6.52135	-12.6908	0.00174721	0.0157127							1.53838	6.02492	0	0
MSTRG.2964	7.17137	-14.1329	1.61e-05	0.000489687	AT3G14580	Pentatricopeptide repeat (PPR) superfamily protein			LOC_Os04g52725	PPR repeat domain containing protein, putative, expressed	3.31798	2.77324	0.86245	1.58283
MSTRG.2967	6.20278	-13.5803	2.67e-07	1.75e-05	AT2G01270	quiescin-sulfhydryl oxidase 2	Cre04.g230928	(1 of 1) K10758 - thiol oxidase (QSOX)	LOC_Os05g47930	OsQSOXL1 quiescin-sulfhydryl oxidase-like OsQSOXL1, expressed	3.10556	1.34569	4.83261	0.672671
MSTRG.2969	7.29984	10.587	1.27e-05	0.000406967	AT1G71110				LOC_Os01g03110	expressed protein	0	7.60077	8.17547	8.20237
MSTRG.2973	10.1596	-15.9339	1.07e-07	8.32e-06							4.696	11.1881	8.29607	2.12972
MSTRG.2974	10.6825	-15.7537	1.8e-08	1.95e-06							5.05581	11.188	5.35961	2.0353
MSTRG.2976	6.90803	-21.224	1.04e-07	8.12e-06							3.7778	8.6427	0	0
MSTRG.2988	8.01948	-9.3881	0.00247084	0.0206393	AT1G13310	Endosomal targeting BRO1-like domain-containing protein					4.03553	8.16522	4.33418	3.08479
MSTRG.2989	9.89124	-6.69671	0.00181848	0.0162181	AT1G73740	UDP-Glycosyltransferase superfamily protein	Cre12.g527950	Undecaprenyldiphospho-muramoylpentapeptide beta-N-acetylglucosaminyltransferase	LOC_Os01g33230	UDP-N-acetylglucosamine--N-acetylmuramyl-pyrophosphor yl-undecaprenol N-acetylglucosamine transferase, putative, expressed	7.79292	4.27784	6.04399	5.25627
MSTRG.2990	8.17381	8.11151	0.00679205	0.0447817							0	8.20683	7.91308	6.66714
MSTRG.3001	10.5407	-5.1242	0.00559218	0.0385502	AT1G68840	related to ABI3/VP1 2			LOC_Os05g47650	B3 DNA binding domain containing protein, expressed	9.48029	10.3153	1.71639	3.62083
MSTRG.3003	8.99728	-8.29756	0.000308775	0.00408558	AT1G25570	Di-glucose binding protein with Leucine-rich repeat domain			LOC_Os01g04720	leucine-rich repeat protein-related, putative, expressed	4.91524	7.40549	6.90021	3.6166
MSTRG.3007	7.95955	-13.1253	0.00111293	0.0110058	AT3G18524	MUTS homolog 2	Cre01.g003463	(1 of 1) K08735 - DNA mismatch repair protein MSH2 (MSH2)	LOC_Os05g19270	MSH-like DNA mismatch repair protein, putative, expressed	2.54624	4.5465	4.38787	0
MSTRG.3012	10.1357	-8.71353	0.000155381	0.00247915	AT1G73760	RING/U-box superfamily protein			LOC_Os05g47670	zinc finger, C3HC4 type domain containing protein, expressed	7.20445	10.1739	7.80901	7.03291
MSTRG.3014	8.91268	-16.617	4.03e-05	0.000944163	AT1G66840	Plant protein of unknown function (DUF827)			LOC_Os01g49740	expressed protein	3.45366	8.31521	0	0
MSTRG.3014	10.6224	-25.9461	7.86e-11	2.72e-08	AT1G66840	Plant protein of unknown function (DUF827)			LOC_Os01g49740	expressed protein	6.26683	9.66512	0	0
MSTRG.3016	9.64714	-14.3099	6.41e-07	3.67e-05	AT2G01210	Leucine-rich repeat protein kinase family protein	Cre03.g144324	(1 of 546) 2.7.11.1 - Non-specific serine/threonine protein kinase / Threonine-specific protein kinase	LOC_Os01g33090	expressed protein	5.38826	6.75318	6.99695	3.72715
MSTRG.3053	10.726	8.28126	9.65e-05	0.00171952	AT1G79610	Na+/H+ antiporter 6	Cre16.g671250	(1 of 3) K12041 - solute carrier family 9 (sodium/hydrogen exchanger), member 6/7 (SLC9A6_7, NHE6_7)	LOC_Os09g11450	transporter, monovalent cation:proton antiporter-2 family, putative, expressed	4.20482	8.44911	10.1386	8.74168
MSTRG.3074	8.26529	-16.5303	4.42e-05	0.00100626	AT5G39790	5'-AMP-activated protein kinase-related	Cre09.g387100	Conserved in the Green Lineage	LOC_Os02g04330	5-AMP-activated protein kinase beta-1 subunit-related, putative, expressed	3.53938	8.60067	0	0
MSTRG.3080	10.9604	-9.35804	3.69e-05	0.000887695	AT1G73600	S-adenosyl-L-methionine-dependent methyltransferases superfamily protein			LOC_Os01g50030	CPuORF25 - conserved peptide uORF-containing transcript, expressed	9.13614	9.40754	9.69864	3.39776
MSTRG.3082	11.0541	4.71068	5.53e-05	0.00116358	AT2G01600	ENTH/ANTH/VHS superfamily protein	Cre09.g393136	(1 of 1) PTHR22951 - CLATHRIN ASSEMBLY PROTEIN	LOC_Os01g50010	clathrin assembly protein, putative, expressed	6.64381	9.72604	10.2377	12.2719
MSTRG.3089	6.1562	-15.6286	0.000101044	0.00178262							3.98007	4.3775	1.91073	0
MSTRG.3112	10.1043	-6.56232	0.001812	0.0161851	AT1G68670	myb-like transcription factor family protein			LOC_Os02g22020	MYB family transcription factor, putative, expressed	8.27418	8.26688	9.66293	1.88294
MSTRG.3117	7.25113	-8.64773	0.000657761	0.00728188							4.46697	5.57094	5.22701	3.74994
MSTRG.3119	10.0246	-7.49593	0.00400374	0.029933	AT3G61490	Pectin lyase-like superfamily protein			LOC_Os03g03350	polygalacturonase, putative, expressed	7.62531	9.17976	3.35177	3.74768
MSTRG.3128	9.75637	-16.7822	1.99e-05	0.000569768							5.21584	10.2743	5.86762	0
MSTRG.3129	10.3718	-6.59723	0.000532155	0.00618008							8.61887	9.98383	10.5197	3.13212
MSTRG.3132	7.67043	-6.81862	0.00668108	0.0441704					LOC_Os03g03290	receptor-like protein kinase At3g46290 precursor, putative, expressed	2.99872	9.09834	1.48646	3.41144
MSTRG.3133	11.0104	-3.92691	8.68e-05	0.00159529	AT1G25280	tubby like protein 10	Cre12.g520650	Tubby-like protein	LOC_Os12g06630	OsFBT14 - F-box and tubby domain containing protein, expressed	10.9238	11.6613	10.4676	7.19393
MSTRG.3135	8.40612	-16.6998	4.53e-11	1.72e-08	AT5G17570	TatD related DNase	Cre17.g717200	(1 of 1) PTHR10060:SF24 - DEOXYRIBONUCLEASE TATDN3-RELATED	LOC_Os04g48820	deoxyribonuclease tatD, putative, expressed	5.89818	7.29026	8.45683	1.58283
MSTRG.3137	9.45895	-9.29066	0.000888293	0.00919184	AT1G01490	Heavy metal transport/detoxification superfamily protein			LOC_Os12g23280	heavy metal-associated domain containing protein, expressed	6.0018	10.3687	5.47806	4.98618
MSTRG.3141	8.49575	-15.9686	7.97e-05	0.00151125	AT2G16485	nucleic acid binding;zinc ion binding;DNA binding			LOC_Os09g36090	plus-3 domain containing protein, expressed	3.20248	6.35094	0	0
MSTRG.3144	10.2845	-7.49889	0.0025781	0.0213147	AT1G05150	Calcium-binding tetratricopeptide family protein			LOC_Os03g15740	uncharacterized TPR repeat-containing protein, putative, expressed	5.30448	10.725	8.85322	3.82571
MSTRG.3147	8.56704	-8.47277	0.00232951	0.0196966			Cre16.g687800	Protein tyrosine kinase			4.42462	5.77524	5.37126	1.80209
MSTRG.3153	5.319	-12.2035	0.00243486	0.0203739	AT1G25360	Pentatricopeptide repeat (PPR) superfamily protein			LOC_Os07g39910	pentatricopeptide repeat domain containing protein, putative, expressed	2.12556	3.78239	0	0
MSTRG.3158	7.83119	-13.673	0.00067383	0.00741789	AT1G25360	Pentatricopeptide repeat (PPR) superfamily protein			LOC_Os07g39910	pentatricopeptide repeat domain containing protein, putative, expressed	2.74495	7.28918	2.63406	0
MSTRG.3180	11.0475	-8.41763	4.43e-05	0.00100788							9.22701	8.12927	7.68084	4.66037
MSTRG.3184	5.63318	6.1953	0.00232451	0.0196739	AT5G50230	Transducin/WD40 repeat-like superfamily protein			LOC_Os03g53510	WD domain, G-beta repeat domain containing protein, expressed	0.919478	7.1031	5.43638	5.88505
MSTRG.3189	10.6807	5.33649	0.00728506	0.0472919			Cre13.g567800	Protein phosphatase 2A regulatory B subunit	LOC_Os03g62730	transposon protein, putative, unclassified, expressed	3.87413	8.37962	5.47559	11.0207
MSTRG.3210	9.07156	-19.9969	4.25e-11	1.71e-08	AT4G26070	MAP kinase/ ERK kinase 1	Cre13.g563733	(1 of 1) K04368 - mitogen-activated protein kinase kinase 1 (MAP2K1, MEK1)	LOC_Os06g05520	OsMKK1 - putative MAPKK based on amino acid sequence homology, expressed	4.02986	7.36843	9.51461	0
MSTRG.3216	5.93135	8.84197	0.00445043	0.0324828	AT5G11340	Acyl-CoA N-acyltransferases (NAT) superfamily protein	Cre02.g101850	N-acetyltransferase	LOC_Os01g42470	acetyltransferase, GNAT family, putative, expressed	0.175763	0	6.36642	7.04386
MSTRG.3216	8.09926	-23.2274	5.86e-09	7.68e-07	AT5G11340	Acyl-CoA N-acyltransferases (NAT) superfamily protein	Cre02.g101850	N-acetyltransferase	LOC_Os01g42470	acetyltransferase, GNAT family, putative, expressed	6.10301	6.55686	0	0
MSTRG.3218	9.3344	6.82607	0.00177262	0.0159191	AT3G04590	AT hook motif DNA-binding family protein					1.59416	7.92619	4.33335	8.61886
MSTRG.3221	10.1949	4.34686	0.00117523	0.0114629							7.91307	8.5285	10.3761	10.6627
MSTRG.3223	7.46608	6.49251	0.00641329	0.0427285	AT4G24810	Protein kinase superfamily protein	Cre06.g307100	conserved protein related to ABC1/COQ8 putative ser/thr kinase	LOC_Os01g67720	ABC1 family domain containing protein, putative, expressed	3.10697	6.13625	6.79663	6.01247
MSTRG.3226	9.54002	-8.01135	0.00289939	0.0233725	AT4G31200	SWAP (Suppressor-of-White-APricot)/surp RNA-binding domain-containing protein	Cre04.g222300	putative RNA-binding protein	LOC_Os06g46880	surp module family protein, putative, expressed	6.30954	9.73899	6.84175	6.20031
MSTRG.3237	7.32071	-15.8455	2.78e-05	0.000725355			Cre09.g392430	(1 of 1) 1.1.1.62 - 17-beta-estradiol 17-dehydrogenase / Estrogen 17-oxidoreductase			3.507	4.42699	5.73467	0
MSTRG.3238	5.28327	-15.0983	0.000191194	0.00288894			Cre09.g392430	(1 of 1) 1.1.1.62 - 17-beta-estradiol 17-dehydrogenase / Estrogen 17-oxidoreductase			2.63689	2.64137	0	0
MSTRG.3247	9.91871	-6.25891	0.000258988	0.00359741	AT5G63200	tetratricopeptide repeat (TPR)-containing protein			LOC_Os01g67920	tetratricopeptide repeat domain containing protein, expressed	8.25514	7.03795	8.02111	3.86262
MSTRG.3258	6.1405	6.2665	0.00566989	0.038975							1.02352	6.34187	3.06917	6.53114
MSTRG.3263	9.13441	-8.25797	0.000315176	0.0041523	AT1G24480	S-adenosyl-L-methionine-dependent methyltransferases superfamily protein			LOC_Os08g02600	methyltransferase domain containing protein, expressed	6.8562	8.17605	6.4184	5.97692
MSTRG.3267	9.10623	10.2021	2.52e-05	0.00068011	AT5G40610	NAD-dependent glycerol-3-phosphate dehydrogenase family protein	Cre01.g053150	Glycerol-3-phosphate dehydrogenase/dihydroxyacetone-3-phosphate reductase	LOC_Os01g74000	glycerol-3-phosphate dehydrogenase, putative, expressed	3.23548	8.35817	6.68969	9.80544
MSTRG.3269	12.0547	4.13951	0.00125162	0.0119848	AT5G40650	succinate dehydrogenase 2-2	Cre06.g264200	Iron-sulfur subunit of mitochondrial succinate dehydrogenase	LOC_Os08g02640	succinate dehydrogenase iron-sulfur subunit 2,mitochondrial precursor, putative, expressed	9.76843	10.8147	10.4958	11.8756
MSTRG.3285	7.87259	-13.4188	0.000644755	0.0071779							3.44124	3.18727	5.52489	2.39295
MSTRG.3294	10.474	4.35895	0.0025501	0.0211373	AT3G01590	Galactose mutarotase-like superfamily protein	Cre07.g347100	Putative sugar epimerase			5.20824	7.83449	8.14706	10.3185
MSTRG.3298	7.16892	6.79079	0.00187112	0.0166111							2.81973	4.92373	4.14138	6.18147
MSTRG.3303	9.95367	-6.51348	0.00437774	0.0321217	AT3G26430	GDSL-like Lipase/Acylhydrolase superfamily protein			LOC_Os07g39750	GDSL-like lipase/acylhydrolase, putative, expressed	6.97757	9.28819	3.81169	7.32806
MSTRG.3329	11.0794	-4.87828	0.0054094	0.0375686	AT3G28040	Leucine-rich receptor-like protein kinase family protein	Cre03.g154250	Mitogen-Activated Protein Kinase Kinase Kinase	LOC_Os01g72700	expressed protein	8.32853	8.67188	12.1557	6.01456
MSTRG.3331	9.6941	-10.6053	2.01e-05	0.000575593			Cre09.g391875	(1 of 1) PTHR22847//PTHR22847:SF453 - WD40 REPEAT PROTEIN // SUBFAMILY NOT NAMED	LOC_Os02g48964	WD-40 repeat family protein, putative, expressed	6.39132	10.1876	6.35821	4.53935
MSTRG.3333	8.91264	-7.21346	0.00287758	0.023245					LOC_Os04g39570	WRKY35, expressed	5.21544	5.96299	5.28624	1.83058
MSTRG.3348	9.04446	-24.5259	7.89e-10	1.53e-07	AT1G07210	Ribosomal protein S18			LOC_Os10g35690	ribosomal protein S18 containing protein, expressed	5.23004	7.86229	5.39239	0
MSTRG.3348	5.9606	-21.7611	4.94e-08	4.48e-06	AT1G07210	Ribosomal protein S18			LOC_Os10g35690	ribosomal protein S18 containing protein, expressed	3.85103	1.13263	3.41991	0
MSTRG.3363	9.65378	-17.5384	1.47e-05	0.000454314					LOC_Os01g68540	rho GDP-dissociation inhibitor 1, putative, expressed	5.61853	6.84261	0	0
MSTRG.3365	9.09793	-9.11364	2.53e-06	0.000114313	AT1G60710	NAD(P)-linked oxidoreductase superfamily protein	Cre11.g467622	(1 of 1) 1.1.1.317 - Perakine reductase	LOC_Os04g26910	oxidoreductase, aldo/keto reductase family protein, putative, expressed	7.8874	9.79252	4.58175	1.50196
MSTRG.3366	7.46691	-9.94434	5.05e-05	0.00109813			Cre11.g467622	(1 of 1) 1.1.1.317 - Perakine reductase			6.69982	7.44924	2.88912	0
MSTRG.3368	9.35289	-7.65273	1.76e-05	0.000520894	AT1G60710	NAD(P)-linked oxidoreductase superfamily protein	Cre11.g467622	(1 of 1) 1.1.1.317 - Perakine reductase	LOC_Os04g26910	oxidoreductase, aldo/keto reductase family protein, putative, expressed	8.35302	8.78518	4.31673	3.438
MSTRG.3371	8.53379	-9.71446	0.000224807	0.00324271	AT5G18310				LOC_Os01g68570	expressed protein	5.2209	9.38268	8.57455	4.17369
MSTRG.3380	8.69754	-16.5996	4.11e-05	0.000955825	AT5G48470				LOC_Os11g23790	expressed protein	5.33318	7.27898	0	0
MSTRG.3380	8.08707	-17.1999	4.49e-10	1.01e-07	AT5G48470				LOC_Os11g23790	expressed protein	5.81599	2.63464	2.38475	1.37062
MSTRG.3381	9.28353	-16.7824	4.8e-10	1.04e-07	AT4G12970	stomagen			LOC_Os01g68598	expressed protein	7.43314	5.04619	9.57387	3.10359
MSTRG.3390	9.4918	-14.7475	7.09e-07	3.98e-05	AT3G07350	Protein of unknown function (DUF506)			LOC_Os11g25040	plant-specific domain TIGR01615 family protein, expressed	4.77715	11.1148	3.37729	1.44076
MSTRG.3391	10.1729	-11.3689	7.27e-05	0.00142658	AT5G48560	basic helix-loop-helix (bHLH) DNA-binding superfamily protein			LOC_Os01g68700	BHLH transcription factor, putative, expressed	5.65948	11.0035	4.94045	3.14614
MSTRG.3395	8.00541	-14.7158	2.06e-07	1.46e-05	AT4G14200	Pentatricopeptide repeat (PPR) superfamily protein			LOC_Os08g41400	expressed protein	4.25598	9.27634	6.20482	1.53414
MSTRG.3416	7.81083	-9.52978	0.00228955	0.0194606	AT4G13010	Oxidoreductase, zinc-binding dehydrogenase family protein			LOC_Os04g30420	dehydrogenase, putative, expressed	3.71233	6.2909	1.67682	1.53414
MSTRG.3444	5.49723	-14.8767	0.000237344	0.00337314	AT3G14430				LOC_Os08g41680	expressed protein	2.44842	5.81951	2.51565	0
MSTRG.3455	9.237	-10.0466	0.00763765	0.0489897	AT3G25030	RING/U-box superfamily protein			LOC_Os01g68900	zinc finger, C3HC4 type family protein, expressed	5.73098	4.79739	4.70101	2.60153
MSTRG.3460	9.30398	-8.25296	1.72e-06	8.32e-05	AT2G40930	ubiquitin-specific protease 5	Cre02.g117850	(1 of 1) K11835 - ubiquitin carboxyl-terminal hydrolase 4/11/15 [EC:3.4.19.12] (USP4_11_15, UBP12)			7.4993	9.0171	5.22067	1.53414
MSTRG.3467	8.83637	-15.7478	9.99e-05	0.00176955	AT1G04910	O-fucosyltransferase family protein			LOC_Os12g23760	growth regulator related protein, putative, expressed	3.0143	8.61428	0	0
MSTRG.3469	6.44196	-12.8699	0.00149651	0.0138501							1.96292	0	3.00908	0
MSTRG.3474	12.2965	2.75275	0.00606549	0.041082	AT3G25070	RPM1 interacting protein 4			LOC_Os03g63140	nitrate-induced NOI protein, expressed	9.88326	10.6142	10.6737	12.59
MSTRG.3476	11.4997	-4.42427	6.46e-07	3.68e-05	AT3G25110	fatA acyl-ACP thioesterase	Cre06.g256750	acyl carrier protein thioesterase, putative	LOC_Os09g32760	acyl-ACP thioesterase, putative, expressed	11.8501	10.6446	12.1879	7.27932
MSTRG.3487	8.56623	-14.327	6.19e-09	7.99e-07	AT1G67490	glucosidase 1	Cre13.g579734	Glucosidase 1	LOC_Os01g69210	mannosyl-oligosaccharide glucosidase, putative, expressed	5.1399	8.4862	5.64613	2.72462
MSTRG.3488	9.04087	-9.12965	0.00261861	0.021573	AT1G24310	(1 of 1) PTHR13000 - NUCLEOPORIN P54	Cre12.g542950	Conserved in the Green Lineage	LOC_Os07g19494	expressed protein	4.97979	7.37819	4.44143	4.56993
MSTRG.3489	9.79207	-10.1559	4.53e-05	0.00101968	AT4G24840	(1 of 1) PTHR12961 - CONSERVED OLIGOMERIC GOLGI COMPLEX COMPONENT 2	Cre09.g402750	Component of oligomeric golgi complex	LOC_Os03g63250	brefeldin A-sensitive Golgi protein-like, putative, expressed	5.72082	9.1163	9.50703	3.81805
MSTRG.3491	10.9202	-26.2901	4.42e-11	1.71e-08	AT4G02480	AAA-type ATPase family protein			LOC_Os11g43970	AAA-type ATPase family protein, putative, expressed	8.08167	11.0269	0	0
MSTRG.3496	10.5017	-17.8842	9.92e-06	0.000337245	AT3G22110	20S proteasome alpha subunit C1	Cre10.g418100	20S proteasome alpha subunit C	LOC_Os06g07978	peptidase, T1 family, putative, expressed	7.50106	4.5971	6.41814	0
MSTRG.3500	8.28989	6.84767	0.0048282	0.0347039	AT1G67410	Exostosin family protein			LOC_Os01g69220	exostosin family domain containing protein, expressed	1.68919	4.45224	3.38972	8.40657
MSTRG.3507	9.02524	-16.693	2.8e-09	4.17e-07	AT5G50380	exocyst subunit exo70 family protein F1	Cre10.g421250	Component of the Exocyst Complex	LOC_Os02g30230	exo70 exocyst complex subunit domain containing protein, expressed	5.05522	10.4016	4.52115	1.03621
MSTRG.3515	9.55142	-8.46172	0.00644653	0.0428684					LOC_Os08g41900	expressed protein	5.19184	9.37786	6.57	3.37508
MSTRG.3521	9.15057	8.64499	0.000181809	0.00276879	AT3G27050		Cre01.g049050		LOC_Os11g29700	expressed protein	1.36077	8.33537	3.22422	9.20728
MSTRG.3522	8.81075	6.77735	0.00473669	0.034224	AT1G27385	(1 of 1) PF04359 - Protein of unknown function (DUF493) (DUF493)	Cre12.g508300	Conserved in the Green Lineage	LOC_Os04g31690	expressed protein	3.86773	9.23377	9.24947	7.87254
MSTRG.3530	8.21786	6.46075	0.00218412	0.0188122	AT1G27980	dihydrosphingosine phosphate lyase	Cre03.g155051	Sphinganine-1-phosphate aldolase/lyase	LOC_Os01g01080	decarboxylase, putative, expressed	2.17081	8.32147	6.97593	9.0766
MSTRG.3531	11.4608	-3.61314	7.43e-05	0.00144645	AT3G01980	NAD(P)-binding Rossmann-fold superfamily protein			LOC_Os03g63290	oxidoreductase, short chain dehydrogenase/reductase family protein, putative, expressed	12.0696	7.93604	11.2473	8.49943
MSTRG.3534	6.67724	6.27686	0.000657854	0.00728188	AT4G24940	SUMO-activating enzyme 1A	Cre09.g408550	(1 of 1) K10684 - ubiquitin-like 1-activating enzyme E1 A (UBLE1A, SAE1)	LOC_Os11g30410	ThiF family domain containing protein, putative, expressed	1.04508	5.02664	6.50873	6.71564
MSTRG.3535	8.5426	-15.6082	0.000115184	0.00197279	AT1G67320	DNA primase, large subunit family	Cre06.g293000	Probable large subunit of DNA primase.	LOC_Os07g22400	POLA3 - Putative DNA polymerase alpha complex subunit, expressed	4.15557	4.97627	4.53036	0
MSTRG.3540	7.83718	-5.66237	0.000244317	0.00344548							8.06655	3.62606	6.1267	3.30928
MSTRG.3541	5.99092	-13.2439	0.000956615	0.00973757	AT3G44160	Outer membrane OMP85 family protein			LOC_Os05g43470	outer membrane protein, OMP85 family, putative, expressed	2.75954	2.34982	0	0
MSTRG.3549	7.24547	-16.4703	4.71e-05	0.00105035	AT1G08465	Plant-specific transcription factor YABBY family protein			LOC_Os03g44710	YABBY domain containing protein, putative, expressed	4.60653	5.38049	0	0
MSTRG.3567	10.4122	-17.745	1.16e-05	0.000380478	AT5G06600	ubiquitin-specific protease 12	Cre07.g336200	(1 of 1) K11838 - ubiquitin carboxyl-terminal hydrolase 7 (USP7, UBP15)	LOC_Os12g30540	ubiquitin carboxyl-terminal hydrolase, putative, expressed	4.22556	11.0982	3.42577	0
MSTRG.3573	10.3642	-5.89774	0.00155448	0.014271	AT3G58460	RHOMBOID-like protein 15	Cre01.g050350	Rhomboid-like protease	LOC_Os03g44830	OsRhmbd9 - Putative Rhomboid homologue, expressed	8.5172	8.34733	8.99589	5.5039
MSTRG.3575	6.38885	9.41897	0.00195526	0.0172317							0	4.191	4.60951	7.04155
MSTRG.3578	9.05193	-23.0938	2.42e-11	1.2e-08	AT5G20950	Glycosyl hydrolase family protein			LOC_Os03g53860	periplasmic beta-glucosidase precursor, putative, expressed	6.79126	1.9259	1.43792	0
MSTRG.3587	7.58823	7.08296	0.000325478	0.00424568	AT4G04780	mediator 21			LOC_Os08g04150	RNA polymerase II complex component SRB7, putative, expressed	1.46651	7.17006	7.79256	7.85755
MSTRG.3588	9.54499	-8.18576	0.000422743	0.00514705							6.51381	9.75471	9.64841	6.46194
MSTRG.3599	8.19449	-7.095	4.25e-05	0.00097912	AT3G03760	LOB domain-containing protein 20					8.41104	0	5.58413	2.89419
MSTRG.3603	9.13914	6.73681	0.000133725	0.0022178	AT5G37480				LOC_Os03g53740	expressed protein	3.59213	6.74901	5.56539	9.98319
MSTRG.3606	6.73416	-14.3401	0.000347751	0.00447594	AT4G13650	Pentatricopeptide repeat (PPR) superfamily protein			LOC_Os12g36620	pentatricopeptide, putative, expressed	3.09498	4.80837	2.00064	0
MSTRG.3608	8.25059	-6.04957	0.000866889	0.00901853	AT4G13650	Pentatricopeptide repeat (PPR) superfamily protein			LOC_Os12g36620	pentatricopeptide, putative, expressed	6.11578	6.92837	5.8678	2.67807
MSTRG.3609	9.1392	-17.7271	1.19e-05	0.000384552	AT1G04940	translocon at the inner envelope membrane of chloroplasts 20			LOC_Os07g38110	tic20, putative, expressed	4.58164	9.73534	1.7539	0
MSTRG.3612	6.39299	-12.0757	0.000106532	0.00185412	AT3G03680	C2 calcium/lipid-binding plant phosphoribosyltransferase family protein	Cre16.g689950	(1 of 1) PF00168//PF08372 - C2 domain (C2) // Plant phosphoribosyltransferase C-terminal (PRT_C)	LOC_Os03g44890	anthranilate phosphoribosyltransferase, putative, expressed	2.69661	5.7834	3.38972	1.26706
MSTRG.3615	7.92635	-16.4058	5.04e-05	0.00109813					LOC_Os03g45344	expressed protein	4.94763	6.51749	0	0
MSTRG.3616	8.95922	7.88792	0.000324613	0.00423725	AT5G17860	calcium exchanger 7	Cre14.g625300	CAX family cation antiporter, membrane protein			0.647606	7.36483	6.54793	7.03532
MSTRG.3621	6.90295	-14.8531	2.42e-06	0.000110112							4.73412	4.77004	3.26929	2.38777
MSTRG.3623	8.91893	-8.99886	0.000550194	0.00635907	AT1G54390	PHD finger protein-related			LOC_Os03g53700	PHD-finger domain containing protein, putative, expressed	5.9703	7.41814	3.66333	4.92388
MSTRG.3626	8.5413	-5.64798	0.00366068	0.0279508	AT2G23840	HNH endonuclease	Cre04.g217903	(1 of 4) PF01844 - HNH endonuclease (HNH)	LOC_Os07g07480	HNH endonuclease domain-containing protein, putative, expressed	5.88933	6.88728	5.41627	1.62703
MSTRG.3648	10.3049	7.15771	0.000941601	0.0096334	AT4G14820	Pentatricopeptide repeat (PPR) superfamily protein					3.31354	5.83422	3.6795	6.8036
MSTRG.3649	7.35068	-8.99461	0.00551408	0.0380796	AT1G48175	Cytidine/deoxycytidylate deaminase family protein	Cre12.g509600	Cytosine deaminase	LOC_Os03g20570	tRNA-specific adenosine deaminase 2, putative, expressed	3.96492	4.4373	3.73386	1.26706
MSTRG.3651	5.51332	-14.0419	0.000523977	0.00611443							2.41359	2.77716	0	0
MSTRG.3663	7.89168	5.69602	0.00624772	0.0419825	AT4G30990	ARM repeat superfamily protein	Cre10.g461000	(1 of 1) K14772 - U3 small nucleolar RNA-associated protein 20 (UTP20)	LOC_Os01g40250	down-regulated in metastasis family protein, expressed	0.511588	8.46766	4.80609	5.14471
MSTRG.3665	9.47851	7.46186	0.00441565	0.0322776							3.95658	7.19424	3.19253	8.62663
MSTRG.3673	9.21181	9.45541	4.34e-05	0.000994237	AT3G22790	Kinase interacting (KIP1-like) family protein			LOC_Os12g41200	KIP1, putative, expressed	1.09248	10.7997	4.49927	9.46754
MSTRG.3682	9.49918	5.40642	0.00313717	0.024916	AT1G04190	Tetratricopeptide repeat (TPR)-like superfamily protein	Cre02.g106850	Tetratricopeptide-repeat protein protein	LOC_Os12g41190	tetratricopeptide repeat domain containing protein, expressed	2.37263	8.55572	10.7574	7.593
MSTRG.3684	10.7503	-10.4672	4.36e-05	0.000996782							7.54175	10.1531	6.07727	1.34895
MSTRG.3685	11.5845	-27.1683	6.59e-16	3.19e-12	AT1G54510	NIMA-related serine/threonine kinase 1			LOC_Os12g41180	LSTK-1-like kinase, putative, expressed	8.51948	8.24221	12.1219	0
MSTRG.3700	7.88395	8.0821	0.00291441	0.023435	AT5G62950	RNA polymerase II, Rpb4, core protein	Cre13.g564550	DNA-directed RNA polymerase III subunit	LOC_Os12g30510	DNA-directed RNA polymerase III subunit RPC9, putative, expressed	4.01917	5.99281	5.04599	7.65266
MSTRG.3705	9.05322	-7.28922	0.00350036	0.0270245					LOC_Os01g14010	ZOS1-05 - C2H2 zinc finger protein, expressed	5.37337	9.39323	9.49481	5.7233
MSTRG.3706	9.67088	10.542	0.000296625	0.00397092	AT5G19840	2-oxoglutarate (2OG) and Fe(II)-dependent oxygenase superfamily protein			LOC_Os01g56640	transcription factor jumonji, putative, expressed	0	6.3214	3.64627	8.19061
MSTRG.3715	11.1501	-5.28647	7.9e-06	0.000280786	AT3G63410	S-adenosyl-L-methionine-dependent methyltransferases superfamily protein	Cre14.g625450	MPBQ/MSBQ methyltransferase, chloroplastic	LOC_Os07g08200	methyltransferase domain containing protein, putative, expressed	10.6978	11.9135	7.38325	5.28134
MSTRG.3732	5.8669	-11.0385	0.00609135	0.0412284	AT1G10340	Ankyrin repeat family protein	Cre05.g231100	(1 of 2) PF00023//PF12796 - Ankyrin repeat (Ank) // Ankyrin repeats (3 copies) (Ank_2)	LOC_Os07g34390	ankyrin repeat family protein, putative, expressed	1.85955	7.84767	3.28371	0
MSTRG.3737	5.68556	-13.173	0.00114643	0.0112614							2.02943	3.53816	0	0
MSTRG.3745	10.8343	-17.8657	1.01e-05	0.000340823	AT1G64280	regulatory protein (NPR1)			LOC_Os01g09800	BTBA1 - Bric-a-Brac,Tramtrack, Broad Complex BTB domain with Ankyrin repeat region, expressed	6.18035	10.3921	6.05786	0
MSTRG.3747	8.35199	7.05904	0.00351477	0.0270839							3.0078	8.60018	5.05255	6.43029
MSTRG.3748	9.56062	-9.30055	9.15e-05	0.00165444	AT4G39820	Tetratricopeptide repeat (TPR)-like superfamily protein			LOC_Os02g34540	tetratricopeptide repeat containing protein, putative, expressed	6.42334	8.13904	7.45774	5.97051
MSTRG.3750	10.7684	-4.93868	0.0077085	0.0492609	AT1G17500	ATPase E1-E2 type family protein / haloacid dehalogenase-like hydrolase family protein			LOC_Os06g36990	phospholipid-transporting ATPase 4, putative, expressed	9.24533	7.12973	5.66741	6.88435
MSTRG.3752	8.51676	-13.4951	0.000890577	0.00921055					LOC_Os01g09850	ZOS1-04 - C2H2 zinc finger protein, expressed	1.84128	10.528	4.75087	0
MSTRG.3754	9.55377	7.60961	0.00443245	0.0323759	AT1G72660	P-loop containing nucleoside triphosphate hydrolases superfamily protein	Cre01.g058886	(1 of 1) K06944 - uncharacterized protein (K06944)	LOC_Os05g28940	GTP-binding protein, putative, expressed	4.16049	8.32369	9.78168	9.05243
MSTRG.3755	8.20903	-14.4323	0.000364295	0.00460925	AT1G19260	TTF-type zinc finger protein with HAT dimerisation domain	Cre17.g698299	(1 of 4) PTHR11697//PTHR11697:SF74 - GENERAL TRANSCRIPTION FACTOR 2-RELATED ZINC FINGER PROTEIN // WITHOUT CHILDREN, ISOFORM B			2.52767	6.15813	0	0
MSTRG.3761	10.1957	-9.02891	4.16e-05	0.000963735	AT4G08790	Nitrilase/cyanide hydratase and apolipoprotein N-acyltransferase family protein	Cre14.g609030	(1 of 1) PTHR23088:SF27 - NITRILASE HOMOLOG 1	LOC_Os12g31830	nitrilase, putative, expressed	7.73462	8.10182	9.44424	6.0517
MSTRG.3768	8.85693	-8.08921	0.00555466	0.0383325			Cre12.g517600	(1 of 1) K04733 - interleukin-1 receptor-associated kinase 4 (IRAK4)			5.58115	7.59718	3.85479	5.73851
MSTRG.3774	7.15946	-15.0718	0.000196624	0.00294653			Cre03.g188400	Respiratory burst oxidase			2.47505	7.77831	0.978394	0
MSTRG.3776	8.8658	-24.6314	6.67e-10	1.35e-07	AT3G54970	D-aminoacid aminotransferase-like PLP-dependent enzymes superfamily protein	Cre01.g033516	(1 of 2) PTHR11825//PTHR11825:SF24 - SUBGROUP IIII AMINOTRANSFERASE // D-AMINOACID AMINOTRANSFERASE-LIKE PLP-DEPENDENT ENZYMES SUPERFAMILY PROTEIN	LOC_Os02g15360	expressed protein	5.46258	3.66707	0	0
MSTRG.3790	7.4614	-22.7637	3.73e-09	5.28e-07							5.73837	6.8253	0	0
MSTRG.3793	8.74084	5.78942	0.00457946	0.0332866	AT5G03080	Phosphatidic acid phosphatase (PAP2) family protein	Cre06.g272400	(1 of 1) PTHR11247:SF1 - DOLICHYLDIPHOSPHATASE 1	LOC_Os03g17940	phosphatase, putative, expressed	3.11215	8.82358	8.32929	9.18673
MSTRG.3794	8.59853	-7.56266	0.00719471	0.0468939	AT3G52290	IQ-domain 3			LOC_Os01g61720	IQ calmodulin-binding motif domain containing protein, expressed	3.56171	3.31477	9.94525	4.02324
MSTRG.3801	8.67275	-16.9635	2.77e-05	0.000724826	AT1G06890	nodulin MtN21 /EamA-like transporter family protein			LOC_Os01g07310	transporter-related, putative, expressed	3.76785	0	0	0
MSTRG.3806	8.96193	-7.47751	0.002096	0.0181989	AT2G40550	E2F target gene 1	Cre01.g030150	(1 of 1) PTHR13489:SF0 - MINI-CHROMOSOME MAINTENANCE COMPLEX-BINDING PROTEIN	LOC_Os01g07260	expressed protein	6.61401	3.83636	7.61794	2.53603
MSTRG.3810	9.61465	8.76706	0.00398432	0.0297993	AT3G51640				LOC_Os11g02190	expressed protein	3.36214	10.7027	5.41989	9.62545
MSTRG.3811	8.80368	-17.1918	2.16e-05	0.000607021	AT5G05310	TLC ATP/ADP transporter	Cre08.g361000	(1 of 1) PTHR31187//PTHR31187:SF0 - FAMILY NOT NAMED // TLC ATP/ADP TRANSPORTER	LOC_Os11g02159	expressed protein	3.79834	7.14775	0	0
MSTRG.3813	10.4279	5.84675	0.000651811	0.00723784	AT3G10940	dual specificity protein phosphatase (DsPTP1) family protein	Cre09.g403050	Dual-specificity protein phosphatase	LOC_Os12g02120	dual specificity protein phosphatase, putative, expressed	2.95431	4.00342	6.80014	8.28277
MSTRG.3817	10.2445	10.3347	0.00279369	0.0227285	AT3G10970	Haloacid dehalogenase-like hydrolase (HAD) superfamily protein			LOC_Os05g07632	haloacid dehalogenase-like hydrolase family protein, putative, expressed	3.21207	0	5.42758	10.4898
MSTRG.3818	11.8093	-3.67983	0.000939278	0.00962005	AT2G40490	Uroporphyrinogen decarboxylase	Cre11.g467700	Uroporphyrinogen-III decarboxylase, chloroplast precursor	LOC_Os03g21900	uroporphyrinogen decarboxylase, putative, expressed	12.1649	11.4937	10.2232	8.45572
MSTRG.3839	8.5204	-8.07697	0.00171433	0.0154745							6.02226	6.05399	3.27184	6.19202
MSTRG.3842	7.75141	5.89281	0.00256918	0.0212591	AT4G03420	Protein of unknown function (DUF789)			LOC_Os10g35150	expressed protein	1.67524	6.75298	6.10781	7.36548
MSTRG.3852	10.1679	-7.3838	8.53e-05	0.00157857	AT3G19990	(1 of 1) PTHR14699 - STI2 PROTEIN-RELATED	Cre16.g671500		LOC_Os02g58150	expressed protein	8.85747	10.6513	5.99838	3.76762
MSTRG.3855	10.1833	-8.71341	1.08e-08	1.31e-06	AT5G08520	Duplicated homeodomain-like superfamily protein			LOC_Os04g58020	MYB_Al protein, putative, expressed	10.2279	8.84432	9.53615	2.22383
MSTRG.3856	8.58147	-8.11321	0.000327802	0.00426451	AT1G17860	Kunitz family trypsin and protease inhibitor protein			LOC_Os04g44470	KUN1 - Kunitz-type trypsin inhibitor precursor, expressed	6.63118	8.20705	1.67761	0.894938
MSTRG.3866	7.61866	-11.3993	6.78e-07	3.83e-05	AT1G17860	Kunitz family trypsin and protease inhibitor protein			LOC_Os04g44470	KUN1 - Kunitz-type trypsin inhibitor precursor, expressed	6.12659	5.65658	5.38801	2.20229
MSTRG.3870	8.42431	-20.3611	1.32e-07	1e-05	AT1G50360	P-loop containing nucleoside triphosphate hydrolases superfamily protein	Cre09.g416250	Myosin heavy chain, class VIII	LOC_Os10g34710	myosin-2 heavy chain, non muscle, putative, expressed	3.42939	10.0146	1.36454	0
MSTRG.3877	8.22681	-16.3602	5.29e-05	0.00112684	AT5G23280	TCP family transcription factor			LOC_Os02g42380	TCP family transcription factor, putative, expressed	3.66586	8.83527	3.4374	0
MSTRG.3881	9.83788	-7.71373	0.0050342	0.0357738	AT1G43190	polypyrimidine tract-binding protein 3			LOC_Os05g36120	polypyrimidine tract-binding protein, putative, expressed	5.44983	10.1726	6.97441	6.34977
MSTRG.3884	9.66969	-8.66819	0.000526416	0.00612812	AT4G21710	DNA-directed RNA polymerase family protein	Cre02.g075150	DNA-directed RNA polymerase II, 135 kDa polypeptide			6.37834	10.4437	8.0547	5.74752
MSTRG.3886	7.69853	-21.7668	4.9e-08	4.47e-06			Cre01.g055416	(1 of 1) K12859 - U5 snRNP protein, DIM1 family (TXNL4A, DIB1)			3.91798	0	7.14457	0
MSTRG.3890	9.18856	-15.1448	0.000182973	0.00278208	AT1G34130	staurosporin and temperature sensitive 3-like b	Cre07.g330100	Oligsaccharyl transferase STT3 subunit	LOC_Os04g57890	oligosaccharyl transferase, putative, expressed	2.83003	9.82072	0	0
MSTRG.3893	8.59617	8.02297	0.002985	0.0239232	AT3G56210	ARM repeat superfamily protein			LOC_Os03g46310	expressed protein	2.36906	3.33576	4.46837	7.35408
MSTRG.3903	9.02988	7.80601	0.00140541	0.0131709	AT3G19840	pre-mRNA-processing protein 40C	Cre09.g393551	(1 of 1) KOG0155 - Transcription factor CA150	LOC_Os10g34380	retrotransposon protein, putative, unclassified, expressed	3.63762	9.67301	7.66622	7.82422
MSTRG.3909	7.20721	-8.22722	0.00197961	0.0174068	AT3G19895	RING/U-box superfamily protein			LOC_Os02g58280	expressed protein	4.61404	4.04945	4.72086	3.56851
MSTRG.3918	10.3925	-7.17669	2e-05	0.000572131			Cre06.g283150				10.1332	9.22026	9.76147	4.3496
MSTRG.3927	9.6288	-16.5737	3.56e-05	0.000871671					LOC_Os02g02910	expressed protein	4.03378	8.98983	0	0
MSTRG.3955	7.99231	-8.23968	0.00771045	0.0492609	AT2G43990				LOC_Os11g14240	expressed protein	3.04165	3.45895	4.49127	2.23321
MSTRG.3958	7.8707	-15.7899	8.48e-05	0.00157857	AT4G34730	ribosome-binding factor A family protein	Cre02.g145000	ribosome-binding factor A	LOC_Os06g04610	ribosome-binding factor A, chloroplast precursor, putative, expressed	3.31248	8.55779	5.0189	0
MSTRG.3961	8.67345	-8.71816	9.82e-05	0.0017475	AT2G18030	Peptide methionine sulfoxide reductase family protein			LOC_Os06g04650	peptide methionine sulfoxide reductase, putative, expressed	6.77096	8.16015	8.27203	5.37101
MSTRG.3969	8.83875	-9.26612	5.76e-05	0.00119994	AT3G51160	NAD(P)-binding Rossmann-fold superfamily protein			LOC_Os06g04620	GDP-mannose 4,6 dehydratase 2, putative, expressed	6.11514	9.41829	4.77888	3.66608
MSTRG.3971	8.25484	9.89741	0.00032188	0.00421293	AT5G66290				LOC_Os03g51700	expressed protein	0.421678	5.30457	3.25458	8.72563
MSTRG.3973	9.3746	-17.0351	2.56e-05	0.000685172	AT1G19870	IQ-domain 32			LOC_Os04g56740	IQ calmodulin-binding motif family protein, putative, expressed	3.99135	7.74637	0	0
MSTRG.3974	9.22827	-6.34329	0.00131375	0.0124833	AT1G19880	Regulator of chromosome condensation (RCC1) family protein	Cre17.g742200	(1 of 1) PTHR22870//PTHR22870:SF220 - REGULATOR OF CHROMOSOME CONDENSATION // RCC1 AND BTB DOMAIN-CONTAINING PROTEIN 2	LOC_Os04g56720	RCC2, putative, expressed	7.19352	8.58866	8.63184	3.51006
MSTRG.3974	9.3073	-24.8543	4.68e-10	1.03e-07	AT1G19880	Regulator of chromosome condensation (RCC1) family protein	Cre17.g742200	(1 of 1) PTHR22870//PTHR22870:SF220 - REGULATOR OF CHROMOSOME CONDENSATION // RCC1 AND BTB DOMAIN-CONTAINING PROTEIN 2	LOC_Os04g56720	RCC2, putative, expressed	8.73883	4.29915	0	0
MSTRG.3975	7.60607	6.47636	0.00351499	0.0270839	AT4G38890	FMN-linked oxidoreductases superfamily protein	Cre04.g229948	(1 of 2) 1.3.1.89 - tRNA-dihydrouridine(47) synthase (NAD(P)(+)) / tRNA-dihydrouridine synthase 3	LOC_Os04g02730	tRNA-dihydrouridine synthase 3-like, putative, expressed	1.61821	8.95757	8.38391	7.97122
MSTRG.3977	10.2431	-11.0179	4.96e-06	0.000195961	AT4G23660	polyprenyltransferase 1	Cre06.g291800	Para-hydroxybenzoate-polyprenyltransferase	LOC_Os08g23320	para-hydroxybenzoate--polyprenyltransferase, mitochondrial precursor, putative, expressed	7.21382	7.6723	10.117	4.95707
MSTRG.3980	8.17505	-17.2346	5.37e-10	1.13e-07	AT1G30845	(1 of 1) PTHR31965:SF1 - TRANSMEMBRANE PROTEIN 42			LOC_Os03g03530	expressed protein	6.29755	6.48621	7.72665	1.92973
MSTRG.3986	11.3941	-10.0752	7.73e-05	0.00148363	AT4G34710	arginine decarboxylase 2			LOC_Os06g04070	pyridoxal-dependent decarboxylase protein, putative, expressed	6.38659	12.7936	11.3093	4.23201
MSTRG.3987	9.20888	-9.3878	3.86e-05	0.000920254	AT4G24160	alpha/beta-Hydrolases superfamily protein	Cre01.g000300	Glycerophosphoryl diester phosphodiesterase family protein	LOC_Os09g34860	hydrolase, alpha/beta fold family domain containing protein, expressed	8.03857	9.52079	2.21797	1.70485
MSTRG.3989	9.2567	-15.2723	1.12e-07	8.67e-06	AT2G21280	NAD(P)-binding Rossmann-fold superfamily protein	Cre05.g233305	(1 of 1) K07071 - uncharacterized protein (K07071)	LOC_Os02g58790	cell division inhibitor, putative, expressed	4.04579	9.40931	3.62049	1.72723
MSTRG.3996	9.95248	-7.86861	0.00164957	0.0149947	AT4G36195	Serine carboxypeptidase S28 family protein			LOC_Os10g36780	OsProCP4 - Putative Lysosomal Pro-x Carboxypeptidase homologue, expressed	6.18414	9.28089	7.46995	6.87101
MSTRG.4004	10.3234	-3.08645	0.00317082	0.0251317							10.7553	3.56463	9.25274	7.81543
MSTRG.4006	12.6863	4.32332	0.000329417	0.00428265	AT1G61070	low-molecular-weight cysteine-rich 66			LOC_Os03g03810	DEF8 - Defensin and Defensin-like DEFL family, expressed	9.66699	5.88734	9.91432	14.2011
MSTRG.4011	10.8188	-11.4328	1.15e-06	5.97e-05	AT4G09060	(1 of 2) PTHR35689:SF1 - F10B6.4					10.8586	3.05982	6.14144	1.88294
MSTRG.4014	9.55149	-16.5634	2.52e-05	0.00068011	AT5G23310	Fe superoxide dismutase 3			LOC_Os06g05110	superoxide dismutase, chloroplast, putative, expressed	5.4891	8.00844	0	3.43948
MSTRG.4016	11.6672	-7.83479	3.13e-10	7.67e-08	AT2G02070	indeterminate(ID)-domain 5			LOC_Os04g47860	ZOS4-11 - C2H2 zinc finger protein, expressed	11.5417	11.7559	7.65747	4.52474
MSTRG.4017	12.2842	-7.79324	3.5e-08	3.37e-06	AT2G02070	indeterminate(ID)-domain 5			LOC_Os04g47860	ZOS4-11 - C2H2 zinc finger protein, expressed	12.1149	11.3027	9.55147	6.10848
MSTRG.4032	8.50943	-10.6767	2.94e-06	0.000128078	AT3G12100	Cation efflux family protein			LOC_Os02g58580	cation efflux family protein, putative, expressed	6.7524	7.93511	5.84371	3.45193
MSTRG.4035	10.2292	6.72867	0.00406032	0.0302678	AT3G07160	glucan synthase-like 10	Cre03.g183700	Glucan synthase-like 3			3.8288	10.7196	5.13423	8.95984
MSTRG.4037	9.81564	-17.9531	1.26e-06	6.4e-05			Cre13.g603700	Actin, flagellar inner arm dynein subunit	LOC_Os03g50885	actin, putative, expressed	6.72441	10.4147	0	0
MSTRG.4043	8.82735	-9.33772	3.13e-05	0.000794332	AT4G38225	(1 of 1) PTHR11014//PTHR11014:SF83 - PEPTIDASE M20 FAMILY MEMBER	Cre12.g554600	Conserved in the Green Lineage	LOC_Os03g03670	expressed protein	6.47447	8.76003	5.04652	4.82143
MSTRG.4046	9.60481	-17.7898	1.11e-05	0.000365912	AT4G35300	tonoplast monosaccharide transporter2			LOC_Os02g13560	transporter family protein, putative, expressed	3.92275	10.5602	0	0
MSTRG.4050	8.78676	-7.62378	0.00185671	0.0164983	AT1G06190	Rho termination factor			LOC_Os03g08480	rho termination factor, N-terminal domain containing protein, expressed	5.37335	8.61629	6.20831	5.8364
MSTRG.4056	5.34733	8.32042	0.0065346	0.0433648			Cre17.g739650	MATE efflux family protein	LOC_Os09g37610	MATE efflux protein, putative, expressed	0	6.83118	2.79127	5.96232
MSTRG.4075	11.2077	-18.2258	6.69e-06	0.0002438	AT1G20670	DNA-binding bromodomain-containing protein			LOC_Os03g03870	DNA-binding bromodomain-containing protein, putative, expressed	4.35317	5.18264	6.68146	0
MSTRG.4076	8.12883	-15.3987	0.000142022	0.00231429	AT4G35520	MUTL protein homolog 3	Cre07.g336650	DNA mismatch repair protein	LOC_Os09g37930	expressed protein	3.44404	7.43505	3.56403	0
MSTRG.4082	5.00058	-13.1274	0.00119038	0.01157							1.84782	2.29322	0	0
MSTRG.4083	9.11264	-10.0307	0.00111407	0.0110058	AT2G17020	F-box/RNI-like superfamily protein			LOC_Os03g04270	OsFBL10 - F-box domain and LRR containing protein, expressed	5.5365	8.4998	4.79211	1.95214
MSTRG.4089	8.21608	4.38413	0.00264881	0.0217785							2.26578	8.29198	4.55905	7.419
MSTRG.4091	8.0051	-10.2863	0.00108872	0.0107875	AT5G27280	Zim17-type zinc finger protein			LOC_Os06g50870	DNL zinc finger domain containing protein, putative, expressed	4.69895	8.52055	4.50721	1.41891
MSTRG.4095	7.99928	6.8942	0.000722845	0.00781811	AT2G16990	Major facilitator superfamily protein	Cre16.g656150	(1 of 1) PTHR23504:SF1 - PROTEIN T25D3.4			1.54161	6.51138	2.73243	8.4155
MSTRG.4108	6.97354	-7.61469	0.000371507	0.00468215							6.27411	3.34244	1.80798	0.445452
MSTRG.4110	6.44548	-20.9379	5.1e-10	1.08e-07	AT2G17550	(1 of 1) PTHR21726//PTHR21726:SF37 - PHOSPHATIDYLINOSITOL N-ACETYLGLUCOSAMINYLTRANSFERASE SUBUNIT P DOWN SYNDROME CRITICAL REGION PROTEIN 5 -RELATED			LOC_Os03g03860	expressed protein	4.61445	7.57685	3.88021	0
MSTRG.4113	9.83174	-16.2002	6.27e-05	0.00128727	AT1G01510	NAD(P)-binding Rossmann-fold superfamily protein			LOC_Os10g38900	erythronate-4-phosphate dehydrogenase, putative, expressed	3.12808	1.08884	6.11416	0
MSTRG.4123	8.10377	-9.46456	0.00253202	0.0210415	AT2G47450	chloroplast signal recognition particle component (CAO)	Cre04.g231026	43 kDa subunit of chloroplast signal recognition particle	LOC_Os03g03990	signal recognition particle 43 kDa protein, chloroplast precursor, putative, expressed	3.7212	9.41962	6.30205	0.672671
MSTRG.4134	9.49611	-14.7676	0.000175929	0.00270256	AT4G36220	ferulic acid 5-hydroxylase 1			LOC_Os10g36848	cytochrome P450, putative, expressed	3.56193	11.1383	0	1.41891
MSTRG.4135	6.49121	9.52427	0.000110366	0.00190374	AT2G20000	CDC27 family protein	Cre17.g740510	Subunit of anaphase-promoting complex	LOC_Os06g41750	tetratricopeptide repeat domain containing protein, expressed	0	3.33076	6.79848	7.1462
MSTRG.4141	7.47314	-11.9621	0.00291896	0.023455	AT5G13170	senescence-associated gene 29	Cre07.g340700	paralog of LCI36	LOC_Os11g31190	nodulin MtN3 family protein, putative, expressed	2.96143	5.26354	4.52527	0
MSTRG.4142	10.8898	4.48922	0.0030722	0.0245106	AT5G13160	Protein kinase superfamily protein	Cre12.g517600	(1 of 1) K04733 - interleukin-1 receptor-associated kinase 4 (IRAK4)	LOC_Os02g30900	protein kinase domain containing protein, expressed	3.52863	7.28323	9.44927	9.02403
MSTRG.4145	8.67176	8.80036	0.000110711	0.00190799					LOC_Os08g42620	zinc finger DHHC domain-containing protein, putative, expressed	2.77187	8.96764	6.27889	8.17185
MSTRG.4153	5.80151	6.16634	0.00350171	0.0270245							0.496681	5.68298	5.51141	5.09631
MSTRG.4157	9.69567	-15.7429	3.01e-06	0.00012949	AT4G32110	Beta-1,3-N-Acetylglucosaminyltransferase family protein			LOC_Os02g30780	LGC1, putative, expressed	4.51024	5.3204	10.4012	2.53941
MSTRG.4159	10.779	3.20141	0.00763458	0.0489862	AT5G13120	cyclophilin 20-2	Cre12.g495951	Cyclophilin	LOC_Os05g01270	peptidyl-prolyl cis-trans isomerase, putative, expressed	9.09489	9.1038	9.5681	10.1942
MSTRG.4160	9.50827	-15.0491	0.000180502	0.00275532			Cre01.g012900	(1 of 2) 2.7.7.59 - [Protein-PII] uridylyltransferase / Uridylyl removing enzyme	LOC_Os08g42080	ACR5, putative, expressed	3.79636	9.22905	3.07226	0
MSTRG.4160	8.46541	5.03889	0.00302935	0.0242486			Cre01.g012900	(1 of 2) 2.7.7.59 - [Protein-PII] uridylyltransferase / Uridylyl removing enzyme	LOC_Os08g42080	ACR5, putative, expressed	2.88355	4.52608	8.66337	8.85948
MSTRG.4161	8.29248	-8.61241	0.00183788	0.016361	AT3G27010	TEOSINTE BRANCHED 1, cycloidea, PCF (TCP)-domain family protein 20			LOC_Os01g69980	TCP family transcription factor, putative, expressed	4.84492	7.80717	3.15884	4.43132
MSTRG.4162	10.465	-7.03844	0.00416064	0.0309389	AT3G27020	YELLOW STRIPE like 6			LOC_Os04g32050	transposon protein, putative, unclassified, expressed	7.43934	8.99806	4.55656	1.88294
MSTRG.4167	6.58495	-6.34344	0.00395163	0.029612	AT4G24920	secE/sec61-gamma protein transport protein	Cre16.g680230	SEC61-gamma subunit of ER translocon	LOC_Os02g08180	protein transport protein SEC61 subunit gamma, putative, expressed	5.92728	7.23228	3.39405	0
MSTRG.4169	11.2295	4.00067	0.00520874	0.0366458	AT3G48560	chlorsulfuron/imidazolinone resistant 1	Cre09.g386758	Acetolactate synthase, large subunit	LOC_Os02g30630	thiamine pyrophosphate enzyme, C-terminal TPP binding domain containing protein, expressed	6.84593	12.3988	5.63096	10.7894
MSTRG.4175	9.87167	10.9072	0.00589059	0.0401995	AT4G24930	thylakoid lumenal 17.9 kDa protein, chloroplast	Cre17.g714900	Conserved in the Green Lineage	LOC_Os01g01280	expressed protein	1.78745	8.20175	0	7.49845
MSTRG.4176	8.05873	6.54074	0.00524202	0.036791	AT1G27320	histidine kinase 3			LOC_Os01g69920	histidine kinase, putative, expressed	1.4702	9.87774	4.03675	7.32114
MSTRG.4182	10.09	5.90913	0.00616402	0.0416039	AT5G49100				LOC_Os02g32550	expressed protein	0.6579	6.40903	7.86768	5.46566
MSTRG.4184	7.29776	6.92924	0.000462605	0.00554097	AT1G51540	Galactose oxidase/kelch repeat superfamily protein			LOC_Os04g41020	kelch repeat protein, putative, expressed	1.03278	6.25445	8.42568	6.84201
MSTRG.4186	8.86617	-16.8369	3.18e-05	0.000804644	AT1G55170				LOC_Os12g09089	protein kinase PKN/PRK1, effector, putative, expressed	5.08227	6.01005	5.13787	0
MSTRG.4199	10.8022	-5.56113	0.000246073	0.00345913	AT1G70330	equilibrative nucleotide transporter 1	Cre02.g082900	(1 of 3) K15014 - solute carrier family 29 (equilibrative nucleoside transporter), member 1/2/3 (SLC29A1_2_3, ENT1_2_3)	LOC_Os08g10450	nucleoside transporter, putative, expressed	10.3694	9.16949	9.41168	6.24671
MSTRG.4200	12.5624	-6.20978	7.84e-05	0.00149341	AT1G26910	Ribosomal protein L16p/L10e family protein	Cre09.g388200	Cytosolic 80S ribosomal protein L10	LOC_Os05g07700	ribosomal protein, putative, expressed	13.1897	0	6.62675	8.09018
MSTRG.4202	11.722	-8.32258	2.89e-06	0.000127144	AT5G36880	acetyl-CoA synthetase	Cre01.g055408	(1 of 3) K01895 - acetyl-CoA synthetase (ACSS, acs)	LOC_Os02g32490	AMP-binding enzyme, putative, expressed	10.8995	11.04	10.6714	5.13441
MSTRG.4204	10.05	-6.46909	0.00366435	0.0279677	AT3G16560	Protein phosphatase 2C family protein			LOC_Os04g33080	protein phosphatase 2C, putative, expressed	6.59775	9.92563	9.7486	3.6424
MSTRG.4218	6.68333	8.86623	0.00150538	0.0138811	AT2G24390	AIG2-like (avirulence induced gene) family protein			LOC_Os02g04800	AIG2-like family domain containing protein, expressed	2.17368	7.15527	3.28371	6.81644
MSTRG.4220	10.0235	8.73454	0.000449088	0.00541					LOC_Os02g04810	auxin response factor 5, putative, expressed	3.67739	8.27738	7.49696	9.12387
MSTRG.4227	8.6393	8.07429	0.00115229	0.0113006	AT2G43950	chloroplast outer envelope protein 37			LOC_Os02g39600	outer envelope protein, putative, expressed	4.16042	6.39787	10.0863	8.64893
MSTRG.4231	9.86712	-3.89758	0.00578937	0.0396275	AT1G19990		Cre08.g375850		LOC_Os03g14580	expressed protein	10.1927	5.64753	8.97437	6.58947
MSTRG.4232	11.7167	-6.46553	0.000149698	0.00240707	AT1G08450	calreticulin 3	Cre01.g038400	Calreticulin 2, calcium-binding protein	LOC_Os01g67054	calreticulin precursor protein, putative, expressed	11.1477	9.46125	10.5084	6.72201
MSTRG.4242	7.05522	-14.2581	4.47e-05	0.00101176	AT1G67590	Remorin family protein					2.9712	3.78427	4.33229	0
MSTRG.4259	6.30399	-20.9445	3.11e-09	4.53e-07					LOC_Os07g23210	transposon protein, putative, unclassified, expressed	3.42214	2.28538	3.22052	0
MSTRG.4260	9.63031	-8.03301	0.00268184	0.0220127	AT3G52030	F-box family protein with WD40/YVTN repeat doamin			LOC_Os11g07970	OsFBW2 - F-box domain and WD40 repeat containing protein, expressed	4.40074	7.17363	9.4377	5.15025
MSTRG.4266	6.00497	-12.8115	0.00158796	0.0145371	AT4G01250	WRKY family transcription factor			LOC_Os02g16540	WRKY39, expressed	1.85891	4.66045	0	0
MSTRG.4290	8.63733	7.72644	0.000859991	0.00896121	AT3G10210	SEC14 cytosolic factor family protein / phosphoglyceride transfer family protein	Cre16.g691500	(1 of 1) K18470 - Rho GTPase-activating protein 1 (ARHGAP1, CDC42GAP)	LOC_Os01g71980	rho-GTPase-activating protein-like, putative, expressed	5.46746	9.03712	4.57699	7.77985
MSTRG.4293	7.42796	7.78456	4.49e-05	0.00101417	AT3G54390	sequence-specific DNA binding transcription factors					1.2996	4.13085	1.91073	8.8797
MSTRG.4324	4.96777	-12.8884	0.00148789	0.0137904	AT2G05140	phosphoribosylaminoimidazole carboxylase family protein / AIR carboxylase family protein					1.68476	3.79309	2.00064	0
MSTRG.4327	9.78912	-4.79042	0.000370577	0.00467346	AT4G22000				LOC_Os05g02410	expressed protein	9.80849	8.59868	10.1256	6.28705
MSTRG.4336	9.00568	7.47532	0.00167794	0.0152241	AT4G30880	Bifunctional inhibitor/lipid-transfer protein/seed storage 2S albumin superfamily protein			LOC_Os01g58660	LTPL29 - Protease inhibitor/seed storage/LTP family protein precursor, expressed	2.1592	1.21719	4.25323	10.7874
MSTRG.4353	8.69726	-15.9128	8.43e-05	0.00157258	AT3G15080	Polynucleotidyl transferase, ribonuclease H-like superfamily protein			LOC_Os08g28980	exonuclease, putative, expressed	3.61581	6.81825	5.71422	0
MSTRG.4355	6.12214	-14.7428	0.000270164	0.00370745	AT5G10620	methyltransferases	Cre16.g680100	(1 of 1) 2.1.1.177 - 23S rRNA (pseudouridine(1915)-N(3))-methyltransferase / rRNA large subunit methyltransferase H	LOC_Os04g51786	containing DUF163, putative, expressed	2.45187	6.1816	3.02967	0
MSTRG.4363	7.1546	5.87716	0.0001508	0.00241617	AT4G30110	heavy metal atpase 2			LOC_Os07g12900	cadmium/zinc-transporting ATPase, putative, expressed	1.92149	6.41228	5.78066	8.06349
MSTRG.4416	10.012	-8.14044	0.00200785	0.0176071			Cre12.g550650	Putative mitochondrial ribosomal protein L14	LOC_Os08g15276	chloroplast 50S ribosomal protein L14, putative, expressed	6.97154	9.06499	10.277	7.12402
MSTRG.4434	6.98008	-9.533	0.00641275	0.0427285							3.18834	5.26682	4.78064	1.55625
MSTRG.4436	10.5502	-4.77914	0.00340856	0.0265169	AT1G14000	VH1-interacting kinase	Cre03.g168150	(1 of 3) PTHR23257//PTHR23257:SF490 - SERINE-THREONINE PROTEIN KINASE // DUAL SPECIFICITY PROTEIN KINASE SHKE	LOC_Os07g43900	protein kinase domain containing protein, expressed	10.0013	10.3034	7.17845	6.57483
MSTRG.4457	11.0567	8.0152	0.000218417	0.00317401	AT5G15270	RNA-binding KH domain-containing protein	Cre06.g250800	C1, subunit of the circadian RNA-binding protein CHLAMY1	LOC_Os03g25970	KH domain-containing protein, putative, expressed	7.49734	10.2034	5.76616	10.0516
MSTRG.4472	10.0711	-5.89435	0.00218943	0.0188328	AT1G26810	galactosyltransferase1			LOC_Os06g12390	galactosyltransferase family protein, putative, expressed	7.04697	9.37991	10.318	3.56902
MSTRG.4493	8.7466	-16.7778	3.39e-05	0.000837942	AT1G14270	CAAX amino terminal protease family protein	Cre06.g310050	Conserved in the Plant Lineage	LOC_Os09g24670	CAAX amino terminal protease family protein, putative, expressed	4.02512	9.70222	0	0
MSTRG.4496	9.5295	-8.76641	0.00120706	0.0116909	AT5G39830	Trypsin family protein with PDZ domain	Cre01.g028350	Deg protease	LOC_Os04g38640	OsDegp5 - Putative Deg protease homologue, expressed	6.32232	9.2896	5.22219	3.52498
MSTRG.4501	5.86906	-14.6743	0.000288736	0.0038895							2.28452	1.06208	3.7584	0
MSTRG.4511	7.1462	-13.9519	0.000518368	0.00606725	AT5G51640	Plant protein of unknown function (DUF828)			LOC_Os01g68630	leaf senescence related protein, putative, expressed	2.87402	0	4.25235	0
MSTRG.4512	8.73298	-8.99531	0.00308934	0.024627	AT1G14310	Haloacid dehalogenase-like hydrolase (HAD) superfamily protein			LOC_Os08g07300	haloacid dehalogenase-like hydrolase domain-containing protein 3, putative, expressed	5.05151	8.58484	5.94022	5.50995
MSTRG.4538	9.88299	-8.37285	0.00323261	0.0254756	AT1G34430	2-oxoacid dehydrogenases acyltransferase family protein	Cre03.g158900	dihydrolipoamide acetyltransferase, possibly plastidic	LOC_Os12g08170	2-oxo acid dehydrogenases acyltransferase domain containing protein, expressed	5.29197	9.96478	9.5698	5.67877
MSTRG.4541	5.88468	-5.62644	0.00330489	0.0258768							4.06303	4.51246	3.44885	0.894938
MSTRG.4545	9.48929	-12.7356	0.0014972	0.0138501	AT2G02870	Galactose oxidase/kelch repeat superfamily protein			LOC_Os03g07530	OsFBK12 - F-box domain and kelch repeat containing protein, expressed	2.68811	11.5382	3.74309	0
MSTRG.4552	9.29236	8.16347	0.0049163	0.0351415	AT3G28850	Glutaredoxin family protein			LOC_Os03g07470	glutaredoxin, putative, expressed	1.36928	11.0877	0	8.73495
MSTRG.4558	10.8758	-5.66519	0.00154487	0.0141963	AT3G47810	Calcineurin-like metallo-phosphoesterase superfamily protein	Cre12.g499900	Subunit of Retromer complex	LOC_Os02g16550	Ser/Thr protein phosphatase family protein, putative, expressed	9.83867	8.87742	11.0595	6.74254
MSTRG.4558	9.11135	-16.3356	5.97e-10	1.23e-07	AT3G47810	Calcineurin-like metallo-phosphoesterase superfamily protein	Cre12.g499900	Subunit of Retromer complex	LOC_Os02g16550	Ser/Thr protein phosphatase family protein, putative, expressed	7.74481	7.08218	2.71442	3.42362
MSTRG.4561	10.3071	-9.46287	0.00429916	0.0316891	AT3G54500				LOC_Os01g31360	expressed protein	4.8971	9.2588	0	0
MSTRG.4561	11.1258	-10.6795	0.00743596	0.047998	AT3G54500				LOC_Os01g31360	expressed protein	4.52748	10.5116	0	3.02035
MSTRG.4561	6.64581	-18.7852	2.98e-06	0.00012866	AT3G54500				LOC_Os01g31360	expressed protein	2.72215	3.52538	0.328314	0
MSTRG.4566	8.08554	-9.80539	0.000568425	0.00650968					LOC_Os02g26940	vegetative storage protein, putative, expressed	4.23111	2.31384	1.68814	2.13529
MSTRG.4576	11.0811	-4.40233	0.0046554	0.0337625	AT5G64610	histone acetyltransferase of the MYST family 1	Cre03.g143907	(1 of 1) PTHR10615:SF103 - MYST-LIKE HISTONE ACETYLTRANSFERASE 1-RELATED	LOC_Os07g43360	MYST-like histone acetyltransferase 1, putative, expressed	10.6121	10.1559	10.6514	7.64673
MSTRG.4582	5.12112	6.21866	0.00464543	0.0337028					LOC_Os01g59890	pentatricopeptide, putative, expressed	0.358706	4.50065	3.87841	4.78669
MSTRG.4584	7.71867	7.82733	6.97e-05	0.00138533	AT3G19740	P-loop containing nucleoside triphosphate hydrolases superfamily protein			LOC_Os06g12160	AAA-type ATPase family protein, putative, expressed	1.24884	9.18719	6.48754	8.15897
MSTRG.4588	8.89684	10.3832	0.000768474	0.00821529	AT2G21940	shikimate kinase 1	Cre10.g436350	Shikimate kinase	LOC_Os06g12150	shikimate kinase, putative, expressed	1.45772	4.50746	5.18999	6.42415
MSTRG.4598	8.32459	-9.27867	0.00126619	0.0121123	AT5G63830	HIT-type Zinc finger family protein	Cre08.g379050	(1 of 1) PTHR15555//PTHR15555:SF0 - ZINC FINGER HIT DOMAIN CONTAINING PROTEIN 2 PROTEIN FON -RELATED // ZINC FINGER HIT DOMAIN-CONTAINING PROTEIN 2	LOC_Os10g37640	HIT zinc finger domain containing protein, expressed	5.7762	6.50986	3.50349	4.79166
MSTRG.4608	7.20365	-15.1107	7.02e-05	0.00139164	AT3G61200	Thioesterase superfamily protein			LOC_Os07g27960	thioesterase family protein, putative, expressed	4.06232	5.07823	3.08814	2.36513
MSTRG.4616	7.45349	-16.1701	9.49e-06	0.000325351	AT5G38360	alpha/beta-Hydrolases superfamily protein	Cre04.g213100	conserved, expressed esterase / lipase / thioesterase family protein	LOC_Os04g31240	hydrolase, alpha/beta fold family protein, putative, expressed	3.68851	5.47247	7.05723	0
MSTRG.4620	8.68749	-16.5496	4.33e-05	0.000992819	AT1G11390	Protein kinase superfamily protein	Cre01.g031900	(1 of 3) PTHR10566:SF76 - PROTEIN Y32H12A.7	LOC_Os04g56510	ABC1 family domain containing protein, putative, expressed	3.42619	9.15169	5.36477	0
MSTRG.4630	6.98025	6.68003	0.00425041	0.0314255	AT3G56990	embryo sac development arrest 7	Cre03.g159950	(1 of 1) K14788 - ribosome biogenesis protein ENP2 (NOL10, ENP2)	LOC_Os06g03780	NUC153 domain containing protein, expressed	1.55439	6.65921	3.20855	8.39997
MSTRG.4640	10.7079	-5.05902	0.00017879	0.00273998					LOC_Os10g37980	prephenate dehydratase domain containing protein, expressed	10.597	8.64985	8.48172	6.5095
MSTRG.4644	10.077	-8.24377	6.56e-05	0.00132983			Cre10.g442750	(1 of 1) K19045 - E3 ubiquitin-protein ligase BIG BROTHER and related proteins [EC:6.3.2.19] (BB)	LOC_Os04g48260	zinc RING finger protein, putative, expressed	8.91767	8.1593	9.17334	3.78132
MSTRG.4651	10.3164	-5.36219	0.00335183	0.0261597							9.43861	9.0784	9.16301	6.55802
MSTRG.4653	12.774	2.39699	0.00718584	0.0468519	AT1G26880	Ribosomal protein L34e superfamily protein	Cre16.g661050	Cytosolic 80S ribosomal protein L34	LOC_Os09g24690	60S ribosomal protein L34, putative, expressed	11.7585	10.9936	12.8656	14.0098
MSTRG.4655	9.16964	-7.88125	2.02e-05	0.00057579	AT2G45720	ARM repeat superfamily protein			LOC_Os10g37850	armadillo, putative, expressed	7.97758	8.05877	7.70863	2.87152
MSTRG.4656	9.71643	-10.5196	2.41e-07	1.65e-05					LOC_Os10g37980	prephenate dehydratase domain containing protein, expressed	9.53884	6.26746	5	1.53414
MSTRG.4657	9.09266	-9.84395	0.000257035	0.0035846	AT1G73720	transducin family protein / WD-40 repeat family protein	Cre01.g020400	(1 of 1) K13111 - WD40 repeat-containing protein SMU1 (SMU1)	LOC_Os01g21940	WD domain, G-beta repeat domain containing protein, expressed	5.55161	8.51959	4.3037	4.14915
MSTRG.4659	8.28931	-8.48727	0.00319012	0.0252537	AT1G12600	UDP-N-acetylglucosamine (UAA) transporter family	Cre02.g081500	UDP-galactose transporter	LOC_Os03g02670	transporter family protein, putative, expressed	3.60759	8.47467	6.95843	3.07382
MSTRG.4670	8.63954	-4.2805	0.00685946	0.0451647	AT5G62150	peptidoglycan-binding LysM domain-containing protein			LOC_Os04g48380	lysM domain containing protein, putative, expressed	6.88602	6.06273	7.87719	4.42152
MSTRG.4671	9.40151	-6.41006	0.00580042	0.0396891	AT4G22990	Major Facilitator Superfamily with SPX (SYG1/Pho81/XPR1) domain-containing protein			LOC_Os06g03860	uncharacterized membrane protein, putative, expressed	6.75213	10.4379	2.87782	3.44487
MSTRG.4673	9.51871	-13.9042	0.000360915	0.00458837	AT5G39960	GTP binding;GTP binding	Cre03.g172250	(1 of 1) PTHR11649//PTHR11649:SF5 - MSS1/TRME-RELATED GTP-BINDING PROTEIN // GTP-BINDING PROTEIN	LOC_Os01g12540	GTPase of unknown function domain containing protein, putative, expressed	2.44308	8.38053	9.5719	0
MSTRG.4679	8.76884	-7.85192	0.000705971	0.00769576	AT4G24090		Cre02.g144850	Conserved in the Green Lineage and Diatoms	LOC_Os09g35990	expressed protein	6.86417	9.12894	2.63406	1.34895
MSTRG.4683	9.72987	-9.66189	5.96e-06	0.000224624					LOC_Os02g01380	expressed protein	8.80996	9.40617	4.69758	1.58283
MSTRG.4685	6.66839	6.53432	0.00102601	0.0102628	AT2G17200	ubiquitin family protein	Cre15.g637100	(1 of 1) K04523 - ubiquilin (UBQLN, DSK2)	LOC_Os03g03920	Ubiquitin family domain containing protein, expressed	1.06448	8.12223	7.28477	6.50865
MSTRG.4690	6.20556	7.32714	0.00222148	0.0190577							1.16101	4.88347	3.20855	7.48524
MSTRG.4693	8.84472	-7.64036	0.000255951	0.00357721	AT4G22880	leucoanthocyanidin dioxygenase			LOC_Os01g27490	leucoanthocyanidin dioxygenase, putative, expressed	7.86023	5.20945	8.27613	5.32266
MSTRG.4699	8.1108	3.72928	0.00063366	0.00707071	AT1G75510	Transcription initiation factor IIF, beta subunit			LOC_Os01g56550	transcription initiation factor IIF beta subunit, putative, expressed	4.46298	4.83878	6.83945	8.998
MSTRG.4701	10.469	-9.17339	1.6e-05	0.000488329	AT3G51070	S-adenosyl-L-methionine-dependent methyltransferases superfamily protein					8.42444	9.96523	9.74263	5.00933
MSTRG.4703	9.6205	-8.363	0.000792161	0.00840819	AT5G45140	nuclear RNA polymerase C2	Cre12.g542800	DNA-directed RNA polymerase III, subunit 2	LOC_Os03g28960	DNA-directed RNA polymerase subunit, putative, expressed	6.11858	8.64952	3.74309	2.04908
MSTRG.4706	5.95723	6.07112	0.00471989	0.034128	AT2G16920	ubiquitin-conjugating enzyme 23			LOC_Os01g03520	ubiquitin conjugating enzyme protein, putative, expressed	2.52005	2.34422	3.35177	6.89316
MSTRG.4712	9.8679	-6.40185	0.00125065	0.0119814			Cre03.g182300	Phosphoglycerate mutase	LOC_Os06g01950	phosphoglycerate mutase, putative, expressed	8.07754	11.0575	3.56189	1.7395
MSTRG.4719	5.62475	10.2825	0.000228906	0.00328455							1.52843	3.34943	1.45282	2.82036
MSTRG.4725	12.0415	-6.61048	1.89e-06	9e-05	AT4G22890	PGR5-LIKE A	Cre07.g340200	Proton-gradient related-like	LOC_Os08g41460	expressed protein	11.4765	12.7522	10.7424	4.9273
MSTRG.4726	10.7684	-5.01717	0.00395157	0.029612	AT3G61130	galacturonosyltransferase 1			LOC_Os09g36190	glycosyl transferase family 8, putative, expressed	9.05399	9.23373	5.84473	6.43624
MSTRG.4731	7.00665	8.84132	0.00273627	0.022403	AT4G00290	Mechanosensitive ion channel protein			LOC_Os04g48940	uncharacterized mscS family protein, putative, expressed	0	8.55487	3.84174	6.52018
MSTRG.4732	9.10509	-15.0941	0.000166529	0.00259938	AT5G52540	Protein of unknown function (DUF819)	Cre02.g077150	Conserved in the Plant Lineage and Diatoms	LOC_Os06g01790	expressed protein	3.71886	5.77515	4.50037	0
MSTRG.4733	7.63386	-16.5508	7.31e-11	2.62e-08	AT5G52540	Protein of unknown function (DUF819)	Cre02.g077150	Conserved in the Plant Lineage and Diatoms	LOC_Os06g01790	expressed protein	5.47698	7.25787	7.31319	1.34895
MSTRG.4738	8.86021	-9.86039	0.00327648	0.0257688	AT4G35880	Eukaryotic aspartyl protease family protein			LOC_Os04g15790	eukaryotic aspartyl protease domain containing protein, expressed	4.98156	9.56213	2.43276	1.90713
MSTRG.4740	8.25008	-14.6199	1.45e-05	0.000450886	AT4G24630	DHHC-type zinc finger family protein			LOC_Os05g36090	zinc finger DHHC domain-containing protein, putative, expressed	4.1652	6.92823	6.97197	2.86818
MSTRG.4741	9.77782	16.4427	2.35e-06	0.000108277	AT1G63940	monodehydroascorbate reductase 6			LOC_Os08g05570	monodehydroascorbate reductase, putative, expressed	1.80855	8.77599	4.04176	9.63374
MSTRG.4754	5.6476	7.35314	0.000732561	0.00790554	AT1G11320				LOC_Os06g50850	expressed protein	0.2141	4.89554	7.10312	5.75588
MSTRG.4757	8.70616	-17.1827	2.65e-07	1.75e-05	AT3G20070	titan9			LOC_Os01g04600	expressed protein	4.37277	3.21082	9.76302	0
MSTRG.4762	10.3346	4.71735	0.000398276	0.00492342	AT2G17787						5.12777	8.84994	10.5393	10.6531
MSTRG.4773	9.08501	7.7539	0.000195912	0.00294183	AT2G17840	Senescence/dehydration-associated protein-related	Cre04.g217930	(1 of 1) PF06911 - Senescence-associated protein (Senescence)	LOC_Os06g50330	senescence-associated protein, putative, expressed	1.79017	10.6468	6.80312	9.55386
MSTRG.4783	9.09984	-13.9789	2.67e-05	0.000703314	AT4G38640	Plasma-membrane choline transporter family protein	Cre09.g390467	Conserved in the Green Lineage			3.62978	8.74195	5.49853	2.19877
MSTRG.4784	7.80392	14.5144	6.45e-08	5.55e-06	AT2G17850	Rhodanese/Cell cycle control phosphatase superfamily protein	Cre13.g573250	(1 of 7) 2.8.1.1 - Thiosulfate sulfurtransferase / Thiosulfate thiotransferase	LOC_Os04g17660	rhodanese-like domain containing protein, putative, expressed	1.59126	5.74561	8.75478	7.11618
MSTRG.4785	7.01104	6.61273	0.00124329	0.0119286	AT2G17850	Rhodanese/Cell cycle control phosphatase superfamily protein	Cre13.g573250	(1 of 7) 2.8.1.1 - Thiosulfate sulfurtransferase / Thiosulfate thiotransferase	LOC_Os04g17660	rhodanese-like domain containing protein, putative, expressed	1.48977	6.80851	3.66333	8.00935
MSTRG.4787	7.88018	-14.7787	0.000261624	0.00362254							2.65119	6.12938	0	0
MSTRG.4816	8.64858	6.24207	0.00693123	0.0455444	AT1G76340	golgi nucleotide sugar transporter 3	Cre06.g305900	Putative GDP-fucose transporter, conserved in the plant lineage and diatoms	LOC_Os03g11590	integral membrane protein, putative, expressed	1.93632	8.56872	3.8149	7.95423
MSTRG.4827	5.55711	-11.1374	0.000382414	0.00478846			Cre02.g109850	phosphatidylinositol N-acetylglucosaminyltransferase, subunit C			1.94475	4.94306	2.76107	1.28847
MSTRG.4828	7.05951	-16.149	4.05e-05	0.000948074							4.34634	3.89017	0	1.60502
MSTRG.4843	9.52213	-9.99115	1.66e-05	0.000502186	AT2G46110	ketopantoate hydroxymethyltransferase 1	Cre12.g508550	Ketopantoate hydroxymethyltransferase	LOC_Os01g12560	3-methyl-2-oxobutanoate hydroxymethyltransferase, putative, expressed	7.56051	5.25053	4.64281	5.3352
MSTRG.4847	10.8984	-7.95307	3.05e-05	0.000778249			Cre03.g154250	Mitogen-Activated Protein Kinase Kinase Kinase			10.2983	8.31282	6.66394	4.96406
MSTRG.4850	6.60843	-6.16431	0.0059298	0.0404162	AT5G13400	Major facilitator superfamily protein	Cre04.g224700	Nitrate transporter NRT1 family	LOC_Os01g01360	peptide transporter PTR2, putative, expressed	3.71643	3.47363	5.94042	4.20138
MSTRG.4859	12.5771	-4.03993	0.00284576	0.0230457	AT1G11680	CYTOCHROME P450 51G1	Cre02.g092350	Cytochrome P450, CYP51 superfamily	LOC_Os11g32240	cytochrome P450 51, putative, expressed	12.4485	9.08623	6.54665	8.79796
MSTRG.4860	8.55066	5.75849	0.00481482	0.0346334	AT1G23280	MAK16 protein-related	Cre02.g145231	(1 of 1) K14831 - protein MAK16 (MAK16)	LOC_Os07g16950	Mak16 protein domain containing protein, expressed	1.64927	5.95259	10.6746	7.13459
MSTRG.4868	7.46661	5.68612	0.00330927	0.0259006	AT1G28140	(1 of 1) PTHR36716:SF2 - F3H9.20 PROTEIN	Cre04.g228450	Conserved in the Plant Lineage	LOC_Os03g63360	glutathione S-transferase, putative, expressed	1.19367	9.56653	6.21852	6.66142
MSTRG.4870	9.42668	-10.5229	5.92e-06	0.000223964	AT2G38130	Acyl-CoA N-acyltransferases (NAT) superfamily protein	Cre14.g623800	N-acetyltransferase	LOC_Os11g32280	acetyltransferase, GNAT family, putative, expressed	7.08295	8.04017	9.02201	4.24448
MSTRG.4875	10.9033	-2.81926	0.00264264	0.0217462	AT3G26744	basic helix-loop-helix (bHLH) DNA-binding superfamily protein			LOC_Os11g32100	inducer of CBF expression 1, putative, expressed	10.6481	10.2576	11.3153	8.40626
MSTRG.4876	7.65239	-8.08612	0.00542469	0.0376187	AT5G14060	Aspartate kinase family protein	Cre10.g458500	Aspartate kinase	LOC_Os07g20544	aspartokinase, chloroplast precursor, putative, expressed	3.8416	9.16637	2.43276	4.14914
MSTRG.4881	8.00585	-15.2771	2.34e-08	2.43e-06	AT5G61990	Pentatricopeptide repeat (PPR) superfamily protein	Cre01.g050500	Translation factor for chloroplast petB RNA	LOC_Os07g20510	auxin efflux carrier, putative, expressed	4.20753	7.41209	4.28073	1.53414
MSTRG.4889	11.2152	-5.50624	0.00232859	0.0196966	AT1G28110	serine carboxypeptidase-like 45			LOC_Os11g31980	OsSCP63 - Putative Serine Carboxypeptidase homologue, expressed	9.71968	6.45882	11.5239	4.85463
MSTRG.4899	5.35321	-12.0343	0.0027538	0.0225175	AT5G13200	GRAM domain family protein			LOC_Os12g29400	GRAM domain containing protein, expressed	2.33369	5.43945	3.68001	0
MSTRG.4906	10.8498	-7.98895	0.000139611	0.00228799	AT5G50870	ubiquitin-conjugating enzyme 27	Cre01.g046850	E2 Ubiquitin conjugating enzyme	LOC_Os01g70140	ubiquitin-conjugating enzyme E2-22 kDa, putative, expressed	9.20827	9.11769	2.02493	7.16073
MSTRG.4913	9.1565	-7.26757	0.000709125	0.00771711	AT3G61590	Galactose oxidase/kelch repeat superfamily protein			LOC_Os01g47050	OsFBK1 - F-box domain and kelch repeat containing protein, expressed	7.17465	5.54014	9.15051	2.04908
MSTRG.4924	7.2882	5.71595	0.00149598	0.0138501					LOC_Os02g04010	cyclin-T1-1, putative, expressed	2.11706	0.365937	6.91647	8.24152
MSTRG.4939	8.26646	-14.2178	0.000390685	0.00485748	AT3G59690	IQ-domain 13			LOC_Os01g67090	IQ calmodulin-binding motif domain containing protein, expressed	3.36322	8.59145	3.95713	0
MSTRG.4955	9.16185	-4.97653	0.00599676	0.0407304			Cre09.g400738	(1 of 1) PTHR23012//PTHR23012:SF96 - MEMBRANE ASSOCIATED RING FINGER // SUBFAMILY NOT NAMED	LOC_Os01g66970	zinc finger, C3HC4 type domain containing protein, expressed	8.49251	6.27895	5.6637	5.85637
MSTRG.4958	8.10582	-7.80583	0.00439351	0.0321948							3.22404	5.63238	7.50906	1.26706
MSTRG.4962	10.471	3.03618	0.00537765	0.0374041							7.3845	8.75635	8.10361	11.3762
MSTRG.4963	7.79437	2.71496	0.00510396	0.0360967							5.43037	8.50603	5.89767	8.52046
MSTRG.4988	11.7091	-4.09206	1.28e-05	0.000410587	AT3G25530	glyoxylate reductase 1	Cre11.g467617	Gamma hydroxybutyrate dehydrogenase	LOC_Os02g35500	NAD binding domain of 6-phosphogluconate dehydrogenase containing protein, expressed	12.1609	11.3301	9.67952	7.98103
MSTRG.4991	6.87754	7.58801	0.00108301	0.0107419	AT2G43945		Cre16.g676450	Conserved in the Plant Lineage and Diatoms	LOC_Os01g23680	rossmann fold nucleotide-binding protein involved in DNA uptake, putative, expressed	0.728843	3.97335	6.79765	7.41977
MSTRG.4996	7.74782	-9.34082	0.00145159	0.0135251	AT1G05870	Protein of unknown function (DUF1685)			LOC_Os11g17930	expressed protein	2.67097	7.95589	8.93236	1.04387
MSTRG.5003	9.519	-17.293	1.93e-05	0.000555677	AT5G63120	P-loop containing nucleoside triphosphate hydrolases superfamily protein	Cre01.g028200	DEAD-box RNA helicase	LOC_Os01g68320	DEAD-box ATP-dependent RNA helicase 30, putative, expressed	4.00363	9.29487	0	0
MSTRG.5006	7.78503	-22.4931	1.73e-08	1.88e-06	AT3G54280	DNA binding;ATP binding;nucleic acid binding;binding;helicases;ATP binding;DNA binding;helicases	Cre16.g687301	SNF2-related DNA/RNA helicase			4.42197	3.95232	0	0
MSTRG.5032	10.0489	-17.5753	6.09e-08	5.29e-06	AT1G67690	Zincin-like metalloproteases family protein			LOC_Os01g67590	oligopeptidase, putative, expressed	7.01616	7.89941	4.53792	3.21504
MSTRG.5033	8.31982	15.0968	1.3e-08	1.51e-06	AT3G27320	alpha/beta-Hydrolases superfamily protein			LOC_Os12g15400	CXE carboxylesterase, putative, expressed	2.12955	9.3384	6.54347	6.89252
MSTRG.5050	11.9832	-4.08972	0.000950048	0.00969109	AT3G01750	Ankyrin repeat family protein			LOC_Os05g23320	expressed protein	11.4878	10.5052	11.5745	7.16837
MSTRG.5051	10.5902	-6.34903	0.000157392	0.0024956	AT1G67580	Protein kinase superfamily protein	Cre07.g355400	Cyclin dependent kinase	LOC_Os04g41100	cyclin-dependent kinase G-2, putative, expressed	10.4464	11.0505	3.796	5.73965
MSTRG.5069	10.919	-10.6188	0.000275803	0.00377035	AT4G24830	arginosuccinate synthase family	Cre09.g416050	Argininosuccinate synthase	LOC_Os12g13320	argininosuccinate synthase, chloroplast precursor, putative, expressed	8.05926	9.86703	5.6414	2.29288
MSTRG.5074	7.48381	11.2314	5.85e-06	0.000221871			Cre01.g050500	Translation factor for chloroplast petB RNA	LOC_Os10g35240	Rf1, mitochondrial precursor, putative, expressed	0	4.98691	4.55223	8.84579
MSTRG.5078	11.1922	-9.52722	0.000120249	0.00203792	AT5G14220	Flavin containing amine oxidoreductase family			LOC_Os04g41260	amine oxidase, flavin-containing, domain containing protein, expressed	10.0008	8.90606	1.94539	3.85446
MSTRG.5083	9.53131	9.51361	0.00238664	0.0200397	AT1G03910	(1 of 2) PTHR21737:SF4 - CACTIN	Cre09.g398650	(1 of 1) PTHR21737:SF4 - CACTIN	LOC_Os03g58590	expressed protein	3.13775	4.62603	6.22456	10.4471
MSTRG.5088	9.36144	-6.82473	0.000641939	0.00715067	AT1G65380	Leucine-rich repeat (LRR) family protein	Cre17.g737400		LOC_Os02g39100	fasciated ear2, putative, expressed	5.86905	7.10959	4.4095	2.25863
MSTRG.5093	9.93856	-25.5136	1.61e-10	4.87e-08	AT1G79650	Rad23 UV excision repair protein family	Cre08.g366400	UV excision repair protein	LOC_Os02g08300	RAD23 DNA repair protein, putative, expressed	5.71747	9.59598	5.72202	0
MSTRG.5101	7.23796	6.98275	0.00768664	0.0491964	AT1G64160	Disease resistance-responsive (dirigent-like protein) family protein			LOC_Os07g44930	dirigent, putative, expressed	1.41102	3.44759	3.53147	7.93871
MSTRG.5103	7.73528	-7.51869	0.00225939	0.019278	AT5G63400	adenylate kinase 1	Cre12.g557600	Adenylate kinase	LOC_Os11g20790	adenylate kinase, putative, expressed	4.57562	4.3323	3.4605	0.614398
MSTRG.5108	8.00391	5.1349	0.00318884	0.0252537	AT3G09060	Pentatricopeptide repeat (PPR) superfamily protein	Cre01.g050500	Translation factor for chloroplast petB RNA	LOC_Os01g63400	PPR repeat containing protein, expressed	1.4146	6.44949	8.75838	6.78336
MSTRG.5123	7.86376	6.63443	6.7e-06	0.0002438			Cre06.g260700	Xanthine/uracil/vitamin C permease-like	LOC_Os11g24060	permease domain containing protein, putative, expressed	1.61762	4.81465	5.12236	8.40567
MSTRG.5132	7.89044	-7.33853	0.00505986	0.0358896	AT1G70590	F-box family protein			LOC_Os04g40030	OsFBO17 - F-box and other domain containing protein, expressed	4.68567	7.78315	4.02091	4.53437
MSTRG.5133	8.70864	-10.3555	0.000119033	0.00202618							6.02748	7.93397	5.45955	1.34895
MSTRG.5133	5.12241	-14.9183	0.000227905	0.00327633							2.72091	3.79309	0	0
MSTRG.5139	10.9889	-16.432	4.8e-07	2.91e-05			Cre12.g485150	Glyceraldehyde 3-phosphate dehydrogenase			4.75024	5.07094	11.6204	2.32534
MSTRG.5140	8.9224	6.38141	0.00235923	0.0198698	AT4G00930	COP1-interacting protein 4.1					1.79732	9.00717	8.31779	8.20707
MSTRG.5141	6.39914	-11.8466	0.00324297	0.0255468	AT5G40640				LOC_Os04g40700	steroid nuclear receptor, ligand-binding, putative, expressed	2.14446	8.03634	3.51394	0
MSTRG.5146	10.0758	11.5985	4.95e-08	4.48e-06	AT5G48520	(1 of 1) PTHR19378 - GOLGIN- RELATED			LOC_Os06g08730	expressed protein	0.2141	8.03394	4.03542	9.93414
MSTRG.5150	8.99872	9.34147	0.00365153	0.0279029							2.84244	7.12503	4.58172	9.88305
MSTRG.5150	5.44273	-15.3349	0.000102296	0.0017998							3.92295	0	3.43784	0.875563
MSTRG.5153	8.45501	-15.8195	8.27e-05	0.00155025	AT1G34770	(1 of 1) PTHR11736 - MELANOMA-ASSOCIATED ANTIGEN MAGE ANTIGEN	Cre09.g395300	(1 of 1) PTHR11736//PTHR11736:SF14 - MELANOMA-ASSOCIATED ANTIGEN MAGE ANTIGEN // MAGE PROTEIN	LOC_Os07g05650	MAGE-8 antigen-related, putative, expressed	3.70662	5.63016	0	0
MSTRG.5158	11.479	4.99999	7e-08	5.95e-06			Cre01.g007600	(1 of 2) 5.5.1.6 - Chalcone isomerase / Chalcone--flavanone isomerase			6.30832	7.15079	11.8266	11.9536
MSTRG.5165	10.134	-7.60053	0.00017823	0.00273573					LOC_Os08g44270	vignain precursor, putative, expressed	8.89189	3.30186	8.67893	3.45139
MSTRG.5168	7.88692	-16.0914	7.01e-05	0.00139164	AT5G50180	Protein kinase superfamily protein	Cre17.g717100	(1 of 66) KOG0198 - MEKK and related serine/threonine protein kinases	LOC_Os02g38080	protein kinase domain containing protein, expressed	3.3035	6.73757	0	0
MSTRG.5173	6.83831	9.25046	0.0017743	0.0159268	AT1G67900	Phototropic-responsive NPH3 family protein			LOC_Os02g38120	BTBN3 - Bric-a-Brac, Tramtrack, Broad Complex BTB domain with non-phototropic hypocotyl 3 NPH3 domain, expressed	0	9.06567	1.91073	6.87357
MSTRG.5189	7.72586	-14.7247	4.81e-09	6.52e-07	AT1G67840	chloroplast sensor kinase			LOC_Os12g19530	ATP-binding region, ATPase-like domain-containing protein, putative, expressed	4.99444	8.4872	6.27893	1.90713
MSTRG.5190	11.2324	-5.56306	0.000602765	0.00681223	AT3G28040	Leucine-rich receptor-like protein kinase family protein	Cre03.g154250	Mitogen-Activated Protein Kinase Kinase Kinase	LOC_Os01g72700	expressed protein	9.99279	9.89726	11.6128	4.99363
MSTRG.5194	9.88125	-8.9101	0.00236966	0.019923	AT2G20060	Ribosomal protein L4/L1 family	Cre12.g520400	Mitochondrial ribosomal protein L4	LOC_Os11g37510	ribosomal protein L4, putative, expressed	5.42774	7.61066	8.42824	3.40931
MSTRG.5195	8.5063	-21.4317	1.92e-08	2.06e-06	AT3G13490	Lysyl-tRNA synthetase, class II	Cre06.g296250	putative tRNA synthetase class II (D, K and N) family protein	LOC_Os02g41470	tRNA synthetases class II domain containing protein, expressed	3.85567	8.77434	3.72827	0
MSTRG.5199	7.50641	-15.4024	0.000141461	0.00230855	AT2G28480	RNA-binding CRS1 / YhbY (CRM) domain protein			LOC_Os01g72820	CRS1/YhbY domain containing protein, putative, expressed	3.2076	5.61104	4.58598	0
MSTRG.5199	8.54747	-16.6041	4.09e-05	0.000953614	AT2G28480	RNA-binding CRS1 / YhbY (CRM) domain protein			LOC_Os01g72820	CRS1/YhbY domain containing protein, putative, expressed	3.64687	4.88706	4.83579	0
MSTRG.5204	8.38818	-19.1061	1.86e-06	8.87e-05	AT3G24140	basic helix-loop-helix (bHLH) DNA-binding superfamily protein			LOC_Os05g50900	helix-loop-helix DNA-binding protein, putative, expressed	2.83959	6.26896	0	0
MSTRG.5205	9.66948	3.5677	0.00496556	0.0354023	AT4G13170	Ribosomal protein L13 family protein	Cre12.g532550	Cytosolic 80S ribosomal protein L13a	LOC_Os03g54890	ribosomal protein L13, putative, expressed	8.05592	9.15292	8.01479	9.88287
MSTRG.5219	7.74841	7.98492	0.0027741	0.0226273	AT1G24540	cytochrome P450, family 86, subfamily C, polypeptide 1	Cre01.g003850	Cytochrome P450, CYP197 superfamily	LOC_Os02g38290	cytochrome P450, putative, expressed	1.35931	0.455773	2.38475	9.22645
MSTRG.5223	11.8736	3.07491	0.00505884	0.0358896	AT4G27990	YGGT family protein	Cre16.g684300	Conserved expressed protein with YGGT domain			9.91193	10.7931	8.1853	13.4053
MSTRG.5226	9.12274	6.94528	0.00248699	0.0207474	AT5G48460	Actin binding Calponin homology (CH) domain-containing protein	Cre16.g679650	(1 of 1) PTHR19961:SF18 - FI19014P1	LOC_Os02g48740	fimbrin-like protein 2, putative, expressed	4.49859	7.89458	9.55315	7.90366
MSTRG.5245	9.60442	-9.71763	7.63e-06	0.000272597	AT3G23660	Sec23/Sec24 protein transport family protein	Cre03.g180850	COP-II coat subunit	LOC_Os11g24560	protein transport protein, putative, expressed	6.69309	8.088	5.07559	4.4028
MSTRG.5247	9.5513	-10.1995	0.000557176	0.00640918	AT1G65230	Uncharacterized conserved protein (DUF2358)	Cre12.g536800	Conserved in the Green Lineage	LOC_Os01g68450	expressed protein	6.30786	10.1973	1.43792	2.81403
MSTRG.5248	8.3727	4.78637	0.00519602	0.0366007	AT4G12910	serine carboxypeptidase-like 20	Cre17.g746597	(1 of 2) K16296 - serine carboxypeptidase-like clade I [EC:3.4.16.-] (SCPL-I)	LOC_Os12g15470	OsSCP65 - Putative Serine Carboxypeptidase homologue, expressed	3.60571	9.51425	2.73243	9.374
MSTRG.5249	9.39385	-8.58007	0.000871325	0.0090501	AT3G02750	Protein phosphatase 2C family protein					7.35092	10.0552	4.49129	1.38396
MSTRG.5250	9.85168	-6.37866	0.00179752	0.0160905	AT3G47390	cytidine/deoxycytidylate deaminase family protein	Cre17.g728950	diaminohydroxyphosphoribosylaminopyrimidine deaminase			7.73331	7.53445	4.15384	4.39034
MSTRG.5250	9.34846	-24.0833	1.58e-09	2.68e-07	AT3G47390	cytidine/deoxycytidylate deaminase family protein	Cre17.g728950	diaminohydroxyphosphoribosylaminopyrimidine deaminase			5.22021	2.99673	0	0
MSTRG.5251	11.8008	-3.1801	0.00168817	0.0153097	AT5G36230	ARM repeat superfamily protein	Cre06.g298350	Flagellar Associated Protein 224	LOC_Os11g21990	expressed protein	12.3186	10.754	10.3417	9.20985
MSTRG.5255	7.32394	-9.55637	0.000422735	0.00514705	AT3G25430	Polynucleotidyl transferase, ribonuclease H-like superfamily protein			LOC_Os08g34160	CAF1 family ribonuclease containing protein, putative, expressed	5.51699	5.80856	6.26509	0
MSTRG.5259	9.55347	-5.01176	0.00096823	0.00979797	AT1G73300	serine carboxypeptidase-like 2			LOC_Os11g27264	OsSCP60 - Putative Serine Carboxypeptidase homologue, expressed	9.64923	8.30035	0	5.15489
MSTRG.5260	8.82581	-5.02895	0.000762163	0.00816585	AT1G73300	serine carboxypeptidase-like 2			LOC_Os11g27264	OsSCP60 - Putative Serine Carboxypeptidase homologue, expressed	9.0755	8.19992	0	4.78818
MSTRG.5269	5.38795	-14.599	0.00028505	0.00385628			Cre06.g255950	(1 of 1) K14553 - U3 small nucleolar RNA-associated protein 18 (UTP18)			3.21774	4.8939	2.66836	0
MSTRG.5273	10.7536	-10.5679	4.15e-07	2.55e-05	AT3G26380	Melibiase family protein			LOC_Os01g33420	glycosyl hydrolase family protein 27, putative, expressed	9.66701	6.9573	9.59532	2.27034
MSTRG.5275	7.20653	14.4986	8.24e-08	6.68e-06	AT5G40570	Surfeit locus protein 2 (SURF2)			LOC_Os04g40430	surfeit locus protein, putative, expressed	1.44753	5.78327	8.06066	6.33243
MSTRG.5283	9.67895	-22.1074	3.1e-08	3.04e-06	AT5G14430	S-adenosyl-L-methionine-dependent methyltransferases superfamily protein			LOC_Os06g47294	methyltransferase, putative, expressed	4.13511	9.28419	6.05231	0
MSTRG.5287	9.81053	-7.1566	0.000480488	0.00569617	AT4G24740	FUS3-complementing gene 2	Cre08.g380600	(1 of 1) K08287 - dual-specificity kinase (E2.7.12.1)			8.26921	9.2972	6.52339	3.47384
MSTRG.5287	10.6352	-24.9982	7.83e-11	2.72e-08	AT4G24740	FUS3-complementing gene 2	Cre08.g380600	(1 of 1) K08287 - dual-specificity kinase (E2.7.12.1)			7.22995	8.70589	0	0
MSTRG.5288	6.42554	-5.49751	0.00490655	0.0351004	AT1G28400						5.29806	6.85049	4.33474	1.53414
MSTRG.5291	11.0804	-17.9261	1.53e-08	1.72e-06	AT5G14420	RING domain ligase2	Cre09.g399550	(1 of 1) PTHR10857//PTHR10857:SF11 - COPINE // SUBFAMILY NOT NAMED	LOC_Os01g68060	copine, putative, expressed	8.26735	10.4607	3.96272	3.76476
MSTRG.5312	8.2345	-13.0549	5.69e-05	0.00118671	AT2G32000	DNA topoisomerase, type IA, core	Cre17.g725100	(1 of 1) K03165 - DNA topoisomerase III (TOP3)	LOC_Os09g32450	DNA topoisomerase 3 protein, putative, expressed	3.10063	7.93929	3.04969	1.97478
MSTRG.5320	11.8491	3.19585	0.0028173	0.0228725			Cre09.g393358	(1 of 1) K13199 - plasminogen activator inhibitor 1 RNA-binding protein (SERBP1)			9.10518	10.8016	12.3596	13.0177
MSTRG.5325	7.85102	-15.9358	1.18e-05	0.000382736	AT3G23750	Leucine-rich repeat protein kinase family protein	Cre12.g504250	(1 of 55) 2.7.12.1 - Dual-specificity kinase			4.56061	4.12083	2.9422	1.24086
MSTRG.5339	7.56547	-7.22917	0.00121949	0.0117643	AT5G54060	UDP-glucose:flavonoid 3-o-glucosyltransferase			LOC_Os11g26950	UDP-glucoronosyl and UDP-glucosyl transferase domain containing protein, expressed	5.26559	6.68869	2.29047	0.631119
MSTRG.5343	7.41419	4.66859	0.00353934	0.0272403	AT5G48610				LOC_Os03g63040	expressed protein	1.87153	8.45747	4.86825	6.53641
MSTRG.5358	8.96398	-16.3863	4.55e-05	0.00102255	AT3G07220	SMAD/FHA domain-containing protein			LOC_Os08g41710	FHA domain containing protein, putative, expressed	3.69139	8.74549	0	0
MSTRG.5358	7.65938	-13.7728	0.000673971	0.00741789	AT3G07220	SMAD/FHA domain-containing protein			LOC_Os08g41710	FHA domain containing protein, putative, expressed	2.2509	6.22851	0	0
MSTRG.5365	8.55819	-6.98356	0.00343704	0.0266928							7.63614	3.92927	4.99199	3.09569
MSTRG.5366	11.3774	-4.8576	0.00768167	0.0491906	AT3G20310	ethylene response factor 7			LOC_Os04g57340	AP2 domain containing protein, expressed	8.07236	13.5471	7.17507	5.5817
MSTRG.5367	9.37487	8.40616	0.0022273	0.0190823			Cre03.g154250	Mitogen-Activated Protein Kinase Kinase Kinase	LOC_Os01g68870	leucine-rich repeat receptor protein kinase EXS precursor, putative, expressed	1.81213	1.64157	7.25685	9.862
MSTRG.5378	6.77038	-10.5223	0.00190727	0.016869							4.21091	7.32112	2.32792	1.1683
MSTRG.5385	11.0217	-4.71913	0.00446972	0.0325867	AT1G65430	IBR domain-containing protein	Cre16.g682350	(1 of 1) PTHR11685:SF154 - E3 UBIQUITIN-PROTEIN LIGASE ARI5-RELATED	LOC_Os04g41470	expressed protein	9.49069	9.49237	10.4513	6.87552
MSTRG.5399	8.80542	8.02368	0.00520973	0.0366458	AT4G33690		Cre13.g575366		LOC_Os07g11290	expressed protein	2.65191	6.65047	8.9698	7.04371
MSTRG.5399	7.21858	-14.2412	0.000435472	0.00528542	AT4G33690		Cre13.g575366		LOC_Os07g11290	expressed protein	3.27006	0	0	0
MSTRG.5401	9.29716	-17.3316	1.85e-05	0.000538806	AT1G56590	Clathrin adaptor complexes medium subunit family protein			LOC_Os05g31780	adaptor complexes medium subunit family domain containing protein, expressed	5.61625	7.8434	0	0
MSTRG.5403	9.44508	-10.8979	6.04e-07	3.5e-05	AT3G01860				LOC_Os01g69100	expressed protein	7.66896	8.78108	9.71426	4.11721
MSTRG.5404	8.35325	-17.0031	2.66e-05	0.000700935	AT3G01850	Aldolase-type TIM barrel family protein	Cre02.g116450	Ribulose phosphate-3-epimerase	LOC_Os09g32810	ribulose-phosphate 3-epimerase, putative, expressed	4.93843	4.50922	5.00129	0
MSTRG.5404	7.36	16.3798	4.36e-06	0.000175654	AT3G01850	Aldolase-type TIM barrel family protein	Cre02.g116450	Ribulose phosphate-3-epimerase	LOC_Os09g32810	ribulose-phosphate 3-epimerase, putative, expressed	1.48442	4.52682	4.19415	7.71992
MSTRG.5405	9.62408	8.9271	0.00038631	0.00482788	AT1G65320	Cystathionine beta-synthase (CBS) family protein			LOC_Os01g69090	CBS domain-containing protein, putative, expressed	2.94243	10.5588	8.9149	8.49845
MSTRG.5407	9.55455	-4.74517	0.00521059	0.0366458	AT4G04930	fatty acid desaturase family protein			LOC_Os02g42660	sphingolipid delta desaturase, putative, expressed	8.10176	9.92034	8.09525	4.86782
MSTRG.5411	10.7299	-9.22555	0.000265384	0.00366935	AT3G25110	fatA acyl-ACP thioesterase	Cre06.g256750	acyl carrier protein thioesterase, putative	LOC_Os09g32760	acyl-ACP thioesterase, putative, expressed	9.62916	7.81184	5.77882	3.60382
MSTRG.5414	5.84455	9.44605	0.00206466	0.0179994	AT5G48660	B-cell receptor-associated protein 31-like			LOC_Os03g63110	prefoldin, putative, expressed	0	5.4465	3.22422	7.07005
MSTRG.5422	9.74043	-17.4735	1.41e-11	7.59e-09	AT5G48720	x-ray induced transcript 1			LOC_Os01g68930	expressed protein	7.96074	4.50959	10.4951	1.93016
MSTRG.5423	7.09252	-16.3615	2.73e-06	0.000121688	AT3G25030	RING/U-box superfamily protein			LOC_Os08g41520	zinc finger, C3HC4 type domain containing protein, expressed	4.1729	7.71509	5.24901	0
MSTRG.5435	8.86522	-9.18993	0.00146958	0.0136534	AT5G08160	serine/threonine protein kinase 3	Cre09.g396102	(1 of 1) K08856 - serine/threonine kinase 16 [EC:2.7.11.1] (STK16)	LOC_Os09g20640	serine/threonine-protein kinase 16, putative, expressed	5.13191	8.48313	5.61573	2.62446
MSTRG.5437	7.56125	-7.0558	0.00702379	0.045981	AT1G13580	LAG1 longevity assurance homolog 3	Cre09.g400516	(1 of 1) KOG1607 - Protein transporter of the TRAM (translocating chain-associating membrane) superfamily	LOC_Os02g37080	ASC1, putative, expressed	3.91952	8.5932	4.37855	4.38953
MSTRG.5439	10.7197	-13.3998	1.55e-09	2.66e-07	AT1G26230	TCP-1/cpn60 chaperonin family protein					8.8495	9.77303	7.33936	3.53377
MSTRG.5442	9.21825	6.46752	0.0057703	0.0395249	AT1G36280	L-Aspartase-like family protein	Cre13.g565450	Adenylosuccinate lyase	LOC_Os03g19930	adenylosuccinate lyase, putative, expressed	4.69484	0	6.81043	10.8369
MSTRG.5443	7.70237	8.60321	0.00135376	0.0127734	AT1G76280	Tetratricopeptide repeat (TPR)-like superfamily protein			LOC_Os09g29790	PPR repeat domain containing protein, putative, expressed	2.93444	7.0056	7.48871	8.16581
MSTRG.5444	11.8919	-18.2883	3.29e-06	0.000139405	AT1G69740	Aldolase superfamily protein	Cre02.g091050	Delta-aminolevulinic acid dehydratase	LOC_Os06g49110	delta-aminolevulinic acid dehydratase, chloroplast precursor, putative, expressed	6.44166	11.082	6.94334	3.78466
MSTRG.5447	6.94791	5.00596	0.00768765	0.0491964	AT2G29460	glutathione S-transferase tau 4			LOC_Os09g29200	glutathione S-transferase, putative, expressed	2.37799	3.54337	8.48578	5.63526
MSTRG.5457	8.9728	7.83103	0.000220236	0.00319365	AT5G49550	(1 of 1) KOG4559 - Uncharacterized conserved protein			LOC_Os02g09780	phytoene dehydrogenase-like, putative, expressed	1.93249	6.91279	8.79578	9.3485
MSTRG.5469	7.84905	6.40402	0.00693599	0.0455602	AT1G73880	UDP-glucosyl transferase 89B1	Cre07.g322884	(1 of 1) PTHR11926//PTHR11926:SF16 - GLUCOSYL/GLUCURONOSYL TRANSFERASES // PROTEIN UGT-61-RELATED	LOC_Os04g55680	indole-3-acetate beta-glucosyltransferase, putative, expressed	1.10949	8.43485	5.13349	6.56188
MSTRG.5472	11.5927	-2.6299	0.00463705	0.0336546	AT3G26420	RNA-binding (RRM/RBD/RNP motifs) family protein with retrovirus zinc finger-like domain			LOC_Os03g61990	glycine-rich RNA-binding protein 7, putative, expressed	12.2142	10.3404	11.2161	9.57185
MSTRG.5473	7.58884	-16.0253	7.51e-05	0.00145484	AT5G15730	Protein kinase superfamily protein	Cre12.g517600	(1 of 1) K04733 - interleukin-1 receptor-associated kinase 4 (IRAK4)	LOC_Os06g17285	protein kinase, putative, expressed	3.23804	7.04486	0	0
MSTRG.5474	10.6854	4.35044	0.00356181	0.02735	AT2G03890	phosphoinositide 4-kinase gamma 7			LOC_Os06g17290	phosphatidylinositol 3- and 4-kinase family protein, putative, expressed	2.85826	8.6754	5.6866	8.51539
MSTRG.5474	11.3408	-9.93211	2.52e-07	1.7e-05	AT2G03890	phosphoinositide 4-kinase gamma 7			LOC_Os06g17290	phosphatidylinositol 3- and 4-kinase family protein, putative, expressed	10.7523	9.12673	11.0203	2.11464
MSTRG.5495	9.22891	-6.03888	0.00203936	0.0178028	AT5G55700	beta-amylase 4					4.32434	8.58862	8.34424	1.1683
MSTRG.5498	7.74916	-20.1623	3.22e-12	2.23e-09							3.44849	5.4218	9.84012	0
MSTRG.5501	8.97372	-17.3223	1.87e-05	0.000541951	AT2G05755	Nodulin MtN21 /EamA-like transporter family protein	Cre01.g012400	(1 of 2) KOG4510 - Permease of the drug/metabolite transporter (DMT) superfamily			4.97027	6.98621	5.66037	0
MSTRG.5503	9.98937	-24.1656	2.66e-15	6.6e-12	AT2G32990	glycosyl hydrolase 9B8	Cre17.g730550	(1 of 4) 3.2.1.4 - Cellulase / Endoglucanase	LOC_Os02g50490	endoglucanase, putative, expressed	7.28338	5.09149	4.16082	0
MSTRG.5508	9.52957	-6.61785	0.00549814	0.0380102					LOC_Os03g09880	AIR12, putative, expressed	7.04623	6.65872	5.24026	2.90934
MSTRG.5528	8.73594	8.69071	0.000245873	0.00345883	AT5G63440	Protein of unknown function (DUF167)	Cre12.g485750	Conserved in the Green Lineage	LOC_Os07g19470	uncharacterized ACR, YggU family COG1872 containing protein, expressed	3.38351	6.8839	9.26865	7.41305
MSTRG.5536	9.77551	-5.71115	0.00484542	0.034789	AT1G67420	Zn-dependent exopeptidases superfamily protein	Cre02.g108100	(1 of 1) PTHR12147 - FXNA-RELATED	LOC_Os07g19530	peptidase, putative, expressed	7.87126	8.65246	5.24218	4.86426
MSTRG.5538	9.33043	-19.4584	9.97e-11	3.17e-08	AT5G24830	Tetratricopeptide repeat (TPR)-like superfamily protein	Cre01.g050500	Translation factor for chloroplast petB RNA			6.83133	6.6977	3.55602	0.572359
MSTRG.5545	4.9627	-13.6145	0.000770824	0.00823133							2.40338	0	0	0
MSTRG.5549	5.05828	-14.8695	0.000238977	0.00338889							3.43408	4.85936	0	0
MSTRG.5553	5.37541	6.65929	0.00485268	0.0348153	AT3G48520	cytochrome P450, family 94, subfamily B, polypeptide 3	Cre01.g003850	Cytochrome P450, CYP197 superfamily	LOC_Os11g29290	cytochrome P450, putative, expressed	0.288824	5.42576	0.86245	5.67022
MSTRG.5569	11.5416	-2.93892	0.00720405	0.0468982	AT5G67300	myb domain protein r1	Cre03.g197100	(1 of 2) PTHR10641//PTHR10641:SF585 - MYB-LIKE DNA-BINDING PROTEIN MYB // MYB DNA-BINDING-LIKE PROTEIN	LOC_Os09g01960	MYB family transcription factor, putative, expressed	10.034	13.4916	10.5976	7.34636
MSTRG.5571	9.74984	-4.97589	0.0033136	0.025914	AT2G15290	translocon at inner membrane of chloroplasts 21	Cre11.g467759	Similar to AtTic21/PIC1	LOC_Os02g09470	tic21, putative, expressed	8.99953	8.90873	10.1218	5.57486
MSTRG.5576	7.57645	-16.135	6.7e-05	0.0013496							3.47367	6.53524	3.6882	0
MSTRG.5580	8.45102	-15.8145	3.62e-06	0.000150957	AT4G36910	Cystathionine beta-synthase (CBS) family protein	Cre09.g405800	(1 of 1) PTHR11911//PTHR11911:SF109 - INOSINE-5-MONOPHOSPHATE DEHYDROGENASE RELATED // SUBFAMILY NOT NAMED	LOC_Os08g22149	CBS domain containing membrane protein, putative, expressed	4.19628	8.39099	8.09844	1.83058
MSTRG.5585	8.56656	5.44034	5.39e-08	4.81e-06	AT3G21215	RNA-binding (RRM/RBD/RNP motifs) family protein	Cre08.g364700	(1 of 2) KOG1457 - RNA binding protein (contains RRM repeats)	LOC_Os08g15080	proline rich protein 3, putative, expressed	3.20651	3.09113	10.2452	9.13459
MSTRG.5592	8.81144	-13.2809	3.07e-05	0.000781418	AT4G30180	sequence-specific DNA binding transcription factors;transcription regulators					5.24372	6.93208	5.57745	1.79942
MSTRG.5596	8.11089	-13.4134	0.000934417	0.00957704	AT5G57345	(1 of 2) PF07466 - Protein of unknown function (DUF1517) (DUF1517)			LOC_Os06g47970	expressed protein	1.86903	9.38013	5.20385	0
MSTRG.5601	7.03173	4.63254	0.000104956	0.0018396	AT2G24530	(1 of 5) PF12767 - Transcriptional regulator of RNA polII, SAGA, subunit (SAGA-Tad1)			LOC_Os04g56300	expressed protein	2.52449	7.87795	4.74888	7.77606
MSTRG.5606	9.40349	-6.20255	0.000781884	0.00832649	AT1G61620	phosphoinositide binding	Cre02.g142086	(1 of 1) K13125 - nitric oxide synthase-interacting protein (NOSIP)	LOC_Os03g17170	zinc finger, C3HC4 type domain containing protein, expressed	8.42859	2.03671	6.12013	4.20654
MSTRG.5614	7.91896	-15.6702	0.000108065	0.00187575							3.14303	5.40946	0	0
MSTRG.5622	8.12144	-10.5617	0.0011408	0.0112175					LOC_Os04g56405	expressed protein	4.34333	0.266998	4.08624	1.66751
MSTRG.5628	9.82941	-16.9921	1.02e-12	1.04e-09	AT5G10750	Protein of unknown function (DUF1336)			LOC_Os06g48320	EDR2, putative, expressed	7.338	10.9754	7.35277	1.26706
MSTRG.5632	9.91645	-19.3912	2.36e-12	1.97e-09	AT3G48820	Glycosyltransferase family 29 (sialyltransferase) family protein			LOC_Os02g02620	sialyltransferase family domain containing protein, expressed	6.83618	8.04067	6.07077	1.88294
MSTRG.5635	10.7725	-3.55067	0.000964903	0.00978081	AT4G31510				LOC_Os09g32330	expressed protein	11.11	9.58259	9.07822	7.92146
MSTRG.5645	8.22942	-13.7949	0.000663997	0.00734568	AT5G10695				LOC_Os06g44980	expressed protein	1.87802	10.1532	1.07826	0
MSTRG.5647	8.48964	5.13802	0.000736888	0.00793508	AT3G28430	(1 of 1) PF09758 - Uncharacterised conserved protein (FPL)	Cre12.g515250	Rythm Of Chloroplast 7	LOC_Os04g23210	expressed protein	2.77067	8.90112	5.81171	8.6605
MSTRG.5648	7.80674	8.2702	0.00133861	0.0126594	AT4G29920	Double Clp-N motif-containing P-loop nucleoside triphosphate hydrolases superfamily protein			LOC_Os04g23220	expressed protein	1.36364	4.05914	4.75878	8.82913
MSTRG.5651	9.34419	12.1212	3.07e-05	0.000782184	AT5G57140	purple acid phosphatase 28	Cre03.g146207	Metallophosphoesterase, phosphate-repressible	LOC_Os06g48570	Ser/Thr protein phosphatase family protein, putative, expressed	0	5.68655	2.43276	9.7373
MSTRG.5653	8.56095	12.6694	6.68e-05	0.00134769	AT3G21150	B-box 32			LOC_Os02g07930	B-box zinc finger family protein, putative, expressed	1.69016	9.97731	2.93229	4.71785
MSTRG.5661	9.1956	-9.40498	0.000731789	0.00790161	AT4G15545		Cre02.g097300	(1 of 1) PF00769 - Ezrin/radixin/moesin family (ERM)	LOC_Os05g33620	expressed protein	5.26751	10.9281	3.39527	2.14435
MSTRG.5692	9.67709	4.22834	0.000588685	0.00670395	AT2G18910	hydroxyproline-rich glycoprotein family protein			LOC_Os02g26370	wiskott-Aldrich syndrome protein family member 2, putative, expressed	5.72334	3.40474	10.1322	10.7728
MSTRG.5694	9.54646	-17.4047	1.71e-05	0.000510489	AT4G31410	Protein of unknown function (DUF1644)			LOC_Os02g05710	expressed protein	5.76469	7.99707	0	0
MSTRG.5704	7.52712	7.84037	0.00102623	0.0102628	AT5G57420	indole-3-acetic acid inducible 33			LOC_Os04g55950	expressed protein	1.47563	4.79914	2.38475	8.62697
MSTRG.5709	5.56853	5.31859	0.00519123	0.0365803	AT5G57480	P-loop containing nucleoside triphosphate hydrolases superfamily protein	Cre05.g234661	AAA ATPase	LOC_Os09g26260	AAA-type ATPase family protein, putative, expressed	0.905223	6.46721	4.65968	5.26824
MSTRG.5710	8.5402	8.26133	0.000463293	0.00554321	AT4G25200	mitochondrion-localized small heat shock protein 23.6			LOC_Os02g52150	heat shock 22 kDa protein, mitochondrial precursor, putative, expressed	3.19539	8.74203	6.56077	8.36992
MSTRG.5729	8.40771	-14.9827	9.3e-08	7.35e-06	AT5G47810	phosphofructokinase 2			LOC_Os09g30240	phosphofructokinase, putative, expressed	3.85169	8.84195	9.04727	1.34895
MSTRG.5733	9.76922	-5.45466	0.00315739	0.0250356	AT2G39450	Cation efflux family protein	Cre03.g160800	Cation efflux transporter, membrane protein	LOC_Os01g62070	cation efflux family protein, putative, expressed	6.78556	10.7646	7.24457	3.05938
MSTRG.5736	9.08962	-17.4293	9.99e-11	3.17e-08	AT4G26510	uridine kinase-like 4	Cre16.g681850	(1 of 2) 2.4.2.9//2.7.1.48 - Uracil phosphoribosyltransferase / UMP pyrophosphorylase // Uridine kinase / Uridine monophosphokinase	LOC_Os11g16370	uridine/cytidine kinase-like 1, putative, expressed	6.10721	6.81842	5.33018	1.66751
MSTRG.5741	8.69045	-10.1076	0.000357418	0.00457	AT4G15950	RNA polymerase II, Rpb4, core protein	Cre07.g313185	(1 of 1) K03012 - DNA-directed RNA polymerase II subunit RPB4 (RPB4, POLR2D)	LOC_Os02g49150	RNA polymerase Rpb4, putative, expressed	6.00597	7.26895	4.85544	4.70378
MSTRG.5742	9.56882	-11.0559	1.04e-06	5.43e-05	AT4G26555	FKBP-like peptidyl-prolyl cis-trans isomerase family protein	Cre07.g315700	Peptidyl-prolyl cis-trans isomerase, FKBP-type	LOC_Os02g10590	peptidyl-prolyl cis-trans isomerase, FKBP-type, putative, expressed	7.38633	7.68618	8.11077	4.18908
MSTRG.5746	6.72574	-15.6228	0.000113362	0.00194675	AT2G04235				LOC_Os06g40590	expressed protein	3.07317	4.72745	2.38475	0
MSTRG.5751	9.38917	-17.4234	1.67e-05	0.000503076	AT5G47800	Phototropic-responsive NPH3 family protein			LOC_Os09g09370	BTBN18 - Bric-a-Brac, Tramtrack, Broad Complex BTB domain with non-phototropic hypocotyl 3 NPH3 domain, expressed	4.0007	7.7878	0	0
MSTRG.5751	8.63653	-17.035	2.56e-07	1.71e-05	AT5G47800	Phototropic-responsive NPH3 family protein			LOC_Os09g09370	BTBN18 - Bric-a-Brac, Tramtrack, Broad Complex BTB domain with non-phototropic hypocotyl 3 NPH3 domain, expressed	4.81244	5.26386	6.82399	0
MSTRG.5754	10.1487	-5.68297	0.000144535	0.00234292	AT4G12700				LOC_Os10g31810	expressed protein	9.72748	9.25881	7.45162	5.02643
MSTRG.5759	6.78983	-13.373	0.000876395	0.00908815	AT5G55930	oligopeptide transporter 1			LOC_Os08g38400	oligopeptide transporter, putative, expressed	2.84701	7.36916	4.16949	0
MSTRG.5762	8.92933	-11.6802	3.14e-06	0.000133842							7.25743	7.03089	6.68144	0
MSTRG.5767	11.0396	8.44136	4.21e-07	2.57e-05	AT5G47750	D6 protein kinase like 2			LOC_Os08g38320	AGC_PVPK_like_kin82y.14 - ACG kinases include homologs to PKA, PKG and PKC, expressed	2.23088	3.01717	2.95094	11.2261
MSTRG.5769	10.3068	-9.48402	9.32e-05	0.00167424	AT5G55860	Plant protein of unknown function (DUF827)			LOC_Os12g17310	prefoldin, putative, expressed	7.15349	9.89864	9.12063	5.86467
MSTRG.5773	10.0605	-9.08754	0.00424808	0.0314202	AT2G22720	SPT2 chromatin protein	Cre02.g095104	(1 of 1) K15193 - protein SPT2 (SPTY2D1, SPT2)	LOC_Os11g19130	expressed protein	4.05178	8.53966	8.58035	3.58258
MSTRG.5777	10.1961	-3.79633	0.00530419	0.0371332	AT1G55860	ubiquitin-protein ligase 1	Cre01.g012450	(1 of 1) PTHR11254:SF291 - E3 UBIQUITIN-PROTEIN LIGASE HUWE1	LOC_Os09g07900	ubiquitin-protein ligase 1, putative, expressed	7.64341	11.9477	7.50814	5.45389
MSTRG.5786	9.09679	-16.0242	3.91e-06	0.000159722	AT5G55820	(1 of 1) PTHR32093:SF36 - EXTENSIN-LIKE PROTEIN			LOC_Os09g30070	expressed protein	4.63033	5.44099	4.53792	0
MSTRG.5798	9.36284	-15.8326	9.16e-05	0.00165501	AT1G74860						3.27555	6.47367	3.42577	0
MSTRG.5800	6.87939	-13.7413	0.000697648	0.00763511	AT5G22720	F-box/RNI-like superfamily protein			LOC_Os02g46690	OsFBD8 - F-box and FBD domain containing protein, expressed	2.12616	3.60734	2.87141	0
MSTRG.5806	10.361	-6.05703	0.000969986	0.00980668	AT1G49040	stomatal cytokinesis defective / SCD1 protein (SCD1)	Cre07.g352900	(1 of 1) PTHR12296 - C-MYC PROMOTER BINDING PROTEIN	LOC_Os01g39380	SCD1, putative, expressed	8.77169	10.0279	10.9733	5.47175
MSTRG.5809	8.39764	5.45797	0.00210063	0.0182176	AT1G12650	(1 of 1) PTHR21738:SF0 - RIBOSOMAL RNA PROCESSING PROTEIN 36 HOMOLOG	Cre09.g401663	(1 of 1) K14795 - ribosomal RNA-processing protein 36 (RRP36)	LOC_Os09g35670	expressed protein	2.27196	8.57291	10.2834	7.47171
MSTRG.5814	9.18586	-14.5319	5.24e-05	0.00112175	AT5G14930	senescence-associated gene 101			LOC_Os11g09010	lipase, putative, expressed	2.98785	10.0618	8.56146	0
MSTRG.5815	8.57217	-15.9379	7.31e-05	0.00143158	AT1G27520	Glycosyl hydrolase family 47 protein			LOC_Os02g50780	glycosyl hydrolase family 47 domain contain protein, expressed	3.68222	5.28752	0	0
MSTRG.5823	6.97096	-14.5656	0.000323021	0.00422502	AT1G70070	DEAD/DEAH box helicase, putative	Cre01.g027150	DEAD/DEAH-box helicase possibly plastid targeted	LOC_Os02g50560	DSHCT domain containing protein, expressed	2.13093	0	5.3953	0
MSTRG.5826	7.68296	-15.8605	8.9e-05	0.00162237	AT3G13080	multidrug resistance-associated protein 3	Cre03.g174050	ABC transporter, multidrug resistance associated protein	LOC_Os01g07870	ABC transporter family protein, putative, expressed	3.2483	8.83719	0	0
MSTRG.5834	6.26511	-14.1812	0.00046282	0.00554097	AT3G48160	DP-E2F-like 1			LOC_Os02g50630	E2F family transcription factor protein, putative, expressed	2.04295	4.23884	5.80026	0
MSTRG.5844	9.72868	-15.9621	8.02e-05	0.00151604	AT1G74910	ADP-glucose pyrophosphorylase family protein			LOC_Os03g11050	mannose-1-phosphate guanyltransferase, putative, expressed	4.19286	6.13809	5.46049	0
MSTRG.5845	6.97184	9.59063	0.000360903	0.00458837	AT5G14940	Major facilitator superfamily protein			LOC_Os06g13210	peptide transporter PTR2, putative, expressed	0.258121	4.21645	3.90388	8.36064
MSTRG.5868	11.23	-5.86334	0.00108274	0.0107419	AT1G60010	(1 of 28) PF14009 - Domain of unknown function (DUF4228) (DUF4228)			LOC_Os06g12960	expressed protein	9.79654	10.7125	8.05581	4.7063
MSTRG.5873	9.31982	14.57	5.23e-06	0.000203177	AT1G24040	Acyl-CoA N-acyltransferases (NAT) superfamily protein	Cre10.g464750	N-acetyltransferase	LOC_Os04g39140	acetyltransferase, GNAT family, putative, expressed	1.9756	8.12579	10.2947	7.56351
MSTRG.5878	8.50137	5.66066	0.00345378	0.0267827	AT5G40200	DegP protease 9	Cre13.g579901	Deg protease	LOC_Os06g12780	OsDegp10 - Putative Deg protease homologue, expressed	1.94133	9.10951	5.84975	8.46019
MSTRG.5894	11.4464	-4.14252	8.42e-05	0.00157229	AT2G39050	hydroxyproline-rich glycoprotein family protein			LOC_Os01g01450	stress responsive protein, putative, expressed	11.8526	9.87091	10.3479	7.89604
MSTRG.5896	9.25949	7.43008	0.0015411	0.0141683					LOC_Os04g39170	expressed protein	4.47138	8.50157	9.58494	8.72475
MSTRG.5898	12.3751	-3.39266	0.00113413	0.0111746	AT1G23800	aldehyde dehydrogenase 2B7	Cre12.g500150	Aldehyde dehydrogenase	LOC_Os06g15990	aldehyde dehydrogenase, putative, expressed	12.8168	11.7311	7.78941	9.13175
MSTRG.5910	6.94246	-20.3946	3.26e-07	2.07e-05	AT1G67180	zinc finger (C3HC4-type RING finger) family protein / BRCT domain-containing protein			LOC_Os08g31930	BRCA1 C Terminus domain containing protein, expressed	3.61748	1.75247	2.94352	0
MSTRG.5916	9.29127	-7.965	0.00137379	0.0129183	AT3G02450	cell division protein ftsH, putative	Cre09.g393950	FtsH-like ATPase	LOC_Os04g39190	cell division protease ftsH homolog 4, putative, expressed	4.78398	9.44721	6.10954	4.97224
MSTRG.5937	6.8266	7.2049	0.00218861	0.0188328	AT2G43500	Plant regulator RWP-RK family protein			LOC_Os04g41850	NIN, putative, expressed	1.14738	7.99857	4.08062	7.33507
MSTRG.5939	8.83771	10.9255	0.00203313	0.0177805	AT1G06070	Basic-leucine zipper (bZIP) transcription factor family protein			LOC_Os09g34060	transcription factor RF2a, putative, expressed	1.52631	8.2857	4.56847	7.04858
MSTRG.5940	10.268	-3.71205	0.007407	0.0478589	AT1G65270	(1 of 1) PTHR21397 - NUCLEIC ACID BINGING PROTEIN			LOC_Os11g16320	expressed protein	9.86352	9.45487	9.89223	6.74554
MSTRG.5949	8.79903	-5.47836	0.00476772	0.034384	AT1G18680	HNH endonuclease domain-containing protein			LOC_Os10g18890	HNH endonuclease domain-containing protein, putative, expressed	7.97358	7.92547	6.20499	5.12699
MSTRG.5958	8.34876	-4.719	0.000194661	0.00292991	AT2G43540				LOC_Os04g41800	expressed protein	8.07847	9.60143	6.84701	4.27842
MSTRG.5967	9.68905	-6.52722	0.00638054	0.0426051	AT3G59410	protein kinase family protein	Cre01.g038000	(1 of 1) K16196 - eukaryotic translation initiation factor 2-alpha kinase 4 (EIF2AK4)	LOC_Os04g41510	serine/threonine-protein kinase GCN2, putative, expressed	7.01409	0	7.19144	3.69559
MSTRG.5972	5.05706	6.51182	0.000735441	0.00792778	AT2G43310	Ribosomal L18p/L5e family protein					0.869387	3.39823	1.80798	6.66131
MSTRG.5998	8.4728	4.67562	8.21e-06	0.000288233	AT5G25250	SPFH/Band 7/PHB domain-containing membrane-associated protein family			LOC_Os10g34040	nodulin, putative, expressed	3.72193	9.12377	7.61806	9.03315
MSTRG.6005	5.83865	-13.1135	0.00107447	0.0106791	AT5G25190	Integrase-type DNA-binding superfamily protein			LOC_Os06g08340	AP2 domain containing protein, expressed	2.63305	5.22906	1.54434	0
MSTRG.6010	7.50769	-7.03885	0.00371791	0.0281988	AT5G20320	dicer-like 4	Cre02.g141000	Dicer-like protein	LOC_Os04g43050	Dicer, putative, expressed	5.87318	2.21121	4.00068	2.27047
MSTRG.6011	8.18111	8.46215	5.97e-05	0.0012338	AT4G31990	aspartate aminotransferase 5	Cre02.g097900	Aspartate aminotransferase	LOC_Os02g55420	aminotransferase, classes I and II, domain containing protein, expressed	3.48752	3.48653	6.80068	7.67813
MSTRG.6011	10.1046	-17.8152	1.07e-05	0.000357328	AT4G31990	aspartate aminotransferase 5	Cre02.g097900	Aspartate aminotransferase	LOC_Os02g55420	aminotransferase, classes I and II, domain containing protein, expressed	5.81681	10.8393	0	0
MSTRG.6016	7.52108	-14.8496	0.000244423	0.00344548	AT5G35170	adenylate kinase family protein	Cre12.g494850	Adenylate kinase	LOC_Os08g19140	adenylate kinase family protein, putative, expressed	2.99031	3.10967	0	0
MSTRG.6019	7.89355	-16.2624	5.87e-05	0.00121814	AT4G12340	copper ion binding	Cre03.g213425	Cytochrome c oxidase assembly protein	LOC_Os05g01300	expressed protein	3.16415	8.38518	4.95699	0
MSTRG.6024	9.35624	-17.6147	1.35e-05	0.000427722	AT5G66680	dolichyl-diphosphooligosaccharide-protein glycosyltransferase 48kDa subunit family protein	Cre14.g614100	Dolichyl-diphosphooligosaccharide-protein glycosyltransferase	LOC_Os07g10830	dolichyl-diphosphooligosaccharide--protein glycosyltransferase 48 kDasubunit precursor, putative, expressed	5.55363	0	0.86245	0
MSTRG.6027	10.4674	4.39512	0.000409445	0.00501985	AT4G34320	Protein of unknown function (DUF677)			LOC_Os03g10240	DUF677 domain containing protein, putative, expressed	5.02526	4.26467	8.89311	11.0764
MSTRG.6033	7.62085	-14.2154	0.00044657	0.00538302	AT3G18850	lysophosphatidyl acyltransferase 5			LOC_Os05g42270	acyltransferase, putative, expressed	2.41816	0	0	0
MSTRG.6041	10.087	5.47983	4.01e-05	0.000940765							5.88644	6.87754	8.62334	10.0189
MSTRG.6042	10.7082	-17.8908	9.85e-06	0.000335265	AT4G36870	BEL1-like homeodomain 2			LOC_Os03g52239	homeobox domain containing protein, expressed	6.18102	11.3966	0	0
MSTRG.6051	6.34072	-13.4771	0.000893716	0.00923316	AT5G66580	(1 of 28) PF14009 - Domain of unknown function (DUF4228) (DUF4228)			LOC_Os03g52940	expressed protein	1.84605	5.39099	2.95786	0
MSTRG.6053	10.5549	-6.66205	0.00377908	0.0285844	AT1G47550	exocyst complex component sec3A	Cre09.g392000	(1 of 1) PTHR16092 - SEC3/SYNTAXIN-RELATED	LOC_Os03g42750	roothairless 1, putative, expressed	8.32551	10.3559	8.64479	5.73338
MSTRG.6056	10.691	-7.25499	0.00122343	0.0117905	AT5G66560	Phototropic-responsive NPH3 family protein			LOC_Os03g55830	BTBN10 - Bric-a-Brac, Tramtrack, Broad Complex BTB domain with non-phototropic hypocotyl 3 NPH3 and coiled-coil domains, expressed	8.26391	10.8098	4.14396	4.65193
MSTRG.6060	7.35711	-13.3777	5e-06	0.000196423	AT3G50380	Protein of unknown function (DUF1162)			LOC_Os12g40279	protein kinase domain containing protein, expressed	3.79246	7.75145	4.10845	2.48208
MSTRG.6071	9.83989	-4.6722	0.00570162	0.0391375	AT1G47640	(1 of 1) PTHR12869 - SMALL SEVEN TRANSMEMBRANE DOMAIN-CONTAINING PROTEIN			LOC_Os03g55730	SSA2 - 2S albumin seed storage family protein precursor, putative, expressed	8.88536	8.48201	10.0315	5.60161
MSTRG.6076	8.39111	5.91378	0.00157316	0.0144152	AT3G18990	AP2/B3-like transcriptional factor family protein					2.84321	7.68708	7.46093	7.81286
MSTRG.6080	7.89853	5.69242	0.0067236	0.0444212	AT2G40780	Nucleic acid-binding, OB-fold-like protein	Cre03.g155800	(1 of 1) K15025 - probable RNA-binding protein EIF1AD (EIF1AD)	LOC_Os03g02310	RNA binding protein, putative, expressed	2.07502	7.64932	9.11388	7.30764
MSTRG.6089	10.2707	-5.63746	0.00466661	0.0338059	AT1G06870	Peptidase S24/S26A/S26B/S26C family protein	Cre07.g344350	Chloroplast thylakoid processing peptidase	LOC_Os03g55640	OsSigP2 - Putative Type I Signal Peptidase homologue; employs a putative Ser/Lys catalytic dyad, expressed	7.64625	10.9	8.67203	4.07976
MSTRG.6090	6.68926	-22.1276	1.06e-14	1.58e-11	AT3G50430	(1 of 1) PTHR16057 - WINS1, 2 PROTEIN			LOC_Os07g02950	expressed protein	5.09769	6.54106	6.40688	0
MSTRG.6091	8.19344	-15.0363	2.78e-10	7.09e-08	AT3G19000	2-oxoglutarate (2OG) and Fe(II)-dependent oxygenase superfamily protein			LOC_Os03g42130	gibberellin 20 oxidase 2, putative, expressed	6.45302	8.20915	2.86309	2.97134
MSTRG.6094	9.91074	-9.07205	0.000795993	0.00843961	AT3G19050	phragmoplast orienting kinesin 2	Cre13.g568450	Kinesin motor protein	LOC_Os12g39980	kinesin motor domain containing protein, putative, expressed	6.2702	6.28311	6.85026	4.05446
MSTRG.6097	6.85108	-15.2297	0.00016811	0.00261984	AT5G66850	mitogen-activated protein kinase kinase kinase 5	Cre17.g733300	(1 of 1) PTHR24361//PTHR24361:SF417 - MITOGEN-ACTIVATED KINASE KINASE KINASE // NIK-RELATED PROTEIN KINASE	LOC_Os03g55560	STE_MEKK_ste11_MAP3K.15 - STE kinases include homologs to sterile 7, sterile 11 and sterile 20 from yeast, expressed	3.42221	3.07532	3.6963	0
MSTRG.6098	9.81569	7.46257	0.000566419	0.00649622	AT5G66860	Ribosomal protein L25/Gln-tRNA synthetase, anti-codon-binding domain	Cre02.g081450	possible ribosomal protein	LOC_Os03g41612	ribosomal protein L25, putative, expressed	4.08336	6.82592	4.71106	9.48212
MSTRG.6103	11.8466	-4.13948	0.00471476	0.0341037					LOC_Os12g39640	MYB family transcription factor, putative, expressed	11.1073	11.3537	12.0997	8.25354
MSTRG.6105	9.93482	11.9876	0.00121311	0.0117202	AT4G33950	Protein kinase superfamily protein	Cre10.g466350	conserved ser/thr protein kinase	LOC_Os03g41460	CAMK_CAMK_like.20 - CAMK includes calcium/calmodulin depedent protein kinases, expressed	0	8.15058	0	9.60313
MSTRG.6109	10.423	-14.251	3.94e-07	2.43e-05	AT4G33300	ADR1-like 1			LOC_Os12g39620	disease resistance protein, putative, expressed	3.69954	12.8804	3.67172	1.55625
MSTRG.6130	12.864	-5.82872	1.17e-05	0.000382736	AT4G24530	O-fucosyltransferase family protein			LOC_Os09g24570	growth regulator related protein, putative, expressed	12.9994	11.9899	11.4827	7.9778
MSTRG.6133	8.88189	-23.7642	5.66e-16	3.19e-12	AT4G29490	Metallopeptidase M24 family protein	Cre07.g342920	(1 of 2) 3.4.13.9 - Xaa-Pro dipeptidase / X-Pro dipeptidase			6.2226	4.1851	4.67865	0
MSTRG.6134	10.4669	-10.5269	0.000551215	0.00636708	AT5G60930	P-loop containing nucleoside triphosphate hydrolases superfamily protein	Cre03.g202000	Kinesin motor protein			5.32852	6.01754	10.8008	1.66751
MSTRG.6135	9.47773	6.37587	0.00620621	0.0418158	AT5G65480				LOC_Os09g20930	expressed protein	5.48139	7.7208	5.11435	7.92885
MSTRG.6138	10.8094	-5.68848	0.00421332	0.0312125	AT4G24520	P450 reductase 1	Cre01.g039350	Cytochrome P450 reductase, possibly CYP505 family			8.95704	9.59407	10.947	6.60588
MSTRG.6142	9.82428	-7.76666	0.00359876	0.0275758	AT4G30200	vernalization5/VIN3-like			LOC_Os08g12430	VERNALIZATION-INSENSITIVE, putative, expressed	4.57631	8.45276	5.96008	5.10084
MSTRG.6158	10.2905	-4.79256	0.00590008	0.0402431	AT2G23380	SET domain-containing protein	Cre17.g746247	(1 of 1) K11430 - histone-lysine N-methyltransferase EZH2 (EZH2)	LOC_Os06g16390	SET domain containing protein, expressed	8.72018	7.75708	6.19353	5.875
MSTRG.6162	6.99313	-15.6265	0.000112967	0.00194169	AT5G42830	HXXXD-type acyl-transferase family protein			LOC_Os06g01350	transferase family protein, putative, expressed	3.55975	6.13557	2.00064	0
MSTRG.6163	6.91429	-15.3968	0.000142329	0.00231492	AT5G42830	HXXXD-type acyl-transferase family protein			LOC_Os06g01350	transferase family protein, putative, expressed	3.56345	5.92931	0	0
MSTRG.6175	11.1827	-7.65604	3.55e-09	5.1e-07	AT2G18710	SECY homolog 1	Cre16.g681900	Preprotein translocase secY subunit	LOC_Os08g15460	preprotein translocase subunit secY, putative, expressed	11.5573	11.0194	10.004	4.96348
MSTRG.6180	9.48255	5.57562	0.00588903	0.0401995							5.01408	5.068	6.70066	10.8637
MSTRG.6183	8.32936	-16.4767	4.68e-05	0.00104555	AT3G13790	Glycosyl hydrolases family 32 protein	Cre12.g488050	Fructan fructosyltransferase	LOC_Os04g33720	glycosyl hydrolases, putative, expressed	3.99451	3.85925	2.38475	0
MSTRG.6186	7.43546	-5.84169	0.0020824	0.0181133	AT1G23965						6.43251	3.63739	5.78252	1.50934
MSTRG.6187	7.48091	7.16657	0.000989539	0.00995884							1.88717	2.26781	8.43064	8.9631
MSTRG.6188	7.72845	-7.17078	8.28e-05	0.00155123	AT5G57800	Fatty acid hydroxylase superfamily			LOC_Os06g44300	WAX2, putative, expressed	5.76394	4.94649	7.68411	0.875563
MSTRG.6196	9.01921	-16.4028	1.34e-05	0.00042589	AT2G24800	Peroxidase superfamily protein			LOC_Os04g42100	retrotransposon protein, putative, unclassified, expressed	4.30746	4.34519	4.88705	1.18934
MSTRG.6197	10.6318	-5.21642	5.39e-05	0.00114321	AT1G79650	Rad23 UV excision repair protein family	Cre08.g366400	UV excision repair protein	LOC_Os02g08300	RAD23 DNA repair protein, putative, expressed	11.0172	8.94562	9.65858	6.86016
MSTRG.6202	5.59214	7.1316	0.000482114	0.00571195	AT5G02860	Pentatricopeptide repeat (PPR) superfamily protein	Cre01.g050500	Translation factor for chloroplast petB RNA	LOC_Os07g40120	pentatricopeptide, putative, expressed	0.775091	6.57955	4.73534	6.51163
MSTRG.6203	11.8677	3.88557	0.00466438	0.0338023	AT4G34290	SWIB/MDM2 domain superfamily protein			LOC_Os03g55310	SWIB/MDM2 domain containing protein, expressed	8.62447	4.47822	7.82945	13.4162
MSTRG.6210	8.42347	-7.94016	0.00422324	0.0312723	AT5G48385	FRIGIDA-like protein			LOC_Os09g07380	frigida, putative, expressed	5.0531	2.96441	6.3411	6.13956
MSTRG.6214	7.21315	-14.9707	6.92e-06	0.000249969					LOC_Os12g39220	ZOS12-08 - C2H2 zinc finger protein, expressed	3.88634	6.11843	3.48213	1.41891
MSTRG.6216	10.8785	-8.81196	4.74e-05	0.00105337	AT4G34260	1,2-alpha-L-fucosidases			LOC_Os10g19880	alpha-1,2-fucosidase, putative, expressed	10.0483	7.09435	6.10946	4.15477
MSTRG.6222	5.49079	6.37763	0.0024142	0.020236							0.496681	4.47803	3.64451	5.38538
MSTRG.6260	5.91865	14.8078	3.33e-05	0.000826886	AT5G67140	F-box/RNI-like superfamily protein			LOC_Os06g07000	OsFBL28 - F-box domain and LRR containing protein, expressed	1.4092	1.34569	0	7.05007
MSTRG.6263	7.43012	-14.3615	0.000390205	0.00485463	AT3G13445	TATA binding protein 1	Cre12.g505700	TATA sequence-binding protein	LOC_Os03g45410	TATA-binding protein, putative, expressed	2.33193	8.54666	0	0
MSTRG.6267	9.54008	-4.63878	0.00622005	0.0418508			Cre12.g517600	(1 of 1) K04733 - interleukin-1 receptor-associated kinase 4 (IRAK4)	LOC_Os06g07230	tyrosine protein kinase domain containing protein, putative, expressed	4.19921	9.17496	9.37224	2.45677
MSTRG.6268	9.81868	-8.33867	0.00321669	0.0254018							6.88082	8.69635	7.30611	2.60746
MSTRG.6271	10.517	-4.04303	0.00057025	0.00652085	AT5G32440	Ubiquitin system component Cue protein	Cre11.g480000	(1 of 2) PF02845 - CUE domain (CUE)	LOC_Os06g43550	expressed protein	10.6725	11.1067	7.62888	7.07447
MSTRG.6274	10.1937	-3.35627	0.00527032	0.0369361							10.326	6.49585	5.10878	7.15007
MSTRG.6282	8.62761	6.58669	0.00612768	0.0414308	AT2G25320	TRAF-like family protein					2.26332	9.50903	4.58877	8.58528
MSTRG.6283	6.80165	8.15108	0.000502966	0.00592638	AT5G25320	ACT-like superfamily protein	Cre01.g012900	(1 of 2) 2.7.7.59 - [Protein-PII] uridylyltransferase / Uridylyl removing enzyme			1.16101	6.65965	3.63758	8.30324
MSTRG.6284	9.99213	-4.2895	0.00207752	0.018087	AT4G16280	RNA binding;abscisic acid binding	Cre06.g290450	(1 of 1) KOG0144 - RNA-binding protein CUGBP1/BRUNO (RRM superfamily)	LOC_Os09g03610	flowering time control protein FCA, putative, expressed	9.67372	8.24797	9.691	6.49741
MSTRG.6290	9.67046	-7.13534	0.000401604	0.00494877	AT5G33280	Voltage-gated chloride channel family protein			LOC_Os04g55210	chloride channel protein, putative, expressed	7.54502	10.6214	7.19231	2.50252
MSTRG.6300	12.3528	-5.11903	0.00506667	0.0359116	AT1G15690	Inorganic H pyrophosphatase family protein	Cre09.g394436	(1 of 1) PF03030 - Inorganic H+ pyrophosphatase (H_PPase)	LOC_Os02g09150	inorganic H+ pyrophosphatase, putative, expressed	10.1319	13.433	12.164	7.08117
MSTRG.6302	8.53335	-16.2467	3.54e-11	1.54e-08	AT2G31170	Cysteinyl-tRNA synthetase, class Ia family protein	Cre01.g069472	(1 of 1) PTHR10890//PTHR10890:SF10 - CYSTEINYL-TRNA SYNTHETASE // CYSTEINE-TRNA LIGASE	LOC_Os09g38420	cysteinyl-tRNA synthetase, putative, expressed	5.47012	7.12136	4.06222	2.3356
MSTRG.6304	8.77431	-16.8717	1.24e-07	9.45e-06	AT3G18430	Calcium-binding EF-hand family protein	Cre15.g641250	Calcineurin-like phosphoesterase family protein	LOC_Os02g55880	EF hand family protein, putative, expressed	5.93542	8.46345	5.03571	2.45265
MSTRG.6307	8.70219	-5.46488	0.0020943	0.0181922	AT2G11890	adenylate cyclases	Cre16.g662200	Putative adenylate cyclase	LOC_Os08g20400	adenylate cyclase family protein, expressed	8.28001	8.36218	3.46011	4.87856
MSTRG.6312	10.5119	-9.02485	0.000130904	0.0021766	AT5G35080	(1 of 1) PTHR15414 - OS-9-RELATED	Cre06.g257900	(1 of 1) K10088 - protein OS-9 (OS9)	LOC_Os06g43710	glucosidase II beta subunit-like domain containing protein, expressed	8.92765	8.7276	8.65777	3.53065
MSTRG.6315	10.6767	-4.8108	0.00418148	0.0310581	AT4G32060	calcium-binding EF hand family protein	Cre12.g499350	EF-hand Calcium binding protein	LOC_Os02g39950	EF hand family protein, putative, expressed	9.38359	10.3762	6.74121	6.7616
MSTRG.6317	11.1892	5.00297	0.00134007	0.0126627	AT5G25280	serine-rich protein-related			LOC_Os02g55610	serine-rich protein, putative, expressed	8.06816	11.3103	11.0623	11.8547
MSTRG.6318	8.56448	8.64277	0.00154721	0.014211					LOC_Os02g09090	expressed protein	4.20609	7.27466	3.1912	8.90896
MSTRG.6329	9.02783	-14.4974	7.2e-08	6.06e-06	AT4G37820				LOC_Os06g36050	expressed protein	5.12461	10.2971	5.03095	2.62999
MSTRG.6331	9.38151	-8.87817	1.34e-05	0.000427219	AT1G10020	Protein of unknown function (DUF1005)			LOC_Os07g04150	stress-induced protein, putative, expressed	6.7443	10.5366	9.67814	4.88509
MSTRG.6335	7.43963	6.73777	0.00503433	0.0357738	AT4G08170	Inositol 1,3,4-trisphosphate 5/6-kinase family protein	Cre01.g018400	Inositol 1,3,4-trisphosphate 5/6-kinase	LOC_Os03g12840	Inositol 1, 3, 4-trisphosphate 5/6-kinase, putative, expressed	3.16545	4.94614	6.0821	6.49376
MSTRG.6338	7.82054	-12.4749	0.00189534	0.0167954							2.55001	4.56361	3.4374	0
MSTRG.6349	9.7019	-8.88464	0.0004075	0.00500753	AT3G49650	P-loop containing nucleoside triphosphate hydrolases superfamily protein	Cre13.g602400	Kinesin motor protein	LOC_Os03g56260	kinesin motor domain containing protein, putative, expressed	6.33152	9.01618	6.63441	6.58194
MSTRG.6354	5.76703	8.5854	0.000758242	0.00814185	AT3G49640	Aldolase-type TIM barrel family protein	Cre13.g592300	(1 of 1) 1.3.1.91 - tRNA-dihydrouridine(20) synthase (NAD(P)(+)) / tRNA-dihydrouridine synthase 2	LOC_Os04g44890	tRNA-dihydrouridine synthase, putative, expressed	1.73704	3.7056	2.66164	5.6756
MSTRG.6363	10.11	-10.9346	4.53e-08	4.2e-06	AT1G59600	ZCW7			LOC_Os07g39730	ZCW7, putative, expressed	9.57552	7.92843	9.44074	1.34895
MSTRG.6366	8.87463	-15.5568	6.38e-08	5.52e-06	AT5G67610	Uncharacterized conserved protein (DUF2215)			LOC_Os03g31570	proline-rich family protein, putative, expressed	4.92088	6.10893	3.46011	2.37458
MSTRG.6368	8.90102	-14.8092	0.000220769	0.0031986			Cre06.g284350	D-type cyclin			3.67119	5.60304	3.57365	0
MSTRG.6372	7.05999	-21.7893	4.74e-08	4.35e-06	AT3G49780	phytosulfokine 4 precursor					4.10573	7.84722	3.28371	0
MSTRG.6378	9.12413	-7.27242	4.83e-05	0.00106474	AT1G27480	alpha/beta-Hydrolases superfamily protein	Cre12.g559555	(1 of 5) 2.3.1.43 - Phosphatidylcholine--sterol O-acyltransferase / Phospholipid--cholesterol acyltransferase	LOC_Os03g52010	lecithin cholesterol acyltransferase, putative, expressed	5.95464	10.2254	7.02035	1.47997
MSTRG.6380	7.31152	-16.0241	7.52e-05	0.00145525							3.4089	5.567	0	0
MSTRG.6381	7.8117	-8.90226	9.47e-05	0.00169716			Cre03.g174050	ABC transporter, multidrug resistance associated protein	LOC_Os01g67580	multidrug resistance-associated protein, putative, expressed	4.95039	9.00685	4.79656	3.60181
MSTRG.6383	12.4125	-5.10458	0.00129703	0.0123557	AT3G02470	S-adenosylmethionine decarboxylase	Cre03.g205900	S-adenosylmethionine decarboxylase	LOC_Os02g39790	CPuORF9 - conserved peptide uORF-containing transcript, expressed	10.8532	13.0892	11.3928	6.69778
MSTRG.6393	7.80794	14.7545	6.97e-08	5.95e-06	AT3G27240	Cytochrome C1 family	Cre15.g638500	Ubiquinol:cytochrome c oxidoreductase cytochrome c1	LOC_Os01g70960	cytochrome c1-1, heme protein, mitochondrial precursor, putative, expressed	1.79724	8.74638	3.87482	6.30837
MSTRG.6394	7.23014	7.89641	0.000809993	0.00856462							1.16755	6.0532	4.08062	8.06804
MSTRG.6411	7.31734	-6.76678	0.00332622	0.0259912	AT4G31460	Ribosomal L28 family			LOC_Os07g36090	ribosomal protein L28 protein, putative, expressed	6.70825	5.74374	3.10662	2.68792
MSTRG.6424	7.92018	-15.6135	1.59e-08	1.76e-06	AT4G09670	Oxidoreductase family protein	Cre01.g003200	(1 of 1) 1.1.1.179 - D-xylose 1-dehydrogenase (NADP(+)) / D-xylose-NADP dehydrogenase	LOC_Os10g26400	uncharacterized oxidoreductase, putative, expressed	5.0603	9.45303	7.52863	1.82459
MSTRG.6428	8.10789	-13.9294	0.000588407	0.00670395	AT5G57630	CBL-interacting protein kinase 21			LOC_Os02g08140	CAMK_KIN1/SNF1/Nim1_like.14 - CAMK includes calcium/calmodulin depedent protein kinases, expressed	2.11779	9.4824	2.63406	0
MSTRG.6439	10.0927	-16.4896	1.81e-07	1.31e-05	AT3G03990	alpha/beta-Hydrolases superfamily protein			LOC_Os03g10620	hydrolase, alpha/beta fold family domain containing protein, expressed	6.41808	10.6669	2.63406	2.50981
MSTRG.6443	8.81757	-10.1663	0.00545636	0.0377617	AT3G20230	Ribosomal L18p/L5e family protein			LOC_Os02g46440	expressed protein	4.39906	6.85245	0	2.19877
MSTRG.6464	10.597	-9.27336	4.3e-07	2.62e-05			Cre07.g344150	(1 of 1) PTHR21314:SF0 - UPF0553 PROTEIN C9ORF64	LOC_Os07g39980	GA22009-PA, putative, expressed	10.7544	6.43776	9.69889	3.4651
MSTRG.6464	8.15102	-16.8392	3.17e-05	0.000803623			Cre07.g344150	(1 of 1) PTHR21314:SF0 - UPF0553 PROTEIN C9ORF64	LOC_Os07g39980	GA22009-PA, putative, expressed	4.71354	1.72011	0	0
MSTRG.6470	8.75675	6.98811	0.000825738	0.00868369	AT3G49725	GTP-binding protein, HflX			LOC_Os03g51790	GTPase of unknown function domain containing protein, putative, expressed	1.70593	7.42178	10.2357	8.57812
MSTRG.6472	7.96464	-16.0397	7.4e-05	0.00144322	AT4G07990	Chaperone DnaJ-domain superfamily protein			LOC_Os03g51830	heat shock protein DnaJ, putative, expressed	3.48772	6.95374	0	0
MSTRG.6485	8.63241	-9.51349	0.000152129	0.00243143	AT5G57910				LOC_Os08g16930	expressed protein	6.28138	7.63115	9.4514	4.82064
MSTRG.6485	7.79127	-6.30936	0.00312161	0.0248434	AT5G57910				LOC_Os08g16930	expressed protein	7.09709	6.49823	1.68814	3.45139
MSTRG.6485	8.14906	-10.85	5.06e-05	0.00109813	AT5G57910				LOC_Os08g16930	expressed protein	7.63324	7.28814	3.38648	0
MSTRG.6485	5.90496	-8.18287	0.00311399	0.0248031	AT5G57910				LOC_Os08g16930	expressed protein	4.7162	6.09188	1.07826	0
MSTRG.6493	9.31959	-16.1388	7.07e-08	5.98e-06	AT3G10180	P-loop containing nucleoside triphosphate hydrolases superfamily protein	Cre09.g415450	Kinesin motor protein			4.75451	5.44171	3.63758	1.88294
MSTRG.6501	10.3064	-5.98733	0.00150001	0.0138654	AT5G10840	Endomembrane protein 70 protein family	Cre10.g439850	(1 of 1) PTHR10766//PTHR10766:SF37 - TRANSMEMBRANE 9 SUPERFAMILY PROTEIN // ENDOMEMBRANE PROTEIN 70 FAMILY PROTEIN	LOC_Os09g38530	transmembrane 9 superfamily member, putative, expressed	9.13096	10.5053	7.2781	5.95469
MSTRG.6502	9.75911	-7.91054	0.00171595	0.0154819	AT4G31820	Phototropic-responsive NPH3 family protein			LOC_Os09g25330	BTBN19 - Bric-a-Brac, Tramtrack, Broad Complex BTB domain with non-phototropic hypocotyl 3 NPH3 domain, expressed	5.82062	8.34792	9.31311	5.92618
MSTRG.6504	9.98095	-8.14648	0.00522431	0.0366933	AT1G15980	NDH-dependent cyclic electron flow 1			LOC_Os08g17390	expressed protein	5.28278	10.0151	9.78714	3.55579
MSTRG.6510	7.72556	4.44803	0.00601702	0.0408394	AT5G65880						3.56368	5.72616	6.2731	8.78829
MSTRG.6516	8.40504	-8.11132	0.00418532	0.0310747	AT1G59540	P-loop containing nucleoside triphosphate hydrolases superfamily protein	Cre09.g415450	Kinesin motor protein	LOC_Os11g35090	kinesin motor domain containing protein, putative, expressed	3.93357	5.36314	7.89428	1.99329
MSTRG.6517	10.7541	-8.13542	0.0021881	0.0188328	AT5G65840	Thioredoxin superfamily protein	Cre17.g697050	(1 of 4) PF13911 - AhpC/TSA antioxidant enzyme (AhpC-TSA_2)	LOC_Os03g51950	expressed protein	7.40382	9.83953	3.45387	7.20209
MSTRG.6521	8.73402	-10.6649	0.00239173	0.020065	AT3G13300	Transducin/WD40 repeat-like superfamily protein	Cre12.g553100	(1 of 1) PTHR15598 - AUTOANTIGEN RCD8	LOC_Os02g49090	WD domain, G-beta repeat domain containing protein, expressed	4.52256	9.57888	0	1.58283
MSTRG.6523	10.8054	8.88434	0.000162374	0.00255097	AT1G55740	seed imbibition 1	Cre16.g666334	putative raffinose synthase	LOC_Os08g38710	uncharacterized glycosyltransferase, putative, expressed	6.27998	10.1304	5.45933	11.573
MSTRG.6530	8.71829	-17.4268	9.52e-06	0.000325715	AT5G23810	amino acid permease 7			LOC_Os04g39489	amino acid transporter, putative, expressed	4.88997	5.98221	0	1.41891
MSTRG.6546	6.33288	7.34339	0.00666192	0.0440738	AT5G56200	C2H2 type zinc finger transcription factor family					0.823255	4.8801	5.95166	7.08499
MSTRG.6550	10.9884	-2.76813	0.00752708	0.0484731	AT3G13340	Transducin/WD40 repeat-like superfamily protein	Cre09.g391875	(1 of 1) PTHR22847//PTHR22847:SF453 - WD40 REPEAT PROTEIN // SUBFAMILY NOT NAMED	LOC_Os02g48964	WD-40 repeat family protein, putative, expressed	10.9689	11.3726	10.5687	7.94541
MSTRG.6558	8.90401	-10.3649	9.08e-06	0.000313679	AT1G55620	chloride channel F	Cre01.g037150	ion channel/ voltage-gated chloride channel	LOC_Os02g48880	chloride transporter, chloride channel family, putative, expressed	7.32065	9.10025	1.31468	4.03543
MSTRG.6567	9.07591	-13.9419	0.000219366	0.00318541	AT5G42760	Leucine carboxyl methyltransferase	Cre16.g677600	S-adenosyl-L-methionine-dependent O-methyltransferase	LOC_Os03g56370	methyltransferase, putative, expressed	1.9805	11.0338	4.33229	0
MSTRG.6569	10.6892	-9.80293	0.00360167	0.0275872					LOC_Os03g51380	expressed protein	5.81852	8.4435	10.9111	3.66791
MSTRG.6572	10.9032	-3.56888	0.00116944	0.0114295	AT3G50685		Cre01.g043200	conserved expressed protein	LOC_Os10g15300	expressed protein	10.2859	11.8555	9.31756	5.97525
MSTRG.6583	8.84748	5.37081	0.000931244	0.00956475			Cre17.g717100	(1 of 66) KOG0198 - MEKK and related serine/threonine protein kinases			2.24934	7.92087	3.64627	7.72076
MSTRG.6603	8.60748	-10.9023	0.00191193	0.016896							6.9989	3.08044	1.36454	0
MSTRG.6627	8.34739	-24.1437	1.44e-09	2.54e-07	AT4G33910	2-oxoglutarate (2OG) and Fe(II)-dependent oxygenase superfamily protein	Cre10.g424900	Prolyl 4-hydroxylase 1	LOC_Os03g55380	oxidoreductase, putative, expressed	5.12187	7.68401	3.18116	0
MSTRG.6634	7.7943	9.04068	0.000710194	0.0077244	AT1G18340	basal transcription factor complex subunit-related	Cre03.g172050	TFIIH 34kDa subunit	LOC_Os02g03340	RNA polymerase II transcription factor B subunit 4, putative, expressed	1.92693	2.87417	9.72158	6.55007
MSTRG.6643	9.27652	-9.35576	1.9e-07	1.36e-05	AT2G24120	DNA/RNA polymerases superfamily protein					9.201	7.21398	9.36673	1.97478
MSTRG.6654	9.6756	-7.46709	0.000962778	0.00976831	AT4G30850	heptahelical transmembrane protein2			LOC_Os06g43620	haemolysin-III, putative, expressed	7.48501	10.098	9.08874	3.45577
MSTRG.6657	9.85628	-8.80716	1.49e-08	1.69e-06	AT1G16080		Cre10.g435850	conserved expressed protein, perhaps chloroplast targetted	LOC_Os08g16570	expressed protein	10.0201	10.2492	3.23956	1.85747
MSTRG.6659	10.0914	-6.93311	0.00482747	0.0347039	AT1G79690	nudix hydrolase homolog 3			LOC_Os02g55030	hydrolase, NUDIX family, domain containing protein, expressed	7.20042	8.47282	3.89259	4.0421
MSTRG.6668	8.5904	-13.9966	1.14e-06	5.92e-05	AT5G49690	UDP-Glycosyltransferase superfamily protein			LOC_Os01g64540	anthocyanidin 3-O-glucosyltransferase, putative, expressed	4.13013	3.6916	5.07618	2.23426
MSTRG.6670	9.83218	-17.3191	1.88e-05	0.000543074					LOC_Os11g29230	pentatricopeptide repeat protein PPR986-12, putative, expressed	3.74689	8.60962	6.25884	0
MSTRG.6676	5.40173	-14.3604	0.000388297	0.0048433	AT3G57230	AGAMOUS-like 16			LOC_Os02g36924	OsMADS27 - MADS-box family gene with MIKCc type-box, expressed	2.28169	6.41166	2.70111	0
MSTRG.6707	9.60883	-5.3551	0.00642447	0.0427511	AT2G14835	RING/U-box superfamily protein			LOC_Os10g20600	zinc finger, C3HC4 type domain containing protein, expressed	7.54844	8.71695	8.22066	3.9308
MSTRG.6710	10.0711	7.72407	7.15e-10	1.41e-07							3.45645	0	5.8818	12.0843
MSTRG.6711	5.75738	7.63633	0.0061762	0.0416426	AT5G67470	formin homolog 6					0.4766	6.03663	3.15938	6.97996
MSTRG.6716	9.43985	-5.83108	0.000191001	0.00288828	AT2G41350	(1 of 1) K16584 - HAUS augmin-like complex subunit 1 (HAUS1)			LOC_Os08g14220	expressed protein	8.94332	8.21737	8.6015	3.99427
MSTRG.6721	8.52341	-8.15225	0.00720184	0.0468982	AT3G25800	protein phosphatase 2A subunit A2	Cre11.g477300	Flagellar Associated Protein 8	LOC_Os09g07510	HEAT repeat family protein, putative, expressed	5.10438	9.12629	0	2.94376
MSTRG.6721	10.4668	-16.4894	2.61e-07	1.73e-05	AT3G25800	protein phosphatase 2A subunit A2	Cre11.g477300	Flagellar Associated Protein 8	LOC_Os09g07510	HEAT repeat family protein, putative, expressed	7.43626	10.501	2.31123	3.78084
MSTRG.6752	8.81105	8.7816	0.000841201	0.00881482	AT3G01400	ARM repeat superfamily protein	Cre02.g078600	Radial spoke protein 8	LOC_Os03g32100	spotted leaf 11, putative, expressed	2.69244	8.90727	9.27263	8.1638
MSTRG.6755	10.4274	-17.7534	1.6e-06	7.79e-05			Cre16.g665600	Casein kinase II-related Ser/Thr kinase			7.88485	9.30955	0	0
MSTRG.6758	5.67175	7.27719	0.00452055	0.0329077	AT5G05340	Peroxidase superfamily protein			LOC_Os11g02130	peroxidase precursor, putative, expressed	0.900669	2.46155	1.91073	6.91445
MSTRG.6767	5.42802	6.8966	0.00571446	0.0391979	AT5G05340	Peroxidase superfamily protein			LOC_Os11g02130	peroxidase precursor, putative, expressed	0.900669	2.71793	1.91073	6.53869
MSTRG.6773	10.6678	8.26034	0.000393241	0.00488613							3.19161	0	6.20672	11.8878
MSTRG.6795	7.45943	-7.1472	0.00461148	0.0334942					LOC_Os07g23210	transposon protein, putative, unclassified, expressed	3.95121	2.56317	5.95342	0
MSTRG.6804	9.11514	-16.4144	5.5e-06	0.000211824	AT1G59520	CW7	Cre07.g320250	(1 of 1) PF09741 - Uncharacterized conserved protein (DUF2045) (DUF2045)	LOC_Os07g14514	retrotransposon protein, putative, unclassified, expressed	5.61768	8.05436	2.90055	0
MSTRG.6807	7.73777	-6.51767	0.0039022	0.0293324	AT3G42170	BED zinc finger ;hAT family dimerisation domain			LOC_Os08g09840	WRKY117, expressed	5.95012	1.91694	0.762228	2.34417
MSTRG.6818	9.21633	-9.34013	7.15e-05	0.00141295	AT5G58000	Reticulon family protein			LOC_Os08g17870	reticulon domain containing protein, putative, expressed	6.59327	7.76363	5.48078	4.75407
MSTRG.6828	9.85747	-5.5658	0.00479187	0.0345068			Cre08.g372100	Heat shock protein 70A			7.89744	5.97278	6.21926	4.95581
MSTRG.6829	7.8491	-5.42407	0.0047051	0.0340465			Cre08.g372100	Heat shock protein 70A			5.40755	7.56553	4.90748	3.18328
MSTRG.6830	5.76392	-12.8468	0.00141717	0.0132619	AT5G57910				LOC_Os08g16930	expressed protein	2.20659	0	2.38475	0
MSTRG.6838	7.14382	6.45551	0.000376305	0.00472818							1.49758	6.18066	4.99166	7.92359
MSTRG.6851	9.5298	-4.88722	0.0028623	0.0231409							7.40674	9.01088	5.94103	4.48459
MSTRG.6866	9.41098	-8.64621	0.00211922	0.0183676	AT2G25140	casein lytic proteinase B4	Cre02.g090850	ClpB chaperone, Hsp100 family	LOC_Os02g08490	chaperone protein clpB 1, putative, expressed	4.66313	9.12013	7.71796	5.06143
MSTRG.6869	12.9958	-3.03213	0.000673146	0.00741789	AT4G37760	squalene epoxidase 3	Cre17.g734644	Squalene epoxidase	LOC_Os03g12900	squalene monooxygenase, putative, expressed	12.9297	12.2639	13.5612	10.3086
MSTRG.6870	8.58876	5.83616	0.00396644	0.0296885	AT5G10870	chorismate mutase 2			LOC_Os02g08410	chorismate mutase, chloroplast precursor, putative, expressed	1.74632	8.52048	4.93635	8.29071
MSTRG.6872	9.62251	12.0956	7.18e-07	4.01e-05	AT4G31870	glutathione peroxidase 7	Cre03.g197750	Glutathione peroxidase	LOC_Os06g08670	glutathione peroxidase, putative, expressed	2.72024	9.58047	3.74309	10.9281
MSTRG.6879	7.55841	-22.6893	1.74e-09	2.85e-07	AT3G42170	BED zinc finger ;hAT family dimerisation domain			LOC_Os08g09840	WRKY117, expressed	5.95964	1.51692	0	0
MSTRG.6894	9.95983	-5.30574	0.000317093	0.00416434	AT4G37870	phosphoenolpyruvate carboxykinase 1	Cre02.g141400	Phosphoenolpyruvate carboxykinase	LOC_Os03g15050	phosphoenolpyruvate carboxykinase, putative, expressed	9.86956	7.47193	8.63255	6.1453
MSTRG.6907	10.3027	-7.10012	0.00124199	0.011922	AT5G64500	Major facilitator superfamily protein	Cre06.g301550	Major facilitator superfamily transporter	LOC_Os04g44430	transporter, major facilitator family, putative, expressed	8.75078	9.18417	1.94539	1.70485
MSTRG.6910	10.4343	-8.23695	0.000605125	0.00683461	AT4G04850	K+ efflux antiporter 3	Cre16.g687450	potassium ion transmembrane transporter	LOC_Os12g42300	potasium efflux antiporter protein, putative, expressed	5.29826	11.3483	7.74633	1.85747
MSTRG.6938	6.79869	-14.5723	0.000318413	0.00417325							2.37117	4.26214	1.24415	0
MSTRG.6940	8.55868	-8.06332	0.0011638	0.0113858							6.6494	4.18895	4.38385	3.08765
MSTRG.6945	9.39384	-8.23394	0.00112849	0.0111247	AT2G12400	(1 of 2) PTHR31414:SF1 - TRANSMEMBRANE PROTEIN DDB_G0292058			LOC_Os02g55590	expressed protein	4.9107	8.30373	10.0588	4.41269
MSTRG.6948	9.47799	-7.3554	4.7e-05	0.00104984	AT1G80530	Major facilitator superfamily protein	Cre01.g039950	Major facilitator superfamily transporter	LOC_Os06g08110	nodulin, putative, expressed	7.99898	9.54038	5.58988	3.52576
MSTRG.6956	10.0675	4.61725	0.00370922	0.028188	AT1G15740	Leucine-rich repeat family protein	Cre11.g467559	(1 of 1) KOG1947 - Leucine rich repeat proteins, some proteins contain F-box	LOC_Os02g39970	regulatory subunit, putative, expressed	4.95008	9.61533	9.60666	10.8406
MSTRG.6958	8.9866	-21.035	1.42e-07	1.06e-05	AT5G34940	glucuronidase 3			LOC_Os02g55870	heparanase-like protein precursor, putative, expressed	3.74051	1.2559	0	0
MSTRG.6959	7.75634	13.4664	6.53e-06	0.000239742	AT5G20380	phosphate transporter 4;5	Cre09.g396950	permease of major facilitator superfamily			1.40991	9.99522	3.06917	5.36703
MSTRG.6961	10.1281	-4.97678	4.77e-05	0.00105688	AT1G15690	Inorganic H pyrophosphatase family protein	Cre09.g394436	(1 of 1) PF03030 - Inorganic H+ pyrophosphatase (H_PPase)	LOC_Os02g09150	inorganic H+ pyrophosphatase, putative, expressed	8.14732	7.61757	11.5539	4.34678
MSTRG.6966	7.35834	-14.9357	0.000224395	0.00324143							3.09635	6.10039	4.03171	0
MSTRG.6968	9.39855	-18.2742	2.66e-10	6.87e-08	AT2G25300	Galactosyltransferase family protein			LOC_Os06g08005	galactosyltransferase family protein, putative, expressed	7.20998	8.09137	7.02401	2.20852
MSTRG.6972	9.31412	3.74261	0.00160056	0.0146316	AT5G56670	Ribosomal protein S30 family protein	Cre16.g666301	Cytosolic 80S ribosomal protein S30			7.48282	9.95418	9.38579	9.47775
MSTRG.6980	8.55584	-15.9739	5.94e-07	3.46e-05	AT5G20280	sucrose phosphate synthase 1F	Cre12.g524000	Sucrose-phosphate synthase	LOC_Os08g20660	sucrose-phosphate synthase, putative, expressed	4.9617	8.97187	4.71106	1.14934
MSTRG.6981	9.45982	8.6001	0.00100573	0.0101025	AT5G20270	heptahelical transmembrane protein1	Cre06.g303900	(1 of 1) PTHR20855:SF52 - ADIPONECTIN RECEPTOR PROTEIN	LOC_Os06g43620	haemolysin-III, putative, expressed	2.96236	10.7724	6.32277	8.37524
MSTRG.7000	9.20923	-10.2673	0.000669817	0.00740161	AT5G59740	UDP-N-acetylglucosamine (UAA) transporter family	Cre06.g260100	UDP-galactose transporter	LOC_Os05g02490	transporter family protein, putative, expressed	5.92165	7.90413	4.48726	1.77181
MSTRG.7002	8.58858	-9.07145	0.000239649	0.00339584	AT5G59740	UDP-N-acetylglucosamine (UAA) transporter family	Cre06.g260100	UDP-galactose transporter	LOC_Os05g02490	transporter family protein, putative, expressed	5.4739	8.01098	8.90113	3.56409
MSTRG.7009	9.38001	4.68348	0.000717173	0.00776977	AT1G80060	Ubiquitin-like superfamily protein			LOC_Os02g09530	expressed protein	4.62553	5.09176	9.30589	10.5654
MSTRG.7026	8.993	-16.6188	3.9e-05	0.000927001	AT4G34090		Cre13.g563150	Conserved protein, arabidopsis homolog is related to arabidopsis cyclin delta-3	LOC_Os03g01920	expressed protein	5.36511	8.01592	4.38478	0
MSTRG.7033	9.11439	-14.6166	0.000266438	0.00367343	AT5G67570	Tetratricopeptide repeat (TPR)-like superfamily protein			LOC_Os05g25060	PPR repeat domain containing protein, putative, expressed	3.57309	7.8033	3.15938	0
MSTRG.7057	5.68385	6.89146	0.000199471	0.00297529							1.06317	4.04655	2.41237	7.53291
MSTRG.7058	10.7113	-9.72433	0.00161695	0.0147537	AT4G36810	geranylgeranyl pyrophosphate synthase 1	Cre12.g484200	Geranylgeranyl pyrophosphate synthase, putative chloroplast precursor	LOC_Os07g39270	polyprenyl synthetase, putative, expressed	5.70157	9.37105	6.74688	3.6973
MSTRG.7061	6.87291	9.39199	0.00150531	0.0138811	AT1G51450	TRAUCO			LOC_Os11g04930	ASH-like SPRY domain containing protein, putative, expressed	0	7.60564	4.67463	7.01491
MSTRG.7062	6.94856	10.6337	0.000336062	0.00435151	AT1G75030	thaumatin-like protein 3	Cre02.g102300	(1 of 1) PTHR31013:SF2 - PROTEIN THN-1-RELATED			0	3.95536	1.68814	8.25061
MSTRG.7063	10.0239	-7.38907	0.00117433	0.0114628	AT3G18850	lysophosphatidyl acyltransferase 5			LOC_Os05g42270	acyltransferase, putative, expressed	7.0011	7.24379	9.97399	7.41583
MSTRG.7064	5.20486	-13.1403	0.00117818	0.0114802	AT3G18860	transducin family protein / WD-40 repeat family protein	Cre09.g389912	(1 of 1) K14018 - phospholipase A-2-activating protein (PLAA, DOA1, UFD3)	LOC_Os07g03160	WD domain, G-beta repeat domain containing protein, expressed	1.8707	1.52881	0	0
MSTRG.7070	10.4585	-7.30488	0.000968134	0.00979797	AT4G36870	BEL1-like homeodomain 2			LOC_Os03g52239	homeobox domain containing protein, expressed	7.96826	11.211	5.67437	2.38777
MSTRG.7073	8.10733	-16.7183	3.62e-05	0.00087812	AT4G34360	S-adenosyl-L-methionine-dependent methyltransferases superfamily protein			LOC_Os11g35340	methyltransferase, putative, expressed	5.05129	7.03972	0	0
MSTRG.7079	9.79506	6.06573	0.0075988	0.0487898	AT2G16090	RING/U-box superfamily protein	Cre17.g721950	(1 of 1) PTHR11685:SF119 - E3 UBIQUITIN-PROTEIN LIGASE ARI2-RELATED	LOC_Os03g13100	ariadne-1, putative, expressed	4.64441	8.79035	5.74302	6.80618
MSTRG.7088	10.2074	8.77975	3.38e-06	0.000142537					LOC_Os09g38310	pentatricopeptide, putative, expressed	0.739256	6.55145	5.74572	8.50932
MSTRG.7095	11.4091	10.8579	2.81e-06	0.000124757	AT1G49430	long-chain acyl-CoA synthetase 2	Cre13.g566650	(1 of 1) PTHR24096:SF134 - LONG CHAIN ACYL-COA SYNTHETASE 2	LOC_Os11g35400	AMP-binding enzyme, putative, expressed	4.20509	7.84751	12.0393	11.7633
MSTRG.7098	11.307	11.2987	4.36e-08	4.06e-06	AT5G66560	Phototropic-responsive NPH3 family protein			LOC_Os03g55830	BTBN10 - Bric-a-Brac, Tramtrack, Broad Complex BTB domain with non-phototropic hypocotyl 3 NPH3 and coiled-coil domains, expressed	3.26588	10.6435	8.69404	10.9289
MSTRG.7099	5.50008	6.52927	0.00277658	0.0226273	AT1G76480		Cre12.g547734		LOC_Os03g58930	expressed protein	0.162151	6.87829	5.91976	5.03888
MSTRG.7102	7.6191	-9.92078	0.00093271	0.00956966	AT5G42650	allene oxide synthase			LOC_Os03g55800	cytochrome P450, putative, expressed	4.25933	8.36014	8.20555	2.54794
MSTRG.7104	7.18254	12.4641	2.11e-05	0.000596891	AT3G18940	clast3-related	Cre09.g399589	(1 of 1) K11876 - proteasome assembly chaperone 2 (PSMG2, PAC2)	LOC_Os03g55784	tumor necrosis factor superfamily, member 5-induced protein 1, putative, expressed	1.88566	7.87071	3.84174	5.33295
MSTRG.7114	10.0215	10.6318	4.26e-05	0.00097912	AT3G51140	Protein of unknown function (DUF3353)	Cre12.g510850	expressed protein Conserved in the Green Lineage	LOC_Os03g15033	expressed protein	4.56583	0.839633	7.84569	11.3366
MSTRG.7114	9.17859	-17.1855	2.17e-05	0.000609532	AT3G51140	Protein of unknown function (DUF3353)	Cre12.g510850	expressed protein Conserved in the Green Lineage	LOC_Os03g15033	expressed protein	5.47498	8.60692	0	0
MSTRG.7135	9.02711	-5.84361	0.000957187	0.00973827	AT2G15900	Phox-associated domain;Phox-like;Sorting nexin, C-terminal	Cre02.g088450	Conserved in the Plant Lineage and Diatoms	LOC_Os11g06040	PX domain containing protein, putative, expressed	6.34188	7.80232	3.37729	2.79093
MSTRG.7149	8.45517	9.8873	0.000868494	0.00903038	AT5G66930	(1 of 1) PTHR13292:SF0 - AUTOPHAGY-RELATED PROTEIN 101	Cre07.g334700	(1 of 1) PTHR13292:SF0 - AUTOPHAGY-RELATED PROTEIN 101	LOC_Os12g26044	expressed protein	2.8237	6.32841	3.41395	9.62505
MSTRG.7159	10.1911	7.11121	0.00407999	0.0303975					LOC_Os12g39640	MYB family transcription factor, putative, expressed	2.05254	8.92569	3.70432	9.0629
MSTRG.7217	7.95782	6.53389	0.000283144	0.00384089	AT2G24640	ubiquitin-specific protease 19	Cre06.g248950	(1 of 2) K11855 - ubiquitin carboxyl-terminal hydrolase 36/42 [EC:3.4.19.12] (USP36_42)	LOC_Os06g44380	ubiquitin carboxyl-terminal hydrolase family protein, expressed	1.61711	9.10318	8.17599	8.23614
MSTRG.7223	7.08013	-12.5367	1.42e-06	7.13e-05	AT4G27040	EAP30/Vps36 family protein	Cre17.g706650	Subunit of ESCRT-II complex	LOC_Os09g36020	EAP30/Vps36 family domain containing protein, expressed	3.85389	5.59293	3.67172	2.75101
MSTRG.7226	10.841	-5.47447	7.85e-05	0.00149341	AT3G21200	proton gradient regulation 7	Cre03.g156600	(1 of 1) PTHR13343//PTHR13343:SF14 - CREG1 PROTEIN // GENOMIC DNA, CHROMOSOME 3, P1 CLONE: MXL8	LOC_Os08g15500	expressed protein	11.1675	9.40033	9.34789	6.84641
MSTRG.7229	8.09661	-9.99049	0.00128312	0.0122501	AT3G13790	Glycosyl hydrolases family 32 protein	Cre12.g488050	Fructan fructosyltransferase	LOC_Os04g33720	glycosyl hydrolases, putative, expressed	6.99445	0.672941	4.07587	0
MSTRG.7242	10.1583	-5.84513	0.000446303	0.00538302	AT1G25280	tubby like protein 10	Cre12.g520650	Tubby-like protein	LOC_Os12g06630	OsFBT14 - F-box and tubby domain containing protein, expressed	9.21289	9.87913	9.75985	3.8835
MSTRG.7246	12.0626	-5.01594	1.55e-05	0.00047456	AT4G27720	Major facilitator superfamily protein	Cre16.g695500	(1 of 2) PTHR23516:SF1 - MOLYBDATE-ANION TRANSPORTER	LOC_Os10g37520	major facilitator superfamily domain-containing protein 5, putative, expressed	12.3287	11.2458	10.9207	7.89816
MSTRG.7247	9.20143	-8.61453	1.93e-06	9.12e-05	AT4G10750	Phosphoenolpyruvate carboxylase family protein			LOC_Os09g36030	4-hydroxy-2-oxovalerate aldolase, putative, expressed	8.64033	7.34277	5.22254	2.07735
MSTRG.7252	11.6389	-7.26671	0.000630103	0.00703905	AT3G61490	Pectin lyase-like superfamily protein			LOC_Os03g03350	polygalacturonase, putative, expressed	9.94646	8.45616	11.1332	6.0671
MSTRG.7255	6.11453	-8.52413	0.000476109	0.00566854	AT1G01580	ferric reduction oxidase 2	Cre03.g188400	Respiratory burst oxidase	LOC_Os04g48930	ferric-chelate reductase, putative, expressed	5.74	2.93084	6.67617	0
MSTRG.7264	9.96074	-4.88132	6.63e-05	0.00133862	AT3G51100		Cre17.g698400	Low-CO2-inducible protein 31	LOC_Os06g49980	expressed protein	10.3836	8.8735	9.49696	6.18663
MSTRG.7266	7.45917	4.82544	0.00100633	0.0101025	AT2G17695	(1 of 1) PTHR34202:SF1 - UPF0548 PROTEIN	Cre17.g720550	(1 of 1) PTHR34202//PTHR34202:SF1 - FAMILY NOT NAMED // UPF0548 PROTEIN	LOC_Os04g02890	expressed protein	2.1042	8.53152	8.52403	6.94194
MSTRG.7273	9.88407	-5.05266	0.00322946	0.0254611	AT1G20670	DNA-binding bromodomain-containing protein			LOC_Os03g03870	DNA-binding bromodomain-containing protein, putative, expressed	8.92022	9.6382	6.94713	5.97587
MSTRG.7276	6.42337	-14.0432	0.000525974	0.00612666	AT3G24730	mRNA splicing factor, thioredoxin-like U5 snRNP			LOC_Os11g19220	mitosis protein dim1, putative, expressed	2.14363	6.20189	0	0
MSTRG.7277	12.7628	-5.14601	1.25e-05	0.00040237	AT1G20693	high mobility group B2	Cre06.g261450	High mobility group protein	LOC_Os06g51220	HMG1/2, putative, expressed	12.9926	12.3953	12.2106	8.23135
MSTRG.7295	8.80212	-9.99268	0.000832837	0.0087449	AT4G34460	GTP binding protein beta 1			LOC_Os03g46650	WD domain, G-beta repeat domain containing protein, expressed	4.51737	8.72233	7.76483	3.89264
MSTRG.7296	9.06102	-9.47342	0.000623642	0.00699107	AT4G04955	allantoinase	Cre13.g592050	Allantoinase			4.83771	8.31588	3.12464	3.32907
MSTRG.7326	6.00874	-15.1834	0.00017582	0.00270256	AT2G45790	phosphomannomutase	Cre14.g626900	Phophomannomutase	LOC_Os04g58580	phosphomannomutase, putative, expressed	2.85295	0	0	0
MSTRG.7328	8.80498	-9.83954	0.000145938	0.00235777							6.16211	2.80743	4.60495	5.13241
MSTRG.7332	9.19027	-14.5224	0.00029186	0.00392612	AT4G00660	RNAhelicase-like 8	Cre04.g223850	Cytoplasmic DExD/H-box RNA helicase	LOC_Os02g42860	DEAD-box ATP-dependent RNA helicase, putative, expressed	3.57979	9.70484	0	0
MSTRG.7341	5.35115	-15.1871	0.000175218	0.00270019	AT5G23850	Arabidopsis thaliana protein of unknown function (DUF821)	Cre02.g117650	Glycosyltransferase GT90 family protein 2	LOC_Os04g45160	DTA2, putative, expressed	2.83528	4.40384	1.54315	0
MSTRG.7342	7.00211	-16.0311	7.47e-05	0.00144927	AT5G23850	Arabidopsis thaliana protein of unknown function (DUF821)	Cre02.g117650	Glycosyltransferase GT90 family protein 2	LOC_Os04g45160	DTA2, putative, expressed	3.08008	6.46024	1.82353	0
MSTRG.7343	7.40436	-16.351	3.21e-05	0.000810442	AT5G23850	Arabidopsis thaliana protein of unknown function (DUF821)	Cre02.g117650	Glycosyltransferase GT90 family protein 2	LOC_Os04g45160	DTA2, putative, expressed	4.99668	2.82996	0	2.06633
MSTRG.7351	9.96966	-23.2415	5.71e-09	7.68e-07	AT4G11610	C2 calcium/lipid-binding plant phosphoribosyltransferase family protein	Cre16.g689950	(1 of 1) PF00168//PF08372 - C2 domain (C2) // Plant phosphoribosyltransferase C-terminal (PRT_C)	LOC_Os04g58720	anthranilate phosphoribosyltransferase, putative, expressed	4.79311	12.2718	0	0
MSTRG.7352	10.0578	-17.8929	1.43e-07	1.07e-05	AT3G61310	AT hook motif DNA-binding family protein			LOC_Os02g57820	AT hook motif domain containing protein, expressed	7.34135	4.50984	5.73884	2.95397
MSTRG.7354	10.3114	-6.52279	0.00671128	0.0443549					LOC_Os03g61010	protein kinase family protein, putative, expressed	6.06828	9.64964	5.18235	6.32574
MSTRG.7366	9.58833	-15.757	8.82e-05	0.00161156	AT5G23890				LOC_Os03g64400	oxidoreductase/ transition metal ion binding protein, putative, expressed	3.6831	9.31349	0	0
MSTRG.7366	7.1003	-20.4143	3.13e-07	2e-05	AT5G23890				LOC_Os03g64400	oxidoreductase/ transition metal ion binding protein, putative, expressed	3.42914	7.01176	4.89627	0
MSTRG.7369	8.09102	-16.9571	9.3e-06	0.000320707	AT5G41315	basic helix-loop-helix (bHLH) DNA-binding superfamily protein			LOC_Os04g47040	anthocyanin regulatory Lc protein, putative, expressed	3.84521	5.34595	9.19207	0
MSTRG.7371	7.25221	-14.5409	6.65e-07	3.78e-05	AT4G00440	Protein of unknown function (DUF3741)			LOC_Os04g47180	expressed protein	4.47846	2.57593	5.17255	2.95293
MSTRG.7378	8.46045	-14.3094	0.000333414	0.0043259	AT3G61415	SKP1-like 21			LOC_Os03g01660	SKP1, putative, expressed	2.40014	8.95003	5.68351	0
MSTRG.7381	9.29496	-7.93474	0.00047941	0.00568686	AT1G63700	Protein kinase superfamily protein	Cre17.g728700	(1 of 1) K11228 - mitogen-activated protein kinase kinase kinase (STE11)	LOC_Os02g44642	STE_MEKK_ste11_MAP3K.10 - STE kinases include homologs to sterile 7, sterile 11 and sterile 20 from yeast, expressed	5.62827	9.25157	7.61767	5.15421
MSTRG.7395	9.83672	-13.7997	0.000673366	0.00741789	AT2G46060	transmembrane protein-related			LOC_Os10g30910	transmembrane protein-related, putative, expressed	1.99235	7.89086	6.60926	0
MSTRG.7418	12.6292	-6.04745	0.00218182	0.0188008	AT2G38940	phosphate transporter 1;4	Cre16.g686800	Proton/phosphate symporter, splice variant b	LOC_Os10g30790	inorganic phosphate transporter, putative, expressed	8.5544	14.6115	5.21328	3.46786
MSTRG.7419	8.79232	-13.6909	0.000671872	0.00741408	AT5G52820	WD-40 repeat family protein / notchless protein, putative	Cre01.g000600	Predicted WD-4 repeat family protein / notchless protein, putative	LOC_Os10g01540	notchless protein, putative, expressed	2.71801	6.80258	1.91073	0
MSTRG.7426	9.35124	-17.4883	1.55e-05	0.00047456	AT4G17510	ubiquitin C-terminal hydrolase 3	Cre03.g194250	(1 of 1) K05609 - ubiquitin carboxyl-terminal hydrolase L3 [EC:3.4.19.12] (UCHL3, YUH1)	LOC_Os02g43760	ubiquitin carboxyl-terminal hydrolase, family 1, putative, expressed	3.70376	7.83808	5.7384	0
MSTRG.7431	10.863	-7.72529	0.000203849	0.00301202			Cre17.g746647	Puf protein			8.59701	10.2902	9.17056	4.65616
MSTRG.7432	6.05577	6.65659	0.00655679	0.0434823	AT5G63220	(1 of 1) PTHR12875:SF0 - GOLGI TO ER TRAFFIC PROTEIN 4 HOMOLOG	Cre06.g282950	(1 of 1) PTHR12875:SF0 - GOLGI TO ER TRAFFIC PROTEIN 4 HOMOLOG	LOC_Os01g07100	expressed protein	0.919478	7.0947	3.4712	6.34204
MSTRG.7437	8.26648	-14.0692	5.44e-08	4.81e-06	AT2G28070	ABC-2 type transporter family protein			LOC_Os03g64200	ABC-2 type transporter, putative, expressed	5.43212	7.33756	3.61988	3.36703
MSTRG.7438	11.8948	-5.09017	0.000605451	0.00683461							10.2961	5.69314	7.38458	7.11088
MSTRG.7442	10.0574	-4.75718	0.00684504	0.0450853	AT2G39130	Transmembrane amino acid transporter family protein	Cre03.g168550	Amino acid transporter	LOC_Os02g01100	transmembrane amino acid transporter protein, putative, expressed	6.86996	8.24941	9.4878	5.47776
MSTRG.7460	7.844	5.57805	0.00311902	0.0248329	AT5G17660	tRNA (guanine-N-7) methyltransferase	Cre04.g213500	tRNA (guanine-N7)-methyltransferase	LOC_Os01g35170	tRNA methyltransferase, putative, expressed	2.22763	5.81723	8.9478	7.81454
MSTRG.7461	10.5539	5.05449	0.000226859	0.00326486	AT5G45360	F-box family protein	Cre01.g021200	conserved protein with F-box domain	LOC_Os06g49530	OsFBX206 - F-box domain containing protein, expressed	6.51325	7.79939	7.48392	9.6729
MSTRG.7466	9.66108	-8.18333	0.000396606	0.00490904	AT3G10410	SERINE CARBOXYPEPTIDASE-LIKE 49	Cre06.g279400	Serine carboxypeptidase	LOC_Os02g02320	OsSCP6 - Putative Serine Carboxypeptidase homologue, expressed	5.64217	10.4192	10.2387	4.90581
MSTRG.7467	8.42543	-16.6183	4.02e-05	0.000943865	AT1G66520	formyltransferase, putative	Cre12.g560550	Methionyl-tRNA formyltransferase	LOC_Os01g49330	formyl transferase, putative, expressed	3.54679	7.64171	2.78638	0
MSTRG.7473	8.62131	-7.06096	0.00690899	0.0454445	AT3G53220	Thioredoxin superfamily protein	Cre01.g027450	Thioredoxin-like protein	LOC_Os04g47260	expressed protein	5.82046	6.63963	3.23956	6.41224
MSTRG.7477	10.0763	-17.4887	1.55e-05	0.00047456	AT1G64860	sigma factor A			LOC_Os08g06630	RNA polymerase sigma factor, putative, expressed	3.99591	11.1582	0	0
MSTRG.7481	8.92352	-6.12722	6.43e-05	0.00130974	AT4G27620				LOC_Os02g37130	expressed protein	6.8321	7.63674	10.0065	2.24765
MSTRG.7486	7.78077	15.1096	1.21e-08	1.43e-06	AT5G16690	origin recognition complex subunit 3			LOC_Os10g26280	ORC3 - Putative origin recognition complex subunit 3, expressed	2.30812	6.72481	6.05817	6.67394
MSTRG.7488	9.55174	-5.08216	0.000848684	0.00886246			Cre07.g322884	(1 of 1) PTHR11926//PTHR11926:SF16 - GLUCOSYL/GLUCURONOSYL TRANSFERASES // PROTEIN UGT-61-RELATED			8.41155	10.0293	7.94455	3.92478
MSTRG.7491	7.39214	-13.7685	0.000674387	0.00741826	AT3G52910	growth-regulating factor 4			LOC_Os02g47280	growth-regulating factor, putative, expressed	2.26824	4.0423	4.42724	0
MSTRG.7493	5.20172	-14.6165	0.000304888	0.00403966							2.40205	3.56836	0	0
MSTRG.7496	10.5554	-6.88651	0.00226485	0.0193015	AT4G19110	Protein kinase superfamily protein	Cre16.g661100	Mitogen-Activated Protein Kinase	LOC_Os06g02550	CPuORF21 - conserved peptide uORF-containing transcript, expressed	7.16691	10.1803	10.0957	4.43103
MSTRG.7497	6.895	-15.6091	0.000114957	0.00197065							2.98505	6.34609	4.27995	0
MSTRG.7519	7.78705	-16.5327	5.99e-06	0.000224874	AT5G27990	Pre-rRNA-processing protein TSR2, conserved region	Cre10.g426250	(1 of 1) K14800 - pre-rRNA-processing protein TSR2 (TSR2)	LOC_Os08g39820	pre-rRNA-processing protein TSR2, putative, expressed	4.75181	5.49253	3.12464	0
MSTRG.7523	8.67732	-7.95742	0.00285598	0.0230994	AT1G32100	pinoresinol reductase 1	Cre11.g477200	Putative 2'-hydroxyisoflavone reductase	LOC_Os12g16410	isoflavone reductase, putative, expressed	5.00825	5.79944	2.89625	5.13334
MSTRG.7535	10.7585	3.88297	0.00304922	0.0243774	AT3G60210	GroES-like family protein			LOC_Os10g41710	chaperonin, putative, expressed	9.07712	10.4078	9.84109	10.8919
MSTRG.7546	8.64148	6.22536	0.00354277	0.0272438	AT4G17080	Histone H3 K4-specific methyltransferase SET7/9 family protein			LOC_Os10g41534	ICE-like protease p20 domain containing protein, expressed	2.35525	8.65248	5.75581	9.59667
MSTRG.7552	8.40072	6.52639	0.00511322	0.0361358	AT4G17615	calcineurin B-like protein 1	Cre08.g363750	(1 of 2) K06268 - serine/threonine-protein phosphatase 2B regulatory subunit (PPP3R, CNB)	LOC_Os10g41510	calcineurin B, putative, expressed	3.00595	7.76678	8.32611	5.97457
MSTRG.7555	8.59714	-7.69421	0.000431926	0.00524567	AT5G41150	Restriction endonuclease, type II-like superfamily protein	Cre06.g311400	DNA repair enzyme	LOC_Os03g01100	endonuclease, putative, expressed	5.13661	8.76011	6.25258	4.55087
MSTRG.7557	9.48153	-2.694	0.0028304	0.02295			Cre06.g274500	(1 of 1) K14396 - polyadenylate-binding protein 2 (PABPN1, PABP2)	LOC_Os02g52140	RNA recognition motif containing protein, putative, expressed	9.64613	9.93303	7.26151	6.44988
MSTRG.7558	9.594	6.15911	0.00129865	0.0123557	AT2G44730	Alcohol dehydrogenase transcription factor Myb/SANT-like family protein			LOC_Os10g41460	transcription factor like protein, putative, expressed	3.43145	6.92983	1.54434	9.00651
MSTRG.7570	7.47736	12.9275	0.000205397	0.00302531	AT4G17540		Cre14.g621475		LOC_Os10g41380	expressed protein	1.74288	5.83788	2.52012	6.14555
MSTRG.7575	9.85966	8.47499	0.000117908	0.0020141	AT3G03530	non-specific phospholipase C4			LOC_Os03g63580	phosphoesterase family protein, putative, expressed	2.20493	4.84011	3.61087	11.1049
MSTRG.7590	10.6082	10.084	0.000408572	0.00501232	AT5G46740	ubiquitin-specific protease 21			LOC_Os02g46650	ubiquitin carboxyl-terminal hydrolase domain containing protein, expressed	2.02666	5.86933	6.0624	8.42487
MSTRG.7601	6.65106	-12.4002	0.00200565	0.0175958	AT1G32240	Homeodomain-like superfamily protein					2.29394	2.15853	4.64497	0
MSTRG.7602	10.2196	-5.27248	0.00146648	0.0136376	AT1G32220	NAD(P)-binding Rossmann-fold superfamily protein			LOC_Os04g33060	NAD dependent epimerase/dehydratase family protein, putative, expressed	9.10774	10.3028	11.2143	5.54966
MSTRG.7603	9.17907	-17.2822	2.03e-09	3.17e-07	AT5G46880	homeobox-7			LOC_Os10g42490	homeobox and START domains containing protein, putative, expressed	5.71985	2.44633	9.089	1.53414
MSTRG.7605	7.86836	-12.1648	5.94e-05	0.00123026	AT3G03000	EF hand calcium-binding protein family			LOC_Os01g32120	OsCML11 - Calmodulin-related calcium sensor protein, expressed	3.63241	7.57752	3.8987	2.43602
MSTRG.7629	10.9219	-18.3763	4.57e-06	0.000182769	AT1G32090	early-responsive to dehydration stress protein (ERD4)	Cre08.g360500	ERD4-related membrane protein	LOC_Os10g42820	early-responsive to dehydration protein-related, putative, expressed	4.50262	8.61185	0.762228	0
MSTRG.7629	9.46567	7.29955	0.00100654	0.0101025	AT1G32090	early-responsive to dehydration stress protein (ERD4)	Cre08.g360500	ERD4-related membrane protein	LOC_Os10g42820	early-responsive to dehydration protein-related, putative, expressed	4.51233	1.90317	8.88723	10.5941
MSTRG.7629	8.13868	-15.0399	0.000175841	0.00270256	AT1G32090	early-responsive to dehydration stress protein (ERD4)	Cre08.g360500	ERD4-related membrane protein	LOC_Os10g42820	early-responsive to dehydration protein-related, putative, expressed	3.3856	5.05779	0	0
MSTRG.7634	11.6835	-4.53263	0.00259519	0.0214377	AT3G60190	DYNAMIN-like 1E	Cre05.g245950	Dynamin-related GTPase	LOC_Os10g41820	dynamin family protein, putative, expressed	11.3215	9.47803	7.93654	8.16533
MSTRG.7636	9.88698	-4.49915	0.00201609	0.0176633	AT5G64200	ortholog of human splicing factor SC35			LOC_Os08g37960	RNA recognition motif containing protein, expressed	7.79012	9.12168	9.62471	5.81978
MSTRG.7637	8.19863	-23.4945	3.9e-09	5.48e-07					LOC_Os08g06480	lissencephaly type-1-like homology motif, putative, expressed	4.6777	0	4.90083	0
MSTRG.7673	12.6095	4.80059	0.0016966	0.0153645							4.79303	1.75916	8.54634	11.6127
MSTRG.7675	7.77914	-14.0256	0.000530667	0.0061665	AT3G57560	N-acetyl-l-glutamate kinase	Cre01.g015000	Acetylglutamate kinase	LOC_Os02g44000	amino acid kinase, putative, expressed	2.2015	10.1812	0	0
MSTRG.7675	8.18407	-16.3643	5.27e-05	0.00112316	AT3G57560	N-acetyl-l-glutamate kinase	Cre01.g015000	Acetylglutamate kinase	LOC_Os02g44000	amino acid kinase, putative, expressed	3.57827	0	0	0
MSTRG.7675	9.9384	8.1957	0.00277109	0.0226207	AT3G57560	N-acetyl-l-glutamate kinase	Cre01.g015000	Acetylglutamate kinase	LOC_Os02g44000	amino acid kinase, putative, expressed	2.07501	2.56553	7.1504	10.5605
MSTRG.7683	4.92554	-14.156	0.000469933	0.00561225	AT4G16695						2.16638	6.17733	2.33333	0
MSTRG.7689	8.59359	-16.6063	3.59e-05	0.000875085	AT1G02080	transcription regulators	Cre14.g632950	Component of CCR4-NOT transcriptional regulator complex	LOC_Os10g40780	CCR4-Not complex component, Not1domain containing protein, expressed	3.70422	0.266998	0	0
MSTRG.7692	9.9574	-3.20835	0.00227379	0.0193484	AT4G17310				LOC_Os02g44100	expressed protein	10.241	7.70567	9.45647	7.39791
MSTRG.7694	9.25195	-15.417	1.35e-07	1.02e-05	AT5G61450	P-loop containing nucleoside triphosphate hydrolases superfamily protein			LOC_Os03g01250	expressed protein	5.0532	7.53457	8.17614	2.52961
MSTRG.7696	8.77704	-14.0875	0.000455769	0.00547686	AT5G47470	Nodulin MtN21 /EamA-like transporter family protein			LOC_Os06g01660	integral membrane protein DUF6 domain containing protein, expressed	3.27441	10.4875	0.724234	0
MSTRG.7697	5.02238	-12.2947	0.00222045	0.0190573	AT5G47470	Nodulin MtN21 /EamA-like transporter family protein			LOC_Os06g01660	integral membrane protein DUF6 domain containing protein, expressed	2.53766	2.68124	0	0
MSTRG.7703	9.42182	-24.9961	3.73e-10	8.84e-08	AT5G41760	Nucleotide-sugar transporter family protein			LOC_Os06g33210	UAA transporter family domain containing protein, expressed	5.65745	7.82534	3.4374	0
MSTRG.7708	9.39952	5.64515	0.00371579	0.0281988	AT4G16563	Eukaryotic aspartyl protease family protein			LOC_Os04g45270	aspartyl protease family protein, putative, expressed	2.89752	10.8109	6.19306	10.0524
MSTRG.7714	9.49383	-8.08469	7.03e-06	0.000253178	AT3G57000	nucleolar essential protein-related	Cre01.g009950	NEP1-like protein			8.50924	8.78821	8.82071	1.66751
MSTRG.7728	6.72712	-12.9151	0.00121205	0.0117202							1.52759	4.27583	8.22941	0
MSTRG.7731	8.36418	-8.81689	0.00224868	0.0192103	AT1G62600	Flavin-binding monooxygenase family protein	Cre03.g167150	Flavin-containing monooxygenase	LOC_Os10g40570	flavin-containing monooxygenase family protein, putative, expressed	5.89025	4.51113	1.54315	1.66751
MSTRG.7731	9.90752	10.7334	0.00673112	0.0444405	AT1G62600	Flavin-binding monooxygenase family protein	Cre03.g167150	Flavin-containing monooxygenase	LOC_Os10g40570	flavin-containing monooxygenase family protein, putative, expressed	1.5561	4.11709	5.02841	7.33515
MSTRG.7731	8.68454	8.61392	0.00610068	0.0412771							2.36547	6.50392	5.14331	8.38806
MSTRG.7732	7.62162	7.67878	1.83e-05	0.000535215	AT1G62600	Flavin-binding monooxygenase family protein	Cre03.g167150	Flavin-containing monooxygenase	LOC_Os10g40570	flavin-containing monooxygenase family protein, putative, expressed	1.40547	6.49114	4.82135	8.58583
MSTRG.7734	6.98248	6.69416	0.000125438	0.00210196	AT4G22550	Phosphatidic acid phosphatase (PAP2) family protein			LOC_Os02g44290	phosphatase, putative, expressed	1.25212	6.91756	3.7355	7.6192
MSTRG.7735	7.3524	7.44717	0.000624043	0.00699152							0.253467	8.88244	7.95066	6.24366
MSTRG.7738	10.3937	-8.67334	8.27e-06	0.000288705							7.76958	9.36309	8.94545	1.62703
MSTRG.7743	12.2882	4.02175	0.00322596	0.0254438	AT1G12110	nitrate transporter 1.1	Cre04.g224700	Nitrate transporter NRT1 family	LOC_Os08g05910	peptide transporter PTR2, putative, expressed	10.2428	10.0869	6.59822	12.1641
MSTRG.7757	10.3073	-5.99629	1.18e-05	0.000384552	AT3G53130	Cytochrome P450 superfamily protein	Cre08.g373100	Cytochrome P450, CYP97 superfamily	LOC_Os10g39930	cytochrome P450 97B2, putative, expressed	10.3478	8.79139	5.7651	5.46565
MSTRG.7757	5.46134	-15.0246	0.000205529	0.00302531	AT3G53130	Cytochrome P450 superfamily protein	Cre08.g373100	Cytochrome P450, CYP97 superfamily	LOC_Os10g39930	cytochrome P450 97B2, putative, expressed	3.12605	0.535649	2.47776	0
MSTRG.7759	8.84314	-6.17619	1.39e-05	0.000437806			Cre08.g373100	Cytochrome P450, CYP97 superfamily			9.00905	6.88844	4.29384	3.97032
MSTRG.7778	11.2399	-9.87803	6.48e-08	5.56e-06	AT5G58330	lactate/malate dehydrogenase family protein	Cre09.g410700	NADP-Malate Dehydrogenase	LOC_Os08g44810	lactate/malate dehydrogenase, putative, expressed	9.49909	9.41059	10.2828	2.21146
MSTRG.7784	7.40477	-9.61688	0.00329983	0.025852							4.48821	6.54095	3.99538	3.71427
MSTRG.7793	9.09589	9.52332	0.00144929	0.0135102	AT5G38890	Nucleic acid-binding, OB-fold-like protein	Cre07.g312750	Exosome component, Csl4	LOC_Os02g57070	3-5 exoribonuclease CSL4, putative, expressed	0	6.86628	9.14303	7.46774
MSTRG.7797	6.96288	9.15026	0.00243219	0.0203604	AT3G16840	P-loop containing nucleoside triphosphate hydrolases superfamily protein	Cre01.g022350	DEAH box ATP-dependent RNA helicase	LOC_Os04g43140	DEAD-box ATP-dependent RNA helicase, putative, expressed	0	5.54047	4.71303	6.78601
MSTRG.7821	5.94702	6.66371	0.00583338	0.0398583					LOC_Os10g33030	expressed protein	1.19205	4.0786	3.28371	6.89031
MSTRG.7829	6.41252	-15.4454	0.000135654	0.0022421	AT2G20180	phytochrome interacting factor 3-like 5					2.65923	2.88685	3.14489	0
MSTRG.7835	9.32891	-16.6268	3.99e-05	0.000939233	AT4G28760	Protein of unknown function (DUF3741)			LOC_Os04g42770	expressed protein	5.16506	7.20173	0	0
MSTRG.7835	8.14925	-14.3366	0.000400322	0.00494128	AT4G28760	Protein of unknown function (DUF3741)			LOC_Os04g42770	expressed protein	2.37414	9.1276	0	0
MSTRG.7841	8.6805	-14.1539	3.98e-05	0.000938837	AT2G20190	CLIP-associated protein	Cre03.g154425	CLIP-associating-protein	LOC_Os04g42840	HEAT repeat family protein, putative, expressed	3.78196	9.44924	4.49927	2.85111
MSTRG.7842	9.10635	-11.1949	0.000211134	0.00309137	AT2G20210	RNI-like superfamily protein			LOC_Os12g12740	leucine-rich repeat family protein, putative, expressed	6.01556	7.03998	2.11894	1.62703
MSTRG.7843	8.19071	9.83912	0.00227256	0.0193484	AT5G32470	Haem oxygenase-like, multi-helical			LOC_Os08g45160	TENA/THI-4 family protein, putative, expressed	0.69296	7.09014	0	9.6493
MSTRG.7848	8.62939	-6.53064	0.000693541	0.00760304							7.40379	7.18309	8.28713	3.75617
MSTRG.7849	8.03885	-7.97696	0.00371311	0.0281955	AT5G43920	transducin family protein / WD-40 repeat family protein	Cre08.g382515	(1 of 1) PTHR22838//PTHR22838:SF0 - WD REPEAT PROTEIN 26-RELATED // WD REPEAT-CONTAINING PROTEIN 26			4.53939	0	4.29844	3.66923
MSTRG.7850	7.4898	-14.0066	0.000562769	0.00646583							2.04668	5.10835	0.978394	0
MSTRG.7851	9.99106	-7.89832	0.00070175	0.007667	AT3G07010	Pectin lyase-like superfamily protein			LOC_Os04g05050	pectate lyase precursor, putative, expressed	6.38779	10.4173	10.8378	1.77181
MSTRG.7855	10.4493	-6.1122	5.58e-06	0.00021389	AT2G33310	auxin-induced protein 13			LOC_Os02g57250	OsIAA10 - Auxin-responsive Aux/IAA gene family member, expressed	10.4111	5.61454	10.8468	4.26632
MSTRG.7869	9.79705	-7.89087	0.00439435	0.0321948	AT1G04790	RING/U-box superfamily protein			LOC_Os04g43220	zinc finger, C3HC4 type domain containing protein, expressed	4.908	10.2387	8.24467	5.56577
MSTRG.7871	8.16079	-16.7804	2.58e-07	1.72e-05	AT2G21620	Adenine nucleotide alpha hydrolases-like superfamily protein			LOC_Os02g47650	universal stress protein domain containing protein, putative, expressed	5.00437	5.46608	4.46459	1.07695
MSTRG.7872	7.43565	-7.12959	0.00243191	0.0203604			Cre16.g655450	(1 of 1) PTHR19241//PTHR19241:SF307 - ATP-BINDING CASSETTE TRANSPORTER // ABC TRANSPORTER G FAMILY MEMBER 34-RELATED	LOC_Os02g32690	pleiotropic drug resistance protein 15, putative, expressed	5.18562	6.93068	6.78354	4.88205
MSTRG.7879	10.9907	-6.75529	1.45e-06	7.23e-05	AT1G04080	Tetratricopeptide repeat (TPR)-like superfamily protein	Cre16.g670300	Nuclear pre-mRNA splicing factor and U1 snRNP Component	LOC_Os03g11200	pre-mRNA-processing factor 39, putative, expressed	10.9072	11.3275	10.5174	5.60298
MSTRG.7881	7.08646	-14.1961	0.000456435	0.00548147	AT1G04520	plasmodesmata-located protein 2					2.25936	6.13692	3.22422	0
MSTRG.7891	6.94868	-9.50405	0.000555646	0.00639538							2.59066	2.89553	2.33333	3.39681
MSTRG.7895	10.4302	-9.2244	5.63e-06	0.000215186	AT1G04030				LOC_Os04g43230	expressed protein	9.73138	4.62959	11.5498	1.97315
MSTRG.7898	11.431	10.1328	0.00474245	0.0342401	AT2G33435	RNA-binding (RRM/RBD/RNP motifs) family protein			LOC_Os03g04520	RNA recognition motif containing protein, putative, expressed	1.71733	8.49396	6.29844	7.57375
MSTRG.7922	10.4436	-8.55599	0.000414474	0.00506228	AT4G17870	Polyketide cyclase/dehydrase and lipid transport superfamily protein			LOC_Os10g42280	cyclase/dehydrase family protein, putative, expressed	7.22024	9.58734	7.27176	6.4587
MSTRG.7923	9.62536	-10.3299	0.00370728	0.0281866	AT5G46800	Mitochondrial substrate carrier family protein	Cre17.g747797	Mitochondrial substrate carrier protein	LOC_Os10g42299	mitochondrial carrier protein, putative, expressed	5.72257	9.65252	1.63496	1.99329
MSTRG.7924	9.32867	5.67402	0.00387619	0.0291935	AT3G02890	RING/FYVE/PHD zinc finger superfamily protein			LOC_Os12g24540	PHD-finger family protein, expressed	2.17704	11.0933	7.23528	8.64498
MSTRG.7930	11.4591	-3.27313	0.0033306	0.0260149	AT1G32560	Late embryogenesis abundant protein, group 1 protein			LOC_Os06g02040	late embryogenesis abundant group 1, putative, expressed	8.51119	2.00379	11.9839	6.31373
MSTRG.7931	8.01043	-11.4169	2.56e-05	0.000684613	AT5G58220	transthyretin-like protein	Cre17.g735950	(1 of 1) 4.1.1.97 - 2-oxo-4-hydroxy-4-carboxy-5-ureidoimidazoline decarboxylase / OHCU decarboxylase	LOC_Os03g27320	steroid binding protein, putative, expressed	5.46655	5.43898	5.5278	2.59847
MSTRG.7933	11.2628	-17.1091	4.24e-11	1.71e-08	AT2G35320	EYES ABSENT homolog			LOC_Os06g02028	eyes absent homolog 4, putative, expressed	8.87677	10.2351	6.84663	3.39776
MSTRG.7946	11.3484	-9.31694	4.97e-06	0.000195961	AT4G16760	acyl-CoA oxidase 1	Cre16.g689050	Acyl-CoA oxidase/dehydrogenase	LOC_Os06g01390	acyl-coenzyme A oxidase 1.2, peroxisomal, putative, expressed	9.12443	10.4871	11.1988	7.38911
MSTRG.7950	6.28926	-15.9799	2e-08	2.12e-06							4.33962	3.96863	4.2544	1.04387
MSTRG.7958	7.78398	5.08005	0.00353657	0.0272393	AT4G16790	hydroxyproline-rich glycoprotein family protein			LOC_Os04g46330	expressed protein	1.8503	6.37294	3.65972	7.4278
MSTRG.7962	8.42091	-14.6303	4.3e-05	0.000986814	AT2G44900	ARABIDILLO-1			LOC_Os10g41360	ARABIDILLO-1, putative, expressed	3.0674	8.52734	4.132	0
MSTRG.7966	8.74138	-16.5209	4.47e-05	0.00101176			Cre08.g367800	Nucleoside diphosphate hydrolase			3.65514	3.00167	2.09656	0
MSTRG.7968	9.61573	-8.82409	0.0054076	0.0375686							4.18434	11.2751	5.16195	2.9609
MSTRG.7969	7.22539	-12.7737	0.000363836	0.00460868	AT2G44850	(1 of 1) PTHR31296:SF1 - UPF0565 PROTEIN C2ORF69			LOC_Os02g43810	expressed protein	3.18388	3.94746	3.93432	2.49049
MSTRG.7976	8.01762	-8.71284	0.00575476	0.0394324	AT1G10320	Zinc finger C-x8-C-x5-C-x3-H type family protein			LOC_Os02g35150	splicing factor U2AF, putative, expressed	2.96273	8.65374	6.59468	1.70485
MSTRG.7978	8.97494	-9.1274	0.00515491	0.0363773	AT4G29990	Leucine-rich repeat transmembrane protein kinase protein	Cre12.g504250	(1 of 55) 2.7.12.1 - Dual-specificity kinase			5.46751	6.6802	4.43436	2.25913
MSTRG.7983	8.07435	6.65357	0.00077252	0.00824036	AT2G02230	phloem protein 2-B1			LOC_Os12g03740	OsFBX438 - F-box domain containing protein, expressed	3.43123	5.11792	3.71554	9.66945
MSTRG.7999	7.96616	-7.91434	0.00191354	0.0169025	AT5G17070	(1 of 1) PTHR16487 - PPP4R2-RELATED PROTEIN			LOC_Os06g19650	expressed protein	4.59923	7.47644	5.35391	5.0562
MSTRG.8000	7.9654	-14.2991	3.77e-05	0.000902735			Cre17.g715400	(1 of 1) PTHR22957//PTHR22957:SF293 - TBC1 DOMAIN FAMILY MEMBER GTPASE-ACTIVATING PROTEIN // GTPASE ACTIVATOR PROTEIN OF RAB-LIKE SMALL GTPASES-LIKE PROTEIN	LOC_Os02g56570	TBC domain containing protein, expressed	3.54154	7.52144	2.27795	2.08905
MSTRG.8016	9.16737	4.63495	0.00405246	0.0302505	AT3G54690	Sugar isomerase (SIS) family protein			LOC_Os02g06360	uncharacterized protein CPn_0526/CP_0226/CPj0526/CpB0547, putative, expressed	4.36633	8.9393	8.29587	8.60226
MSTRG.8022	8.59081	-6.49379	0.00561691	0.0386794	AT2G20515				LOC_Os04g43670	expressed protein	4.69034	3.5302	8.45532	4.91154
MSTRG.8038	9.79109	-5.44475	0.0012731	0.0121724	AT4G30080	auxin response factor 16			LOC_Os06g47150	auxin response factor 18, putative, expressed	8.18294	5.08907	9.74325	4.23977
MSTRG.8039	10.0181	-11.8522	5.09e-08	4.59e-06	AT5G20660	Zn-dependent exopeptidases superfamily protein			LOC_Os04g43916	expressed protein	7.74887	10.4863	10.3204	2.68214
MSTRG.8042	10.397	-3.74576	0.00135128	0.0127623	AT5G60680	Protein of unknown function, DUF584			LOC_Os04g43990	DUF584 domain containing protein, putative, expressed	9.48252	11.8105	7.71338	5.4603
MSTRG.8054	9.46329	-9.2532	0.000247462	0.00347361	AT5G01450	RING/U-box superfamily protein			LOC_Os05g44550	zinc finger family protein, putative, expressed	5.10677	9.18871	10.3275	4.60839
MSTRG.8056	7.72654	-16.0296	7.48e-05	0.00144969	AT5G01500	thylakoid ATP/ADP carrier	Cre06.g270150	mitochondrial substrate carrier protein	LOC_Os01g16040	mitochondrial carrier protein, putative, expressed	3.35361	5.73538	0	0
MSTRG.8056	8.34946	8.97911	0.00229822	0.0195258	AT5G01500	thylakoid ATP/ADP carrier	Cre06.g270150	mitochondrial substrate carrier protein	LOC_Os01g16040	mitochondrial carrier protein, putative, expressed	2.15601	4.43195	8.97362	7.74633
MSTRG.8064	6.99685	5.48071	0.00613224	0.0414472	AT2G40110	Yippee family putative zinc-binding protein	Cre07.g355500	(1 of 2) KOG3399 - Predicted Yippee-type zinc-binding protein	LOC_Os03g49150	yippee zinc-binding protein, putative, expressed	3.00326	5.26173	5.72136	8.13998
MSTRG.8065	6.6532	7.50147	0.000192896	0.00290786	AT5G05700	arginine-tRNA protein transferase 1	Cre13.g580600	Arginyl-tRNA protein transferase	LOC_Os05g37434	arginyl-tRNA--protein transferase 1, putative, expressed	1.32361	2.21389	7.15834	8.11248
MSTRG.8068	6.78933	-15.6896	0.000105948	0.00185228	AT2G29890	villin-like 1	Cre12.g555550	(1 of 1) K05768 - gelsolin (GSN)			3.07232	6.29973	2.98788	0
MSTRG.8079	8.52264	4.84959	0.00219163	0.0188434	AT4G35540	zinc ion binding;transcription regulators			LOC_Os08g42020	zinc ion binding protein, putative, expressed	2.22494	8.92103	10.2317	7.72724
MSTRG.8088	7.51337	8.88113	0.0076614	0.0491095	AT5G59960				LOC_Os01g05830	expressed protein	1.09248	2.15089	4.5746	8.89415
MSTRG.8093	5.91727	7.03061	0.00477549	0.0344273	AT2G39570	ACT domain-containing protein			LOC_Os05g02220	ACT domain containing protein, expressed	0.805998	5.5961	4.10845	6.47391
MSTRG.8096	5.81423	9.41803	0.00292335	0.0234777	AT5G20950	Glycosyl hydrolase family protein			LOC_Os03g53860	periplasmic beta-glucosidase precursor, putative, expressed	0	4.96052	3.40194	7.04187
MSTRG.8102	8.70253	7.44399	0.00372997	0.0282681	AT3G55390	Uncharacterised protein family (UPF0497)			LOC_Os12g38100	membrane associated DUF588 domain containing protein, putative, expressed	4.80641	7.02766	5.84724	8.89835
MSTRG.8104	7.97618	-16.5975	4.12e-05	0.000955825	AT5G59300	ubiquitin carrier protein 7	Cre12.g546650	E2 Ubiquitin conjugating enzyme	LOC_Os01g62244	ubiquitin-conjugating enzyme, putative, expressed	4.56415	3.0049	0	0
MSTRG.8112	9.19371	-16.856	9.57e-07	5.12e-05	AT2G39630	Nucleotide-diphospho-sugar transferases superfamily protein	Cre16.g652850	Dolichol-phosphate glycosyltransferase	LOC_Os03g60700	dolichyl-phosphate beta-glycosyltransferase, putative, expressed	5.98554	8.1577	2.02493	0
MSTRG.8113	8.53155	-11.4635	0.000914646	0.00942928	AT3G46550	Fasciclin-like arabinogalactan family protein			LOC_Os01g62380	fasciclin-like arabinogalactan protein, putative, expressed	3.60099	8.551	1.62468	0.614398
MSTRG.8117	7.95573	8.56703	0.0011948	0.0115896	AT3G46540	ENTH/VHS family protein			LOC_Os01g62370	ENTH domain containing protein, expressed	2.9721	6.43978	3.60174	8.33906
MSTRG.8119	8.07003	-14.8945	0.000203021	0.00301107	AT5G65140	Haloacid dehalogenase-like hydrolase (HAD) superfamily protein	Cre12.g497750	Trehalose 6-phosphate phosphatase	LOC_Os08g31630	uncharacterized glycosyl hydrolase Rv2006/MT2062, putative, expressed	3.34383	0.143597	0	0
MSTRG.8122	11.5977	10.1571	3.35e-05	0.000830584	AT2G28840	XB3 ortholog 1 in Arabidopsis thaliana			LOC_Os05g02130	ankyrin repeat domain-containing protein 28, putative, expressed	6.25552	10.3456	5.12569	12.2583
MSTRG.8123	11.338	5.29602	0.00322552	0.0254438	AT3G53740	Ribosomal protein L36e family protein	Cre12.g484050	Cytosolic 80S ribosomal protein L36	LOC_Os05g38520	60S ribosomal protein L36-2, putative, expressed	8.29412	6.38346	12.0858	12.2839
MSTRG.8123	12.0556	-8.09038	0.00036321	0.00460796	AT3G53740	Ribosomal protein L36e family protein	Cre12.g484050	Cytosolic 80S ribosomal protein L36	LOC_Os05g38520	60S ribosomal protein L36-2, putative, expressed	12.0837	5.97156	6.2989	8.76398
MSTRG.8134	5.71957	-13.5808	0.000798198	0.00844912	AT2G39550	Prenyltransferase family protein			LOC_Os01g05680	geranylgeranyl transferase type-1 subunit beta, putative, expressed	2.10023	0	0	0
MSTRG.8144	9.6064	-10.9353	6.83e-05	0.00136568	AT1G07570	Protein kinase superfamily protein	Cre12.g517600	(1 of 1) K04733 - interleukin-1 receptor-associated kinase 4 (IRAK4)	LOC_Os05g02020	protein kinase APK1A, chloroplast precursor, putative, expressed	6.34448	9.34799	8.86798	1.93016
MSTRG.8147	9.18193	-4.89097	0.00342833	0.0266493							8.23271	9.11563	7.6835	5.11479
MSTRG.8160	9.24624	-12.2569	0.000440857	0.00533355	AT4G15010	Mitochondrial substrate carrier family protein			LOC_Os04g44540	mitochondrial carrier protein, putative, expressed	5.47395	7.05556	2.38475	2.83112
MSTRG.8163	7.54815	7.52529	0.00388854	0.0292637	AT5G02230	Haloacid dehalogenase-like hydrolase (HAD) superfamily protein	Cre12.g524700	Haloacid dehalogenase-like hydrolase	LOC_Os03g16670	haloacid dehalogenase-like hydrolase family protein, putative, expressed	2.83666	8.60006	3.7355	7.09554
MSTRG.8173	8.87704	-16.0219	7.97e-08	6.54e-06	AT3G09320	DHHC-type zinc finger family protein	Cre06.g277000	(1 of 1) PTHR22883:SF92 - PROTEIN S-ACYLTRANSFERASE 16-RELATED	LOC_Os01g62620	DHHC zinc finger domain containing protein, expressed	5.63875	8.13087	3.72008	2.69189
MSTRG.8177	8.10632	-4.64517	0.00706135	0.0461957							5.90065	8.18662	9.07806	3.02898
MSTRG.8204	10.4539	-5.14766	0.007561	0.0486269			Cre17.g714200	Potassium ion uptake transporter	LOC_Os08g39950	potassium transporter, putative, expressed	8.60107	8.76661	3.44885	5.80317
MSTRG.8206	10.9957	-6.07879	3.88e-07	2.41e-05	AT2G44920	Tetratricopeptide repeat (TPR)-like superfamily protein	Cre16.g687300	Conserved in the Plant Lineage and Diatoms	LOC_Os01g05080	thylakoid lumenal protein, putative, expressed	11.4223	10.1331	9.13767	6.096
MSTRG.8209	7.72084	-16.1192	6.81e-05	0.00136418	AT5G06060	NAD(P)-binding Rossmann-fold superfamily protein	Cre16.g682100	Tropine dehydrogenase/reductase	LOC_Os03g16220	oxidoreductase, short chain dehydrogenase/reductase family domain containing protein, expressed	3.21379	8.57344	0	0
MSTRG.8216	7.03282	9.64447	7.44e-05	0.00144723	AT1G17440	Transcription initiation factor TFIID subunit A	Cre12.g530700	(1 of 1) K03126 - transcription initiation factor TFIID subunit 12 (TAF12)	LOC_Os01g62820	Transcription initiation factor TFIID subunit A containing protein, expressed	0	8.48566	6.5775	7.26881
MSTRG.8222	9.47032	-8.92854	7.72e-05	0.00148363	AT5G02040	prenylated RAB acceptor 1.A1	Cre06.g267900	(1 of 1) PTHR12859 - PRA1 PROTEIN	LOC_Os01g62890	prenylated rab acceptor, putative, expressed	6.22202	9.33792	9.55336	5.34681
MSTRG.8227	8.87303	-16.8065	3.29e-05	0.000820733	AT2G37770	NAD(P)-linked oxidoreductase superfamily protein	Cre09.g394658	Low-CO2-induced aldose reductase	LOC_Os01g62860	oxidoreductase, aldo/keto reductase family protein, putative, expressed	3.77321	8.7463	0	0
MSTRG.8242	8.28951	-13.9595	2.13e-07	1.5e-05	AT5G02010	RHO guanyl-nucleotide exchange factor 7			LOC_Os01g62990	ATROPGEF7/ROPGEF7, putative, expressed	3.58154	8.55936	6.67566	2.16712
MSTRG.8243	10.4633	-4.9794	7.86e-05	0.00149486	AT3G53990	Adenine nucleotide alpha hydrolases-like superfamily protein	Cre16.g649650	Universal stress protein	LOC_Os01g63010	universal stress protein domain containing protein, putative, expressed	10.6952	9.22153	10.8163	6.26694
MSTRG.8244	10.2438	-8.11354	0.00222356	0.0190671	AT5G05930	guanylyl cyclase 1	Cre10.g457450	(1 of 1) KOG4621 - Uncharacterized conserved protein	LOC_Os05g37950	guanylyl cyclase, putative, expressed	5.96947	5.61821	3.17615	6.64857
MSTRG.8246	10.0136	11.7658	0.00356863	0.0273774	AT3G54010	FKBP-type peptidyl-prolyl cis-trans isomerase family protein	Cre01.g017200	Peptidyl-prolyl cis-trans isomerase, FKBP-type	LOC_Os03g25140	peptidyl-prolyl isomerase PASTICCINO1, putative, expressed	0	4.72867	1.68814	4.54473
MSTRG.8256	7.31799	-10.2465	0.00150106	0.013866	AT5G59020	Protein of unknown function (DUF3527)			LOC_Os03g16070	expressed protein	4.19424	1.09822	6.62519	1.41891
MSTRG.8261	10.3362	-17.5921	1.97e-06	9.31e-05	AT5G59010	Protein kinase protein with tetratricopeptide repeat domain			LOC_Os03g61010	protein kinase family protein, putative, expressed	5.23301	8.82525	6.13171	0
MSTRG.8281	7.30905	-13.6273	0.000764562	0.00817799	AT3G54130	Josephin family protein	Cre11.g475450	(1 of 1) K11863 - Ataxin-3 (ATXN3, MJD)	LOC_Os01g63250	josephin, putative, expressed	2.24073	7.20287	4.90421	0
MSTRG.8282	10.2448	-5.45729	0.000519129	0.0060725	AT2G38025	Cysteine proteinases superfamily protein			LOC_Os03g15930	OTU-like cysteine protease family protein, putative, expressed	10.4695	7.71546	6.39185	6.53703
MSTRG.8290	8.86045	-10.3882	0.000155499	0.00247915	AT4G19440	Tetratricopeptide repeat (TPR)-like superfamily protein	Cre01.g050500	Translation factor for chloroplast petB RNA	LOC_Os08g19310	pentatricopeptide repeat domain containing protein, putative, expressed	5.44663	7.57058	5.32804	1.6493
MSTRG.8300	6.09624	9.24879	0.00202961	0.0177657	AT2G39970	Mitochondrial substrate carrier family protein	Cre07.g353300	Mitochondrial substrate carrier protein	LOC_Os03g15860	mitochondrial carrier protein, putative, expressed	0	7.39528	3.7506	6.87138
MSTRG.8302	10.3995	-8.31539	1.86e-05	0.000541044	AT2G27100	C2H2 zinc-finger protein SERRATE (SE)	Cre13.g575900	predicted protein	LOC_Os06g48530	ZOS6-09 - C2H2 zinc finger protein, expressed	9.44593	10.8002	7.21894	3.38204
MSTRG.8304	10.5125	-9.58573	0.00784666	0.0499992	AT2G39940	RNI-like superfamily protein			LOC_Os01g63420	OsFBL4 - F-box domain and LRR containing protein, expressed	6.17911	9.152	0	3.58564
MSTRG.8305	8.25267	-13.4188	0.000488814	0.00578779	AT3G47000	Glycosyl hydrolase family protein			LOC_Os05g37700	periplasmic beta-glucosidase precursor, putative, expressed	2.0735	8.51327	2.29047	0
MSTRG.8307	8.59458	11.1964	0.000122469	0.00207041	AT5G58900	Homeodomain-like transcriptional regulator	Cre10.g430750	(1 of 1) PTHR24078:SF261 - DNAJ (HSP40) HOMOLOG, SUBFAMILY A, MEMBER 3A	LOC_Os05g37730	MYB family transcription factor, putative, expressed	0	7.02275	3.22422	8.81839
MSTRG.8310	7.9191	-9.24958	0.00452959	0.0329488	AT3G09070	Protein of unknown function (DUF740)			LOC_Os05g37800	DUF740 domain containing protein, expressed	3.79826	7.68353	4.70908	2.86778
MSTRG.8312	8.15362	-15.3919	1.34e-06	6.77e-05	AT5G01220	sulfoquinovosyldiacylglycerol 2	Cre01.g038550	Sulfolipid synthase	LOC_Os07g01030	glycosyl transferase, group 1 domain containing protein, expressed	4.23818	9.1588	3.59046	0
MSTRG.8313	7.8022	7.07706	0.000220263	0.00319365	AT5G01225						1.38013	5.11191	8.65791	7.93337
MSTRG.8321	7.29793	7.10122	0.00072672	0.00785563	AT2G29660	zinc finger (C2H2 type) family protein			LOC_Os03g15790	ZOS3-08 - C2H2 zinc finger protein, expressed	1.63217	4.00391	5.12001	8.94327
MSTRG.8328	11.7199	-5.73841	0.000292497	0.00392651	AT2G38120	Transmembrane amino acid transporter family protein			LOC_Os01g63770	transmembrane amino acid transporter protein, putative, expressed	10.7658	12.3983	11.4081	7.05338
MSTRG.8330	9.89326	-17.405	1.7e-05	0.000510489	AT5G05740	ethylene-dependent gravitropism-deficient and yellow-green-like 2	Cre01.g049350	(1 of 1) PTHR31412//PTHR31412:SF5 - FAMILY NOT NAMED // ZINC METALLOPROTEASE EGY2, CHLOROPLASTIC-RELATED	LOC_Os01g04900	peptidase M50 family protein, putative, expressed	5.42985	10.0772	5.80987	0
MSTRG.8330	9.70326	-7.72048	0.000273869	0.00375185	AT5G05740	ethylene-dependent gravitropism-deficient and yellow-green-like 2	Cre01.g049350	(1 of 1) PTHR31412//PTHR31412:SF5 - FAMILY NOT NAMED // ZINC METALLOPROTEASE EGY2, CHLOROPLASTIC-RELATED	LOC_Os01g04900	peptidase M50 family protein, putative, expressed	7.06987	7.98161	7.44608	6.62683
MSTRG.8340	7.17557	14.6651	2.56e-08	2.62e-06	AT3G46020	RNA-binding (RRM/RBD/RNP motifs) family protein			LOC_Os01g31810	RNA recognition motif containing protein, putative, expressed	2.11601	4.00551	8.3812	5.99046
MSTRG.8346	8.7792	-14.6909	2.47e-05	0.000670988	AT3G53620	pyrophosphorylase 4	Cre09.g387875	Soluble inorganic pyrophosphatase	LOC_Os05g02310	soluble inorganic pyrophosphatase, putative, expressed	2.93911	10.8074	8.62475	0
MSTRG.8356	7.56536	-14.0826	0.0005033	0.0059267	AT2G36830	gamma tonoplast intrinsic protein	Cre12.g549300	Aquaporin	LOC_Os01g74450	aquaporin protein, putative, expressed	2.50679	8.84271	2.29415	0
MSTRG.8372	7.53537	-23.5325	3.68e-09	5.24e-07	AT3G55240	Plant protein 1589 of unknown function			LOC_Os05g38680	plant-specific domain TIGR01589 family protein, expressed	4.77845	5.54827	1.07826	0
MSTRG.8380	10.0901	-4.9628	0.00101961	0.0102124	AT3G53520	UDP-glucuronic acid decarboxylase 1	Cre03.g169400	UDP-glucuronic acid decarboxylase for UDP-Xylose synthesis	LOC_Os03g17230	NAD dependent epimerase/dehydratase family domain containing protein, expressed	9.78991	10.5169	5.6898	5.87338
MSTRG.8381	7.3767	7.73005	9.55e-05	0.0017075	AT2G39420	alpha/beta-Hydrolases superfamily protein	Cre12.g504350	(1 of 1) 2.3.1.22 - 2-acylglycerol O-acyltransferase / Monoglyceride acyltransferase	LOC_Os12g16180	lipase, putative, expressed	1.2534	7.69077	4.97278	8.07273
MSTRG.8391	9.0449	-6.76415	0.00517595	0.0364859	AT3G09560	Lipin family protein	Cre12.g506600	Lipin family protein			4.97622	8.09132	6.67153	6.45382
MSTRG.8418	9.80012	-5.25811	0.00575191	0.0394268	AT3G45850	P-loop containing nucleoside triphosphate hydrolases superfamily protein	Cre16.g672497	(1 of 1) PTHR24115//PTHR24115:SF105 - FAMILY NOT NAMED // KINESIN-LIKE PROTEIN KIF11	LOC_Os05g02670	kinesin motor domain containing protein, putative, expressed	8.4908	8.93538	5.98581	5.24769
MSTRG.8432	8.16171	18.5961	2.99e-06	0.000128744							0	5.84564	3.68001	4.5803
MSTRG.8439	8.24836	-7.79509	0.0064187	0.0427421	AT3G55020	Ypt/Rab-GAP domain of gyp1p superfamily protein			LOC_Os01g61860	TBC domain containing protein, expressed	5.02449	5.0989	4.57222	5.80518
MSTRG.8444	11.3317	-4.3105	0.00190631	0.016869	AT5G02810	pseudo-response regulator 7			LOC_Os03g17570	response regulator receiver domain containing protein, expressed	10.8273	7.50132	7.15196	7.89684
MSTRG.8446	8.48902	-13.953	1.79e-06	8.62e-05	AT3G45770	Polyketide synthase, enoylreductase family protein	Cre01.g035350	(1 of 1) K07512 - mitochondrial trans-2-enoyl-CoA reductase (MECR, NRBF1)	LOC_Os11g01154	dehydrogenase, putative, expressed	4.71378	7.80682	4.29924	3.08356
MSTRG.8447	5.54083	9.46048	0.00226256	0.0192905	AT3G45740	hydrolase family protein / HAD-superfamily protein	Cre01.g013250	(1 of 1) PTHR14269//PTHR14269:SF4 - CDP-DIACYLGLYCEROL--GLYCEROL-3-PHOSPHATE 3-PHOSPHATIDYLTRANSFERASE-RELATED // PROTEIN H32C10.1, ISOFORM A	LOC_Os03g17590	cat eye syndrome critical region protein 5 precursor, putative, expressed	0	5.72882	2.43276	7.0819
MSTRG.8449	7.32919	-15.8069	9.4e-05	0.00168611					LOC_Os02g39390	expressed protein	3.32672	4.82714	0	0
MSTRG.8451	8.46235	-24.0373	1.69e-09	2.83e-07	AT3G53470				LOC_Os03g17660	expressed protein	4.97039	8.97917	4.60589	0
MSTRG.8452	7.42434	6.60881	7.82e-05	0.00149341							1.49222	4.88676	1.54434	8.05312
MSTRG.8453	6.9688	9.44475	0.00052555	0.00612541							0.258121	5.53627	2.15254	8.21766
MSTRG.8455	6.89024	-13.7851	0.000512311	0.00601818							3.01981	4.23896	6.10424	0
MSTRG.8466	7.07873	15.4492	6.38e-05	0.001301	AT1G06720	P-loop containing nucleoside triphosphate hydrolases superfamily protein	Cre10.g445600	(1 of 1) K14569 - ribosome biogenesis protein BMS1 (BMS1)	LOC_Os03g21530	AARP2CN domain containing protein, expressed	1.46464	4.47956	0	7.0516
MSTRG.8469	8.27374	-6.0701	0.0062344	0.0419183					LOC_Os05g27304	peptide transporter PTR2, putative, expressed	7.22738	5.54219	1.31468	1.34895
MSTRG.8472	4.98118	-12.0838	0.00285193	0.0230766					LOC_Os05g27304	peptide transporter PTR2, putative, expressed	1.17002	4.2792	0	0
MSTRG.8481	7.42474	-22.1654	1.14e-10	3.5e-08							4.75385	8.33773	1.91073	0
MSTRG.8482	7.20006	-18.8153	3.76e-07	2.34e-05							2.72798	8.51274	0.762228	0
MSTRG.8485	9.90936	-25.4139	1.89e-10	5.17e-08	AT5G60150				LOC_Os11g01220	expressed protein	5.89072	5.09236	0	0
MSTRG.8487	8.15212	-16.1142	6.85e-05	0.00136773	AT3G54770	RNA-binding (RRM/RBD/RNP motifs) family protein			LOC_Os03g17760	RNA recognition motif containing protein, putative, expressed	3.52579	8.06868	5.36989	0
MSTRG.8488	6.87683	-14.716	0.00027786	0.00378919	AT5G51170	(1 of 1) KOG3102 - Uncharacterized conserved protein			LOC_Os02g43480	expressed protein	2.47514	5.79971	0	0
MSTRG.8489	11.1531	-2.65038	0.00349637	0.0270245	AT3G11320	Nucleotide-sugar transporter family protein	Cre12.g501000	Putative UDP-GlcA transporter	LOC_Os03g17740	transporter, putative, expressed	11.5083	11.6559	7.36919	9.01953
MSTRG.8492	5.5096	-7.86071	0.00019952	0.00297529	AT2G28510	Dof-type zinc finger DNA-binding family protein					5.34781	5.25798	3.06917	0
MSTRG.8497	5.71693	-15.3776	0.000145078	0.0023478	AT3G45650	nitrate excretion transporter1			LOC_Os05g27304	peptide transporter PTR2, putative, expressed	2.63244	0.896143	0.86245	0
MSTRG.8499	10.6005	-4.65601	0.00261936	0.021573	AT5G54060	UDP-glucose:flavonoid 3-o-glucosyltransferase			LOC_Os11g26950	UDP-glucoronosyl and UDP-glucosyl transferase domain containing protein, expressed	9.54563	8.5266	8.21375	3.14248
MSTRG.8504	9.59052	-9.86306	1.12e-05	0.000369612	AT2G38905	Low temperature and salt responsive protein family	Cre03.g196800	(1 of 1) KOG1773 - Stress responsive protein	LOC_Os03g17790	OsRCI2-5 - Putative low temperature and salt responsive protein, expressed	7.06628	0	9.75349	0
MSTRG.8506	5.69542	8.29612	0.00621248	0.0418323	AT3G45620	Transducin/WD40 repeat-like superfamily protein	Cre07.g328600	(1 of 1) K11804 - WD repeat-containing protein 42A (WDR42A)	LOC_Os03g17780	WD domain, G-beta repeat domain containing protein, expressed	0	7.55452	3.14222	5.93207
MSTRG.8509	10.1587	4.73878	0.000866402	0.00901831	AT2G35800	mitochondrial substrate carrier family protein			LOC_Os11g01270	mitochondrial substrate carrier family protein, putative, expressed	4.84728	10.4157	9.91041	8.98262
MSTRG.8522	7.92927	-6.14178	0.000734726	0.00792449	AT2G35795	Chaperone DnaJ-domain superfamily protein	Cre09.g396363	Presequence translocase-associated protein import motor subunit	LOC_Os07g09450	heat shock protein DnaJ, putative, expressed	7.076	7.21566	6.31715	2.92087
MSTRG.8523	6.70048	15.4198	2.61e-07	1.73e-05	AT5G60370	(1 of 1) KOG4760 - Uncharacterized conserved protein			LOC_Os05g03200	expressed protein	1.4159	7.02058	2.81898	7.26716
MSTRG.8535	8.53884	16.2379	1.43e-06	7.16e-05	AT5G60410	DNA-binding protein with MIZ/SP-RING zinc finger, PHD-finger and SAP domain			LOC_Os05g03430	ATSIZ1/SIZ1, putative, expressed	1.51097	9.88087	4.819	8.69151
MSTRG.8537	9.22451	14.5342	4.4e-05	0.00100301	AT5G67290	FAD-dependent oxidoreductase family protein	Cre16.g671450	FAD-dependent oxidoreductase	LOC_Os07g06080	FAD dependent oxidoreductase domain containing protein, expressed	1.96192	9.89707	1.36454	7.84193
MSTRG.8538	10.1289	17.5836	5.44e-06	0.000209864	AT5G67290	FAD-dependent oxidoreductase family protein	Cre16.g671450	FAD-dependent oxidoreductase	LOC_Os07g06080	FAD dependent oxidoreductase domain containing protein, expressed	1.55934	7.93487	0	9.84503
MSTRG.8546	8.25959	3.93158	0.0073847	0.0477785	AT1G07970	(1 of 1) PTHR21780:SF0 - TRANSMEMBRANE PROTEIN 209			LOC_Os03g17950	expressed protein	2.87829	7.71009	10.0916	6.25529
MSTRG.8552	10.0279	-4.49663	0.000269086	0.00369835	AT2G37110	PLAC8 family protein			LOC_Os01g06460	uncharacterized Cys-rich domain containing protein, putative, expressed	10.0695	9.67621	9.97308	6.37721
MSTRG.8575	9.97791	-15.0174	1.45e-06	7.24e-05	AT3G08650	ZIP metal ion transporter family	Cre06.g281900	Zinc/iron transporter	LOC_Os05g25194	metal cation transporter, putative, expressed	4.93565	8.20002	4.70285	3.57602
MSTRG.8576	9.85677	-3.77907	0.00155587	0.014277	AT3G08610	(1 of 1) PTHR17098 - NADH-UBIQUINONE OXIDOREDUCTASE MWFE SUBUNIT			LOC_Os05g40300	expressed protein	9.70848	8.81839	10.1648	6.39365
MSTRG.8577	9.95406	-7.44721	0.00439737	0.0322047	AT3G08600	Protein of unknown function (DUF1191)			LOC_Os11g02630	expressed protein	5.10087	6.00833	6.35382	5.73131
MSTRG.8578	7.38445	6.71579	0.00476758	0.034384	AT5G01960	RING/U-box superfamily protein	Cre16.g669350	(1 of 1) PTHR15860 - UNCHARACTERIZED RING FINGER-CONTAINING PROTEIN	LOC_Os05g25180	zinc finger, C3HC4 type family protein, expressed	1.79572	6.81284	3.84192	8.95443
MSTRG.8579	9.25952	-6.08807	0.00639539	0.0426748	AT2G30530				LOC_Os05g25070	expressed protein	6.94171	8.85345	5.66118	3.57455
MSTRG.8584	9.03145	-16.8146	3.26e-05	0.000816917	AT3G10840	alpha/beta-Hydrolases superfamily protein	Cre01.g039400	(1 of 1) 3.8.1.5 - Haloalkane dehalogenase / 1-chlorohexane halidohydrolase	LOC_Os12g02589	hydrolase, alpha/beta fold family protein, putative, expressed	3.7204	10.0912	0	0
MSTRG.8584	9.77458	7.15388	0.00378059	0.0285846	AT3G10840	alpha/beta-Hydrolases superfamily protein	Cre01.g039400	(1 of 1) 3.8.1.5 - Haloalkane dehalogenase / 1-chlorohexane halidohydrolase	LOC_Os12g02589	hydrolase, alpha/beta fold family protein, putative, expressed	4.47641	3.67398	10.1457	8.90168
MSTRG.8588	7.42328	9.45578	0.00070371	0.00767543	AT5G58270	ABC transporter of the mitochondrion 3	Cre17.g727650	Half-size ABC transporter, membrane protein	LOC_Os06g03770	ABC transporter, ATP-binding protein, putative, expressed	1.75992	9.00004	5.39392	7.32181
MSTRG.8592	7.34134	13.2388	9.36e-07	5.02e-05	AT4G28310				LOC_Os06g02530	expressed protein	1.43601	3.88294	9.19763	5.23196
MSTRG.8594	7.40276	14.0732	4.7e-06	0.000186899							1.73617	7.14386	3.19253	6.3966
MSTRG.8606	6.76069	-20.7823	1.83e-10	5.17e-08							3.77493	7.61271	2.22699	0
MSTRG.8609	6.48003	-12.4676	0.00192074	0.0169559	AT1G27680	ADPGLC-PPase large subunit	Cre13.g567950	ADP-glucose pyrophosphorylase large subunit	LOC_Os07g13980	glucose-1-phosphate adenylyltransferase large subunit, putative, expressed	2.71789	7.94695	0	0
MSTRG.8613	6.80113	-13.6833	0.000116503	0.00199362	AT3G62040	Haloacid dehalogenase-like hydrolase (HAD) superfamily protein	Cre12.g524700	Haloacid dehalogenase-like hydrolase	LOC_Os03g61829	haloacid dehalogenase-like hydrolase family protein, putative, expressed	3.38347	8.53677	3.91077	2.01596
MSTRG.8636	7.42852	-13.9589	0.000566302	0.00649622	AT4G05400	copper ion binding			LOC_Os01g32790	expressed protein	2.34457	0.410595	0.762228	0
MSTRG.8638	7.84695	9.00112	0.000151483	0.0024231	AT1G09280	(1 of 1) PTHR22778:SF0 - OVARIAN CANCER-ASSOCIATED GENE 2 PROTEIN	Cre17.g719522	(1 of 1) PTHR22778//PTHR22778:SF21 - OVARIAN CANCER GENE-2 PROTEIN-RELATED // THIOSULFATE SULFURTRANSFERASE/RHODANESE-LIKE DOMAIN-CONTAINING PROTEIN 2	LOC_Os12g37630	domain of unknown function family protein, expressed	2.4491	7.70075	6.49047	7.26898
MSTRG.8640	9.88705	7.39547	0.00216314	0.0186481	AT3G56140	Protein of unknown function (DUF399 and DUF3411)			LOC_Os01g61120	expressed protein	0.647606	12.0161	2.98788	6.50741
MSTRG.8642	9.25206	-10.7683	0.00420314	0.0311695	AT5G01620	TRICHOME BIREFRINGENCE-LIKE 35			LOC_Os03g60300	expressed protein	4.86043	8.25344	4.40918	2.07179
MSTRG.8657	8.49936	6.38993	0.0022809	0.0193957	AT1G07080	Thioredoxin superfamily protein			LOC_Os03g18454	gamma-interferon-inducible lysosomal thiol reductase precursor, putative, expressed	1.55096	10.1261	5.1876	7.71103
MSTRG.8663	7.27857	7.2186	0.00232479	0.0196739	AT2G30110	ubiquitin-activating enzyme 1	Cre09.g386400	Flagellar Associated Protein 124	LOC_Os11g01510	ubiquitin-activating enzyme, putative, expressed	1.3775	6.64763	4.73245	7.80873
MSTRG.8665	8.59633	-15.2535	8.55e-08	6.87e-06	AT4G34910	P-loop containing nucleoside triphosphate hydrolases superfamily protein	Cre12.g526850	DEAD box ATP-dependent RNA helicase	LOC_Os03g51900	DEAD-box ATP-dependent RNA helicase, putative, expressed	4.44005	6.43635	5.89285	2.27047
MSTRG.8674	6.5927	-13.8062	0.000104172	0.00182949			Cre16.g691050	(1 of 1) PF00415//PF08381 - Regulator of chromosome condensation (RCC1) repeat (RCC1) // Transcription factor regulating root and shoot growth via Pin3 (BRX)	LOC_Os05g46740	regulator of chromosome condensation, putative, expressed	3.442	8.58261	2.15254	2.01596
MSTRG.8674	8.1078	-8.70928	0.00521187	0.0366458			Cre16.g691050	(1 of 1) PF00415//PF08381 - Regulator of chromosome condensation (RCC1) repeat (RCC1) // Transcription factor regulating root and shoot growth via Pin3 (BRX)	LOC_Os05g46740	regulator of chromosome condensation, putative, expressed	5.52769	0	6.81138	5.54473
MSTRG.8683	11.1732	9.10411	5.99e-06	0.000224874	AT3G51610	(1 of 1) 5.3.1.4 - L-arabinose isomerase	Cre01.g049450		LOC_Os05g07640	expressed protein	7.09057	8.3957	7.0678	11.1447
MSTRG.8685	10.5448	9.77155	0.00722418	0.0470025	AT3G06483	pyruvate dehydrogenase kinase	Cre05.g241750	Pyruvate dehydrogenase kinase	LOC_Os07g44330	kinase, putative, expressed	1.8964	10.2322	6.07489	7.94983
MSTRG.8691	11.369	-18.3552	1.37e-08	1.57e-06	AT3G51820	UbiA prenyltransferase family protein	Cre06.g294750	Chlorophyll synthetase	LOC_Os05g28200	prenyltransferase, putative, expressed	8.33066	11.1883	5.67246	3.54102
MSTRG.8697	5.50624	-20.7526	2.18e-09	3.36e-07			Cre16.g650850	(1 of 2) KOG1121 - Tam3-transposase (Ac family)			4.23257	2.38819	1.91073	0
MSTRG.8703	6.6268	-13.6441	0.000692478	0.00759569	AT3G51830	SAC domain-containing protein 8	Cre09.g388750	Phosphoinositide phosphatase	LOC_Os03g18080	SacI homology domain containing protein, expressed	2.50011	5.49177	3.37729	0
MSTRG.8713	8.83157	-7.67197	0.000490292	0.00580174	AT5G20030	Plant Tudor-like RNA-binding protein					5.35662	7.21905	5.92185	5.39175
MSTRG.8720	6.09215	7.96766	0.00129748	0.0123557	AT1G05055	general transcription factor II H2	Cre03.g179550	Transcription factor TFIIH, 44 kDa subunit	LOC_Os04g42990	suppressor of stem-loop protein 1, putative, expressed	0	7.75608	4.81223	5.63818
MSTRG.8722	8.35794	-15.5375	0.000106351	0.00185385	AT1G09380	nodulin MtN21 /EamA-like transporter family protein			LOC_Os01g19290	integral membrane protein DUF6 containing protein, expressed	3.59369	0	0	0
MSTRG.8728	9.93968	-6.94518	0.00607729	0.0411476	AT1G11760	(1 of 1) PTHR35989:SF1 - MEDIATOR OF RNA POLYMERASE II TRANSCRIPTION SUBUNIT 32			LOC_Os10g40070	expressed protein	6.64125	6.73359	2.77012	6.56287
MSTRG.8728	8.5742	5.42715	0.00185314	0.0164741	AT1G11760	(1 of 1) PTHR35989:SF1 - MEDIATOR OF RNA POLYMERASE II TRANSCRIPTION SUBUNIT 32			LOC_Os10g40070	expressed protein	1.97611	6.86105	6.7059	7.02931
MSTRG.8734	8.34213	-16.9502	2.81e-05	0.000729637	AT5G05560	E3 ubiquitin ligase, putative	Cre13.g579100	Anaphase promoting complex subunit 1			4.79944	8.52649	1.59051	0
MSTRG.8734	7.15419	10.5598	0.00541158	0.0375686	AT5G05560	E3 ubiquitin ligase, putative	Cre13.g579100	Anaphase promoting complex subunit 1			0.175763	0	4.49927	8.74689
MSTRG.8743	11.201	-3.21282	0.000626707	0.00701326	AT5G05610	alfin-like 1	Cre10.g441050	(1 of 2) PTHR12321//PTHR12321:SF55 - CPG BINDING PROTEIN // PHD FINGER PROTEIN ALFIN-LIKE 4	LOC_Os07g12910	PHD finger protein, putative, expressed	11.5697	9.99827	11.1523	8.3541
MSTRG.8754	8.47782	13.6649	1.74e-05	0.000518085	AT5G01340	Mitochondrial substrate carrier family protein	Cre06.g260200	Mitochondrial substrate carrier protein	LOC_Os03g18160	mitochondrial carrier protein, putative, expressed	1.91567	8.30389	7.74995	6.92325
MSTRG.8783	6.93444	-16.4155	9.35e-06	0.000321617	AT2G47670	Plant invertase/pectin methylesterase inhibitor superfamily protein					3.87984	4.81817	0.553103	0
MSTRG.8787	8.46424	-8.84435	8.29e-05	0.00155123	AT4G03180	(1 of 1) PTHR15657:SF1 - THYROID TRANSCRIPTION FACTOR 1-ASSOCIATED PROTEIN 26			LOC_Os12g35270	expressed protein	6.42676	7.0744	7.67853	4.37636
MSTRG.8797	9.50341	-6.54254	0.00122116	0.0117746	AT5G39600	(1 of 1) PTHR33618:SF1 - 39S RIBOSOMAL PROTEIN L53, MITOCHONDRIAL	Cre03.g168850	(1 of 1) K17434 - large subunit ribosomal protein L53 (MRPL53)	LOC_Os02g18090	expressed protein	7.99144	7.69249	4.93235	4.6896
MSTRG.8801	7.72929	-14.233	0.000147056	0.00237152	AT2G45330	RNA 2'-phosphotransferase, Tpt1 / KptA family			LOC_Os06g04300	tRNA 2-phosphotransferase 1, putative, expressed	4.12448	7.46715	1.59051	3.16771
MSTRG.8803	7.36756	-7.04611	0.0053607	0.0373264	AT5G63690	Nucleic acid-binding, OB-fold-like protein			LOC_Os07g37710	oligonucleotide/oligosaccharide-binding fold containing 2B, putative, expressed	4.7919	7.61547	5.16827	4.65791
MSTRG.8805	9.81756	-6.98868	5.73e-05	0.0011948	AT4G02350	exocyst complex component sec15B	Cre07.g317800	(1 of 1) PTHR12702 - SEC15	LOC_Os01g24950	exocyst complex component 6, putative, expressed	8.24156	9.60676	7.26244	3.3237
MSTRG.8814	11.1217	-12.7454	8.84e-08	7.04e-06	AT2G20330	Transducin/WD40 repeat-like superfamily protein	Cre04.g217750	(1 of 1) PTHR16017:SF0 - WD REPEAT-CONTAINING PROTEIN 70	LOC_Os10g32710	WD domain, G-beta repeat domain containing protein, expressed	8.91053	8.906	5.36266	4.72217
MSTRG.8818	5.8654	6.73535	0.00441761	0.0322797			Cre14.g611552	Triacylglycerol lipase			0.976845	2.75113	3.6882	6.68185
MSTRG.8822	11.4343	-6.46661	0.000301433	0.00401309	AT5G18590	Galactose oxidase/kelch repeat superfamily protein			LOC_Os12g35350	kelch repeat protein, putative, expressed	10.0354	9.9301	11.2763	5.03516
MSTRG.8823	10.1119	-5.87933	0.00405748	0.0302673	AT2G25355	PNAS-3 related	Cre07.g319900	3'-5' Exonuclease component of the Exosome	LOC_Os01g66730	exosome complex exonuclease RRP40, putative, expressed	7.90216	7.15259	6.40096	4.9191
MSTRG.8824	7.41546	-22.1489	2.85e-08	2.84e-06					LOC_Os02g07980	expressed protein	4.1507	4.65518	3.23956	0
MSTRG.8826	8.28132	-20.8735	2.36e-08	2.44e-06	AT1G76050	Pseudouridine synthase family protein	Cre02.g078750	RNA pseudouridine synthase	LOC_Os06g50360	pseudouridine synthase family protein, putative, expressed	3.5258	7.838	5.39873	0
MSTRG.8828	8.2454	-13.7223	0.000215922	0.00314483							4.43416	6.3038	4.31751	3.61385
MSTRG.8830	8.455	-16.3894	5.13e-05	0.00110598			Cre02.g092050	Mitochondrial substrate carrier protein	LOC_Os01g22600	mitochondrial carrier protein, putative, expressed	4.07244	6.4354	3.14222	0
MSTRG.8852	7.86703	3.61332	0.0063007	0.0422468	AT1G11580	methylesterase PCR A			LOC_Os01g57854	pectinesterase, putative, expressed	5.3637	5.67445	6.55096	8.97632
MSTRG.8859	5.82564	-15.2204	0.000169571	0.00263402							2.68624	0.614425	4.07343	0
MSTRG.8869	9.07692	-8.04543	1.14e-05	0.000374079	AT2G38560	transcript elongation factor IIS	Cre09.g386350	(1 of 2) K03145 - transcription elongation factor S-II (TFIIS)	LOC_Os03g60130	transcription elongation factor protein, putative, expressed	8.69087	6.93588	6.7958	1.83058
MSTRG.8886	10.8995	-17.5586	2.08e-08	2.18e-06	AT2G26430	arginine-rich cyclin 1	Cre07.g321650	L-type cyclin	LOC_Os01g27940	cyclin-L1-1, putative, expressed	6.95066	6.18163	7.36677	3.6015
MSTRG.8888	10.6535	-6.09115	0.000700322	0.00765572			Cre08.g380201	Putative dehydroquinate dehydratase/shikimate:NADP oxidoreductase			10.5806	6.94693	9.95828	5.3001
MSTRG.8893	7.511	7.94865	5.3e-06	0.000205402	AT4G26060	Ribosomal protein L18ae family			LOC_Os01g08814	expressed protein	1.46668	6.64665	5.18058	8.975
MSTRG.8894	6.62169	10.9953	0.000206087	0.00302956							0	4.04741	2.76245	8.60912
MSTRG.8899	8.67404	-7.13787	0.00075946	0.0081459	AT4G03110	RNA-binding protein-defense related 1	Cre03.g177200	RNA-binding protein C3, CELF family, subunit of CHLAMY1	LOC_Os01g71200	RNA recognition motif containing protein, putative, expressed	5.50923	8.31138	5.13845	1.85747
MSTRG.8903	11.4803	-6.69451	0.000317768	0.00417038	AT4G15560	Deoxyxylulose-5-phosphate synthase	Cre07.g356350	1-deoxy-D-xylulose 5-phosphate synthase, chloroplast precursor	LOC_Os05g33840	transketolase, putative, expressed	10.1346	12.0066	11.442	6.03654
MSTRG.8904	8.6439	-14.0401	6.53e-06	0.000239742	AT2G47980	sister-chromatid cohesion protein 3	Cre17.g736400	Cohesin complex subunit	LOC_Os05g09620	SCC3, putative, expressed	5.01444	4.44035	4.62302	3.20084
MSTRG.8906	9.75423	9.1135	0.00297402	0.0238549	AT5G39510	Vesicle transport v-SNARE family protein	Cre13.g577500	Endosomal Qb-SNARE, Vti1-family (Qb.III.b)	LOC_Os01g51120	vesicle transport v-SNARE protein, putative, expressed	3.48519	8.94822	5.35904	10.1961
MSTRG.8911	7.7605	-16.4377	1.55e-05	0.00047456	AT5G26910	(1 of 4) PTHR21726:SF29 - F1O19.10 PROTEIN			LOC_Os03g19080	expressed protein	3.3624	5.22166	5.0009	0
MSTRG.8917	7.14279	10.4647	0.000424214	0.00516172	AT2G44820	(1 of 1) PF15375 - Domain of unknown function (DUF4602) (DUF4602)			LOC_Os01g12480	expressed protein	0	7.53009	4.25235	8.08126
MSTRG.8927	8.03553	8.85327	0.00182604	0.016278	AT2G35840	Sucrose-6F-phosphate phosphohydrolase family protein	Cre36.g759647	(1 of 3) 3.1.3.24 - Sucrose-phosphate phosphatase / Sucrose-6-phosphate phosphatase	LOC_Os02g05030	sucrose-phosphatase, putative, expressed	1.35493	9.10173	0	9.39296
MSTRG.8941	9.30999	-17.3665	1.78e-05	0.000523725	AT3G16950	lipoamide dehydrogenase 1	Cre01.g016514	(1 of 1) PTHR22912//PTHR22912:SF142 - DISULFIDE OXIDOREDUCTASE // SUBFAMILY NOT NAMED	LOC_Os01g23610	dihydrolipoyl dehydrogenase, putative, expressed	5.5458	9.25514	0	0
MSTRG.8941	10.9262	6.14463	0.000395503	0.00489852	AT3G16950	lipoamide dehydrogenase 1	Cre01.g016514	(1 of 1) PTHR22912//PTHR22912:SF142 - DISULFIDE OXIDOREDUCTASE // SUBFAMILY NOT NAMED	LOC_Os01g23610	dihydrolipoyl dehydrogenase, putative, expressed	3.14086	7.93746	8.78263	10.6583
MSTRG.8951	8.26594	-7.28869	0.00507657	0.0359517	AT2G47420	Ribosomal RNA adenine dimethylase family protein	Cre01.g042900	Putative rRNA (adenine-N6-)-methyltransferase	LOC_Os10g10434	dimethyladenosine transferase, putative, expressed	4.17175	8.95832	9.37247	4.86425
MSTRG.8955	6.82832	6.58489	0.000968618	0.00979797	AT3G10390	Flavin containing amine oxidoreductase family protein	Cre07.g318651	Flavin-containing amine oxidase	LOC_Os04g47270	amine oxidase, putative, expressed	1.21954	7.65161	6.81642	6.86837
MSTRG.8956	10.4676	-9.08421	0.00023851	0.00338723	AT3G62420	basic region/leucine zipper motif 53			LOC_Os12g37415	expressed protein	9.41986	8.66982	0	6.74149
MSTRG.8958	7.66711	-15.0365	0.000203474	0.00301107	AT2G47390	Prolyl oligopeptidase family protein			LOC_Os03g19410	OsPOP7 - Putative Prolyl Oligopeptidase homologue, expressed	2.7454	0	1.43792	0
MSTRG.8960	10.4253	-7.67063	2.64e-05	0.000697738	AT2G16760	Calcium-dependent phosphotriesterase superfamily protein			LOC_Os03g19452	SMP-30/Gluconolaconase/LRE domain protein, putative, expressed	9.29645	8.11174	8.58176	3.4097
MSTRG.8963	6.36147	-14.0505	0.000334582	0.00433763	AT3G19940	Major facilitator superfamily protein			LOC_Os07g37320	transporter family protein, putative, expressed	2.54528	6.1376	1.07826	0
MSTRG.8967	10.6789	10.6775	0.00132223	0.0125536	AT1G56460	HIT zinc finger ;PAPA-1-like conserved region			LOC_Os12g37430	PAPA-1-like conserved region family protein, expressed	2.7597	9.61536	5.03976	10.5343
MSTRG.8972	10.3053	-10.0884	1.69e-05	0.000508303	AT3G66658	aldehyde dehydrogenase 22A1	Cre01.g033350	Aldehyde dehydrogenase	LOC_Os07g48920	aldehyde dehydrogenase, putative, expressed	8.2109	8.94095	6.00511	5.33621
MSTRG.8979	9.2744	-24.3123	1.11e-09	2.06e-07	AT5G26820	iron-regulated protein 3			LOC_Os12g37530	expressed protein	5.31923	9.53273	0	0
MSTRG.9003	9.4746	-5.63133	0.00129828	0.0123557	AT1G47970				LOC_Os01g22990	acidic leucine-rich nuclear phosphoprotein 32-related protein 1, putative, expressed	6.46527	8.84252	8.19486	3.86262
MSTRG.9020	7.51758	7.08736	0.000953589	0.0097182	AT4G15840	BTB/POZ domain-containing protein			LOC_Os01g70670	BTBM1 - Bric-a-Brac, Tramtrack, Broad Complex BTB domain with Meprin and TRAF Homology MATH domain, expressed	1.85324	4.51201	5.23903	9.03219
MSTRG.9022	7.56785	-8.86194	0.00493285	0.0352209	AT5G27710				LOC_Os07g47570	expressed protein	5.10219	0	5.58511	0
MSTRG.9031	11.7591	-3.89554	0.000374204	0.00470695	AT3G16630	P-loop containing nucleoside triphosphate hydrolases superfamily protein	Cre09.g386700	Kinesin motor protein	LOC_Os05g06280	ATKINESIN-13A/KINESIN-13A, putative, expressed	12.1551	10.7554	11.4471	8.62407
MSTRG.9038	9.19704	7.47082	0.00013462	0.00223024	AT1G15780	(1 of 2) PTHR33137:SF4 - F7H2.13 PROTEIN-RELATED			LOC_Os08g45080	expressed protein	1.71092	11.0002	6.98566	8.72622
MSTRG.9039	8.10819	-8.90061	0.00176852	0.0158896	AT1G02850	beta glucosidase 11	Cre07.g320850	(1 of 2) 3.2.1.21 - Beta-glucosidase / Gentobiase	LOC_Os05g30350	Os5bglu22 - beta-glucosidase homologue, similar to G. max isohydroxyurate hydrolase, expressed	4.17125	7.56537	5.55323	3.84838
MSTRG.9063	9.907	-8.91245	0.00413821	0.0307957	AT1G09070	soybean gene regulated by cold-2			LOC_Os07g47400	SRC2 protein, putative, expressed	8.89073	0	4.47895	0
MSTRG.9066	10.3666	-10.5085	0.000105031	0.0018396	AT1G09060	Zinc finger, RING-type;Transcription factor jumonji/aspartyl beta-hydroxylase			LOC_Os03g22540	jmjC domain containing protein, expressed	6.75926	10.7578	4.22577	5.93835
MSTRG.9071	10.4709	16.8947	6.26e-06	0.000231975	AT4G13420	high affinity K+ transporter 5	Cre17.g714200	Potassium ion uptake transporter	LOC_Os01g70490	potassium transporter, putative, expressed	1.29055	8.32795	0	8.6057
MSTRG.9076	8.42021	-16.4006	5.07e-05	0.00109813	AT1G09020	homolog of yeast sucrose nonfermenting 4	Cre12.g484350	(1 of 1) K07200 - 5'-AMP-activated protein kinase, regulatory gamma subunit (PRKAG)	LOC_Os03g63940	CBS domain containing membrane protein, putative, expressed	3.54725	8.35417	0	0
MSTRG.9078	9.55491	-18.5779	1.34e-09	2.43e-07	AT3G62910	Peptide chain release factor 1	Cre16.g673617	Peptide chain release factor	LOC_Os11g43600	peptide chain release factor protein, putative, expressed	6.00237	9.42928	4.81633	1.83058
MSTRG.9090	6.04998	-4.3618	0.00331366	0.025914			Cre02.g076950	Subtilisin-like protease			5.45115	3.59213	2.76245	2.37178
MSTRG.9092	6.1195	-13.8303	0.00063919	0.00712414					LOC_Os10g34350	aminotransferase, classes I and II, domain containing protein, expressed	2.03614	6.82145	0	0
MSTRG.9112	8.85143	-9.39663	0.00750269	0.0483643	AT3G16730	(1 of 1) PTHR14324:SF3 - CONDENSIN-2 COMPLEX SUBUNIT H2	Cre09.g408900	(1 of 1) K11490 - condensin-2 complex subunit H2 (NCAPH2)	LOC_Os07g33360	expressed protein	4.00272	5.7617	7.78529	2.12972
MSTRG.9123	9.24862	6.46881	0.000111414	0.0019184	AT3G16830	TOPLESS-related 2			LOC_Os01g15020	lissencephaly type-1-like homology motif, putative, expressed	3.12884	9.18745	4.35307	10.3178
MSTRG.9124	9.92824	-7.97894	5.95e-06	0.000224624	AT3G16850	Pectin lyase-like superfamily protein			LOC_Os12g36810	polygalacturonase, putative, expressed	8.69991	8.73424	8.25493	1.62703
MSTRG.9128	10.7364	-11.3908	0.000178449	0.00273693	AT4G16143	importin alpha isoform 2	Cre04.g215850	Importin alpha	LOC_Os01g14950	importin subunit alpha, putative, expressed	7.33501	8.86107	2.95786	2.70618
MSTRG.9138	10.5056	8.39574	0.000119376	0.00202844	AT2G01260	Protein of unknown function (DUF789)			LOC_Os07g14310	expressed protein	1.85687	9.06733	5.07516	10.2412
MSTRG.9147	8.23154	-8.05273	1.65e-05	0.000498397	AT3G02430	Protein of unknown function (DUF679)	Cre07.g312850	(1 of 1) PTHR31621//PTHR31621:SF1 - FAMILY NOT NAMED // DUF679 DOMAIN MEMBRANE PROTEIN 1	LOC_Os08g01530	expressed protein	6.51998	5.09441	9.49437	0.572359
MSTRG.9153	10.9424	-18.1478	7.33e-06	0.000262342	AT5G49460	ATP citrate lyase subunit B 2	Cre02.g088600	ATP citrate lyase, subunit B	LOC_Os01g19450	ATP-citrate synthase subunit 1, putative, expressed	6.12386	11.0576	5.69075	0
MSTRG.9165	6.15035	-7.6455	0.00595147	0.0405223	AT5G58260	oxidoreductases, acting on NADH or NADPH, quinone or similar compound as acceptor			LOC_Os01g66000	NADH dehydrogenase I subunit N, putative, expressed	4.82884	6.39306	3.90203	0
MSTRG.9170	8.64955	5.00725	0.001314	0.0124833					LOC_Os12g02690	expressed protein	1.72608	10.2466	7.89667	7.04744
MSTRG.9171	9.19167	-6.63686	0.0033004	0.025852	AT1G34020	Nucleotide-sugar transporter family protein	Cre11.g479950	Conserved in the Green Lineage	LOC_Os02g40090	transporter-related, putative, expressed	4.83334	9.44719	9.85647	5.24492
MSTRG.9187	6.42189	6.27318	0.00313968	0.0249257	AT2G38650	galacturonosyltransferase 7			LOC_Os11g03160	glycosyl transferase, family 8, putative, expressed	1.20892	6.87346	5.63157	6.54102
MSTRG.9190	10.4446	-12.8262	2.13e-06	9.96e-05	AT1G79620	Leucine-rich repeat protein kinase family protein	Cre03.g144324	(1 of 546) 2.7.11.1 - Non-specific serine/threonine protein kinase / Threonine-specific protein kinase	LOC_Os03g21230	leucine-rich repeat family protein, putative, expressed	4.30446	11.0596	6.299	3.93459
MSTRG.9200	8.3692	-13.0804	0.000274819	0.00375954	AT2G04540	Beta-ketoacyl synthase	Cre10.g438050	Similar to 3-ketoacyl-CoA-synthase	LOC_Os02g10320	3-oxoacyl-synthase, putative, expressed	3.23319	7.02983	5.3812	1.63527
MSTRG.9201	13.7592	-9.54968	6.53e-05	0.00132679	AT1G05010	ethylene-forming enzyme			LOC_Os09g27750	1-aminocyclopropane-1-carboxylate oxidase 1, putative, expressed	6.7788	15.8916	7.10637	1.7395
MSTRG.9202	11.7097	-20.4435	2.45e-07	1.67e-05	AT1G05010	ethylene-forming enzyme			LOC_Os09g27750	1-aminocyclopropane-1-carboxylate oxidase 1, putative, expressed	3.2265	13.4038	1.63496	0
MSTRG.9221	7.84612	7.19577	0.00712201	0.0464983			Cre15.g635750	(1 of 84) 6.3.2.19 - Transferred entry: 2.3.2.23, 2.3.2.27 and 6.2.1.45	LOC_Os03g16824	spotted leaf 11, putative, expressed	2.72839	8.59551	2.08058	5.10704
MSTRG.9225	11.4044	-2.97375	0.00147142	0.0136626	AT3G55360	3-oxo-5-alpha-steroid 4-dehydrogenase family protein	Cre14.g615050	(1 of 1) 1.3.1.38//1.3.1.93 - Trans-2-enoyl-CoA reductase (NADPH) // Very-long-chain enoyl-CoA reductase	LOC_Os01g05670	3-oxo-5-alpha-steroid 4-dehydrogenase, putative, expressed	11.8639	10.1411	9.80812	8.39455
MSTRG.9246	10.0488	8.65234	0.000217046	0.00315883	AT3G55390	Uncharacterised protein family (UPF0497)			LOC_Os12g38100	membrane associated DUF588 domain containing protein, putative, expressed	5.38895	8.02721	9.92052	10.503
MSTRG.9248	9.11372	-6.86806	0.00767027	0.0491428			Cre17.g706850	(1 of 1) PTHR13377 - PLACENTAL PROTEIN 6			4.33598	8.44529	9.67599	4.79166
MSTRG.9254	10.9855	-26.5976	2.62e-11	1.21e-08	AT3G46440	UDP-XYL synthase 5			LOC_Os03g16980	NAD dependent epimerase/dehydratase family domain containing protein, expressed	8.3464	9.77302	0	0
MSTRG.9269	11.2181	-17.1978	8.89e-12	5.06e-09	AT3G53620	pyrophosphorylase 4	Cre09.g387875	Soluble inorganic pyrophosphatase	LOC_Os05g02310	soluble inorganic pyrophosphatase, putative, expressed	9.33988	11.9152	6.2417	4.01044
MSTRG.9277	9.37079	-5.92157	3.37e-06	0.000142219	AT3G55240	Plant protein 1589 of unknown function			LOC_Os05g38680	plant-specific domain TIGR01589 family protein, expressed	9.97801	4.40936	7.74387	5.02925
MSTRG.9282	9.18285	-8.85563	0.00170841	0.0154407	AT2G37390	Chloroplast-targeted copper chaperone protein					3.7825	5.11631	9.37542	1.77181
MSTRG.9290	9.10113	-13.3588	3.22e-05	0.000810503	AT1G07710	Ankyrin repeat family protein			LOC_Os03g17250	ankyrin repeat-containing protein, putative, expressed	3.37383	8.64455	2.00064	1.72723
MSTRG.9322	9.86682	8.67995	0.00347441	0.0268889	AT3G15810	Protein of unknown function (DUF567)					2.87433	8.18478	3.41395	8.82552
MSTRG.9324	7.16394	-7.10234	0.0066515	0.0440251					LOC_Os12g27090	expressed protein	4.26188	4.72604	3.91077	5.06337
MSTRG.9328	9.4188	8.22112	0.000470933	0.0056146							5.53503	9.21556	2.37578	9.54759
MSTRG.9346	8.51221	5.02872	0.00638352	0.0426103							2.80311	5.318	8.19532	8.06801
MSTRG.9347	7.13723	11.0743	0.000171745	0.00265725	AT1G74720	C2 calcium/lipid-binding plant phosphoribosyltransferase family protein	Cre16.g689950	(1 of 1) PF00168//PF08372 - C2 domain (C2) // Plant phosphoribosyltransferase C-terminal (PRT_C)	LOC_Os01g40480	anthranilate phosphoribosyltransferase, putative, expressed	0	7.49878	3.35177	8.68817
MSTRG.9348	8.83804	7.20253	0.00347607	0.026891	AT5G15110	Pectate lyase family protein			LOC_Os06g38510	pectate lyase precursor, putative, expressed	1.10851	7.36162	4.33668	7.59944
MSTRG.9349	8.92959	-14.6849	0.000258038	0.00359084	AT1G74710	ADC synthase superfamily protein			LOC_Os09g19734	isochorismate synthase 1, chloroplast precursor, putative, expressed	3.38542	6.58769	2.52012	0
MSTRG.9351	10.4734	-2.71712	0.00419519	0.031136	AT3G42170	BED zinc finger ;hAT family dimerisation domain			LOC_Os08g09840	WRKY117, expressed	10.6808	10.4221	8.38693	7.40449
MSTRG.9354	10.6696	-4.58126	0.00648343	0.043099	AT1G27000	Protein of unknown function (DUF1664)	Cre16.g668350	(1 of 1) PF07889 - Protein of unknown function (DUF1664) (DUF1664)	LOC_Os09g30478	expressed protein	9.80875	10.5488	9.58285	6.62782
MSTRG.9356	4.93624	-11.2413	0.00531449	0.0371563	AT1G22730	MA3 domain-containing protein	Cre09.g415800	(1 of 1) K16865 - programmed cell death protein 4 (PDCD4)	LOC_Os03g12180	MA3 domain containing protein, expressed	1.88298	3.23838	2.73243	0
MSTRG.9366	8.96629	-14.6683	2.96e-06	0.00012866			Cre03.g154250	Mitogen-Activated Protein Kinase Kinase Kinase			4.81203	9.45092	4.78597	2.58453
MSTRG.9367	10.6963	-10.876	0.000590067	0.00671574	AT1G74690	IQ-domain 31			LOC_Os05g45930	IQ calmodulin-binding motif family protein, putative, expressed	8.13962	8.73059	0	2.8316
MSTRG.9368	9.21908	-8.77628	0.000184984	0.00280748	AT1G71780				LOC_Os01g51800	expressed protein	6.57042	7.93961	7.51829	6.28919
MSTRG.9370	10.5481	3.29237	0.00674207	0.0444977	AT4G09720	RAB GTPase homolog G3A	Cre06.g311900	RAB-Like GTP binding Protein	LOC_Os01g51700	ras-related protein, putative, expressed	8.62506	8.57825	7.40128	10.0361
MSTRG.9371	9.15305	-9.90906	0.000613967	0.00691462	AT1G22940	thiamin biosynthesis protein, putative			LOC_Os12g09000	phosphomethylpyrimidine kinase/thiamin-phosphate pyrophosphorylase, putative, expressed	5.27417	8.15038	5.94597	2.12972
MSTRG.9380	10.6483	-9.11478	0.000101344	0.00178466	AT1G34065	S-adenosylmethionine carrier 2	Cre06.g286250	Mitochondrial substrate carrier protein	LOC_Os05g29860	mitochondrial carrier protein, putative, expressed	9.71798	8.2055	9.26578	3.66426
MSTRG.9390	9.43241	-17.1175	2.45e-10	6.41e-08	AT3G24503	aldehyde dehydrogenase 2C4			LOC_Os01g40860	aldehyde dehydrogenase, putative, expressed	5.55183	9.65692	9.62525	1.34895
MSTRG.9397	7.6154	-5.68717	0.00422964	0.0313077	AT3G24500	multiprotein bridging factor 1C			LOC_Os06g39240	endothelial differentiation-related factor 1, putative, expressed	6.20736	6.98248	5.07259	2.70738
MSTRG.9398	6.12724	9.14843	0.000587877	0.00670263	AT4G28610	phosphate starvation response 1			LOC_Os03g21240	myb-like DNA-binding domain containing protein, expressed	0	6.1459	4.89782	6.77779
MSTRG.9405	9.85536	3.53855	0.0028193	0.0228792	AT3G52090	DNA-directed RNA polymerase, RBP11-like	Cre13.g565550	DNA-directed RNA polymerase II, 13.6 kDa polypeptide	LOC_Os07g07610	RNA polymerase subunit, putative, expressed	7.96029	6.70101	8.6042	9.61752
MSTRG.9412	6.13828	12.7107	0.000207204	0.00304072	AT4G13400	2-oxoglutarate (2OG) and Fe(II)-dependent oxygenase superfamily protein	Cre02.g104100	(1 of 1) PTHR10209:SF216 - 2-OXOGLUTARATE (2OG) AND FE(II)-DEPENDENT OXYGENASE SUPERFAMILY PROTEIN	LOC_Os05g48230	expressed protein	1.53307	6.46546	2.52012	5.22503
MSTRG.9414	8.65514	-14.4618	0.000353877	0.00453071			Cre05.g231100	(1 of 2) PF00023//PF12796 - Ankyrin repeat (Ank) // Ankyrin repeats (3 copies) (Ank_2)	LOC_Os07g34390	ankyrin repeat family protein, putative, expressed	2.89655	2.53732	1.24415	0
MSTRG.9422	9.77172	7.56758	3.78e-06	0.000156044	AT4G13340	Leucine-rich repeat (LRR) family protein			LOC_Os01g08470	retrotransposon protein, putative, unclassified, expressed	1.90399	11.7761	4.54789	9.61615
MSTRG.9425	9.31393	-8.94917	8.07e-05	0.00152142	AT1G52360	Coatomer, beta' subunit	Cre02.g118500	Beta' subunit of COP-I complex	LOC_Os02g11830	coatomer subunit beta, putative, expressed	6.46027	10.779	8.07733	4.9147
MSTRG.9425	7.82983	-14.6253	0.00030305	0.00402669	AT1G52360	Coatomer, beta' subunit	Cre02.g118500	Beta' subunit of COP-I complex	LOC_Os02g11830	coatomer subunit beta, putative, expressed	2.42648	9.29355	0	0
MSTRG.9432	11.8071	-4.34971	1.35e-05	0.000427722	AT1G08510	fatty acyl-ACP thioesterases B	Cre06.g256750	acyl carrier protein thioesterase, putative	LOC_Os06g05130	myristoyl-acyl carrier protein thioesterase, chloroplast precursor, putative, expressed	12.2466	10.4665	11.2337	8.21482
MSTRG.9439	8.59849	-18.7936	4.29e-15	7.56e-12	AT5G22370	P-loop containing nucleoside triphosphate hydrolases superfamily protein	Cre02.g081200	(1 of 1) PTHR21231:SF3 - GPN-LOOP GTPASE 2	LOC_Os02g34950	ATP binding protein, putative, expressed	7.12168	6.82326	4.5306	0.445452
MSTRG.9440	12.2848	-5.06612	0.00303291	0.024267	AT2G26910	pleiotropic drug resistance 4	Cre16.g655450	(1 of 1) PTHR19241//PTHR19241:SF307 - ATP-BINDING CASSETTE TRANSPORTER // ABC TRANSPORTER G FAMILY MEMBER 34-RELATED			10.7111	11.251	11.2792	6.98988
MSTRG.9441	9.56827	-8.42357	0.00313484	0.0249127	AT4G32570	TIFY domain protein 8					6.91394	7.40767	3.01096	0
MSTRG.9446	6.75765	6.75191	0.000698892	0.00764441	AT5G25080	Sas10/Utp3/C1D family			LOC_Os08g16880	sas10/Utp3 family protein, expressed	1.18011	7.56117	3.3067	6.97316
MSTRG.9447	10.9964	5.27155	0.00236966	0.019923	AT1G15520	pleiotropic drug resistance 12	Cre16.g655450	(1 of 1) PTHR19241//PTHR19241:SF307 - ATP-BINDING CASSETTE TRANSPORTER // ABC TRANSPORTER G FAMILY MEMBER 34-RELATED	LOC_Os02g11760	pleiotropic drug resistance protein, putative, expressed	5.53724	6.71765	6.60871	12.5504
MSTRG.9451	5.19795	8.42324	0.00739148	0.0477915	AT1G12790	(1 of 1) PF12826 - Helix-hairpin-helix motif (HHH_2)			LOC_Os05g51060	DNA ligase, putative, expressed	0	3.47497	3.29784	6.06511
MSTRG.9463	7.5589	-7.37911	0.00722593	0.0470025	AT3G48670	XH/XS domain-containing protein			LOC_Os01g44230	transcription factor X1, putative, expressed	4.18329	8.03705	4.43278	4.75323
MSTRG.9467	5.72653	7.80948	0.00208786	0.0181482	AT4G14190	Pentatricopeptide repeat (PPR) superfamily protein					0	5.94267	3.56787	5.66618
MSTRG.9470	6.4321	-13.2709	0.000277964	0.00378919							3.27694	6.68609	3.5933	2.53941
MSTRG.9477	10.2534	-15.7829	8.58e-05	0.00158282					LOC_Os05g14270	expressed protein	3.95655	8.19588	5.71603	0
MSTRG.9477	9.83504	-8.01831	0.000706653	0.00769886					LOC_Os05g14270	expressed protein	6.32586	7.66928	6.27891	2.89553
MSTRG.9485	7.66366	7.06934	0.00641395	0.0427285	AT1G72790	hydroxyproline-rich glycoprotein family protein					2.07427	8.27216	7.41195	5.86627
MSTRG.9488	8.33841	-16.8332	3.19e-05	0.00080679	AT5G20060	alpha/beta-Hydrolases superfamily protein			LOC_Os01g07960	acyl-protein thioesterase, putative, expressed	3.55876	7.38224	0	0
MSTRG.9524	6.70003	-9.36939	0.000240483	0.00340058							4.27825	4.47498	0.328314	1.32102
MSTRG.9528	9.53152	5.26841	0.000259067	0.00359741	AT2G35110	transcription activators			LOC_Os08g43130	NAP1, putative, expressed	3.276	9.96924	10.7555	9.4989
MSTRG.9531	8.3944	-16.4135	1.1e-05	0.00036586	AT1G80210	Mov34/MPN/PAD-1 family protein	Cre11.g475400	(1 of 1) K11864 - BRCA1/BRCA2-containing complex subunit 3 (BRCC3)	LOC_Os05g46490	mov34 family protein, putative, expressed	4.42889	7.75493	6.64119	0
MSTRG.9533	9.40411	-9.38119	0.000856493	0.00893437	AT1G08070	Tetratricopeptide repeat (TPR)-like superfamily protein					3.43495	4.27011	3.32473	1.07657
MSTRG.9535	10.0781	-10.2215	4.13e-06	0.000167473							6.67382	7.56224	10.5666	4.04715
MSTRG.9539	5.09762	-11.4643	0.00437487	0.0321128	AT1G10340	Ankyrin repeat family protein	Cre05.g231100	(1 of 2) PF00023//PF12796 - Ankyrin repeat (Ank) // Ankyrin repeats (3 copies) (Ank_2)	LOC_Os07g34390	ankyrin repeat family protein, putative, expressed	1.9512	5.93572	3.54613	0
MSTRG.9548	6.25421	8.09592	0.00699321	0.0458583	AT3G47590	alpha/beta-Hydrolases superfamily protein	Cre12.g535550	(1 of 1) 3.1.1.73 - Feruloyl esterase / Hydroxycinnamoyl esterase	LOC_Os01g39790	esterase/lipase/thioesterase, putative, expressed	0	8.13484	3.37729	5.74686
MSTRG.9549	7.84993	4.76863	0.00656062	0.0434928			Cre10.g456000	Flagellar Associated Protein191			3.25271	8.13033	3.19253	9.12587
MSTRG.9558	9.0537	-10.63	0.000292839	0.00392839	AT1G55160				LOC_Os01g39780	expressed protein	6.00151	7.46595	5.48784	1.83058
MSTRG.9559	8.31621	-15.6126	9.85e-05	0.00174985	AT4G33000	calcineurin B-like protein 10	Cre08.g363750	(1 of 2) K06268 - serine/threonine-protein phosphatase 2B regulatory subunit (PPP3R, CNB)	LOC_Os01g39770	calcineurin B, putative, expressed	3.62475	6.74319	3.50349	0
MSTRG.9560	7.98258	-15.826	9.22e-05	0.00166126	AT5G56860	GATA type zinc finger transcription factor family protein			LOC_Os02g12790	GATA zinc finger domain containing protein, expressed	3.37592	8.54586	4.50124	0
MSTRG.9578	9.60811	-5.21373	0.00469197	0.0339769	AT1G17620	Late embryogenesis abundant (LEA) hydroxyproline-rich glycoprotein family			LOC_Os01g39290	harpin-induced protein 1 domain containing protein, expressed	6.54504	11.5622	7.00305	4.06865
MSTRG.9583	7.23606	7.38533	0.000205177	0.00302471	AT1G15240	Phox-associated domain;Phox-like;Sorting nexin, C-terminal	Cre02.g088450	Conserved in the Plant Lineage and Diatoms	LOC_Os05g50660	PX domain containing protein, putative, expressed	1.25787	7.96933	5.72963	7.7374
MSTRG.9594	9.21683	6.74344	0.000256738	0.00358305	AT2G25737	Sulfite exporter TauE/SafE family protein			LOC_Os09g17600	membrane protein, putative, expressed	2.7856	9.04676	4.54325	10.9382
MSTRG.9596	6.73842	-14.4	2.19e-05	0.000610594	AT3G16120	Dynein light chain type 1 family protein			LOC_Os01g55510	dynein light chain type 1 domain containing protein, expressed	2.27536	7.28845	6.26215	0
MSTRG.9617	8.07339	-23.3626	4.75e-09	6.49e-07	AT4G28940	Phosphorylase superfamily protein			LOC_Os05g13970	phosphorylase domain containing protein, putative, expressed	5.5263	7.99544	0	0
MSTRG.9619	7.90524	-23.3906	4.56e-09	6.3e-07	AT4G28940	Phosphorylase superfamily protein			LOC_Os05g13970	phosphorylase domain containing protein, putative, expressed	4.85228	7.48428	0	0
MSTRG.9625	8.15319	-15.0648	0.000198708	0.00296775							2.51965	3.3431	5.37208	0
MSTRG.9630	9.31495	6.87326	0.00151455	0.0139515	AT1G09620	ATP binding;leucine-tRNA ligases;aminoacyl-tRNA ligases;nucleotide binding;ATP binding;aminoacyl-tRNA ligases			LOC_Os09g32650	leucyl-tRNA synthetase, cytoplasmic, putative, expressed	3.23441	10.7479	6.9747	10.0176
MSTRG.9651	11.1363	5.67117	0.00039742	0.00491598	AT5G56730	Insulinase (Peptidase family M16) protein			LOC_Os01g37825	M16 domain containing zinc peptidase, putative, expressed	4.01137	9.10264	4.14396	11.0218
MSTRG.9652	9.88419	-11.981	0.00039514	0.00489716	AT4G29400	Protein of unknown function (DUF3531)			LOC_Os01g37820	oxidoreductase/ transition metal ion binding protein, putative, expressed	3.96607	7.37623	4.77456	4.43863
MSTRG.9663	5.80519	5.76176	0.00108782	0.0107841	AT3G21270	DOF zinc finger protein 2			LOC_Os01g09720	dof zinc finger domain containing protein, putative, expressed	1.07724	7.70278	3.0789	6.05655
MSTRG.9667	7.88537	-15.1532	6.82e-07	3.84e-05							5.74631	6.2106	4.06629	2.81127
MSTRG.9668	10.8372	-5.38745	0.00306271	0.0244651	AT4G26210	Mitochondrial ATP synthase subunit G protein			LOC_Os01g41610	mitochondrial ATP synthase g subunit family protein, putative, expressed	9.87267	8.75963	4.97781	3.65063
MSTRG.9675	7.49857	10.464	0.00036082	0.00458837	AT3G21250	multidrug resistance-associated protein 6	Cre03.g174050	ABC transporter, multidrug resistance associated protein	LOC_Os05g10730	ABC transporter, ATP-binding protein, putative, expressed	0	9.5172	1.67682	8.07965
MSTRG.9680	6.99249	9.26046	0.000138023	0.00226964	AT2G19600	K+ efflux antiporter 4	Cre12.g493000	(1 of 3) PTHR16254 - POTASSIUM/PROTON ANTIPORTER-RELATED	LOC_Os06g36590	transporter, monovalent cation:proton antiporter-2 family, putative, expressed	0.0922066	7.7754	4.33335	7.36647
MSTRG.9680	8.08965	-17.045	2.54e-05	0.00068068	AT2G19600	K+ efflux antiporter 4	Cre12.g493000	(1 of 3) PTHR16254 - POTASSIUM/PROTON ANTIPORTER-RELATED	LOC_Os06g36590	transporter, monovalent cation:proton antiporter-2 family, putative, expressed	3.47735	7.29081	0	0
MSTRG.9682	6.11693	-20.0248	3.01e-07	1.93e-05			Cre12.g517600	(1 of 1) K04733 - interleukin-1 receptor-associated kinase 4 (IRAK4)			3.24218	6.05649	1.80798	0
MSTRG.9703	10.4564	7.57924	0.000377907	0.00474122	AT4G29160	SNF7 family protein	Cre06.g282200	Subunit of the ESCRT-III complex, SNF homolog	LOC_Os09g09480	SNF7 domain containing protein, putative, expressed	6.21876	10.244	10.8955	9.68054
MSTRG.9708	10.1118	-8.35014	0.00513701	0.0362774			Cre16.g680300	(1 of 5) 2.3.1.43 - Phosphatidylcholine--sterol O-acyltransferase / Phospholipid--cholesterol acyltransferase			8.39544	5.28021	4.2094	3.35672
MSTRG.9711	6.76123	-13.8622	0.000618114	0.00694849					LOC_Os01g72850	GDSL-motif lipase/hydrolase family protein, putative, expressed	2.25344	0.847923	0.86245	0
MSTRG.9715	12.2565	-6.59173	2.17e-07	1.52e-05			Cre16.g680300	(1 of 5) 2.3.1.43 - Phosphatidylcholine--sterol O-acyltransferase / Phospholipid--cholesterol acyltransferase			12.873	9.83819	10.5629	7.14529
MSTRG.9716	8.72238	-5.43761	5.62e-05	0.00117684			Cre16.g680300	(1 of 5) 2.3.1.43 - Phosphatidylcholine--sterol O-acyltransferase / Phospholipid--cholesterol acyltransferase			9.32472	5.48721	6.98728	4.70845
MSTRG.9717	6.22002	-15.1314	0.000185078	0.00280748			Cre16.g680300	(1 of 5) 2.3.1.43 - Phosphatidylcholine--sterol O-acyltransferase / Phospholipid--cholesterol acyltransferase			2.8284	0	0	0
MSTRG.9720	8.49339	-14.8555	0.000244568	0.00344548			Cre16.g680300	(1 of 5) 2.3.1.43 - Phosphatidylcholine--sterol O-acyltransferase / Phospholipid--cholesterol acyltransferase			2.77027	3.83353	5.18682	0
MSTRG.9724	7.33961	-9.36565	0.00349903	0.0270245	AT2G19790	SNARE-like superfamily protein	Cre07.g330950	Sigma4-Adaptin	LOC_Os08g30480	clathrin adaptor complex small chain domain containing protein, expressed	4.13535	6.74826	3.99352	2.39295
MSTRG.9725	7.26002	15.2285	3.97e-05	0.000938778	AT4G26270	phosphofructokinase 3			LOC_Os01g09570	6-phosphofructokinase, putative, expressed	1.14222	9.20184	0	6.68907
MSTRG.9750	8.92698	-10.9804	0.000576377	0.00658314	AT1G51940	protein kinase family protein / peptidoglycan-binding LysM domain-containing protein			LOC_Os01g53840	protein kinase family protein, putative, expressed	5.09212	7.93245	5.23934	3.62486
MSTRG.9756	9.71361	-8.33583	0.00268636	0.0220404	AT2G25740	ATP-dependent protease La (LON) domain protein			LOC_Os05g44590	ATP-dependent protease La, putative, expressed	4.59393	5.92732	5.36477	2.25913
MSTRG.9759	9.55341	-23.49	5.75e-18	1.11e-13	AT1G79750	NADP-malic enzyme 4	Cre06.g251400	NADP-dependent malic enzyme	LOC_Os01g09320	NADP-dependent malic enzyme, chloroplast precursor, putative, expressed	6.33813	10.9772	7.96581	0
MSTRG.9766	9.28862	-7.25503	0.000569715	0.00651858	AT3G16330	(1 of 4) PTHR33265:SF8 - F5F19.20 PROTEIN			LOC_Os06g36070	expressed protein	6.71095	8.43434	6.76927	2.95185
MSTRG.9769	6.86801	11.9415	0.00145345	0.0135294	AT2G25770	Polyketide cyclase/dehydrase and lipid transport superfamily protein			LOC_Os01g52570	lachrymatory factor synthase, putative, expressed	1.5169	3.46237	8.22042	4.14461
MSTRG.9772	7.14003	-15.7425	0.000100392	0.00177436							3.21583	3.68682	0	0
MSTRG.9774	6.68841	-14.7171	0.000276756	0.00378071	AT5G25830	GATA transcription factor 12	Cre05.g242600	zinc finger GATA transcription factor	LOC_Os01g54210	GATA zinc finger domain containing protein, expressed	2.6755	7.86333	2.08058	0
MSTRG.9781	6.50642	8.98541	0.00251131	0.0208963	AT5G53330	Ubiquitin-associated/translation elongation factor EF1B protein			LOC_Os06g06530	proline-rich cell wall protein-like, putative, expressed	0	7.09066	3.6963	6.62725
MSTRG.9783	9.97214	6.57293	3.13e-05	0.000794332	AT5G19690	staurosporin and temperature sensitive 3-like A	Cre09.g387245	(1 of 1) PTHR13872//PTHR13872:SF1 - 60S RIBOSOMAL PROTEIN L35 // DOLICHYL-DIPHOSPHOOLIGOSACCHARIDE--PROTEIN GLYCOSYLTRANSFERASE SUBUNIT STT3B	LOC_Os05g44360	oligosaccharyl transferase, putative, expressed	4.55696	10.2858	5.97299	10.8924
MSTRG.9787	8.34805	-7.36762	0.00181208	0.0161851	AT5G25810	Integrase-type DNA-binding superfamily protein					6.32941	4.18785	7.4255	1.67499
MSTRG.9796	6.36499	-14.9028	0.0002315	0.00331125	AT5G17250	Alkaline-phosphatase-like family protein	Cre02.g094050	Ethanolamine transferase at GPI Mannose III	LOC_Os10g08940	expressed protein	2.5796	4.08221	2.56014	0
MSTRG.9798	8.77217	-6.03005	0.000367912	0.00465197	AT5G28770	bZIP transcription factor family protein			LOC_Os03g58250	bZIP transcription factor domain containing protein, expressed	6.98112	7.37739	6.23718	3.3137
MSTRG.9800	7.76645	-16.2304	6.07e-05	0.00125151	AT3G54610	histone acetyltransferase of the GNAT family 1	Cre06.g256200	Histone acetyltransferase	LOC_Os10g28040	histone acetyltransferase GCN5, putative, expressed	3.33144	7.73646	0	0
MSTRG.9802	11.2861	-3.37243	0.00114532	0.0112562	AT5G28750	Bacterial sec-independent translocation protein mttA/Hcf106	Cre10.g438550	TatA-like sec-independent protein translocator subunit	LOC_Os03g43430	mttA/Hcf106 family protein, putative, expressed	11.6387	10.0609	9.8094	8.33864
MSTRG.9807	10.6787	-20.3857	1.46e-14	2.01e-11	AT5G43710	Glycosyl hydrolase family 47 protein			LOC_Os01g56670	glycosyl hydrolase family 47 domain contain protein, expressed	8.89483	7.259	0	1.66751
MSTRG.9807	5.5057	-13.0851	0.0012649	0.012106	AT5G43710	Glycosyl hydrolase family 47 protein			LOC_Os01g56670	glycosyl hydrolase family 47 domain contain protein, expressed	1.77991	1.15007	0	0
MSTRG.9809	12.17	-3.22623	0.000624421	0.00699172	AT3G04730	indoleacetic acid-induced protein 16			LOC_Os12g40890	OsIAA30 - Auxin-responsive Aux/IAA gene family member, expressed	12.6634	11.9092	10.7745	9.45289
MSTRG.9814	11.0447	-5.63817	0.000383784	0.00480251	AT4G36750	Quinone reductase family protein	Cre10.g456000	Flagellar Associated Protein191	LOC_Os03g53730	flavoprotein wrbA, putative, expressed	10.698	9.90143	9.324	6.97114
MSTRG.9815	9.28697	-8.40023	3.33e-05	0.000826886	AT4G14500	Polyketide cyclase/dehydrase and lipid transport superfamily protein	Cre03.g174850	lipid-binding START protein	LOC_Os07g08760	START domain containing protein, putative, expressed	8.79623	9.97152	1.59051	2.56089
MSTRG.9816	8.57303	-20.7401	2.02e-07	1.43e-05	AT5G43630	zinc knuckle (CCHC-type) family protein			LOC_Os01g56780	plus-3 domain containing protein, expressed	3.5822	10.8811	4.46956	0
MSTRG.9821	10.4899	-4.05097	0.00773015	0.0493693	AT2G30590	WRKY DNA-binding protein 21			LOC_Os12g40570	WRKY94, expressed	7.61902	10.3131	11.3687	5.98371
MSTRG.9830	7.80566	-13.9897	2e-07	1.42e-05	AT4G19540	IND1(iron-sulfur protein required for NADH dehydrogenase)-like	Cre10.g427050	ATP-binding protein, MRP/NBP35 family	LOC_Os03g42880	nucleotide-binding protein-like, putative, expressed	3.98177	6.72879	3.92851	1.68984
MSTRG.9855	7.46459	-15.8315	9.17e-05	0.00165501	AT5G66360	Ribosomal RNA adenine dimethylase family protein			LOC_Os07g32550	dimethyladenosine transferase, putative, expressed	3.3208	3.83751	2.94352	0
MSTRG.9860	7.21783	7.5348	0.00237715	0.0199773	AT1G06060	LisH and RanBPM domains containing protein			LOC_Os01g56820	AGAP000951-PA, putative, expressed	2.49684	1.28194	6.25419	5.76593
MSTRG.9866	7.53128	-15.535	0.000123859	0.0020853	AT2G33590	NAD(P)-binding Rossmann-fold superfamily protein	Cre12.g497652	(1 of 7) PTHR10366//PTHR10366:SF411 - NAD DEPENDENT EPIMERASE/DEHYDRATASE // HIGH CHLOROPHYLL FLUORESCENCE PHENOTYPE 173 PROTEIN	LOC_Os06g41810	reductase, putative, expressed	3.19731	8.2231	0	0
MSTRG.9871	7.28344	-16.449	4.82e-05	0.0010644							4.03969	4.6292	0.86245	0
MSTRG.9873	9.4981	-20.0855	5.3e-07	3.16e-05	AT5G04290	kow domain-containing transcription factor 1					3.25881	10.872	0	0
MSTRG.9888	8.12846	15.4473	5.58e-07	3.3e-05	AT5G04490	vitamin E pathway gene 5	Cre09.g396250	Phosphatidate cytidylyltransferase	LOC_Os04g57500	phosphatidate cytidylyltransferase, putative, expressed	1.81695	7.52738	3.37729	8.16962
MSTRG.9891	10.1935	8.52946	0.00376669	0.0285129	AT5G23330	Nucleotidylyl transferase superfamily protein	Cre13.g607600	Similar to riboflavin biosynthesis protein RibF	LOC_Os03g58710	riboflavin biosynthesis protein-related, putative, expressed	2.89389	7.27362	8.57657	6.8764
MSTRG.9901	8.38741	-14.8775	4.76e-05	0.00105592	AT1G27070	5'-AMP-activated protein kinase-related			LOC_Os03g48170	5-AMP-activated protein kinase-related, putative, expressed	3.95039	8.28594	3.49289	1.85311
MSTRG.9903	6.3087	9.23983	0.00215838	0.0186153	AT5G62680	Major facilitator superfamily protein			LOC_Os03g48180	peptide transporter PTR2, putative, expressed	0	6.90018	2.33333	6.88377
MSTRG.9923	7.4662	9.47363	0.000326392	0.00425474			Cre03.g160200	Prolyl 4-hydroxylase 12			2.36966	3.50192	4.02207	7.907
MSTRG.9925	9.48986	9.43777	1.52e-06	7.51e-05	AT4G31080	Protein of unknown function (DUF2296)			LOC_Os02g41990	expressed protein	1.5569	8.65852	8.88177	10.3817
MSTRG.9946	8.66278	-16.8124	3.27e-05	0.000817619					LOC_Os01g03660	MYB family transcription factor, putative, expressed	5.36537	0	0	0
MSTRG.9951	8.5909	-13.3579	2.64e-05	0.000697738	AT5G19855	Chaperonin-like RbcX protein			LOC_Os03g59320	expressed protein	3.65643	10.2578	6.91671	3.19763
MSTRG.9955	10.3748	-6.63016	4.73e-05	0.00105314	AT5G16710	dehydroascorbate reductase 1	Cre10.g456750	dehydroascorbate reductase	LOC_Os06g12630	glutathione S-transferase, N-terminal domain containing protein, expressed	9.84423	9.86613	10.4047	4.44018
MSTRG.9958	6.26139	-12.7615	0.000363242	0.00460796	AT5G13070	MSF1-like family protein			LOC_Os02g48670	slowmo homolog, putative, expressed	2.95935	8.08426	2.33333	2.0353
MSTRG.9959	7.81226	-8.02493	0.000456999	0.00548484	AT3G08505	zinc finger (CCCH-type/C3HC4-type RING finger) family protein	Cre06.g278136	(1 of 1) K15687 - E3 ubiquitin-protein ligase makorin [EC:6.3.2.19] (MKRN)	LOC_Os06g21390	Zinc finger C-x8-C-x5-C-x3-H type domain containing protein, expressed	5.57002	5.56072	4.80256	5.38951
MSTRG.9959	8.33998	8.18176	0.00214156	0.0185114	AT3G08505	zinc finger (CCCH-type/C3HC4-type RING finger) family protein	Cre06.g278136	(1 of 1) K15687 - E3 ubiquitin-protein ligase makorin [EC:6.3.2.19] (MKRN)	LOC_Os06g21390	Zinc finger C-x8-C-x5-C-x3-H type domain containing protein, expressed	2.70345	8.15111	3.63758	7.23627
MSTRG.9962	9.10252	-16.9486	1.75e-05	0.000520894	AT3G08010	RNA binding	Cre17.g702500	conserved chloroplast PsaB RNA binding protein	LOC_Os02g39740	psaB translation factor, putative, expressed	5.47463	9.86139	0	0
MSTRG.9966	9.20468	-22.5062	1.81e-10	5.17e-08							4.88421	6.17287	5.7321	0
MSTRG.9971	9.06284	-7.37834	0.00260508	0.021501	AT3G12650				LOC_Os02g48680	expressed protein	7.57222	8.75392	3.73533	1.97315
MSTRG.9972	9.31092	-7.33059	0.00531736	0.0371563	AT2G42320	nucleolar protein gar2-related			LOC_Os08g39490	expressed protein	5.55627	9.72019	6.09839	2.03119
MSTRG.9972	8.35413	-10.6492	0.00162623	0.0148173	AT2G42320	nucleolar protein gar2-related			LOC_Os08g39490	expressed protein	5.00465	8.05955	3.50349	3.66923
MSTRG.9975	9.56508	-14.8831	0.000105033	0.0018396	AT5G12950	Putative glycosyl hydrolase of unknown function (DUF1680)	Cre03.g163150	(1 of 2) K09955 - hypothetical protein (K09955)	LOC_Os02g10190	DUF1680 domain containing protein, putative, expressed	4.19531	8.73008	0	2.54237
MSTRG.9978	7.53394	-16.2478	4.03e-08	3.81e-06	AT4G15030	(1 of 1) PTHR11567 - ACID PHOSPHATASE-RELATED	Cre07.g336250	(1 of 1) K13121 - protein FRA10AC1 (FRA10AC1)	LOC_Os11g42000	FRA10AC1, putative, expressed	5.12738	6.20385	5.84392	0
MSTRG.9980	8.38034	-16.3568	5.31e-05	0.00112957	AT5G26880	AGAMOUS-like 26	Cre10.g417650	(1 of 1) 2.1.1.207 - tRNA (cytidine(34)-2'-O)-methyltransferase / tRNA methyltransferase L	LOC_Os08g39600	RNA methyltransferase, TrmH family protein, putative, expressed	3.67724	1.72392	2.36017	0
MSTRG.9986	8.37584	-9.03611	0.00394767	0.0296052	AT3G23890	topoisomerase II	Cre01.g009250	DNA topoisomerase II	LOC_Os02g47150	DNA topoisomerase 2, putative, expressed	3.52777	7.06291	5.52361	1.86083
MSTRG.10000	8.28229	-15.4836	2.97e-05	0.000764206					LOC_Os12g41900	SET domain containing protein, expressed	4.46625	9.92093	4.56982	1.51024
MSTRG.10019	9.19812	-17.0176	4.23e-06	0.00017085	AT3G11210	SGNH hydrolase-type esterase superfamily protein			LOC_Os11g48070	GDSL-like lipase/acylhydrolase, putative, expressed	6.80352	9.18234	0	0
MSTRG.10019	7.16803	-21.35	8.82e-08	7.04e-06	AT3G11210	SGNH hydrolase-type esterase superfamily protein			LOC_Os11g48070	GDSL-like lipase/acylhydrolase, putative, expressed	3.85728	1.11122	0	0
MSTRG.10022	6.76311	-8.81383	0.000118871	0.00202618	AT3G51860	cation exchanger 3			LOC_Os01g37690	sodium/calcium exchanger protein, putative, expressed	6.51664	7.53708	0	0
MSTRG.10024	7.71067	-8.86395	1.63e-05	0.000492754	AT5G58770	Undecaprenyl pyrophosphate synthetase family protein	Cre17.g738250	(1 of 1) 2.5.1.31 - Ditrans,polycis-undecaprenyl-diphosphate synthase ((2E,6E)-farnesyl- diphosphate specific) / UPP synthetase	LOC_Os01g63830	dehydrodolichyl diphosphate synthase, putative, expressed	5.58781	6.41981	9.11902	3.83555
MSTRG.10036	7.71606	8.02669	0.0016411	0.0149383							2.60506	8.35193	4.51498	6.95675
MSTRG.10051	6.73556	6.19235	0.00732722	0.0474701	AT3G54140	peptide transporter 1	Cre04.g224700	Nitrate transporter NRT1 family	LOC_Os01g04950	peptide transporter PTR2, putative, expressed	0.50423	7.09549	2.43276	5.82636
MSTRG.10057	8.67797	-8.29668	0.000777224	0.00828141	AT2G27100	C2H2 zinc-finger protein SERRATE (SE)	Cre13.g575900	predicted protein	LOC_Os06g48530	ZOS6-09 - C2H2 zinc finger protein, expressed	6.0578	7.15301	4.88953	1.99581
MSTRG.10062	9.41658	-8.54734	0.00125049	0.0119814	AT2G38040	acetyl Co-enzyme a carboxylase carboxyltransferase alpha subunit					5.99898	10.6255	8.5044	5.24531
MSTRG.10068	10.0978	-17.9515	3.74e-10	8.84e-08	AT2G29560	cytosolic enolase			LOC_Os03g15950	enolase, putative, expressed	7.27544	9.2022	4.40617	2.93683
MSTRG.10082	9.48898	-4.25073	0.0016643	0.0151074	AT3G54020	Arabidopsis Inositol phosphorylceramide synthase 1	Cre06.g249800	(1 of 1) PTHR21290//PTHR21290:SF1 - SPHINGOMYELIN SYNTHETASE // PHOSPHATIDYLINOSITOL:CERAMIDE INOSITOLPHOSPHOTRANSFERASE 1-RELATED	LOC_Os01g63060	phosphatidic acid phosphatase-related, putative, expressed	8.71406	10.1592	6.91409	5.05937
MSTRG.10106	10.4515	-6.74805	0.000119974	0.00203664	AT2G37770	NAD(P)-linked oxidoreductase superfamily protein	Cre09.g394658	Low-CO2-induced aldose reductase	LOC_Os01g62860	oxidoreductase, aldo/keto reductase family protein, putative, expressed	9.41964	9.77439	9.39555	4.9968
MSTRG.10111	8.31983	14.2238	1.21e-07	9.25e-06	AT5G59210	myosin heavy chain-related	Cre01.g043400		LOC_Os03g16120	myosin heavy chain-related, putative, expressed	1.61906	8.51198	9.65201	6.89707
MSTRG.10122	17.3979	7.23713	1.59e-08	1.76e-06							9.6382	0	13.162	18.5203
MSTRG.10124	12.0349	-3.81215	0.00140728	0.013182	AT2G29210	splicing factor PWI domain-containing protein	Cre16.g678050	serine/arginine repetitive matrix protein			11.8122	10.1156	10.4292	8.93933
MSTRG.10125	10.674	-6.83654	7.86e-06	0.000279874	AT5G59250	Major facilitator superfamily protein					10.4708	10.9242	6.74811	4.96072
MSTRG.10127	13.8719	4.54824	0.00052213	0.00610023	AT2G39730	rubisco activase	Cre04.g229300	rubisco activase	LOC_Os11g47970	AAA-type ATPase family protein, putative, expressed	10.4891	15.272	10.7825	12.8574
MSTRG.10137	10.2915	-9.67914	0.00299791	0.0240167	AT3G09350	Fes1A	Cre09.g397512	(1 of 1) K09562 - hsp70-interacting protein (HSPBP1)	LOC_Os03g60780	armadillo/beta-catenin-like repeat containing protein, expressed	5.74305	8.21028	9.594	6.22132
MSTRG.10146	8.99441	-16.0199	5.02e-11	1.87e-08							7.38722	7.57132	4.36386	3.40931
MSTRG.10151	6.34682	-13.3839	0.000231889	0.00331263	AT1G69510	cAMP-regulated phosphoprotein 19-related protein	Cre06.g307200	(1 of 1) PTHR10358 - ENDOSULFINE	LOC_Os01g14690	Lg106, putative, expressed	2.63755	6.72461	6.34776	0
MSTRG.10156	9.80086	8.9546	3.68e-05	0.00088719	AT1G07540	TRF-like 2			LOC_Os03g16700	initiator-binding protein, putative, expressed	1.5067	10.0647	3.14222	10.179
MSTRG.10161	10.8921	-5.21387	0.00321346	0.025397	AT2G28950	expansin A6	Cre16.g686700	(1 of 11) PTHR31867//PTHR31867:SF1 - FAMILY NOT NAMED // EXPANSIN-A1-RELATED	LOC_Os03g60720	expansin precursor, putative, expressed	10.0805	8.64178	10.7833	6.99511
MSTRG.10186	6.90104	-15.1956	0.000173754	0.00268404	AT5G57230	Thioredoxin superfamily protein			LOC_Os06g28740	expressed protein	2.81184	6.24745	0	0
MSTRG.10190	10.6183	-15.7255	8.45e-07	4.58e-05	AT4G31580	serine/arginine-rich 22	Cre09.g408200	Serine/arginine-rich pre-mRNA splicing factor	LOC_Os06g08840	RNA recognition motif containing protein, expressed	5.0817	9.02533	10.7419	3.52579
MSTRG.10196	9.89818	-9.72781	0.00328263	0.0257858	AT3G52150	RNA-binding (RRM/RBD/RNP motifs) family protein	Cre01.g032300	G-strand telomere binding protein	LOC_Os09g10760	RNA recognition motif containing protein, putative, expressed	5.72604	9.03173	6.92939	3.45388
MSTRG.10198	5.85302	-15.2339	0.000167311	0.00260948	AT2G44480	beta glucosidase 17	Cre07.g320850	(1 of 2) 3.2.1.21 - Beta-glucosidase / Gentobiase	LOC_Os04g39880	Os4bglu12 - beta-glucosidase, exo-beta-glucanase, expressed	2.63102	6.09269	0	0
MSTRG.10200	6.23574	-15.8743	8.78e-05	0.00160849	AT2G44480	beta glucosidase 17	Cre07.g320850	(1 of 2) 3.2.1.21 - Beta-glucosidase / Gentobiase	LOC_Os04g39880	Os4bglu12 - beta-glucosidase, exo-beta-glucanase, expressed	2.75634	6.82007	1.84874	0
MSTRG.10203	10.5867	8.37243	0.00754835	0.0485939	AT2G42200	squamosa promoter binding protein-like 9			LOC_Os08g39890	OsSPL14 - SBP-box gene family member, expressed	2.66773	7.30522	2.96604	7.76446
MSTRG.10212	8.31601	-13.848	5.06e-06	0.00019839	AT3G55290	NAD(P)-binding Rossmann-fold superfamily protein					3.32475	5.345	9.30641	0
MSTRG.10217	7.69503	-15.9834	7.84e-05	0.00149341	AT1G69680	Mog1/PsbP/DUF1795-like photosystem II reaction center PsbP family protein	Cre05.g244850	Ran-interacting protein	LOC_Os04g38610	RAN guanine nucleotide release factor, putative, expressed	3.39984	6.88996	0	0
MSTRG.10220	7.36625	6.84051	0.00051539	0.00603605	AT2G32850	Protein kinase superfamily protein	Cre06.g268150	NimA-related protein kinase	LOC_Os02g37880	cyclin G-associated kinase, putative, expressed	1.37205	8.88067	6.33735	7.42311
MSTRG.10231	10.5382	-4.31543	0.00513005	0.0362415	AT2G33620	AT hook motif DNA-binding family protein			LOC_Os09g31470	AT hook motif domain containing protein, expressed	10.2756	9.21423	7.43711	6.93339
MSTRG.10253	11.0208	-4.4707	0.000247885	0.00347452	AT2G42520	P-loop containing nucleoside triphosphate hydrolases superfamily protein	Cre10.g427700	DEAD box ATP-dependent RNA helicase	LOC_Os03g59050	DEAD-box ATP-dependent RNA helicase, putative, expressed	11.2242	11.4519	7.03836	7.27103
MSTRG.10256	8.24396	-13.7189	0.00032336	0.00422659	AT5G20110	Dynein light chain type 1 family protein					1.82372	6.83911	10.391	0
MSTRG.10262	5.12288	-12.9149	0.00131175	0.0124742							2.52828	2.84897	0	0
MSTRG.10263	5.51129	-12.6738	0.00161325	0.0147268							2.67731	1.07762	0	0
MSTRG.10266	9.63004	-5.1061	0.00667442	0.0441414	AT2G07360	SH3 domain-containing protein	Cre08.g384864	(1 of 1) PF00018 - SH3 domain (SH3_1)	LOC_Os03g15900	SH3 domain containing protein, expressed	8.27241	9.28418	9.12589	5.82524
MSTRG.10304	10.7228	-7.14793	5.56e-05	0.00116737	AT5G65950	(1 of 1) PTHR14374 - FOIE GRAS	Cre17.g729700	Conserved in the Green Lineage	LOC_Os02g48380	expressed protein	9.01392	9.10126	7.87803	4.91166
MSTRG.10305	9.12071	-6.19503	0.000387298	0.0048371	AT1G76450	Photosystem II reaction center PsbP family protein	Cre10.g446350	Conserved in the Green Lineage and Diatoms	LOC_Os08g40160	thylakoid lumen protein, chloroplast precursor, putative, expressed	8.25881	9.88791	5.71601	3.83979
MSTRG.10306	8.36199	-7.93207	0.000791171	0.00840229	AT3G52420	outer envelope membrane protein 7					5.90804	8.62469	8.14299	5.60978
MSTRG.10323	8.91986	-16.2367	1.36e-06	6.88e-05	AT1G76630	Tetratricopeptide repeat (TPR)-like superfamily protein					4.43695	8.72151	4.05498	1.24086
MSTRG.10326	7.16255	10.0328	0.00111416	0.0110058	AT3G56010						1.46671	6.20851	4.84589	5.94136
MSTRG.10336	6.71276	-6.82005	0.00111644	0.0110227	AT5G15770	glucose-6-phosphate acetyltransferase 1	Cre12.g560200	Glucosamine 6-phosphate N-acetyltransferase	LOC_Os02g48650	acetyltransferase, GNAT family, putative, expressed	5.07787	7.03279	5.69432	1.50934
MSTRG.10340	10.5208	-9.1254	0.00506628	0.0359116	AT5G19350	RNA-binding (RRM/RBD/RNP motifs) family protein	Cre16.g652900	(1 of 16) KOG0131 - Splicing factor 3b, subunit 4	LOC_Os03g07800	RNA recognition motif containing protein, putative, expressed	7.83161	8.70081	5.86651	0
MSTRG.10341	8.35711	6.61989	0.000598833	0.00678362	AT1G28240	Protein of unknown function (DUF616)			LOC_Os01g19870	hydrolase, acting on carbon-nitrogen, putative, expressed	2.47012	9.1565	3.54441	7.89834
MSTRG.10345	9.26453	-8.72902	0.00133349	0.0126251	AT1G17070	GC-rich sequence DNA-binding factor-like protein with Tuftelin interacting domain	Cre07.g325713	(1 of 1) K13103 - tuftelin-interacting protein 11 (TFIP11)	LOC_Os12g42140	G-patch domain containing protein, putative, expressed	4.2802	9.72766	8.36582	4.19494
MSTRG.10348	9.44342	-16.0394	3.66e-08	3.49e-06	AT1G72320	pumilio 23	Cre16.g649600	Puf protein	LOC_Os10g25110	pumilio-family RNA binding repeat containing protein, expressed	4.21967	1.79201	6.51081	0.888006
MSTRG.10355	8.0157	-15.4187	0.000139201	0.00228321	AT3G63530	RING/U-box superfamily protein	Cre10.g442750	(1 of 1) K19045 - E3 ubiquitin-protein ligase BIG BROTHER and related proteins [EC:6.3.2.19] (BB)	LOC_Os03g07790	zinc finger, C3HC4 type domain containing protein, expressed	3.12535	7.10953	0	0
MSTRG.10357	7.5055	-22.2466	2.2e-14	2.84e-11							4.89851	8.24986	4.75086	0
MSTRG.10368	11.0711	-11.8953	8.06e-07	4.42e-05	AT3G63520	carotenoid cleavage dioxygenase 1	Cre03.g149650	related to carotenoid 9,10-9',10' cleavage dioxygenase	LOC_Os12g44310	carotenoid cleavage dioxygenase, putative, expressed	7.71593	12.3314	4.54292	4.24688
MSTRG.10380	6.94555	-14.3371	7.39e-09	9.3e-07	AT5G35730	EXS (ERD1/XPR1/SYG1) family protein	Cre01.g026400	ERD1 homolog	LOC_Os12g40340	EXS family protein, putative, expressed	4.19947	7.55384	7.52697	1.92973
MSTRG.10384	5.93702	-13.5305	0.000847607	0.00885598	AT5G16160				LOC_Os01g49490	expressed protein	1.91328	3.7759	0	0
MSTRG.10395	8.62115	-16.6073	4.07e-05	0.000951578	AT1G30240	(1 of 1) PF08167 - rRNA processing/ribosome biogenesis (RIX1)			LOC_Os05g22990	expressed protein	5.21543	8.21841	1.16596	0
MSTRG.10406	9.52084	4.158	0.000521428	0.00609571	AT4G33150	lysine-ketoglutarate reductase/saccharopine dehydrogenase bifunctional enzyme			LOC_Os02g54254	saccharopine dehydrogenase, putative, expressed	5.60784	5.63904	4.48861	10.7115
MSTRG.10414	10.0754	18.2906	2.61e-06	0.000116717	AT1G67050	(1 of 1) PTHR31722:SF10 - F1O19.11 PROTEIN					1.6688	0	5.52682	10.9956
MSTRG.10415	8.35103	-16.8266	3.22e-05	0.000810442			Cre12.g525400	Protein tyrosine kinase			3.65954	6.55538	0	0
MSTRG.10419	9.01776	-11.2303	0.000119359	0.00202844	AT1G44820	Peptidase M20/M25/M40 family protein	Cre06.g271700	Metallopeptidase M20 family protein	LOC_Os06g10770	peptidase, putative, expressed	6.23637	8.755	4.08363	1.47997
MSTRG.10428	8.32975	-6.61297	0.00596009	0.0405634	AT1G55460	DNA/RNA-binding protein Kin17, conserved region	Cre16.g654350	Splicing factor-like protein	LOC_Os03g37330	KIN, antigenic determinant of recA protein, putative, expressed	6.46734	8.4678	7.79254	2.97134
MSTRG.10438	7.42992	-14.2206	0.00030109	0.00401309	AT2G02500	Nucleotide-diphospho-sugar transferases superfamily protein	Cre16.g679669	4-diphosphocytidyl-2C-methyl-D-erythritol synthase, chloroplast precursor	LOC_Os01g66360	2-C-methyl-D-erythritol 4-phosphate cytidylyltransferase, putative, expressed	3.59876	2.48256	0	2.01261
MSTRG.10453	8.21583	-8.63308	2.49e-07	1.68e-05	AT1G71250	GDSL-like Lipase/Acylhydrolase superfamily protein	Cre16.g680300	(1 of 5) 2.3.1.43 - Phosphatidylcholine--sterol O-acyltransferase / Phospholipid--cholesterol acyltransferase			8.48029	2.09153	7.8975	1.58283
MSTRG.10474	5.27116	-14.5125	0.000336379	0.0043527							2.98345	3.38532	0	0
MSTRG.10477	8.78166	-16.2993	4.65e-08	4.29e-06					LOC_Os01g66200	expressed protein	5.73716	4.28152	6.7889	2.35549
MSTRG.10478	9.37693	16.8332	3.04e-08	3e-06	AT5G47030	ATPase, F1 complex, delta/epsilon subunit	Cre11.g467707	Mitochondrial F1F0 ATP synthase, delta subunit	LOC_Os07g31300	ATP synthase delta chain, mitochondrial precursor, putative, expressed	1.68878	7.856	3.6882	9.60983
MSTRG.10486	11.0735	4.46895	0.00025433	0.00355712	AT3G11730	Ras-related small GTP-binding family protein			LOC_Os05g01490	ras-related protein, putative, expressed	9.32096	9.39614	5.77231	11.6452
MSTRG.10495	11.2735	4.00551	0.00530837	0.0371488	AT5G28840	GDP-D-mannose 3',5'-epimerase	Cre01.g019250	GDP-D-mannose 3',5'-epimerase	LOC_Os10g28200	NAD dependent epimerase/dehydratase family protein, putative, expressed	8.75584	12.4503	9.05882	11.0431
MSTRG.10500	10.2417	-8.96376	0.000145037	0.0023478	AT1G33970	P-loop containing nucleoside triphosphate hydrolases superfamily protein			LOC_Os02g35130	AIG1, putative, expressed	8.58166	5.0409	8.19799	6.73631
MSTRG.10506	7.79711	8.64531	0.000633666	0.00707071	AT1G72030	Acyl-CoA N-acyltransferases (NAT) superfamily protein	Cre06.g269100	N-acetyltransferase	LOC_Os07g16130	acetyltransferase, GNAT family, putative, expressed	2.05133	8.802	3.74085	7.16803
MSTRG.10509	9.31625	-6.24526	0.0025795	0.0213172	AT5G19980	golgi nucleotide sugar transporter 4	Cre06.g305900	Putative GDP-fucose transporter, conserved in the plant lineage and diatoms	LOC_Os09g14520	integral membrane protein, putative, expressed	7.18038	7.9942	8.90485	3.71406
MSTRG.10510	8.56718	-6.25108	1.72e-08	1.88e-06							8.98123	9.21831	6.76796	2.93082
MSTRG.10521	6.6505	-15.2304	0.000150082	0.00240707	AT1G13820	alpha/beta-Hydrolases superfamily protein	Cre03.g152800	alpha/beta hydrolase			3.97166	5.31647	2.08058	0
MSTRG.10525	9.19594	11.0497	7.27e-05	0.00142658	AT5G20900	jasmonate-zim-domain protein 12					2.08032	8.10602	5.04438	9.88043
MSTRG.10539	9.70677	4.1459	0.00289422	0.0233503	AT3G19900	(1 of 1) PF11267 - Domain of unknown function (DUF3067) (DUF3067)					5.80524	9.63727	7.33405	11.0832
MSTRG.10545	6.69407	-19.8982	6.23e-07	3.59e-05	AT5G58020	(1 of 1) PTHR12775 - PROTEIN C20ORF43 HOMOLOG	Cre03.g150650	(1 of 1) KOG3113 - Uncharacterized conserved protein	LOC_Os06g08490	X0001, putative, expressed	3.13204	8.65354	0	0
MSTRG.10547	9.73943	9.05931	0.000108018	0.00187575	AT1G74250	DNAJ heat shock N-terminal domain-containing protein	Cre05.g240650	DnaJ-like protein	LOC_Os12g31840	ZOS12-05 - C2H2 zinc finger protein, expressed	3.86261	9.13069	7.72365	8.78397
MSTRG.10548	10.3345	5.27952	0.00631159	0.0422905	AT3G59980	Nucleic acid-binding, OB-fold-like protein	Cre01.g046652	(1 of 3) K01866 - tyrosyl-tRNA synthetase (YARS, tyrS)	LOC_Os04g23820	methionyl-tRNA synthetase, putative, expressed	5.19326	7.14457	8.88196	10.9551
MSTRG.10551	11.9204	-19.5195	2e-09	3.16e-07	AT4G02280	sucrose synthase 3			LOC_Os03g22120	sucrose synthase, putative, expressed	8.48568	12.1703	6.69673	0
MSTRG.10551	11.9535	9.10042	0.000363713	0.00460868	AT4G02280	sucrose synthase 3			LOC_Os03g22120	sucrose synthase, putative, expressed	6.16983	3.75745	5.05707	11.55
MSTRG.10569	6.4156	-15.6858	0.000106364	0.00185385	AT4G14210	phytoene desaturase 3	Cre12.g509650	phytoene desaturase	LOC_Os03g08570	amine oxidase, flavin-containing, domain containing protein, expressed	3.6316	1.53441	0	0
MSTRG.10573	8.01245	-13.9666	0.000494643	0.00584252	AT3G14090	exocyst subunit exo70 family protein D3	Cre10.g421250	Component of the Exocyst Complex	LOC_Os09g26820	exo70 exocyst complex subunit, putative, expressed	3.25786	9.00766	3.98466	0
MSTRG.10578	8.74831	10.5113	0.000157433	0.0024956	AT5G39210	chlororespiratory reduction 7					1.92967	9.03517	4.50413	8.81133
MSTRG.10579	6.58956	-16.5185	3.25e-06	0.000138142	AT3G29390	RS2-interacting KH protein			LOC_Os03g11520	expressed protein	4.30821	5.89991	0	1.04387
MSTRG.10579	10.9323	-5.82238	0.000165787	0.00259408	AT3G29390	RS2-interacting KH protein			LOC_Os03g11520	expressed protein	9.11287	8.83314	10.3896	5.94206
MSTRG.10585	6.90618	-15.5143	0.000126572	0.00211912	AT4G33270	Transducin family protein / WD-40 repeat family protein			LOC_Os02g47180	WD repeat-containing protein, putative, expressed	2.70022	1.91165	5.55037	0
MSTRG.10588	10.8143	7.67728	0.00156213	0.0143276	AT1G13750	Purple acid phosphatases superfamily protein	Cre11.g468500	Metallophosphoesterase/metallo-dependent phosphatase	LOC_Os12g38750	nucleotide pyrophosphatase/phosphodiesterase, putative, expressed	4.03173	9.70209	8.65875	8.45859
MSTRG.10595	6.27827	8.5054	0.00190801	0.016869	AT1G18600	RHOMBOID-like protein 12			LOC_Os01g55740	OsRhmbd4 - Putative Rhomboid homologue, expressed	0.372662	4.69409	4.11749	7.21803
MSTRG.10596	9.62668	12.2821	0.000234745	0.00334602	AT1G13700	6-phosphogluconolactonase 1	Cre01.g034400	6-phosphogluconolactonase	LOC_Os07g41280	6-phosphogluconolactonase, putative, expressed	0.537477	2.64896	0	11.3796
MSTRG.10623	6.44171	-9.87884	0.00337567	0.0263139							4.24122	3.98586	0.978394	1.26706
MSTRG.10626	6.50728	-12.2699	0.000182628	0.00277902							2.74345	7.06529	4.06629	2.0353
MSTRG.10631	8.95397	-5.57583	0.000628583	0.00702613	AT5G47630	mitochondrial acyl carrier protein 3			LOC_Os03g39860	acyl carrier protein, putative, expressed	8.00255	6.96236	9.6002	4.58849
MSTRG.10635	6.91613	6.46553	0.00597713	0.0406399	AT4G16380	Heavy metal transport/detoxification superfamily protein			LOC_Os03g54050	anther-specific proline-rich protein APG precursor, putative, expressed	1.49633	7.82006	2.59805	7.67482
MSTRG.10653	8.42569	7.38875	0.00649454	0.0431285	AT2G04900	(1 of 1) KOG3472 - Predicted small membrane protein	Cre12.g543050	(1 of 1) KOG3472 - Predicted small membrane protein			4.69447	8.44601	4.29574	7.88088
MSTRG.10664	6.1752	-15.2746	0.000160748	0.00253159	AT4G26190	Haloacid dehalogenase-like hydrolase (HAD) superfamily protein			LOC_Os07g01850	NLI interacting factor-like phosphatase, putative, expressed	2.69755	5.0914	0	0
MSTRG.10664	5.52525	-15.0686	0.000196828	0.00294653	AT4G26190	Haloacid dehalogenase-like hydrolase (HAD) superfamily protein			LOC_Os07g01850	NLI interacting factor-like phosphatase, putative, expressed	2.65867	5.24396	0	0
MSTRG.10672	6.54309	-15.5347	0.000123906	0.0020853	AT4G18100	Ribosomal protein L32e	Cre06.g289550	Cytosolic 80S ribosomal protein L32	LOC_Os09g32532	60S ribosomal protein L32, putative, expressed	4.18946	0	0	0
MSTRG.10674	6.76898	-15.6529	0.000109958	0.00190179					LOC_Os01g09730	expressed protein	3.15147	0	0	0
MSTRG.10685	9.14862	-7.95867	0.00338192	0.026352	AT3G49600	ubiquitin-specific protease 26	Cre01.g030450	(1 of 4) KOG1872 - Ubiquitin-specific protease			4.49795	5.78652	5.00676	5.4288
MSTRG.10687	8.47083	-9.21959	0.000652039	0.00723784	AT4G21070	breast cancer susceptibility1	Cre07.g334650	(1 of 1) K10695 - E3 ubiquitin-protein ligase RNF1/2 [EC:6.3.2.19] (RNF1_2)	LOC_Os05g43610	ATBARD1/BARD1, putative, expressed	4.90858	6.27362	6.09282	3.38108
MSTRG.10690	7.35579	12.7344	0.000415203	0.00506638					LOC_Os12g38480	expressed protein	1.81306	0.455773	4.5517	5.80876
MSTRG.10693	11.2084	-4.78507	0.00274981	0.0224944	AT5G60970	TEOSINTE BRANCHED 1, cycloidea and PCF transcription factor 5			LOC_Os05g43760	TCP family transcription factor, putative, expressed	10.0448	10.6845	4.42989	7.11777
MSTRG.10699	7.5859	6.62964	0.00483609	0.0347477	AT3G29230	Tetratricopeptide repeat (TPR)-like superfamily protein			LOC_Os12g38880	tetratricopeptide-like helical, putative, expressed	0.647606	10.0859	2.21797	5.75206
MSTRG.10702	10.3935	-7.71693	2.23e-06	0.00010282	AT2G03390	uvrB/uvrC motif-containing protein	Cre02.g113700	(1 of 1) PF02151//PF08755 - UvrB/uvrC motif (UVR) // Hemimethylated DNA-binding protein YccV like (YccV-like)	LOC_Os01g55880	hemimethylated DNA binding domain containing protein, expressed	10.3988	9.69516	5.44422	4.65446
MSTRG.10709	10.3129	-7.47778	3.58e-06	0.000149523	AT2G03440	nodulin-related protein 1			LOC_Os10g18340	expressed protein	9.74597	10.8207	9.43601	3.6168
MSTRG.10710	7.03216	-6.84279	0.000279293	0.00380196							6.69733	5.14967	6.11177	1.99329
MSTRG.10718	8.79681	-17.35	9.47e-06	0.000325349	AT5G07810	SNF2 domain-containing protein / helicase domain-containing protein / HNH endonuclease domain-containing protein			LOC_Os07g40730	SNF2 domain-containing protein, putative, expressed	4.86308	6.72688	3.35177	1.28847
MSTRG.10719	6.53085	-9.74774	0.00273634	0.022403	AT3G29280				LOC_Os03g15190	expressed protein	3.40394	6.33116	4.17092	0.572359
MSTRG.10726	6.54262	5.79042	0.000841392	0.00881482	AT1G02000	UDP-D-glucuronate 4-epimerase 2	Cre06.g278143	UDP-D-glucuronate 4-epimerase	LOC_Os03g14540	UDP-glucuronate 4-epimerase, putative, expressed	1.33069	7.51202	6.67665	7.27441
MSTRG.10737	6.81448	-9.12157	6.1e-07	3.53e-05			Cre07.g357200	Similar to UDP-Glucose Dehydrogenase			7.14185	1.86552	4.06145	0
MSTRG.10766	9.44211	8.49442	0.00123434	0.0118819	AT1G67040	(1 of 4) PTHR21726:SF29 - F1O19.10 PROTEIN					3.30925	5.92513	6.42942	8.78738
MSTRG.10769	8.68034	-8.03968	0.0011918	0.0115721	AT5G38260	Protein kinase superfamily protein			LOC_Os01g49580	Protein kinase domain containing protein, expressed	4.30024	5.72947	7.72267	0
MSTRG.10780	9.07654	-19.1509	6.27e-07	3.6e-05	AT2G26210	Ankyrin repeat family protein			LOC_Os07g42640	FYVE zinc finger family protein, expressed	5.16079	4.35203	5.54115	0.614398
MSTRG.10789	8.30776	-17.4731	3.52e-07	2.22e-05	AT1G77420	alpha/beta-Hydrolases superfamily protein	Cre12.g504350	(1 of 1) 2.3.1.22 - 2-acylglycerol O-acyltransferase / Monoglyceride acyltransferase	LOC_Os01g49380	lipase, putative, expressed	5.03407	6.19466	6.73252	1.72723
MSTRG.10792	9.94465	-19.0904	5.55e-12	3.59e-09	AT5G16120	alpha/beta-Hydrolases superfamily protein	Cre12.g504350	(1 of 1) 2.3.1.22 - 2-acylglycerol O-acyltransferase / Monoglyceride acyltransferase	LOC_Os10g04620	OsPOP20 - Putative Prolyl Oligopeptidase homologue, expressed	6.63177	8.82517	9.72512	1.62703
MSTRG.10794	7.75376	-11.4665	0.00112538	0.0110997							2.4754	9.81282	2.59805	2.15854
MSTRG.10802	10.3336	-4.12362	0.000224819	0.00324271	AT1G68560	alpha-xylosidase 1	Cre03.g194700	Alpha glucosidase	LOC_Os01g03950	glycosyl hydrolase, family 31, putative, expressed	7.92567	7.47203	11.4865	5.11993
MSTRG.10805	8.36668	5.90112	7.12e-07	3.98e-05	AT1G13360	(1 of 1) PTHR34539:SF1 - GENOMIC DNA, CHROMOSOME 3, P1 CLONE: MPE11			LOC_Os01g04010	expressed protein	2.59427	8.95924	8.24357	9.06981
MSTRG.10837	10.5178	6.05438	8.51e-05	0.00157857	AT1G06530	Tropomyosin-related					5.46806	10.0405	5.36815	10.0338
MSTRG.10841	12.0103	-7.31696	3.11e-07	1.99e-05	AT1G02520	P-glycoprotein 11	Cre17.g725150	(1 of 2) K05658 - ATP-binding cassette, subfamily B (MDR/TAP), member 1 (ABCB1)	LOC_Os01g18670	MDR-like ABC transporter, putative, expressed	10.5596	12.9961	9.43672	3.30417
MSTRG.10846	5.35516	-13.4711	0.000884135	0.0091586	AT4G19880	Glutathione S-transferase family protein	Cre12.g538100	Glutathione S-transferase	LOC_Os02g21460	uncharacterized protein yqjG, putative, expressed	1.91593	3.62865	0	0
MSTRG.10850	7.77915	7.1733	0.00250988	0.0208934	AT1G68370	Chaperone DnaJ-domain superfamily protein			LOC_Os01g32870	heat shock protein DnaJ, putative, expressed	1.98126	2.79999	4.74007	9.2625
MSTRG.10852	7.45741	8.15596	0.00695087	0.0456425	AT5G55090	mitogen-activated protein kinase kinase kinase 15			LOC_Os02g21700	STE_MEKK_ste11_MAP3K.8 - STE kinases include homologs to sterile 7, sterile 11 and sterile 20 from yeast, expressed	1.72499	9.252	2.59805	6.58425
MSTRG.10860	5.57241	-20.9352	1.55e-07	1.14e-05							3.63733	3.33182	0	0
MSTRG.10879	11.2816	8.24236	8.09e-05	0.00152502	AT1G11930	Predicted pyridoxal phosphate-dependent enzyme, YBL036C type	Cre01.g010848	(1 of 1) K06997 - uncharacterized protein (K06997)	LOC_Os05g05740	proline synthetase co-transcribed bacterial homolog protein, putative, expressed	7.53731	10.469	9.60747	11.0539
MSTRG.10882	7.31504	-7.06966	0.00617116	0.0416376	AT2G44580	zinc ion binding	Cre16.g684155	(1 of 1) K11271 - sister chromatid cohesion protein DCC1 (DSCC1, DCC1)	LOC_Os05g02810	protein binding protein, putative, expressed	3.13373	5.92104	4.35077	2.66324
MSTRG.10885	6.37082	-15.6628	1.55e-05	0.00047456	AT1G17680	tetratricopeptide repeat (TPR)-containing protein	Cre10.g464950	(1 of 1) K15201 - general transcription factor 3C polypeptide 3 (transcription factor C subunit 4) (GTP3C3, TFC4)	LOC_Os11g16540	tetratricopeptide repeat domain containing protein, expressed	3.55829	1.65014	7.25322	0
MSTRG.10893	11.9127	-4.15297	0.000204206	0.003015	AT3G52380	chloroplast RNA-binding protein 33	Cre01.g032300	G-strand telomere binding protein	LOC_Os07g06450	RNA recognition motif containing protein, putative, expressed	12.2925	9.98477	9.78912	8.71873
MSTRG.10894	6.68081	-12.2206	8.58e-05	0.00158282							2.65259	8.08981	3.84174	1.85311
MSTRG.10898	8.04825	14.4409	3.87e-06	0.000158637	AT1G12930	ARM repeat superfamily protein			LOC_Os11g34120	exportin 1, putative, expressed	1.93055	1.13603	3.51394	6.2278
MSTRG.10899	6.83456	-14.1626	0.000470931	0.0056146	AT5G51070	Clp ATPase	Cre10.g465550	ClpD chaperone, Hsp100 family	LOC_Os02g32520	ERD1 protein, chloroplast precursor, putative, expressed	2.18488	4.29504	0	0
MSTRG.10900	8.78613	-16.7465	2.08e-05	0.000588922	AT5G47900	Protein of unknown function (DUF1624)			LOC_Os02g32504	heparan-alpha-glucosaminide N-acetyltransferase, putative, expressed	5.31251	0	3.08814	2.23589
MSTRG.10906	7.17589	8.03154	8.52e-05	0.00157857	AT3G26630	Tetratricopeptide repeat (TPR)-like superfamily protein					0.528587	7.59057	3.95504	7.59739
MSTRG.10920	7.86833	-9.13825	0.000410242	0.00502009	AT3G11590				LOC_Os04g31400	expressed protein	4.95816	5.94153	6.75582	3.57439
MSTRG.10922	5.87661	8.14596	3.94e-05	0.000932845					LOC_Os01g70500	expressed protein	0.484738	4.35048	1.80798	7.41069
MSTRG.10930	10.7778	-4.88991	1e-05	0.000339125					LOC_Os05g01210	expressed protein	11.1654	9.78805	10.4022	6.51955
MSTRG.10947	12.1237	-4.82966	0.000163401	0.00256502	AT1G11680	CYTOCHROME P450 51G1	Cre02.g092350	Cytochrome P450, CYP51 superfamily	LOC_Os11g32240	cytochrome P450 51, putative, expressed	11.8919	12.5402	10.4415	7.7176
MSTRG.10949	10.3621	-4.53212	2.6e-06	0.000116717	AT5G51010	Rubredoxin-like superfamily protein	Cre24.g755197	Putative rubredoxin-like protein	LOC_Os11g32500	rubredoxin family protein, putative, expressed	10.5171	10.9924	9.28323	5.98191
MSTRG.10954	8.0996	-16.772	3.41e-05	0.000841042	AT1G01630	Sec14p-like phosphatidylinositol transfer family protein	Cre01.g055465	(1 of 10) PTHR10174 - RETINALDEHYDE BINDING PROTEIN-RELATED	LOC_Os03g63370	CRAL/TRIO domain containing protein, expressed	5.09742	1.62478	0	0
MSTRG.10961	9.20038	6.60181	0.00481065	0.0346163	AT3G03490	peroxin 19-1			LOC_Os02g44220	peroxisomal biogenesis factor 19, putative, expressed	5.12509	8.46458	8.37634	8.55599
MSTRG.10964	10.8335	-9.11624	0.000171248	0.00265168	AT5G13980	Glycosyl hydrolase family 38 protein			LOC_Os11g32260	lysosomal alpha-mannosidase precursor, putative, expressed	7.86787	9.87977	10.159	2.9749
MSTRG.10967	11.7421	-6.65571	0.000622601	0.00698749	AT3G26744	basic helix-loop-helix (bHLH) DNA-binding superfamily protein			LOC_Os11g32100	inducer of CBF expression 1, putative, expressed	10.9016	8.39803	11.2454	6.79763
MSTRG.10972	9.26298	-16.841	9.94e-08	7.79e-06	AT3G26740	CCR-like			LOC_Os01g01340	light-induced protein 1-like, putative, expressed	5.3427	9.24631	7.91114	0
MSTRG.10974	10.8452	-5.02207	0.00385483	0.0290553	AT5G13300	ARF GTPase-activating protein	Cre03.g154150	(1 of 1) K12489 - Arf-GAP with coiled-coil, ANK repeat and PH domain-containing protein (ACAP)	LOC_Os09g33600	ARF GTPase-activating domain-containing protein, putative, expressed	9.93475	10.1215	9.77604	6.91702
MSTRG.10975	13.0624	5.87017	0.00152469	0.0140307	AT5G50920	CLPC homologue 1			LOC_Os04g32560	ATP-dependent Clp protease ATP-binding subunit clpA homolog CD4B,chloroplast precursor, putative, expressed	8.80896	12.1314	11.5292	13.9046
MSTRG.10985	7.19582	-15.791	9.56e-05	0.0017075	AT5G13220	jasmonate-zim-domain protein 10					3.09164	4.32675	4.63273	0
MSTRG.10999	7.78717	-8.85014	0.000623114	0.0069892							6.22586	1.1969	4.00794	1.41891
MSTRG.11002	9.41966	-9.70732	6.12e-06	0.000227276	AT1G54610	Protein kinase superfamily protein					7.5472	9.17816	6.70576	4.86056
MSTRG.11006	8.0645	-14.4674	0.000352059	0.00451638	AT5G50850	Transketolase family protein	Cre16.g677026	Pyruvate dehydrogenase E1 beta subunit	LOC_Os08g42410	transketolase, putative, expressed	2.57868	0	0	0
MSTRG.11010	11.7141	-4.69745	0.00263871	0.0217231	AT3G02040	senescence-related gene 3	Cre03.g203600	Glycerophosphoryl diester phosphodiesterase, probably a phospholipase C	LOC_Os02g31030	glycerophosphoryl diester phosphodiesterase family protein, putative, expressed	10.8737	11.398	11.7654	7.87958
MSTRG.11014	8.90323	-15.8636	2.74e-05	0.000718701	AT3G26935	DHHC-type zinc finger family protein			LOC_Os09g33450	zinc finger DHHC domain-containing protein, putative, expressed	4.80632	10.3563	4.70908	1.849
MSTRG.11021	8.04084	-9.27191	0.00692996	0.0455444	AT5G51140	Pseudouridine synthase family protein	Cre17.g702400	RNA pseudouridine synthase	LOC_Os02g30840	RNA pseudouridine synthase, putative, expressed	4.49938	6.41684	3.57365	4.12022
MSTRG.11039	10.1686	-6.24718	0.000945433	0.00966437	AT3G27010	TEOSINTE BRANCHED 1, cycloidea, PCF (TCP)-domain family protein 20			LOC_Os01g69980	TCP family transcription factor, putative, expressed	8.4369	8.90218	4.70036	2.99449
MSTRG.11039	4.91245	-5.04358	0.00564589	0.0388411	AT3G27010	TEOSINTE BRANCHED 1, cycloidea, PCF (TCP)-domain family protein 20			LOC_Os01g69980	TCP family transcription factor, putative, expressed	3.92475	1.46849	1.09054	1.50668
MSTRG.11056	11.1207	-3.87964	0.00186071	0.0165262	AT3G01930	Major facilitator superfamily protein	Cre01.g039950	Major facilitator superfamily transporter	LOC_Os08g42010	nodulin, putative, expressed	11.4165	10.5596	7.37438	7.69557
MSTRG.11073	11.0267	-9.31317	2.25e-07	1.56e-05	AT5G50570	Squamosa promoter-binding protein-like (SBP domain) transcription factor family protein			LOC_Os08g41940	OsSPL16 - SBP-box gene family member, expressed	11.0657	7.54989	5.66458	3.80786
MSTRG.11077	7.08189	-14.7731	3.85e-05	0.000920254	AT1G27990				LOC_Os04g31710	expressed protein	3.36591	2.54767	4.40617	0.894938
MSTRG.11079	8.14621	-16.524	4.45e-05	0.00101069	AT1G11780	oxidoreductase, 2OG-Fe(II) oxygenase family protein	Cre06.g278198	(1 of 1) 1.14.11.33//4.2.99.18 - DNA oxidative demethylase / Alkylated DNA repair protein // DNA-(apurinic or apyrimidinic site) lyase / Phage-T4 UV endonuclease			3.57214	6.68754	0	0
MSTRG.11097	9.73019	-7.96201	5.15e-06	0.000200356	AT1G12050	fumarylacetoacetase, putative	Cre17.g732802	(1 of 1) 3.7.1.2 - Fumarylacetoacetase / Fumarylacetoacetate hydrolase	LOC_Os02g10310	fumarylacetoacetase, putative, expressed	9.82077	8.86764	3.54441	3.68166
MSTRG.11097	10.0828	-5.29846	0.000601603	0.00680614	AT1G12050	fumarylacetoacetase, putative	Cre17.g732802	(1 of 1) 3.7.1.2 - Fumarylacetoacetase / Fumarylacetoacetate hydrolase	LOC_Os02g10310	fumarylacetoacetase, putative, expressed	9.70171	5.19868	10.7582	5.78939
MSTRG.11100	10.5961	-4.54862	0.00102681	0.0102634	AT1G04950	TATA BOX ASSOCIATED FACTOR II 59	Cre07.g349950	(1 of 1) K03131 - transcription initiation factor TFIID subunit 6 (TAF6)	LOC_Os01g32750	TATA binding protein-associated factor, putative, expressed	10.0296	8.18379	10.4501	6.34278
MSTRG.11126	7.9781	-5.398	0.0071329	0.0465537	AT1G05060				LOC_Os06g13220	expressed protein	8.04605	0	3.08814	4.158
MSTRG.11131	13.0308	4.4293	3.56e-05	0.000871671					LOC_Os03g59380	LTPL28 - Protease inhibitor/seed storage/LTP family protein precursor, expressed	8.04904	7.76159	9.30809	13.5591
MSTRG.11132	8.57955	6.9064	0.00596363	0.0405634	AT2G32900	centromere/kinetochore protein, putative (ZW10)	Cre07.g326300	(1 of 1) PTHR12205:SF0 - CENTROMERE/KINETOCHORE PROTEIN ZW10 HOMOLOG			3.25354	9.02848	7.67899	6.36305
MSTRG.11136	8.20425	-16.4118	5.01e-05	0.00109596	AT4G21220	Trimeric LpxA-like enzymes superfamily protein			LOC_Os07g04200	bacterial transferase hexapeptide domain containing protein, expressed	3.91396	0	5.87234	0
MSTRG.11140	9.62612	-14.3208	1.76e-05	0.000520894	AT4G12290	Copper amine oxidase family protein			LOC_Os04g20164	amine oxidase precursor, putative, expressed	3.95758	10.4816	3.08814	2.45222
MSTRG.11149	5.97922	-7.23524	0.00236168	0.0198818	AT5G62030	diphthamide synthesis DPH2 family protein	Cre09.g408500	(1 of 1) K07561 - 2-(3-amino-3-carboxypropyl)histidine synthase [EC:2.5.1.108] (dph2, DPH1)	LOC_Os02g57050	diphthamide biosynthesis protein, putative, expressed	3.78128	0.724729	5.02319	4.01885
MSTRG.11151	11.0155	-4.94312	2.34e-07	1.62e-05	AT2G05160	CCCH-type zinc fingerfamily protein with RNA-binding domain			LOC_Os08g03310	zinc finger family protein, putative, expressed	10.8429	11.2412	11.8758	6.12979
MSTRG.11158	7.75805	8.66882	0.0022601	0.019278	AT2G05120	Nucleoporin, Nup133/Nup155-like			LOC_Os03g12450	nucleoporin, putative, expressed	2.88596	0	6.50024	7.59735
MSTRG.11161	9.99945	4.96152	0.00307119	0.0245106							4.51004	9.5905	5.51125	9.78466
MSTRG.11167	7.65086	-13.676	0.000742991	0.00799582	AT5G55570				LOC_Os01g55670	expressed protein	1.98554	8.97036	2.66836	0
MSTRG.11182	10.5598	3.61171	0.00343806	0.0266928	AT4G22310	Uncharacterised protein family (UPF0041)	Cre10.g433400	(1 of 1) PTHR14154:SF2 - MITOCHONDRIAL PYRUVATE CARRIER 2	LOC_Os07g26700	UPF0041 domain containing protein, putative, expressed	8.99203	10.6878	9.34802	10.628
MSTRG.11183	10.7139	-5.05532	0.00486324	0.0348652	AT3G20290	EPS15 homology domain 1	Cre06.g260950	(1 of 1) K12483 - EH domain-containing protein 1 (EHD1)	LOC_Os06g47330	dynamin family protein, putative, expressed	7.0115	9.36038	6.28519	4.11752
MSTRG.11188	10.4749	-3.32857	0.0041423	0.0308143	AT2G05790	O-Glycosyl hydrolases family 17 protein			LOC_Os02g53200	glucan endo-1,3-beta-glucosidase precursor, putative, expressed	9.9843	11.5248	8.33569	6.18479
MSTRG.11189	10.3488	-10.486	2.77e-07	1.81e-05	AT1G05010	ethylene-forming enzyme			LOC_Os09g27750	1-aminocyclopropane-1-carboxylate oxidase 1, putative, expressed	8.71295	9.171	7.13521	1.58283
MSTRG.11190	9.09097	5.47745	0.00169137	0.0153316	AT2G04550	indole-3-butyric acid response 5	Cre03.g193350	Dual-specificity protein phosphatase	LOC_Os06g20340	dual specificity protein phosphatase, putative, expressed	4.00983	8.94963	7.03006	9.09227
MSTRG.11197	6.66132	4.59605	0.000338253	0.0043682	AT4G22360	SWIB complex BAF60b domain-containing protein	Cre02.g118250	SWIB domain-containing protein	LOC_Os08g39310	SWIB/MDM2 domain containing protein, expressed	2.06119	5.81784	7.98858	7.10679
MSTRG.11197	7.80535	-16.1205	6.8e-05	0.00136418	AT4G22360	SWIB complex BAF60b domain-containing protein	Cre02.g118250	SWIB domain-containing protein	LOC_Os08g39310	SWIB/MDM2 domain containing protein, expressed	3.33047	8.00347	3.97377	0
MSTRG.11197	7.22971	-14.0982	0.000437931	0.00530197	AT4G22360	SWIB complex BAF60b domain-containing protein	Cre02.g118250	SWIB domain-containing protein	LOC_Os08g39310	SWIB/MDM2 domain containing protein, expressed	3.01924	0	0	0
MSTRG.11201	6.93748	-21.4454	7.71e-08	6.35e-06	AT5G20850	RAS associated with diabetes protein 51	Cre14.g622850	DNA recombination protein	LOC_Os11g40150	DNA repair protein Rad51, putative, expressed	3.93722	6.18577	3.15938	0
MSTRG.11217	9.85036	-10.3806	0.000320573	0.00419866	AT1G53800	(1 of 2) PF07460 - NUMOD3 motif (2 copies) (NUMOD3)			LOC_Os10g12354	endonuclease, putative, expressed	5.30606	9.82034	5.71078	3.74885
MSTRG.11225	7.01337	6.99028	0.00325667	0.0256443	AT5G60190	Cysteine proteinases superfamily protein	Cre01.g055050	(1 of 1) K08597 - sentrin-specific protease 8 [EC:3.4.22.68] (SENP8, NEDP1, DEN1)	LOC_Os11g01180	ulp1 protease family protein, putative, expressed	2.74943	7.21118	5.03538	6.33004
MSTRG.11230	8.29015	-5.05567	0.00276448	0.0225894	AT2G18400	ribosomal protein L6 family protein			LOC_Os03g51510	ribosomal protein L6, putative, expressed	7.59436	6.37387	8.87931	4.22103
MSTRG.11238	8.72175	-10.1005	0.000359183	0.00458349	AT4G15440	hydroperoxide lyase 1			LOC_Os02g02000	cytochrome P450, putative, expressed	6.75716	6.63142	0.86245	1.62703
MSTRG.11240	10.3876	-6.85742	0.00440306	0.032222	AT2G32590	(1 of 1) PF05786 - Condensin complex subunit 2 (Cnd2)	Cre13.g589300	Condensin complex component	LOC_Os01g34870	expressed protein	8.04021	4.56926	6.01651	1.99329
MSTRG.11241	10.4838	-9.06948	0.00173464	0.0156214	AT1G48605	Flavoprotein	Cre10.g423450	CoA biosynthesis protein	LOC_Os06g09910	phosphopantothenoylcysteine decarboxylase, putative, expressed	7.78395	6.91483	9.53029	0
MSTRG.11242	9.6233	-10.1411	0.000350602	0.00450664	AT4G04350	tRNA synthetase class I (I, L, M and V) family protein	Cre13.g578451	Leucyl-tRNA synthetase	LOC_Os01g03020	tRNA synthetase class I, putative, expressed	5.55505	10.7997	4.74888	4.95252
MSTRG.11257	10.5705	-17.4955	3.36e-09	4.85e-07							5.91032	5.70429	7.4192	1.34895
MSTRG.11265	9.58801	-8.14375	0.000227995	0.00327633	AT3G01100	hypothetical protein 1	Cre08.g360500	ERD4-related membrane protein	LOC_Os12g39320	DUF221 domain containing protein, expressed	6.2713	7.70152	4.34982	5.92324
MSTRG.11266	8.61484	-7.95243	0.00475672	0.0343303	AT3G01100	hypothetical protein 1	Cre08.g360500	ERD4-related membrane protein	LOC_Os12g39320	DUF221 domain containing protein, expressed	6.32764	7.63735	1.31468	0
MSTRG.11276	8.30746	14.0709	6.33e-05	0.00129584	AT3G55400	methionyl-tRNA synthetase / methionine--tRNA ligase / MetRS (cpMetRS)	Cre12.g487100	Methionyl-tRNA synthetase	LOC_Os03g11120	methionyl-tRNA synthetase, putative, expressed	1.85844	8.76153	3.6882	7.19493
MSTRG.11280	7.46566	16.3313	2.48e-05	0.000670988	AT1G74360	Leucine-rich repeat protein kinase family protein	Cre03.g154250	Mitogen-Activated Protein Kinase Kinase Kinase	LOC_Os07g40630	BRASSINOSTEROID INSENSITIVE 1 precursor, putative, expressed	0.805998	5.315	0	6.02911
MSTRG.11284	8.51573	5.37264	0.000158548	0.00250944	AT1G13940	Plant protein of unknown function (DUF863)			LOC_Os12g38870	expressed protein	1.75544	9.80821	10.0295	7.14984
MSTRG.11294	7.70353	-9.59309	0.00224289	0.0191989			Cre01.g003850	Cytochrome P450, CYP197 superfamily			4.39818	7.31814	1.67682	1.90713
MSTRG.11309	6.65928	9.74627	0.00102409	0.010252	AT3G29290	Pentatricopeptide repeat (PPR) superfamily protein			LOC_Os03g11310	PPR repeat domain containing protein, putative, expressed	0	7.05189	3.51394	7.37908
MSTRG.11311	8.82065	5.94173	0.000479136	0.00568686	AT5G15470	galacturonosyltransferase 14			LOC_Os12g38930	glycosyl transferase 8 domain containing protein, putative, expressed	2.37682	8.75325	10.0289	7.70178
MSTRG.11319	11.3984	3.57229	0.00522361	0.0366933	AT3G29320	Glycosyl transferase, family 35					7.76932	9.84658	8.2057	12.6627
MSTRG.11322	10.8444	-9.18826	0.00142757	0.0133463	AT3G29360	UDP-glucose 6-dehydrogenase family protein	Cre07.g357200	Similar to UDP-Glucose Dehydrogenase	LOC_Os03g55070	UDP-glucose 6-dehydrogenase, putative, expressed	5.88122	10.2487	6.04738	2.88386
MSTRG.11330	7.9501	-4.83028	0.00246699	0.0206181	AT3G29370						6.71658	8.28435	7.6406	2.5391
MSTRG.11348	8.17316	8.30077	0.000431188	0.00523999	AT1G26460	Tetratricopeptide repeat (TPR)-like superfamily protein			LOC_Os07g40800	PPR repeat domain containing protein, putative, expressed	2.87753	9.4957	6.46882	7.50982
MSTRG.11357	9.89717	4.33384	0.00739163	0.0477915	AT1G13820	alpha/beta-Hydrolases superfamily protein	Cre03.g152800	alpha/beta hydrolase			4.60362	6.36655	7.1247	10.7466
MSTRG.11364	6.23681	11.3352	0.000993762	0.0099897	AT2G21710	Mitochondrial transcription termination factor family protein			LOC_Os07g04230	mTERF domain containing protein, expressed	1.55723	6.69169	2.56014	4.16576
MSTRG.11366	11.049	4.57337	0.00491215	0.0351249	AT3G51510		Cre16.g679300	Conserved in the Green Lineage	LOC_Os05g41190	expressed protein	7.32711	10.5638	3.8211	10.7841
MSTRG.11377	8.25651	6.896	0.000947137	0.00967158	AT1G74160	(1 of 8) PF14309//PF14383 - Domain of unknown function (DUF4378) (DUF4378) // DUF761-associated sequence motif (VARLMGL)			LOC_Os07g01860	expressed protein	3.60511	9.18102	6.67471	6.86545
MSTRG.11386	12.5497	-2.69863	0.00596379	0.0405634	AT3G01120	Pyridoxal phosphate (PLP)-dependent transferases superfamily protein	Cre03.g144627	Cystathionine gamma-synthase	LOC_Os03g25940	cystathionine gamma-synthase, putative, expressed	12.8923	12.7455	10.6247	9.98082
MSTRG.11388	7.57459	-6.54936	0.00570409	0.0391406					LOC_Os08g09840	WRKY117, expressed	4.59817	3.33398	6.12671	1.65057
MSTRG.11410	7.5236	9.19349	4.94e-07	2.97e-05	AT3G02290	RING/U-box superfamily protein			LOC_Os01g70160	zinc finger, C3HC4 type domain containing protein, expressed	1.02876	6.77573	5.42957	9.06622
MSTRG.11427	6.51759	6.83077	0.0021267	0.0184241							1.1344	2.71225	2.15254	7.67515
MSTRG.11428	11.1076	-7.40034	0.000138996	0.00228178			Cre08.g378150	Glucose-6-phosphate dehydrogenase			9.65419	10.8336	6.45488	5.08842
MSTRG.11438	8.57231	-15.1077	0.000164601	0.00257968	AT3G07740	homolog of yeast ADA2 2A	Cre02.g089150	(1 of 1) K11314 - transcriptional adapter 2-alpha (TADA2A, ADA2)	LOC_Os03g53960	transcriptional adaptor, putative, expressed	3.10159	4.21594	5.6327	0
MSTRG.11450	9.92774	-5.84581	0.00277543	0.0226273	AT5G35750	histidine kinase 2			LOC_Os10g21810	histidine kinase, putative, expressed	8.14273	9.37062	6.05433	4.3568
MSTRG.11453	11.9162	-4.29717	0.000225165	0.00324529	AT5G48160	Protein of unknown function (DUF1423)			LOC_Os12g32980	potyvirus VPg interacting protein, putative, expressed	12.2817	11.2395	9.87977	8.58753
MSTRG.11461	9.01245	-15.1317	0.000160382	0.00252994							3.68234	4.43965	0	0
MSTRG.11462	8.85398	8.51942	0.00459565	0.0333917	AT3G07760	Sterile alpha motif (SAM) domain-containing protein			LOC_Os12g32992	expressed protein	3.20122	9.38559	3.88021	8.92456
MSTRG.11463	8.62216	-7.77778	0.00303778	0.024296	AT2G05160	CCCH-type zinc fingerfamily protein with RNA-binding domain			LOC_Os08g03310	zinc finger family protein, putative, expressed	5.21883	8.46336	7.72936	1.37062
MSTRG.11477	7.11461	7.38931	0.00285196	0.0230766	AT2G04660	anaphase-promoting complex/cyclosome 2	Cre10.g460532	Anaphase promoting complex subunit 2	LOC_Os04g40830	cullin family domain containing protein, putative, expressed	2.2357	8.18438	3.99004	6.09526
MSTRG.11480	7.06285	8.60809	0.000191652	0.0028936	AT2G43130	P-loop containing nucleoside triphosphate hydrolases superfamily protein			LOC_Os08g41340	ras-related protein, putative, expressed	2.5002	8.12993	6.27934	7.43309
MSTRG.11490	6.68523	-10.0965	0.00290574	0.0233944	AT5G66180	S-adenosyl-L-methionine-dependent methyltransferases superfamily protein			LOC_Os02g21510	NOL1/NOP2/sun family protein, putative, expressed	4.34663	4.38835	0.978394	1.53414
MSTRG.11500	11.216	4.15971	0.00115276	0.0113006	AT4G16490	ARM repeat superfamily protein					7.1478	10.8651	10.2384	11.5815
MSTRG.11505	10.4878	-10.1555	0.000123385	0.00208015	AT5G54830	DOMON domain-containing protein / dopamine beta-monooxygenase N-terminal domain-containing protein			LOC_Os09g38520	DOMON domain containing protein, expressed	5.16278	9.25665	2.66836	4.12511
MSTRG.11523	9.57034	-8.34144	0.000478537	0.00568686	AT4G32680				LOC_Os02g44132	expressed protein	7.83956	7.15695	10.109	1.94791
MSTRG.11536	8.40348	-16.5908	4.14e-05	0.000960357	AT5G49970	pyridoxin (pyrodoxamine) 5'-phosphate oxidase	Cre08.g378200	Pyridoxamine 5'-phosphate oxidase	LOC_Os10g23120	pyridoxamine 5'-phosphate oxidase family protein, putative, expressed	3.69008	0	0	0
MSTRG.11536	7.84875	-15.0189	0.000206646	0.00303483	AT5G49970	pyridoxin (pyrodoxamine) 5'-phosphate oxidase	Cre08.g378200	Pyridoxamine 5'-phosphate oxidase	LOC_Os10g23120	pyridoxamine 5'-phosphate oxidase family protein, putative, expressed	3.36555	8.70549	0	0
MSTRG.11536	5.72452	-14.4597	0.000353593	0.00453005	AT5G49970	pyridoxin (pyrodoxamine) 5'-phosphate oxidase	Cre08.g378200	Pyridoxamine 5'-phosphate oxidase	LOC_Os10g23120	pyridoxamine 5'-phosphate oxidase family protein, putative, expressed	2.5164	3.32278	0	0
MSTRG.11540	9.37659	-6.08213	0.00020613	0.00302956	AT1G58120	(1 of 1) 2.4.1.16 - Chitin synthase / Chitin-UDP acetyl-glucosaminyl transferase					8.21246	9.78522	3.2308	3.94401
MSTRG.11542	8.23282	4.94544	0.00472981	0.034187	AT2G16860	GCIP-interacting family protein			LOC_Os06g49740	pre-mRNA-splicing factor syf2, putative, expressed	2.23737	9.11492	4.90235	8.07366
MSTRG.11548	8.91161	-16.8468	1.84e-07	1.32e-05	AT2G38695						5.20484	8.65743	3.7355	2.16712
MSTRG.11550	10.8057	-8.55028	7.57e-05	0.00146281	AT5G21930	P-type ATPase of Arabidopsis 2	Cre10.g422201	Heavy metal transporting ATPase	LOC_Os03g08070	copper-transporting ATPase PAA1, putative, expressed	8.2109	11.6996	5.91147	6.33146
MSTRG.11553	10.2111	-10.2762	0.000287033	0.00387194	AT1G54130	RELA/SPOT homolog 3	Cre03.g159800	(1 of 1) PTHR21262//PTHR21262:SF0 - GUANOSINE-3',5'-BIS DIPHOSPHATE 3'-PYROPHOSPHOHYDROLASE // GUANOSINE-3',5'-BIS(DIPHOSPHATE) 3'-PYROPHOSPHOHYDROLASE MESH1	LOC_Os08g35620	HD domain containing protein, putative, expressed	5.51806	11.4237	5.04525	4.44921
MSTRG.11558	9.77617	-6.73	0.00329989	0.025852	AT2G02955	maternal effect embryo arrest 12			LOC_Os05g28460	MEE12, putative, expressed	7.57794	9.65302	6.24408	4.35462
MSTRG.11566	10.874	4.57788	8.56e-06	0.000296515	AT1G30450	cation-chloride co-transporter 1			LOC_Os08g23440	amino acid permease family protein, putative, expressed	4.44614	9.29654	10.5869	9.42756
MSTRG.11568	10.7751	-9.73305	9.97e-08	7.79e-06							10.8434	7.98276	9.38812	2.83845
MSTRG.11572	7.79551	7.83726	0.00742035	0.0479132	AT3G19220	protein disulfide isomerases			LOC_Os09g28480	expressed protein	2.72009	7.49635	8.22299	7.83436
MSTRG.11587	10.8793	-4.74377	0.00140195	0.013149	AT3G50370	(1 of 1) KOG4538 - Predicted coiled-coil protein					9.4651	12.4584	7.82397	5.38673
MSTRG.11596	9.71686	-6.63171	0.00105029	0.0104656	AT5G13010	RNA helicase family protein	Cre24.g755347	(1 of 1) K12815 - pre-mRNA-splicing factor ATP-dependent RNA helicase DHX38/PRP16 (DHX38, PRP16)	LOC_Os07g32430	pre-mRNA-splicing factor ATP-dependent RNA helicase PRP16, putative, expressed	8.01369	9.57252	6.11775	4.39659
MSTRG.11604	5.73724	5.7013	0.00779238	0.0497024							1.08648	7.52061	2.81898	6.33113
MSTRG.11625	9.74095	12.555	1.18e-05	0.000382736	AT5G64950	Mitochondrial transcription termination factor family protein			LOC_Os04g54510	mTERF family protein, expressed	1.99148	4.46709	4.42402	9.99484
MSTRG.11628	10.6479	-4.72793	0.00280464	0.0227889	AT5G65810				LOC_Os01g05070	expressed protein	9.05917	9.00876	10.5424	6.02987
MSTRG.11634	6.11758	-15.3431	0.000150092	0.00240707	AT1G22440	Zinc-binding alcohol dehydrogenase family protein			LOC_Os07g42924	dehydrogenase, putative, expressed	3.88033	5.42022	0	0
MSTRG.11643	7.56116	-22.5821	1.52e-08	1.72e-06	AT5G10320		Cre17.g719050		LOC_Os04g37810	expressed protein	4.50867	5.87317	3.14222	0
MSTRG.11655	9.7957	-7.01855	1.03e-05	0.000346136	AT3G26070	Plastid-lipid associated protein PAP / fibrillin family protein	Cre03.g188650	Plastid lipid associated protein	LOC_Os03g49720	PAP fibrillin family domain containing protein, expressed	9.31442	9.99734	3.41395	3.91814
MSTRG.11663	10.359	-7.48899	0.00314978	0.0249854	AT1G68140	Protein of unknown function (DUF1644)			LOC_Os02g53110	expressed protein	5.44957	10.1006	8.43093	6.36696
MSTRG.11669	8.38588	-7.71156	0.00313259	0.0249103	AT1G26370	RNA helicase family protein	Cre07.g329150	DEAH-box helicase, possible nuclear pre-mRNA splicing factor, N-terminal	LOC_Os06g09280	ATP-dependent RNA helicase, putative, expressed	5.87931	7.88468	2.96604	1.26706
MSTRG.11670	7.58788	-9.57402	0.00429022	0.0316473							3.72758	4.49436	5.74606	1.77181
MSTRG.11675	10.7986	4.15161	1.02e-05	0.000342044	AT1G78190	Trm112p-like protein	Cre12.g512550	(1 of 1) K15448 - multifunctional methyltransferase subunit TRM112 (TRM112, TRMT112)	LOC_Os07g43020	TRM112, putative, expressed	8.78637	8.61723	9.63554	12.0069
MSTRG.11678	9.06237	-22.915	1.6e-09	2.69e-07	AT4G08920	cryptochrome 1			LOC_Os04g37920	FAD binding domain of DNA photolyase domain containing protein, expressed	4.5427	7.17791	6.32851	0
MSTRG.11690	9.78754	-8.26038	0.000150013	0.00240707	AT1G78240	S-adenosyl-L-methionine-dependent methyltransferases superfamily protein			LOC_Os02g51860	dehydration response related protein, putative, expressed	7.03505	9.63533	10.4854	2.42131
MSTRG.11696	11.0999	-6.06472	0.00355556	0.0273312					LOC_Os02g52010	phosphate-induced protein 1 conserved region domain containing protein, expressed	6.00041	13.215	8.2182	2.87099
MSTRG.11704	10.2451	-7.60946	0.000324159	0.00423418	AT1G74800	Galactosyltransferase family protein			LOC_Os03g58920	galactosyltransferase family protein, putative, expressed	7.0011	9.80354	8.97465	5.89146
MSTRG.11708	10.7268	8.96562	4.09e-05	0.000953614	AT1G78170	(1 of 1) PTHR14791//PTHR14791:SF28 - BOMB/KIRA PROTEINS			LOC_Os03g09120	expressed protein	6.25777	8.16314	10.2292	11.2239
MSTRG.11709	8.94151	-10.3792	0.000144371	0.00234292	AT1G34580	Major facilitator superfamily protein			LOC_Os04g38220	transporter family protein, putative, expressed	6.67201	6.15667	5.19461	1.7395
MSTRG.11723	6.77797	-13.9024	0.000597439	0.00677841	AT1G68020	UDP-Glycosyltransferase / trehalose-phosphatase family protein	Cre06.g278221	Trehalose-6-phosphate synthase/phosphatase	LOC_Os09g23350	trehalose synthase, putative, expressed	2.17991	0	0	0
MSTRG.11731	5.72529	-8.93619	0.00725376	0.0471486							2.26395	4.05555	2.57657	0.614398
MSTRG.11735	9.74283	-4.30466	0.000676177	0.00743103	AT1G48440	B-cell receptor-associated 31-like			LOC_Os03g13750	erwinia induced protein 2, putative, expressed	9.93423	8.98328	9.02946	6.28918
MSTRG.11737	11.5201	-6.09255	5.47e-05	0.00115376	AT1G66150	transmembrane kinase 1	Cre12.g504250	(1 of 55) 2.7.12.1 - Dual-specificity kinase	LOC_Os03g50810	receptor protein kinase TMK1 precursor, putative, expressed	10.9122	12.3211	10.4603	5.71371
MSTRG.11744	7.69918	-13.5578	7.05e-06	0.000253249	AT1G14720	xyloglucan endotransglucosylase/hydrolase 28			LOC_Os03g13570	glycosyl hydrolases family 16, putative, expressed	3.76475	8.16754	2.70111	1.7395
MSTRG.11745	10.8563	-3.52539	0.00278213	0.022663	AT1G14710	hydroxyproline-rich glycoprotein family protein			LOC_Os03g13560	hydroxyproline-rich glycoprotein family protein, putative, expressed	10.349	11.0034	8.91176	7.5988
MSTRG.11746	7.04478	-14.4114	0.000308131	0.00407985	AT5G16560	Homeodomain-like superfamily protein			LOC_Os09g23200	KANADI1, putative, expressed	2.16079	5.99547	8.45888	0
MSTRG.11754	8.79224	-9.6322	4.58e-05	0.00102792	AT1G66080	(1 of 1) PTHR12925:SF0 - PROTEIN HIKESHI	Cre16.g691215	(1 of 1) PTHR12925:SF0 - PROTEIN HIKESHI	LOC_Os03g13450	expressed protein	6.99416	5.93288	4.38478	5.08954
MSTRG.11761	10.128	-10.3754	3.82e-06	0.000156622	AT1G73360	homeodomain GLABROUS 11			LOC_Os06g10600	homeobox and START domains containing protein, putative, expressed	6.43625	10.0368	9.73065	3.04467
MSTRG.11762	7.88982	-14.433	1.46e-06	7.24e-05	AT2G01940	C2H2-like zinc finger protein			LOC_Os09g27650	ZOS9-14 - C2H2 zinc finger protein, expressed	3.69697	5.98439	4.23764	0
MSTRG.11766	7.81544	3.39402	0.00535325	0.0373014							4.68909	1.51989	8.36526	9.02798
MSTRG.11770	7.88725	4.19357	0.00248207	0.0207242							3.36315	7.06296	5.76429	7.99874
MSTRG.11777	9.24846	-7.57141	2.41e-06	0.000110112	AT3G18500	DNAse I-like superfamily protein	Cre11.g467680	(1 of 2) K18729 - protein angel (ANGEL)	LOC_Os06g15410	angel, putative, expressed	6.78888	8.95741	4.93244	1.70485
MSTRG.11780	10.9352	-10.3309	0.00767166	0.0491428	AT3G25805		Cre02.g088500	(1 of 1) 5.3.3.1 - Steroid Delta-isomerase / Steroid isomerase	LOC_Os04g38850	expressed protein	6.15345	8.89091	0	5.89704
MSTRG.11780	7.2399	-5.98094	0.00133205	0.0126177	AT3G25805		Cre02.g088500	(1 of 1) 5.3.3.1 - Steroid Delta-isomerase / Steroid isomerase	LOC_Os04g38850	expressed protein	6.89337	4.62305	3.82845	2.74238
MSTRG.11781	7.52665	-7.68564	0.00434468	0.0319694			Cre01.g003850	Cytochrome P450, CYP197 superfamily	LOC_Os01g72260	cytochrome P450, putative, expressed	3.06645	6.99399	3.54379	1.06433
MSTRG.11782	6.87658	-14.7053	0.000280159	0.00381107	AT1G55170				LOC_Os12g09089	protein kinase PKN/PRK1, effector, putative, expressed	3.21203	7.34208	0	0
MSTRG.11783	10.1555	-5.21643	0.00181671	0.0162098	AT1G25440	B-box type zinc finger protein with CCT domain			LOC_Os06g15330	CCT/B-box zinc finger protein, putative, expressed	9.00699	9.43429	9.35499	2.42261
MSTRG.11796	5.82447	-13.4762	0.000872655	0.00905906			Cre12.g523832		LOC_Os01g47620	expressed protein	2.26642	0	0	0
MSTRG.11800	9.95271	-6.33437	0.00350005	0.0270245	AT3G50560	NAD(P)-binding Rossmann-fold superfamily protein			LOC_Os08g37130	oxidoreductase, short chain dehydrogenase/reductase family domain containing protein, expressed	8.75692	8.05639	9.74901	5.25834
MSTRG.11802	6.99814	8.14351	0.000503888	0.00593002	AT3G50520	Phosphoglycerate mutase family protein	Cre10.g460300	Phosphoglycerate mutase	LOC_Os08g37140	phosphoglycerate mutase, putative, expressed	1.0835	6.19893	3.82171	8.14218
MSTRG.11805	6.64175	-13.3606	0.000989663	0.00995884	AT2G15790	peptidyl-prolyl cis-trans isomerase / cyclophilin-40 (CYP40) / rotamase	Cre01.g047700	Cyclophilin	LOC_Os06g11320	peptidyl-prolyl cis-trans isomerase CYP40, putative, expressed	1.9262	6.93156	3.00908	0
MSTRG.11813	10.3843	-3.24132	0.00755345	0.0486106	AT4G36960	RNA-binding (RRM/RBD/RNP motifs) family protein			LOC_Os01g71770	RNA recognition motif containing protein, putative, expressed	9.37572	8.93799	8.57116	7.67082
MSTRG.11814	9.00805	-8.37176	0.002801	0.0227784	AT4G34030	3-methylcrotonyl-CoA carboxylase	Cre03.g181200	(1 of 1) K01969 - 3-methylcrotonyl-CoA carboxylase beta subunit (E6.4.1.4B)	LOC_Os08g32850	methylcrotonoyl-CoA carboxylase beta chain, mitochondrial precursor, putative, expressed	3.9911	9.62364	2.81898	3.91843
MSTRG.11819	10.0045	-8.35038	0.000279255	0.00380196	AT5G67030	zeaxanthin epoxidase (ZEP) (ABA1)	Cre02.g082550	Zeaxanthin epoxidase	LOC_Os04g37619	zeaxanthin epoxidase, chloroplast precursor, putative, expressed	6.32204	11.9555	7.6616	1.58283
MSTRG.11823	7.16369	-6.43045	0.0036957	0.028119	AT5G42900	cold regulated gene 27			LOC_Os03g08580	expressed protein	4.64723	4.10705	6.89531	0.942641
MSTRG.11831	8.21335	-8.80186	5.57e-05	0.0011684	AT1G73660	protein tyrosine kinase family protein	Cre03.g194100	Mitogen-Activated Protein Kinase Kinase Kinase	LOC_Os02g50970	protein kinase domain containing protein, expressed	5.5856	7.20235	6.08176	4.431
MSTRG.11834	8.49544	-5.98514	0.00178944	0.0160256	AT3G25940	TFIIB zinc-binding protein	Cre01.g018000	DNA-directed RNA polymerase I subunit A12.2	LOC_Os03g50380	DNA-directed RNA polymerase I subunit RPA12, putative, expressed	7.67839	5.35382	5.44342	1.62703
MSTRG.11853	9.70562	-22.2009	1.49e-11	7.81e-09	AT5G47800	Phototropic-responsive NPH3 family protein			LOC_Os09g09370	BTBN18 - Bric-a-Brac, Tramtrack, Broad Complex BTB domain with non-phototropic hypocotyl 3 NPH3 domain, expressed	4.39902	9.03239	4.9996	0
MSTRG.11868	7.98287	-7.97649	0.00683763	0.045067	AT5G56060	Domain of unknown function (DUF2431)					4.09406	7.52413	8.29381	4.04877
MSTRG.11874	9.93076	-5.67443	0.00356677	0.027374	AT3G13300	Transducin/WD40 repeat-like superfamily protein	Cre12.g553100	(1 of 1) PTHR15598 - AUTOANTIGEN RCD8	LOC_Os02g49090	WD domain, G-beta repeat domain containing protein, expressed	8.26081	9.72014	7.03117	4.87073
MSTRG.11893	11.0347	-15.9606	4.91e-05	0.00107976	AT5G56140	RNA-binding KH domain-containing protein			LOC_Os02g49080	KH domain containing protein, putative, expressed	5.94167	8.85535	0	4.61459
MSTRG.11893	8.41783	-17.4852	2.56e-11	1.21e-08	AT5G56140	RNA-binding KH domain-containing protein			LOC_Os02g49080	KH domain containing protein, putative, expressed	6.82419	2.06995	5.29972	1.41891
MSTRG.11896	8.4861	-16.7606	3.45e-05	0.000849267	AT4G17150	alpha/beta-Hydrolases superfamily protein			LOC_Os06g40730	protein with a conserved N-terminal region, putative, expressed	3.95366	9.06143	0	0
MSTRG.11897	7.53753	-9.51264	0.000410119	0.00502009	AT3G52155	Phosphoglycerate mutase family protein	Cre10.g431850	Phosphoglycerate mutase family protein	LOC_Os09g11510	phosphoglycerate mutase, putative, expressed	4.62003	4.05755	4.94611	2.48278
MSTRG.11899	10.1917	-9.31894	0.000360987	0.00458837	AT4G12650	Endomembrane protein 70 protein family			LOC_Os08g38820	transmembrane 9 superfamily member, putative, expressed	6.18546	10.2008	8.31895	4.96427
MSTRG.11902	6.16874	6.33255	0.000156728	0.00249055	AT5G56200	C2H2 type zinc finger transcription factor family					0.992631	7.54265	3.29436	6.94038
MSTRG.11903	9.57794	-8.39286	0.00478626	0.034492			Cre16.g693700	Ubiquitin-conjugating enzyme E2	LOC_Os09g12230	ubiquitin-conjugating enzyme, putative, expressed	6.30973	9.52762	4.89068	3.41344
MSTRG.11907	9.37741	5.59609	0.000627877	0.00702228	AT4G26450						2.84187	10.5555	8.52536	9.95624
MSTRG.11909	9.86142	-11.4108	2.92e-06	0.000127767	AT5G56270	WRKY DNA-binding protein 2			LOC_Os08g38990	WRKY30, expressed	6.98173	9.15256	9.39852	4.60835
MSTRG.11910	5.11944	-14.6285	0.000301317	0.00401309					LOC_Os09g30410	expressed protein	3.42424	5.11311	0	0
MSTRG.11910	9.3419	-11.6502	2.42e-06	0.000110112					LOC_Os09g30410	expressed protein	8.62582	6.89317	3.37729	0
MSTRG.11921	6.99567	9.48001	0.00133739	0.0126559	AT5G49560	Putative methyltransferase family protein			LOC_Os07g38220	expressed protein	0	5.22726	2.52012	7.12018
MSTRG.11923	7.44111	-6.8894	0.00114999	0.0112849							5.82768	6.5663	5.8784	5.477
MSTRG.11924	9.80618	-4.63564	0.000310243	0.0040994	AT5G03630	Pyridine nucleotide-disulphide oxidoreductase family protein	Cre17.g712100	monodehydroascorbate reductase	LOC_Os09g39380	monodehydroascorbate reductase, putative, expressed	7.92293	9.40044	6.53381	5.51854
MSTRG.11927	10.3745	-6.99057	0.00121506	0.0117332	AT2G41940	zinc finger protein 8			LOC_Os02g53530	ZOS2-17 - C2H2 zinc finger protein, expressed	7.05341	10.0838	3.34021	6.71584
MSTRG.11932	8.35445	7.84212	0.00136399	0.0128448	AT3G32940	RNA-binding KH domain-containing protein	Cre12.g553750	Pre-mRNA splicing factor	LOC_Os08g01070	retrotransposon protein, putative, unclassified, expressed	3.02241	8.98631	7.44726	7.3414
MSTRG.11936	11.4504	-5.44186	0.00490692	0.0351004	AT2G01320	ABC-2 type transporter family protein	Cre12.g547300	(1 of 13) 3.6.3.25 - Sulfate-transporting ATPase	LOC_Os01g03144	white-brown complex homolog protein 7, putative, expressed	8.9746	10.865	10.93	6.70126
MSTRG.11939	8.77378	-8.27754	9.92e-05	0.00175904	AT5G10200	ARM-repeat/Tetratricopeptide repeat (TPR)-like protein			LOC_Os05g34820	expressed protein	7.3287	8.25997	6.43725	2.05389
MSTRG.11945	8.16289	5.79803	0.00210098	0.0182176	AT4G30100	P-loop containing nucleoside triphosphate hydrolases superfamily protein	Cre03.g187950	Putative splicing endonuclease positive effecto			1.79224	9.8401	6.71379	7.94482
MSTRG.11946	7.65647	7.65029	0.000315656	0.0041523	AT4G39790	Protein of unknown function (DUF630 and DUF632)			LOC_Os05g16640	DUF630/DUF632 domains containing protein, putative, expressed	1.45702	7.80205	5.69769	8.39688
MSTRG.11949	6.85832	5.64651	0.00725569	0.0471486					LOC_Os02g51640	expressed protein	1.30205	5.02689	8.09701	6.48511
MSTRG.11964	6.37556	-11.9674	0.00296936	0.0238275			Cre02.g106500	Inositol-phosphate phosphatase			2.0871	8.0708	0	0
MSTRG.11976	9.56486	-13.6281	0.000395125	0.00489716	AT5G37630	ARM repeat superfamily protein					3.27579	5.23059	4.53541	1.24086
MSTRG.11978	11.6909	6.12568	7.02e-06	0.000253128	AT5G37600	glutamine synthase clone R1	Cre02.g113200	Glutamine synthetase	LOC_Os02g50240	glutamine synthetase, catalytic domain containing protein, expressed	6.29408	10.5577	6.82817	13.2077
MSTRG.11981	7.98649	-7.88623	5.17e-05	0.00111234	AT5G09970	cytochrome P450, family 78, subfamily A, polypeptide 7			LOC_Os10g26340	cytochrome P450, putative, expressed	8.40828	0	4.18609	2.17233
MSTRG.11984	11.8414	-5.83761	2.13e-05	0.000602515	AT5G64570	beta-D-xylosidase 4			LOC_Os04g54810	beta-D-xylosidase, putative, expressed	11.6491	11.7048	5.94993	5.1939
MSTRG.11990	5.72115	7.5822	0.00252167	0.0209645	AT5G07900	Mitochondrial transcription termination factor family protein			LOC_Os05g33440	mTERF domain containing protein, expressed	0	6.57753	6.76541	5.31273
MSTRG.12000	13.2153	-5.25442	5.25e-05	0.00112241	AT2G22240	myo-inositol-1-phosphate synthase 2	Cre03.g180250	Myo-inositol-1-phosphate synthase	LOC_Os03g09250	inositol-3-phosphate synthase, putative, expressed	13.1499	11.1191	13.5558	8.48513
MSTRG.12011	9.68273	-10.5191	1.55e-05	0.00047456	AT1G24764	microtubule-associated proteins 70-2	Cre14.g618150	(1 of 1) PF07058 - Microtubule-associated protein 70 (MAP70)	LOC_Os02g50320	ATMAP70 protein, putative, expressed	6.83201	8.82204	7.8904	4.63441
MSTRG.12012	9.46368	-10.4803	0.000221396	0.00320528	AT2G01730	cleavage and polyadenylation specificity factor 73 kDa subunit-II	Cre02.g080100	MBL fold metallo-hydrolase	LOC_Os09g23380	metallo-beta-lactamase, putative, expressed	5.41865	5.75016	5.91206	3.85599
MSTRG.12017	6.89909	7.40253	0.00248672	0.0207474							2.91477	5.17451	4.53403	6.89749
MSTRG.12024	10.8674	11.3232	8.22e-08	6.68e-06	AT1G36320		Cre18.g748397	predicted protein			4.49328	7.86784	7.12006	11.3388
MSTRG.12034	10.7851	-8.75467	1.76e-05	0.000520894	AT1G72640	NAD(P)-binding Rossmann-fold superfamily protein	Cre02.g095133	(1 of 1) PTHR14194//PTHR14194:SF44 - NITROGEN METABOLIC REGULATION PROTEIN NMR-RELATED // SUBFAMILY NOT NAMED	LOC_Os03g29730	expressed protein	9.46087	10.2629	5.55445	3.53307
MSTRG.12034	5.72049	-13.4226	0.00092729	0.00953426	AT1G72640	NAD(P)-binding Rossmann-fold superfamily protein	Cre02.g095133	(1 of 1) PTHR14194//PTHR14194:SF44 - NITROGEN METABOLIC REGULATION PROTEIN NMR-RELATED // SUBFAMILY NOT NAMED	LOC_Os03g29730	expressed protein	1.78933	7.16085	1.7539	0
MSTRG.12038	10.4898	-9.8129	1.15e-05	0.000378267	AT2G47460	myb domain protein 12			LOC_Os03g29614	myb-like DNA-binding domain containing protein, putative, expressed	9.75446	7.42779	5.37401	2.95024
MSTRG.12042	8.24235	-7.41709	0.00630482	0.0422597	AT3G13960	growth-regulating factor 5					3.41317	3.00328	9.24992	3.24755
MSTRG.12047	7.62689	-14.521	0.000292285	0.00392648	AT3G06040	Ribosomal protein L12/ ATP-dependent Clp protease adaptor protein ClpS family protein			LOC_Os02g10540	ribosomal protein L7/L12 C-terminal domain containing protein, expressed	3.28817	7.1452	0	0
MSTRG.12059	7.93127	-10.742	0.000165492	0.00259154			Cre11.g469400	response regulator of two-component system			4.81243	6.65509	5.92943	2.78971
MSTRG.12065	8.50017	4.26614	0.00209749	0.0182036	AT1G26110	decapping 5	Cre08.g378000	(1 of 1) K18749 - protein LSM14 (LSM14, RAP55, SCD6)	LOC_Os01g02090	expressed protein	3.17543	9.05949	9.45516	8.41788
MSTRG.12066	5.72794	8.54914	0.00345366	0.0267827	AT5G23100	Protein of unknown function, DUF617			LOC_Os05g50160	DUF617 domain containing protein, expressed	0.157814	1.5149	4.64312	6.55327
MSTRG.12070	5.13102	-14.4401	0.000360114	0.00458837	AT1G13220	nuclear matrix constituent protein-related			LOC_Os02g48010	nuclear matrix constituent protein 1-like, putative, expressed	2.50987	0	0	0
MSTRG.12070	10.9819	-18.1447	6.01e-06	0.000225205	AT1G13220	nuclear matrix constituent protein-related			LOC_Os02g48010	nuclear matrix constituent protein 1-like, putative, expressed	4.41638	8.51028	0	0
MSTRG.12074	9.21927	3.64315	0.00372814	0.0282653	AT1G68750	phosphoenolpyruvate carboxylase 4	Cre03.g171950	Phosphoenolpyruvate carboxylase	LOC_Os01g02050	phosphoenolpyruvate carboxylase, putative, expressed	4.16898	9.56825	10.1675	8.71065
MSTRG.12082	7.58029	-14.5928	0.00028219	0.00383062	AT5G08710	Regulator of chromosome condensation (RCC1) family protein	Cre01.g025900	(1 of 3) PF00415//PF13540 - Regulator of chromosome condensation (RCC1) repeat (RCC1) // Regulator of chromosome condensation (RCC1) repeat (RCC1_2)	LOC_Os11g34320	regulator of chromosome condensation, putative, expressed	3.23398	7.80611	0	0
MSTRG.12098	9.05655	-9.32605	0.00118246	0.0115103	AT1G73590	Auxin efflux carrier family protein			LOC_Os06g12610	auxin efflux carrier component, putative, expressed	4.47723	10.4695	7.86091	1.70485
MSTRG.12102	7.74285	-15.828	9.7e-06	0.000330814	AT1G68650	Uncharacterized protein family (UPF0016)	Cre17.g731300	(1 of 4) PTHR12608 - TRANSMEMBRANE PROTEIN HTP-1 RELATED	LOC_Os08g33630	uncharacterized protein family UPF0016 domain containing protein, expressed	3.0915	9.40141	4.30933	0
MSTRG.12105	9.61894	-4.74152	0.00409926	0.0305176	AT2G01490	phytanoyl-CoA dioxygenase (PhyH) family protein	Cre16.g673281	(1 of 1) K00477 - phytanoyl-CoA hydroxylase (PHYH)	LOC_Os03g50040	phytanoyl-CoA dioxygenase, putative, expressed	8.80749	9.14101	2.14065	3.09039
MSTRG.12107	8.92501	-16.8021	2.88e-12	2.2e-09	AT1G65820	microsomal glutathione s-transferase, putative	Cre12.g559800	Glutathione S-transferase	LOC_Os03g50130	microsomal glutathione S-transferase 3, putative, expressed	7.15725	8.54692	8.64745	1.95214
MSTRG.12110	6.39334	-13.5425	0.000828562	0.00870867							1.92926	6.39461	3.5344	0
MSTRG.12113	9.53672	8.58986	1.44e-05	0.000449038	AT5G16720	Protein of unknown function, DUF593			LOC_Os03g15410	expressed protein	1.65084	10.301	7.42231	9.72314
MSTRG.12119	7.63121	-14.9375	0.000201582	0.00299681							3.35331	3.70639	0	0
MSTRG.12120	6.50475	-20.2575	4.02e-10	9.17e-08							3.70462	2.46586	4.3582	0
MSTRG.12130	10.8846	-6.545	6.19e-05	0.00127344	AT5G06950	bZIP transcription factor family protein					10.6563	7.51019	9.45206	6.04892
MSTRG.12139	10.8906	-5.86949	5.38e-05	0.00114321					LOC_Os03g50270	expressed protein	10.7698	11.0496	8.9049	6.22876
MSTRG.12144	9.67638	-10.5771	5.16e-05	0.00111056	AT3G05470	Actin-binding FH2 (formin homology 2) family protein			LOC_Os08g33430	formin, putative, expressed	6.1603	7.18609	8.71509	4.16814
MSTRG.12148	9.09524	7.44887	0.00140239	0.013149	AT5G38630	cytochrome B561-1	Cre13.g586600	(1 of 1) K08360 - cytochrome b-561 (CYB561)	LOC_Os08g29520	cytochrome b561, putative, expressed	4.31726	7.56368	9.68251	7.88885
MSTRG.12151	8.07558	-14.9965	1.3e-05	0.000416367	AT2G01430	homeobox-leucine zipper protein 17			LOC_Os01g45570	homeobox associated leucine zipper, putative, expressed	3.61824	4.78819	9.31568	1.34895
MSTRG.12158	6.62991	4.73763	0.0053894	0.0374589	AT3G18040	MAP kinase 9	Cre08.g385050	Mitogen-Activated Protein Kinase Homolog 2	LOC_Os06g49430	CGMC_MAPKCMGC_2.11 - CGMC includes CDA, MAPK, GSK3, and CLKC kinases, expressed	1.7801	1.75692	7.04336	7.0952
MSTRG.12159	11.0802	-11.0802	0.000287945	0.00388154	AT2G26280	CTC-interacting domain 7			LOC_Os06g09890	smr domain containing protein, expressed	7.22538	11.6673	1.37893	1.95214
MSTRG.12169	6.77247	8.16783	0.000707251	0.00770105	AT4G38500	Protein of unknown function (DUF616)			LOC_Os06g50860	hydrolase, acting on carbon-nitrogen, putative, expressed	0.421678	4.64549	8.53382	7.00326
MSTRG.12170	9.10255	-24.3674	1.01e-09	1.9e-07	AT1G70710	glycosyl hydrolase 9B1	Cre17.g730550	(1 of 4) 3.2.1.4 - Cellulase / Endoglucanase	LOC_Os06g14540	endoglucanase, putative, expressed	5.3293	5.35639	3.25458	0
MSTRG.12182	9.64537	-12.9143	1.64e-07	1.19e-05	AT1G51965	ABA Overly-Sensitive 5			LOC_Os02g13340	expressed protein	6.17497	7.10546	3.74662	2.63768
MSTRG.12187	6.73551	-13.7073	0.000722694	0.00781811	AT1G59840	cofactor assembly of complex C	Cre08.g382300	conserved protein required for cytochrome b6 assembly	LOC_Os04g55690	CCB4, putative, expressed	1.99668	6.97071	2.56014	0
MSTRG.12195	7.28646	-14.0191	0.000539039	0.00624879	AT3G13180	NOL1/NOP2/sun family protein / antitermination NusB domain-containing protein	Cre50.g761447	(1 of 1) K03500 - 16S rRNA (cytosine967-C5)-methyltransferase [EC:2.1.1.176] (rsmB, sun)	LOC_Os09g30100	NOL1/NOP2/sun family protein, putative, expressed	2.1584	8.60399	0	0
MSTRG.12200	10.2652	-5.09188	0.00707329	0.0462581	AT5G47690	binding	Cre01.g032550	Conserved in the Green Lineage	LOC_Os06g17840	expressed protein	8.28296	10.8983	10.013	5.47465
MSTRG.12205	5.24083	-12.7796	0.0016535	0.0150234							1.54508	4.76696	3.37499	0
MSTRG.12208	8.0632	4.95196	0.00484267	0.0347821	AT4G12720	MutT/nudix family protein					2.11715	4.96768	5.59872	8.0315
MSTRG.12223	8.06377	-11.8065	0.00055453	0.00638633							2.59299	10.5843	2.79127	2.29317
MSTRG.12224	8.25167	-11.6197	0.000175141	0.00270019							2.71075	10.3211	3.49289	2.12181
MSTRG.12244	10.9335	-5.5635	1.21e-05	0.000389576					LOC_Os04g39110	GASR4 - Gibberellin-regulated GASA/GAST/Snakin family protein precursor, expressed	11.6148	6.57664	10.2565	6.35082
MSTRG.12281	11.539	-4.31716	0.000783363	0.00833588	AT3G48170	aldehyde dehydrogenase 10A9	Cre13.g605650	Aldehyde dehydrogenase	LOC_Os08g32870	aldehyde dehydrogenase, putative, expressed	11.6424	10.2889	11.1986	7.95663
MSTRG.12316	7.46253	-7.31173	0.00770224	0.0492572							3.36707	7.19069	5.4179	3.70897
MSTRG.12321	9.56967	-5.98364	0.00553673	0.0382224	AT1G23870	trehalose-phosphatase/synthase 9	Cre06.g278221	Trehalose-6-phosphate synthase/phosphatase	LOC_Os08g31980	trehalose-6-phosphate synthase, putative, expressed	5.2675	10.0233	10.2437	1.7395
MSTRG.12322	11.698	5.67012	0.000159568	0.00251915	AT5G14880	Potassium transporter family protein	Cre17.g714200	Potassium ion uptake transporter	LOC_Os06g42030	potassium transporter, putative, expressed	5.53435	9.20219	10.9224	10.5789
MSTRG.12327	8.63116	7.64342	3.59e-05	0.000875085			Cre12.g500150	Aldehyde dehydrogenase			1.65839	6.16429	8.52154	9.46433
MSTRG.12340	8.97389	-15.6264	2.78e-05	0.000724826	AT5G08170	porphyromonas-type peptidyl-arginine deiminase family protein	Cre01.g009350	Agmatine iminohydrolase	LOC_Os04g39210	agmatine deiminase, putative, expressed	3.9653	8.27423	3.91077	1.26706
MSTRG.12343	7.63885	-15.3423	7.29e-08	6.06e-06					LOC_Os06g42660	expressed protein	4.07639	3.24362	3.29622	1.53414
[truncated: 1,046 more rows]

## Sheet: ENEM_DGE
match	logBaseMean	logFC	pVal	adjP	Best.hit.arabi.name	Best.hit.arabi.defline	Best.hit.clamy.name	Best.hit.clamy.defline	Best.hit.rice.name	Best.hit.rice.defline	EN	L	EM	PER
[truncated: 1,901 more rows]

[truncated: 4 more sheets: EMPER_DGE, intersectembryo, intersectperis, intersectendos]
