# Supplementary material for: Genomic imprinting in an early‐diverging angiosperm reveals an ancient mechanism for seed initiation in flowering plants
Source: New Phytol. 2025 Nov 28;249(4):1580–91. doi: 10.1111/nph.70776 (PMC12825398; doi:10.1111/nph.70776)
Supplement: Supplementary file 2 — Table S1 Allele‐specific expression pipeline statistics. Table S2 Overview of imprinted genes and enrichment. Table S3 Seed compartment DGE intersections and enrichment. Table S4 Top‐ranked single‐cell gene clusters and overlaps with seed compartment DGE intersections. Table S5 Raw data and statistics of auxin‐related experiments. Table S6 Hormonal treatment DGE: auxin vs pollination. Table S7 Auxin biosynthesis genes and ortholog expression. Table S8 Summary of NGS datasets. Please note: Wiley is not responsible for the content or functionality of any Supporting Information supplied by the authors. Any queries (other than missing material) should be directed to the New Phytologist Central Office. [file NPH-249-1580-s001.zip › Table_S4_Ranked_cluster_genes_scRNAseq.xlsx]

## Sheet: Information
New Phytologist Supporting Information
Article title:	Genomic imprinting in an early-diverging angiosperm reveals an ancient mechanism for seed initiation in flowering plants
Authors:	Ana M. Florez-Rueda, Mathias Scharmann, Leonardo P. de Souza, Alisdair R. Fernie, Julien B. Bachelier, Duarte D. Figueiredo
Article acceptance date:	2025-10-31

## Sheet: README
List of rank genes per tissue cluster identified in the single cell transcriptomes of the Nymphaea caerulea seed.
Full list for embryo, endosperm and perisperm are given.
Enrichment and protein annotation for the sets of rank genes per tissue as resulted from STRING.

## Sheet: embryo_rankgenes
Rank	locusName	names	scores	logfoldchanges	pvals	pvals_adj	set.x	n_cells_by_counts.x	mean_counts.x	log1p_mean_counts.x	total_counts.x	log1p_total_counts.x	n_cells.x	means.x	Best.hit.arabi.name	Best.hit.arabi.defline	Best.hit.clamy.name	Best.hit.clamy.defline	Best.hit.rice.name
38	Nycol.B02793	MSTRG.4859	16.9145	2.08697	1.42116e-58	3.90726e-57	Rank gene & LCM marker	1060	0.43358	0.360175	2461	7.80873	1051	0.396052	AT1G11680	CYTOCHROME P450 51G1	Cre02.g092350	Cytochrome P450, CYP51 superfamily	LOC_Os11g32240
106	Nycol.A03053	MSTRG.2373	12.5015	2.50268	5.44977e-34	5.78035e-33	Rank gene & LCM marker	498	0.28876	0.25368	1639	7.40245	495	0.292694	AT3G15353	metallothionein 3			LOC_Os05g11320
111	Nycol.F00416	MSTRG.9513	12.4066	3.02549	1.73751e-33	1.77531e-32	Rank gene & LCM marker	386	0.270437	0.239361	1535	7.33694	378	0.209776	AT3G15680	Ran BP2/NZF zinc finger-like superfamily protein			LOC_Os02g10920
113	Nycol.I01214	MSTRG.13331	12.3325	2.85076	3.66726e-33	3.71978e-32	Rank gene & LCM marker	415	0.139535	0.13062	792	6.67582	407	0.121013	AT5G41850	alpha/beta-Hydrolases superfamily protein			LOC_Os05g12330
144	Nycol.K01199	MSTRG.16217	11.1944	1.92393	6.22404e-28	4.98281e-27	Rank gene & LCM marker	635	0.212826	0.192953	1208	7.09755	627	0.179439					LOC_Os01g03490
215	Nycol.H00884	MSTRG.11815	9.6194	2.17805	3.07665e-21	1.80074e-20	Rank gene & LCM marker	409	0.122974	0.11598	698	6.54965	401	0.105708	AT1G45207	Remorin family protein			LOC_Os08g36760
216	Nycol.H00808	MSTRG.11755	9.5722	1.25885	4.10858e-21	2.39801e-20	Rank gene & LCM marker	980	0.365222	0.311317	2073	7.63723	971	0.322289	AT2G01910	Microtubule associated protein (MAP65/ASE1) family protein	Cre14.g614050	(1 of 1) K16732 - protein regulator of cytokinesis 1 (PRC1)	LOC_Os09g27700
218	Nycol.A00918	MSTRG.637	9.53848	2.93733	6.73424e-21	3.87103e-20	Rank gene & LCM marker	258	0.0902044	0.0863652	512	6.24028	251	0.0713955
0	Nycol.F00058	MSTRG.9244	37.7374	2.73424	4.19706e-217	2.92325e-214	Rank gene	1946	1.98132	1.09237	11246	9.32786	1937	1.61893	AT2G28790	Pathogenesis-related thaumatin superfamily protein	Cre02.g102300	(1 of 1) PTHR31013:SF2 - PROTEIN THN-1-RELATED	LOC_Os01g62260
1	Nycol.I00029	MSTRG.12406	36.8226	1.87516	1.21642e-219	1.27086e-216	Rank gene	2816	2.65557	1.29625	15073	9.62073	2806	2.25803	AT2G34700	Pollen Ole e 1 allergen and extensin family protein			LOC_Os01g07060
2	Nycol.M00804	MSTRG.18129	35.5298	2.68701	6.14959e-199	3.21239e-196	Rank gene	1817	1.51057	0.92051	8574	9.05661	1809	1.2971	AT1G77120	alcohol dehydrogenase 1			LOC_Os11g10480
3	Nycol.D01688	MSTRG.7911	35.1551	3.06919	2.63746e-193	1.22466e-190	Rank gene	1666	2.20895	1.16594	12538	9.4366	1653	1.96703
4	Nycol.B02293	MSTRG.4466	31.9098	2.96337	1.81425e-167	5.83213e-165	Rank gene	1518	1.46106	0.900594	8293	9.02329	1508	1.41626					LOC_Os03g60840
5	Nycol.A00308	MSTRG.228	31.1082	1.71993	5.26381e-169	1.83312e-166	Rank gene	2636	1.86469	1.05246	10584	9.26719	2626	1.77615	AT2G33690	Late embryogenesis abundant protein, group 6
6	Nycol.F00018	MSTRG.9208	29.5124	1.50287	7.80096e-155	1.72738e-152	Rank gene	3107	2.11469	1.13613	12003	9.393	3097	1.92402	AT3G55440	triosephosphate isomerase	Cre01.g029300	Triose phosphate isomerase	LOC_Os01g62420
7	Nycol.A03446	MSTRG.2697	29.4006	2.81118	1.92404e-147	3.82883e-145	Rank gene	1614	2.91103	1.3638	16523	9.71257	1603	2.68713	AT5G48490	Bifunctional inhibitor/lipid-transfer protein/seed storage 2S albumin superfamily protein
8	Nycol.K01350	MSTRG.16323	27.7273	2.50457	3.49936e-135	5.84953e-133	Rank gene	1657	1.56466	0.941825	8881	9.09178	1647	1.47683	AT3G18280	Bifunctional inhibitor/lipid-transfer protein/seed storage 2S albumin superfamily protein			LOC_Os05g47700
9	Nycol.B02714	MSTRG.4799	26.3997	1.41129	1.499e-129	2.08811e-127	Rank gene	2895	2.05761	1.11763	11679	9.36563	2881	1.78644	AT2G21130	Cyclophilin-like peptidyl-prolyl cis-trans isomerase family protein	Cre01.g002300	Cyclophilin	LOC_Os02g02890
10	Nycol.J00442	MSTRG.14184	24.9854	1.28548	1.39625e-118	1.53551e-116	Rank gene	3003	2.21089	1.16655	12549	9.43748	2993	2.05907	AT1G48130	1-cysteine peroxiredoxin 1			LOC_Os07g44430
11	Nycol.K01357	MSTRG.16328	23.6669	2.16284	7.28223e-105	6.47499e-103	Rank gene	1600	1.42107	0.88421	8066	8.99554	1591	1.22145	AT2G14846	Bifunctional inhibitor/lipid-transfer protein/seed storage 2S albumin superfamily protein			LOC_Os10g36170
12	Nycol.F00761	MSTRG.9779	23.0353	3.18406	6.27954e-99	4.6861e-97	Rank gene	908	0.486786	0.396617	2763	7.92443	899	0.427137	AT3G16300	Uncharacterised protein family (UPF0497)			LOC_Os01g52610
13	Nycol.C02105	MSTRG.6568	22.9656	0.948534	1.75079e-103	1.46331e-101	Rank gene	3824	2.95877	1.37593	16794	9.72884	3811	2.64716
14	Nycol.B02643	MSTRG.4743	22.3341	1.1883	1.71784e-97	1.23774e-95	Rank gene	3012	2.22216	1.17005	12613	9.44256	2999	1.85949	AT5G52640	heat shock protein 90.1	Cre09.g386750	Heat shock protein 90A	LOC_Os08g39140
15	Nycol.B02837	MSTRG.4893	22.0629	1.12561	1.3481e-95	9.23559e-94	Rank gene	3128	1.96564	1.08709	11157	9.31991	3118	1.80358	AT4G25050	acyl carrier protein 4	Cre13.g577100	Acyl-carrier protein 2	LOC_Os12g34890
16	Nycol.G00178	MSTRG.10482	21.609	1.25996	1.272e-91	8.05406e-90	Rank gene	2781	1.75758	1.01435	9976	9.20804	2770	1.5244	AT4G02230	Ribosomal protein L19e family protein	Cre02.g075700	Cytosolic 80S ribosomal protein L19	LOC_Os03g21940
17	Nycol.I00034	MSTRG.12411	21.583	3.75541	2.33185e-88	1.41229e-86	Rank gene	666	0.453665	0.374088	2575	7.85399	658	0.39488	AT2G42840	protodermal factor 1			LOC_Os01g52690
18	Nycol.C01419	MSTRG.6007	20.6807	1.33623	1.01892e-84	5.52996e-83	Rank gene	2424	1.35465	0.856393	7689	8.94768	2411	1.18808
19	Nycol.G00714	MSTRG.10830	20.4802	1.08947	7.70835e-84	3.92844e-82	Rank gene	3062	2.1568	1.14956	12242	9.41271	3049	1.83105	AT2G27710	60S acidic ribosomal protein family	Cre02.g143050	Acidic ribosomal protein P2	LOC_Os05g37330
20	Nycol.J00625	MSTRG.14319	20.2196	3.90101	4.75664e-79	2.1844e-77	Rank gene	585	0.343728	0.295448	1951	7.57661	577	0.301381	AT1G01110	IQ-domain 18			LOC_Os08g02250
21	Nycol.I00706	MSTRG.12905	19.8929	2.8346	1.74587e-77	7.52163e-76	Rank gene	812	0.315363	0.274113	1790	7.49053	804	0.289189	AT3G19820	cell elongation protein / DWARF1 / DIMINUTO (DIM)			LOC_Os10g25780
22	Nycol.A01362	MSTRG.983	19.812	1.17956	6.53563e-79	2.93681e-77	Rank gene	2651	1.68164	0.986429	9545	9.16388	2641	1.45188	AT1G34030	Ribosomal protein S13/S18 family	Cre06.g272950	Cytosolic 80S ribosomal protein S18	LOC_Os07g07709
23	Nycol.A00975	MSTRG.682	19.5219	0.888272	1.29791e-77	5.64997e-76	Rank gene	3533	2.70807	1.31051	15371	9.6403	3520	2.3666	AT3G52590	ubiquitin extension protein 1	Cre01.g007051	Cytosolic 80S ribosomal protein L40, ubiquitin fusion	LOC_Os03g13170
24	Nycol.A01772	MSTRG.1308	19.5045	1.73472	1.06766e-75	4.50684e-74	Rank gene	1650	0.794926	0.584964	4512	8.41472	1641	0.750308	AT4G21960	Peroxidase superfamily protein
25	Nycol.E00084	MSTRG.8123	18.998	1.20379	4.16359e-73	1.70585e-71	Rank gene	2502	1.5044	0.918051	8539	9.05252	2491	1.26341	AT3G53740	Ribosomal protein L36e family protein	Cre12.g484050	Cytosolic 80S ribosomal protein L36	LOC_Os05g38520
26	Nycol.K00011	MSTRG.15311	18.4243	3.12452	1.33892e-67	5.04086e-66	Rank gene	666	0.32981	0.285036	1872	7.5353	658	0.291503					LOC_Os04g33370
27	Nycol.A00595	MSTRG.400	18.2946	2.39838	4.40391e-67	1.64321e-65	Rank gene	979	0.348309	0.298851	1977	7.58984	971	0.336136	AT1G76490	hydroxy methylglutaryl CoA reductase 1			LOC_Os09g31970
28	Nycol.C02041	MSTRG.6513	18.1126	2.74549	9.62193e-66	3.49653e-64	Rank gene	817	0.289464	0.254227	1643	7.40489	809	0.262296	AT2G22840	growth-regulating factor 1			LOC_Os03g51970
29	Nycol.B02318	MSTRG.4484	17.9469	3.44098	1.63642e-64	5.60541e-63	Rank gene	563	0.229035	0.206229	1300	7.17089	555	0.204099	AT3G10185	Gibberellin-regulated family protein			LOC_Os09g24840
30	Nycol.B00224	MSTRG.2903	17.9382	2.6914	8.68832e-65	3.02571e-63	Rank gene	751	0.301797	0.263746	1713	7.44659	742	0.249092	AT1G60810	ATP-citrate lyase A-2	Cre05.g241850	ATP citrate lyase, subunit A
31	Nycol.H00364	MSTRG.11449	17.8694	2.57905	2.78054e-64	9.37085e-63	Rank gene	866	0.389535	0.328969	2211	7.70165	858	0.372938	AT2G35760	Uncharacterised protein family (UPF0497)			LOC_Os03g10030
32	Nycol.B00795	MSTRG.3319	17.4889	3.67086	1.30084e-61	3.96804e-60	Rank gene	496	0.257223	0.228906	1460	7.28688	488	0.244385	AT3G26320	cytochrome P450, family 71, subfamily B, polypeptide 36
33	Nycol.L00648	MSTRG.16969	17.3673	1.04756	2.2364e-62	7.08023e-61	Rank gene	2696	1.58703	0.950512	9008	9.10598	2683	1.37585	AT2G20450	Ribosomal protein L14	Cre17.g701200	Cytosolic 80S ribosomal protein L14	LOC_Os02g40880
34	Nycol.J01652	MSTRG.15143	17.1217	2.02952	6.07718e-60	1.73949e-58	Rank gene	1071	0.767618	0.569633	4357	8.37977	1061	0.677937					LOC_Os11g02400
35	Nycol.A00158	MSTRG.114	17.111	1.02821	8.33943e-61	2.47166e-59	Rank gene	2690	1.67248	0.983007	9493	9.15842	2678	1.4416	AT1G61580	R-protein L3 B	Cre10.g417700	Cytosolic 80S ribosomal protein L3	LOC_Os12g07010
36	Nycol.B00803	MSTRG.3324	17.1082	1.10889	9.71006e-61	2.85763e-59	Rank gene	2397	1.40257	0.87654	7961	8.98244	2385	1.21803	AT4G13170	Ribosomal protein L13 family protein	Cre12.g532550	Cytosolic 80S ribosomal protein L13a	LOC_Os03g54890
37	Nycol.C02252	MSTRG.6684	16.9794	0.92553	4.20452e-60	1.21177e-58	Rank gene	2988	1.76815	1.01818	10036	9.21403	2976	1.5498	AT3G44010	Ribosomal protein S14p/S29e family protein	Cre08.g358556	Cytosolic 80S ribosomal protein S29	LOC_Os11g41610
39	Nycol.B00879	MSTRG.3379	16.5679	2.91136	3.42319e-56	8.83055e-55	Rank gene	621	0.308844	0.269145	1753	7.46965	611	0.232948	AT5G48480	Lactoylglutathione lyase / glyoxalase I family protein
40	Nycol.D01487	MSTRG.7746	16.3636	1.55194	1.29024e-55	3.22868e-54	Rank gene	1478	0.618569	0.481543	3511	8.16394	1469	0.574608	AT1G08170	Histone superfamily protein			LOC_Os09g39730
41	Nycol.A01297	MSTRG.934	16.3393	1.06309	6.16094e-56	1.56991e-54	Rank gene	2448	1.9882	1.09467	11285	9.33132	2438	1.9265	AT3G22640	cupin family protein			LOC_Os03g46100
42	Nycol.H00233	MSTRG.11369	16.2886	0.856018	7.13486e-56	1.80707e-54	Rank gene	3101	2.03894	1.11151	11573	9.35652	3090	1.80322	AT4G18100	Ribosomal protein L32e	Cre06.g289550	Cytosolic 80S ribosomal protein L32	LOC_Os09g32532
43	Nycol.B01239	MSTRG.3674	16.05	0.928947	2.74363e-54	6.58945e-53	Rank gene	2783	1.8025	1.03051	10231	9.23328	2769	1.5612	AT4G34670	Ribosomal protein S3Ae	Cre13.g568650	Cytosolic 80S ribosomal protein S3a	LOC_Os12g21798
44	Nycol.L00315	MSTRG.16754	15.6278	1.67864	4.13006e-51	9.18059e-50	Rank gene	1251	0.486082	0.396143	2759	7.92299	1242	0.41318	AT3G03590	SWIB/MDM2 domain superfamily protein			LOC_Os02g03730
45	Nycol.L01326	MSTRG.17530	15.5757	1.56135	7.00527e-51	1.54079e-49	Rank gene	1352	0.585095	0.460644	3321	8.10832	1343	0.48832	AT4G09320	Nucleoside diphosphate kinase family protein	Cre16.g650550	Flagellar Associated Protein 103	LOC_Os07g30970
46	Nycol.D00427	MSTRG.6904	15.4943	0.905624	6.70423e-51	1.48238e-49	Rank gene	2802	1.91667	1.07044	10879	9.29468	2789	1.61488	AT3G02080	Ribosomal protein S19e family protein	Cre02.g106600	Cytosolic 80S ribosomal protein S19	LOC_Os03g31090
47	Nycol.I00724	MSTRG.12920	15.488	1.06944	1.06895e-50	2.32664e-49	Rank gene	2278	1.26533	0.817719	7182	8.87947	2267	1.06061	AT4G31700	ribosomal protein S6	Cre09.g400650	Cytosolic 80S ribosomal protein S6	LOC_Os07g42950
48	Nycol.C01781	MSTRG.6295	15.448	0.954467	1.57931e-50	3.38914e-49	Rank gene	2672	1.57118	0.944364	8918	9.09594	2660	1.35415	AT5G56670	Ribosomal protein S30 family protein	Cre16.g666301	Cytosolic 80S ribosomal protein S30	LOC_Os02g56014
49	Nycol.F00891	MSTRG.9883	15.3977	3.14582	2.64041e-49	5.43561e-48	Rank gene	496	0.167724	0.155056	952	6.85961	487	0.154898	AT5G03810	GDSL-like Lipase/Acylhydrolase family protein	Cre16.g680300	(1 of 5) 2.3.1.43 - Phosphatidylcholine--sterol O-acyltransferase / Phospholipid--cholesterol acyltransferase	LOC_Os06g05550
50	Nycol.B02375	MSTRG.4533	15.2265	2.03728	1.30917e-48	2.61772e-47	Rank gene	889	0.378436	0.320949	2148	7.67276	881	0.34504
51	Nycol.A01671	MSTRG.1239	15.207	1.42795	8.22913e-49	1.65334e-47	Rank gene	1475	0.623679	0.484694	3540	8.17216	1466	0.541174	AT5G56710	Ribosomal protein L31e family protein	Cre12.g489153	Cytosolic 80S ribosomal protein L31	LOC_Os08g39500
52	Nycol.E00697	MSTRG.8573	15.1813	1.08885	6.45667e-49	1.30983e-47	Rank gene	2120	1.20983	0.792916	6867	8.83463	2107	1.0561	AT3G04920	Ribosomal protein S24e family protein	Cre10.g456200	Cytosolic 80S ribosomal protein S24	LOC_Os02g13530
53	Nycol.B00906	MSTRG.3402	15.1298	2.14002	6.0918e-48	1.1772e-46	Rank gene	908	0.502995	0.40746	2855	7.95718	902	0.500582	AT2G31980	PHYTOCYSTATIN 2			LOC_Os01g68660
54	Nycol.C01793	MSTRG.6306	15.0975	1.60481	4.53021e-48	8.88815e-47	Rank gene	1264	0.482734	0.393888	2740	7.91608	1254	0.410438
55	Nycol.A02922	MSTRG.2269	15.0819	2.41501	1.08247e-47	2.0562e-46	Rank gene	704	0.2574	0.229046	1461	7.28756	695	0.211943	AT1G23100	GroES-like family protein	Cre03.g178450	Chaperonin 10	LOC_Os03g25050
56	Nycol.A03058	MSTRG.2378	15.0396	1.75753	1.14862e-47	2.1622e-46	Rank gene	1094	0.441508	0.36569	2506	7.82684	1085	0.365512
57	Nycol.H00578	MSTRG.11568	14.9705	2.10132	4.16431e-47	7.5994e-46	Rank gene	886	0.353242	0.302503	2005	7.6039	879	0.310244
58	Nycol.J00471	MSTRG.14200	14.9013	1.85884	7.68374e-47	1.38407e-45	Rank gene	1006	0.345666	0.296889	1962	7.58223	997	0.310634	AT1G12310	Calcium-binding EF-hand family protein			LOC_Os08g02420
59	Nycol.M00324	MSTRG.17804	14.8051	0.788486	6.01314e-47	1.09256e-45	Rank gene	3130	2.0518	1.11573	11646	9.3628	3118	1.80678	AT2G21580	Ribosomal protein S25 family protein	Cre08.g382500	Cytosolic 80S ribosomal protein S25	LOC_Os08g44480
60	Nycol.E00625	MSTRG.8526	14.7307	3.82281	1.74616e-45	2.96634e-44	Rank gene	368	0.165081	0.152791	937	6.84375	362	0.155376	AT2G28490	RmlC-like cupins superfamily protein			LOC_Os03g21790
61	Nycol.C01852	MSTRG.6356	14.6613	1.54282	1.28006e-45	2.21049e-44	Rank gene	1281	0.540521	0.432121	3068	8.02911	1271	0.443432	AT3G02080	Ribosomal protein S19e family protein	Cre02.g106600	Cytosolic 80S ribosomal protein S19	LOC_Os03g31090
62	Nycol.J01653	MSTRG.15144	14.5328	2.76576	1.59243e-44	2.57937e-43	Rank gene	537	0.32981	0.285036	1872	7.5353	529	0.285777					LOC_Os11g02400
63	Nycol.F01214	MSTRG.10120	14.5186	1.96002	1.22257e-44	1.98798e-43	Rank gene	939	0.316244	0.274782	1795	7.49332	930	0.285275	AT1G07420	sterol 4-alpha-methyl-oxidase 2-1			LOC_Os07g01150
64	Nycol.D00748	MSTRG.7158	14.509	1.61845	9.99881e-45	1.63223e-43	Rank gene	1173	0.478682	0.391151	2717	7.90765	1165	0.39533	AT5G62300	Ribosomal protein S10p/S20e family protein	Cre16.g660150	(1 of 1) K02969 - small subunit ribosomal protein S20e (RP-S20e, RPS20)	LOC_Os10g08930
65	Nycol.I01630	MSTRG.13647	14.4262	1.90307	4.01749e-44	6.43261e-43	Rank gene	998	0.337033	0.290453	1913	7.55695	990	0.311024	AT4G11820	hydroxymethylglutaryl-CoA synthase / HMG-CoA synthase / 3-hydroxy-3-methylglutaryl coenzyme A synthase	Cre16.g678850	(1 of 1) 2.3.3.10 - Hydroxymethylglutaryl-CoA synthase / Hydroxymethylglutaryl coenzyme alpha-condensing enzyme	LOC_Os08g43170
66	Nycol.A01155	MSTRG.822	14.3114	1.35231	1.05633e-43	1.62893e-42	Rank gene	1566	0.853066	0.616841	4842	8.48529	1557	0.691703	AT2G30620	winged-helix DNA-binding transcription factor family protein	Cre13.g567450	Histone H1	LOC_Os07g08710
67	Nycol.K01251	MSTRG.16260	14.306	1.48951	1.2036e-43	1.84921e-42	Rank gene	1331	0.528189	0.424083	2998	8.00603	1320	0.454987	AT1G48630	receptor for activated C kinase 1B	Cre06.g278222	Receptor of activated protein kinase C	LOC_Os01g49290
68	Nycol.I01353	MSTRG.13429	14.2716	2.26992	3.74051e-43	5.62287e-42	Rank gene	738	0.397639	0.334785	2257	7.72223	731	0.354723	AT5G62230	ERECTA-like 1	Cre03.g144324	(1 of 546) 2.7.11.1 - Non-specific serine/threonine protein kinase / Threonine-specific protein kinase	LOC_Os06g03970
69	Nycol.N00324	MSTRG.18409	14.2117	1.69732	5.47231e-43	8.1967e-42	Rank gene	1121	0.553911	0.440775	3144	8.05357	1113	0.499167	AT2G34710	Homeobox-leucine zipper family protein / lipid-binding START domain-containing protein			LOC_Os03g43930
70	Nycol.K01189	MSTRG.16208	14.1914	3.54474	1.42713e-42	2.09999e-41	Rank gene	381	0.161381	0.14961	916	6.82111	374	0.145899	AT1G68560	alpha-xylosidase 1	Cre03.g194700	Alpha glucosidase	LOC_Os01g03950
71	Nycol.N00127	MSTRG.18291	14.1166	1.60742	1.56407e-42	2.29342e-41	Rank gene	1194	0.471459	0.386254	2676	7.89245	1184	0.438924	AT3G24150
72	Nycol.B02528	MSTRG.4653	14.0443	0.769836	1.05197e-42	1.56448e-41	Rank gene	2973	2.09267	1.12904	11878	9.38253	2959	1.85175	AT1G26880	Ribosomal protein L34e superfamily protein	Cre16.g661050	Cytosolic 80S ribosomal protein L34	LOC_Os09g24690
73	Nycol.H01356	MSTRG.12191	13.9183	1.7611	1.95733e-41	2.77278e-40	Rank gene	1029	0.343904	0.295579	1952	7.57712	1020	0.314465	AT5G48230	acetoacetyl-CoA thiolase 2	Cre02.g146050	Acetyl-CoA acyltransferase	LOC_Os09g07830
74	Nycol.J01181	MSTRG.14769	13.8677	0.798716	1.37985e-41	1.96136e-40	Rank gene	3039	2.28224	1.18853	12954	9.46924	3028	2.19173					LOC_Os12g02040
75	Nycol.E01050	MSTRG.8792	13.8519	1.68874	4.17306e-41	5.87178e-40	Rank gene	1065	0.465645	0.382295	2643	7.88005	1056	0.379994	AT3G05060	NOP56-like pre RNA processing ribonucleoprotein	Cre10.g441400	Nucleolar protein, Component of C/D snoRNPs	LOC_Os03g22730
76	Nycol.C01795	MSTRG.6308	13.7552	1.65184	1.32459e-40	1.82088e-39	Rank gene	1072	0.425652	0.354629	2416	7.79028	1064	0.346897
77	Nycol.A02980	MSTRG.2315	13.7378	1.4377	1.44328e-40	1.97107e-39	Rank gene	1332	0.570825	0.451601	3240	8.08364	1323	0.502632	AT3G15095	(1 of 1) PTHR33448:SF1 - CHLOROPLAST PROTEIN HCF243			LOC_Os06g24540
78	Nycol.B01147	MSTRG.3593	13.7037	1.85746	2.94474e-40	3.98255e-39	Rank gene	916	0.304264	0.265639	1727	7.45472	907	0.28465	AT2G21720	Plant protein of unknown function (DUF639)			LOC_Os03g06180
79	Nycol.A02634	MSTRG.2028	13.694	1.2439	1.88738e-40	2.56917e-39	Rank gene	1562	0.670895	0.513359	3808	8.24512	1552	0.574294	AT3G49010	breast basic conserved 1	Cre14.g630100	Cytosolic 80S ribosomal protein L12	LOC_Os06g02510
80	Nycol.A03089	MSTRG.2400	13.6491	2.20254	7.07231e-40	9.44255e-39	Rank gene	722	0.259514	0.230726	1473	7.29574	712	0.240267	AT3G12670	CTP synthase family protein	Cre09.g406050	CTP synthase	LOC_Os01g43020
81	Nycol.L01040	MSTRG.17297	13.6248	2.81791	1.18152e-39	1.5576e-38	Rank gene	459	0.203136	0.184931	1153	7.05099	450	0.185274	AT1G02205	Fatty acid hydroxylase superfamily			LOC_Os10g33250
82	Nycol.C00422	MSTRG.5297	13.6213	3.102	1.29486e-39	1.70164e-38	Rank gene	433	0.197322	0.180087	1120	7.02198	424	0.146531	AT5G48480	Lactoylglutathione lyase / glyoxalase I family protein
83	Nycol.H01285	MSTRG.12130	13.6139	2.1105	1.05735e-39	1.39831e-38	Rank gene	777	0.268499	0.237834	1524	7.32975	767	0.244472	AT5G06950	bZIP transcription factor family protein
84	Nycol.J00548	MSTRG.14263	13.5404	1.41699	1.74508e-39	2.27186e-38	Rank gene	1365	0.598661	0.469166	3398	8.13124	1355	0.541226	AT5G62190	DEAD box RNA helicase (PRH75)	Cre02.g118300	DEAD box ATP-dependent RNA helicase	LOC_Os09g34910
85	Nycol.F01482	MSTRG.10302	13.5371	1.93266	2.22931e-39	2.8843e-38	Rank gene	831	0.269908	0.238945	1532	7.33498	822	0.247308	AT1G76490	hydroxy methylglutaryl CoA reductase 1			LOC_Os09g31970
86	Nycol.D00793	MSTRG.7191	13.5271	0.847686	9.51953e-40	1.26292e-38	Rank gene	2596	1.55338	0.937419	8817	9.08455	2583	1.34403	AT1G57660	Translation protein SH3-like family protein	Cre06.g278135	Cytosolic 80S ribosomal protein L21	LOC_Os03g04750
87	Nycol.H01141	MSTRG.12020	13.5	3.69115	6.49445e-39	8.22434e-38	Rank gene	358	0.217759	0.197012	1236	7.12044	350	0.189335	AT5G17330	glutamate decarboxylase			LOC_Os03g13300
88	Nycol.B01274	MSTRG.3705	13.4871	2.71542	5.92425e-39	7.57108e-38	Rank gene	500	0.202607	0.184492	1150	7.04839	492	0.188034					LOC_Os01g14010
89	Nycol.G00835	MSTRG.10904	13.4568	2.01581	6.18843e-39	7.88459e-38	Rank gene	793	0.325934	0.282117	1850	7.52348	784	0.262142	AT3G57150	homologue of NAP57			LOC_Os07g44190
90	Nycol.B00938	MSTRG.3427	13.4203	1.38838	6.22743e-39	7.91017e-38	Rank gene	1295	0.505638	0.409217	2870	7.96242	1285	0.4215
91	Nycol.K01328	MSTRG.16309	13.3628	4.11346	3.37492e-38	4.22269e-37	Rank gene	300	0.101656	0.0968146	577	6.35957	293	0.0964018
92	Nycol.J00117	MSTRG.13975	13.1318	2.80177	4.02336e-37	4.8315e-36	Rank gene	479	0.14852	0.138474	843	6.73815	471	0.138493	AT1G26100	Cytochrome b561/ferric reductase transmembrane protein family	Cre13.g586600	(1 of 1) K08360 - cytochrome b-561 (CYB561)
93	Nycol.A03205	MSTRG.2506	13.1027	2.67586	5.93161e-37	7.08234e-36	Rank gene	551	0.602889	0.471808	3422	8.13827	543	0.372867	AT4G23800	HMG (high mobility group) box protein			LOC_Os02g15810
94	Nycol.C02255	MSTRG.6686	13.0961	0.696701	1.55409e-37	1.89345e-36	Rank gene	3164	1.90011	1.06475	10785	9.286	3152	1.68539	AT3G44010	Ribosomal protein S14p/S29e family protein	Cre08.g358556	Cytosolic 80S ribosomal protein S29	LOC_Os11g41610
95	Nycol.E01612	MSTRG.9184	13.004	3.9833	2.19239e-36	2.53795e-35	Rank gene	299	0.107646	0.102237	611	6.41673	292	0.0968142	AT3G54220	GRAS family transcription factor			LOC_Os12g02870
96	Nycol.B00163	MSTRG.2863	12.9786	3.15634	2.64469e-36	3.05308e-35	Rank gene	378	0.170014	0.157016	965	6.87316	371	0.160919
97	Nycol.C01001	MSTRG.5699	12.9545	1.64688	2.18383e-36	2.53507e-35	Rank gene	997	0.59778	0.468615	3393	8.12976	988	0.537326	AT5G57390	AINTEGUMENTA-like 5
98	Nycol.A01394	MSTRG.1009	12.9466	1.28497	1.70899e-36	2.00052e-35	Rank gene	1404	0.558316	0.443606	3169	8.06149	1393	0.46498	AT3G60245	Zinc-binding ribosomal protein family protein	Cre06.g257150	Cytosolic 80S ribosomal protein L37a	LOC_Os05g48320
99	Nycol.H01015	MSTRG.11929	12.9244	3.10658	4.62834e-36	5.27025e-35	Rank gene	381	0.124031	0.116921	704	6.5582	373	0.112583					LOC_Os08g31340
100	Nycol.C01376	MSTRG.5975	12.9232	1.88087	3.13085e-36	3.59445e-35	Rank gene	799	0.28365	0.249708	1610	7.38461	789	0.246459	AT5G39740	ribosomal protein L5 B	Cre14.g621450	Cytosolic 80S ribosomal protein L5	LOC_Os01g67134
101	Nycol.E00006	MSTRG.8055	12.9211	1.45923	2.83584e-36	3.26474e-35	Rank gene	1224	0.502114	0.406874	2850	7.95543	1214	0.4622	AT1G07220	Arabidopsis thaliana protein of unknown function (DUF821)	Cre14.g621800	GT90 family protein 27	LOC_Os05g05690
102	Nycol.K00169	MSTRG.15433	12.857	1.25916	4.61432e-36	5.26864e-35	Rank gene	1418	0.56043	0.444961	3181	8.06527	1408	0.489694	AT1G08360	Ribosomal protein L1p/L10e family	Cre02.g101350	Cytosolic 80S ribosomal protein L10a	LOC_Os02g21660
103	Nycol.F00606	MSTRG.9673	12.8118	2.57565	1.62295e-35	1.83802e-34	Rank gene	519	0.198908	0.181411	1129	7.02997	512	0.186991	AT4G32980	homeobox gene 1
104	Nycol.C01982	MSTRG.6467	12.6346	4.23649	1.53102e-34	1.68372e-33	Rank gene	273	0.102889	0.0979334	584	6.37161	265	0.0856813
105	Nycol.C00873	MSTRG.5600	12.5226	1.60402	2.92889e-34	3.15459e-33	Rank gene	982	0.343552	0.295317	1950	7.5761	974	0.321806	AT1G17200	Uncharacterised protein family (UPF0497)			LOC_Os04g21320
107	Nycol.J00070	MSTRG.13940	12.4874	4.40183	8.04069e-34	8.37957e-33	Rank gene	241	0.150458	0.14016	854	6.7511	235	0.133531	AT1G72570	Integrase-type DNA-binding superfamily protein
108	Nycol.O00275	MSTRG.18650	12.4758	0.653106	2.47783e-34	2.68958e-33	Rank gene	3417	2.72393	1.31478	15461	9.64614	3401	2.52131	AT2G07696	Ribosomal protein S7p/S5e family protein			LOC_Os12g34045
109	Nycol.B01826	MSTRG.4157	12.4586	3.35364	9.93743e-34	1.03305e-32	Rank gene	337	0.121212	0.11441	688	6.53524	331	0.10518	AT4G32110	Beta-1,3-N-Acetylglucosaminyltransferase family protein			LOC_Os02g30780
110	Nycol.G01055	MSTRG.11069	12.4148	1.92625	1.1149e-33	1.15612e-32	Rank gene	737	0.227625	0.205081	1292	7.16472	728	0.205151					LOC_Os02g30470
112	Nycol.L00840	MSTRG.17127	12.381	1.38359	1.33528e-33	1.38122e-32	Rank gene	1233	0.661029	0.507437	3752	8.23031	1224	0.552735			Cre13.g590750	Histone H2B	LOC_Os01g05970
114	Nycol.A00173	MSTRG.128	12.3205	3.30037	4.65747e-33	4.69002e-32	Rank gene	331	0.150282	0.140007	853	6.74993	323	0.129579	AT1G71691	GDSL-like Lipase/Acylhydrolase superfamily protein	Cre16.g680300	(1 of 5) 2.3.1.43 - Phosphatidylcholine--sterol O-acyltransferase / Phospholipid--cholesterol acyltransferase	LOC_Os05g34700
115	Nycol.J01688	MSTRG.15167	12.2194	1.09697	6.3314e-33	6.31478e-32	Rank gene	1615	0.620331	0.482631	3521	8.16678	1605	0.553712	AT4G02450	HSP20-like chaperones superfamily protein	Cre07.g341550	Similar to HSP20-like Chaperones
116	Nycol.A01513	MSTRG.1114	12.1079	2.57114	4.12596e-32	4.00055e-31	Rank gene	445	0.132488	0.124417	752	6.62407	438	0.125451	AT1G44760	Adenine nucleotide alpha hydrolases-like superfamily protein			LOC_Os01g65440
117	Nycol.A02193	MSTRG.1660	12.0894	1.64767	4.10483e-32	3.98932e-31	Rank gene	918	0.480796	0.39258	2729	7.91206	909	0.429543	AT1G52150	Homeobox-leucine zipper family protein / lipid-binding START domain-containing protein
118	Nycol.J00895	MSTRG.14531	12.0452	0.734521	3.36104e-32	3.28172e-31	Rank gene	2693	1.60518	0.957502	9111	9.11735	2683	1.40374	AT5G59850	Ribosomal protein S8 family protein	Cre05.g234637	(1 of 1) K02957 - small subunit ribosomal protein S15Ae (RP-S15Ae, RPS15A)	LOC_Os07g10720
119	Nycol.A03096	MSTRG.2407	12.0431	3.00376	9.90799e-32	9.49667e-31	Rank gene	395	0.286469	0.251902	1626	7.39449	388	0.195771	AT1G78430	ROP interactive partner 2			LOC_Os05g43870
120	Nycol.B02851	MSTRG.4904	12.0174	3.99378	1.3992e-31	1.32892e-30	Rank gene	265	0.0977801	0.0932901	555	6.32077	258	0.0830394			Cre11.g467642	(1 of 2) PTHR27000//PTHR27000:SF119 - FAMILY NOT NAMED // LEUCINE-RICH REPEAT RECEPTOR-LIKE SERINE/THREONINE-PROTEIN KINASE BAM2-RELATED
121	Nycol.A02617	MSTRG.2015	11.9967	3.18723	1.57199e-31	1.48292e-30	Rank gene	326	0.12685	0.119426	720	6.58064	321	0.108698	AT4G03210	xyloglucan endotransglucosylase/hydrolase 9
122	Nycol.N00390	MSTRG.18441	11.89	1.95162	3.79812e-31	3.55086e-30	Rank gene	664	0.237667	0.213228	1349	7.20786	655	0.227786	AT1G79060				LOC_Os06g46250
123	Nycol.D01480	MSTRG.7740	11.869	3.6037	6.85961e-31	6.28647e-30	Rank gene	279	0.159796	0.148244	907	6.81124	274	0.149825	AT2G45190	Plant-specific transcription factor YABBY family protein			LOC_Os02g42950
124	Nycol.A00198	MSTRG.147	11.8199	1.29328	5.92935e-31	5.48202e-30	Rank gene	1165	0.474278	0.388168	2692	7.89841	1156	0.436479			Cre12.g522600	mitochondrial cytochrome c
125	Nycol.A02011	MSTRG.1510	11.8114	1.09843	6.0837e-31	5.61231e-30	Rank gene	1528	0.638478	0.493768	3624	8.19561	1518	0.546273	AT3G62840	Small nuclear ribonucleoprotein family protein	Cre10.g453450	Small nuclear ribonucleoprotein SmD2	LOC_Os05g24970
126	Nycol.B01252	MSTRG.3685	11.7531	1.99205	1.78879e-30	1.61107e-29	Rank gene	671	0.257576	0.229186	1462	7.28824	664	0.233786	AT1G54510	NIMA-related serine/threonine kinase 1			LOC_Os12g41180
127	Nycol.J00758	MSTRG.14419	11.702	3.81164	4.06305e-30	3.59735e-29	Rank gene	253	0.107294	0.101919	609	6.41346	248	0.0927237
128	Nycol.F00297	MSTRG.9416	11.6736	1.45083	3.39353e-30	3.02378e-29	Rank gene	1023	0.356413	0.304844	2023	7.61283	1013	0.32762	AT5G19590	Protein of unknown function, DUF538			LOC_Os01g41220
129	Nycol.G00417	MSTRG.10656	11.6726	2.12957	4.19335e-30	3.70487e-29	Rank gene	571	0.235377	0.211376	1336	7.19818	562	0.177498	AT3G07770	HEAT SHOCK PROTEIN 89.1	Cre12.g514850	Heat shock protein 90C	LOC_Os12g32986
130	Nycol.D01253	MSTRG.7559	11.651	1.14018	3.65644e-30	3.24421e-29	Rank gene	1466	0.618217	0.481325	3509	8.16337	1457	0.517771	AT3G18610	nucleolin like 2	Cre06.g275100	Nucleolin	LOC_Os04g52960
131	Nycol.D01658	MSTRG.7885	11.6209	0.665092	3.56537e-30	3.17015e-29	Rank gene	2926	1.75476	1.01333	9960	9.20643	2913	1.56195	AT3G16080	Zinc-binding ribosomal protein family protein	Cre10.g430400	Cytosolic 80S ribosomal protein L37	LOC_Os02g02130
132	Nycol.H00922	MSTRG.11850	11.6148	2.44517	8.3136e-30	7.24653e-29	Rank gene	454	0.143058	0.133708	812	6.70073	445	0.118166	AT5G47770	farnesyl diphosphate synthase 1	Cre03.g207700	Farnesyl pyrophosphate synthase	LOC_Os01g50760
133	Nycol.H01207	MSTRG.12077	11.6121	2.03156	8.32336e-30	7.24653e-29	Rank gene	639	0.240134	0.215219	1363	7.21818	631	0.233368	AT5G15860	prenylcysteine methylesterase	Cre02.g119050	Carboxyesterase-related protein	LOC_Os06g49440
134	Nycol.C01090	MSTRG.5749	11.5871	2.31459	1.14246e-29	9.82375e-29	Rank gene	526	0.188865	0.172999	1072	6.97821	518	0.183779	AT2G04240	RING/U-box superfamily protein			LOC_Os08g38460
135	Nycol.A01719	MSTRG.1270	11.5723	1.49318	1.03872e-29	8.96864e-29	Rank gene	974	0.410677	0.344069	2331	7.75448	965	0.367045	AT1G61240	Protein of unknown function (DUF707)			LOC_Os06g51520
136	Nycol.K00696	MSTRG.15837	11.5415	2.50521	1.87683e-29	1.60394e-28	Rank gene	451	0.149225	0.139088	847	6.74288	443	0.123066	AT3G08030	Protein of unknown function, DUF642			LOC_Os03g59300
137	Nycol.J01272	MSTRG.14835	11.482	1.73743	2.86284e-29	2.42674e-28	Rank gene	737	0.247181	0.220886	1403	7.24708	728	0.21973	AT1G09310	Protein of unknown function, DUF538			LOC_Os07g02700
138	Nycol.I01354	MSTRG.13430	11.4407	1.89222	4.81447e-29	4.04823e-28	Rank gene	685	0.223573	0.201775	1269	7.14677	676	0.203017
139	Nycol.L00953	MSTRG.17219	11.3818	1.63019	8.00942e-29	6.6676e-28	Rank gene	858	0.310078	0.270086	1760	7.47364	849	0.256366	AT3G23990	heat shock protein 60	Cre06.g309100	Chaperonin 60C	LOC_Os10g32550
140	Nycol.C00399	MSTRG.5276	11.358	1.07516	8.21581e-29	6.82582e-28	Rank gene	1528	0.701198	0.531333	3980	8.28929	1517	0.569043	AT1G07920	GTP binding Elongation factor Tu family protein	Cre06.g263450	Putative eukaryotic translation initiation factor 1 alpha	LOC_Os03g08010
141	Nycol.D00821	MSTRG.7211	11.2849	1.46748	2.15134e-28	1.76283e-27	Rank gene	983	0.347956	0.29859	1975	7.58883	973	0.295807	AT4G00100	ribosomal protein S13A	Cre07.g331900	Cytosolic 80S ribosomal protein S13	LOC_Os08g02410
142	Nycol.I01286	MSTRG.13379	11.2493	0.674939	1.95575e-28	1.60888e-27	Rank gene	2752	1.64782	0.973735	9353	9.14356	2741	1.43755	AT5G39850	Ribosomal protein S4	Cre08.g359750	Cytosolic 80S ribosomal protein S9	LOC_Os11g38959
143	Nycol.G00440	MSTRG.10673	11.2162	1.26799	3.72779e-28	3.01324e-27	Rank gene	1105	0.448732	0.370688	2547	7.84306	1094	0.375826	AT4G18100	Ribosomal protein L32e	Cre06.g289550	Cytosolic 80S ribosomal protein L32	LOC_Os09g32532
145	Nycol.I00188	MSTRG.12536	11.1836	1.37511	5.71555e-28	4.58451e-27	Rank gene	1041	0.396054	0.333649	2248	7.71824	1032	0.332825	AT1G56110	homolog of nucleolar protein NOP56	Cre12.g525200	Nucleolar protein, Component of C/D snoRNPs	LOC_Os03g22880
146	Nycol.D01466	MSTRG.7729	11.169	1.35686	6.62499e-28	5.27349e-27	Rank gene	1053	0.350423	0.300418	1989	7.59589	1044	0.307027	AT5G62390	BCL-2-associated athanogene 7			LOC_Os02g01520
147	Nycol.J01697	MSTRG.15175	11.1678	0.566734	4.06801e-28	3.28189e-27	Rank gene	3261	2.13672	1.14318	12128	9.40335	3248	1.93657	AT3G16640	translationally controlled tumor protein			LOC_Os11g43900
148	Nycol.A02248	MSTRG.1704	11.0873	1.52785	1.64151e-27	1.28945e-26	Rank gene	860	0.290345	0.25491	1648	7.40792	850	0.256112	AT2G22670	indoleacetic acid-induced protein 8			LOC_Os01g48444
149	Nycol.L00749	MSTRG.17052	11.0719	1.38975	1.84723e-27	1.44561e-26	Rank gene	1008	0.361522	0.308603	2052	7.62706	998	0.308387	AT3G20050	T-complex protein 1 alpha subunit	Cre10.g439100	T-complex protein 1, alpha subunit	LOC_Os04g46620
150	Nycol.G01218	MSTRG.11188	11.0444	1.80905	2.74157e-27	2.13353e-26	Rank gene	649	0.204193	0.18581	1159	7.05618	640	0.17453	AT2G05790	O-Glycosyl hydrolases family 17 protein			LOC_Os02g53200
151	Nycol.F00389	MSTRG.9488	10.9714	1.89006	6.11963e-27	4.70415e-26	Rank gene	615	0.179528	0.165114	1019	6.92756	607	0.160334	AT5G20060	alpha/beta-Hydrolases superfamily protein			LOC_Os01g07960
152	Nycol.B01997	MSTRG.4262	10.9666	3.61715	8.21533e-27	6.27639e-26	Rank gene	253	0.0713531	0.0689224	405	6.00635	246	0.0653793
153	Nycol.A01805	MSTRG.1336	10.9493	1.83171	7.67322e-27	5.87297e-26	Rank gene	687	0.233087	0.209521	1323	7.18841	677	0.187536	AT4G25630	fibrillarin 2	Cre02.g077300	Nucleolar protein, Component of C/D snoRNPs	LOC_Os05g08360
154	Nycol.C00202	MSTRG.5122	10.9212	1.99143	1.03638e-26	7.84607e-26	Rank gene	563	0.190099	0.174036	1079	6.98472	555	0.174575	AT3G24650	AP2/B3-like transcriptional factor family protein			LOC_Os01g68370
155	Nycol.J01844	MSTRG.15285	10.8955	2.07897	1.38515e-26	1.04298e-25	Rank gene	532	0.183932	0.168841	1044	6.95177	524	0.172686	AT5G58250	(1 of 1) PF10674 - Protein of unknown function (DUF2488) (Ycf54)	Cre12.g490500	Conserved in the Green Lineage
156	Nycol.J00702	MSTRG.14376	10.8831	0.567234	8.55471e-27	6.52375e-26	Rank gene	3263	2.17142	1.15418	12325	9.41947	3250	1.91387	AT5G04800	Ribosomal S17 family protein	Cre12.g498250	Cytosolic 80S ribosomal protein S17	LOC_Os03g01900
157	Nycol.A03214	MSTRG.2515	10.8737	0.579529	9.2868e-27	7.05628e-26	Rank gene	3254	2.51427	1.25683	14271	9.56605	3241	2.3083
158	Nycol.A02205	MSTRG.1671	10.8574	1.03894	1.39707e-26	1.05006e-25	Rank gene	1430	0.590204	0.463863	3350	8.11701	1418	0.519438	AT3G13470	TCP-1/cpn60 chaperonin family protein	Cre07.g339150	Chaperonin 60B2	LOC_Os06g02380
159	Nycol.D01371	MSTRG.7653	10.7993	1.75843	3.2962e-26	2.44668e-25	Rank gene	652	0.198732	0.181264	1128	7.02909	643	0.175937	AT5G67460	O-Glycosyl hydrolases family 17 protein
160	Nycol.J01750	MSTRG.15217	10.7579	3.63117	6.58235e-26	4.81745e-25	Rank gene	245	0.0681818	0.065958	387	5.96101	238	0.0590812					LOC_Os07g47830
161	Nycol.F00042	MSTRG.9230	10.753	2.55624	6.36679e-26	4.66787e-25	Rank gene	365	0.117512	0.111105	667	6.50429	361	0.116097					LOC_Os12g38051
162	Nycol.A03338	MSTRG.2611	10.7503	4.46197	7.54229e-26	5.49116e-25	Rank gene	197	0.0882664	0.084586	501	6.2186	189	0.0793831	AT2G41370	Ankyrin repeat family protein / BTB/POZ domain-containing protein			LOC_Os01g72020
163	Nycol.B00905	MSTRG.3401	10.7291	1.21238	6.24905e-26	4.58959e-25	Rank gene	1283	0.566244	0.44868	3214	8.07558	1275	0.554406					LOC_Os01g68660
164	Nycol.C01429	MSTRG.6015	10.7097	2.73065	9.95859e-26	7.20017e-25	Rank gene	336	0.121212	0.11441	688	6.53524	328	0.109429
165	Nycol.L00557	MSTRG.16890	10.6848	0.97012	8.02305e-26	5.82089e-25	Rank gene	1569	0.672833	0.514519	3819	8.24801	1560	0.568866	AT4G17390	Ribosomal protein L23/L15e family protein	Cre02.g091100	Cytosolic 80S ribosomal protein L15	LOC_Os03g40180
166	Nycol.D01363	MSTRG.7648	10.6757	1.52101	1.16217e-25	8.35922e-25	Rank gene	906	0.303206	0.264828	1721	7.45124	896	0.281667	AT1G62790	Bifunctional inhibitor/lipid-transfer protein/seed storage 2S albumin superfamily protein			LOC_Os06g47200
167	Nycol.F00029	MSTRG.9218	10.6718	0.608961	7.6124e-26	5.53256e-25	Rank gene	2898	1.64764	0.973668	9352	9.14345	2887	1.51424	AT3G12580	heat shock protein 70	Cre08.g372100	Heat shock protein 70A	LOC_Os11g47760
168	Nycol.H01333	MSTRG.12176	10.6188	1.94084	2.10581e-25	1.50174e-24	Rank gene	548	0.206483	0.18771	1172	7.06732	539	0.174379	AT2G01630	O-Glycosyl hydrolases family 17 protein			LOC_Os03g12140
169	Nycol.L00982	MSTRG.17245	10.6116	1.97299	2.1967e-25	1.56389e-24	Rank gene	503	0.186223	0.170774	1057	6.96414	495	0.152389	AT2G33310	auxin-induced protein 13			LOC_Os02g57250
170	Nycol.C02076	MSTRG.6542	10.5766	2.1651	3.35069e-25	2.3693e-24	Rank gene	473	0.1605	0.148851	911	6.81564	465	0.144968	AT5G56220	P-loop containing nucleoside triphosphate hydrolases superfamily protein			LOC_Os08g38970
171	Nycol.B01927	MSTRG.4220	10.5695	3.53704	4.34234e-25	3.06014e-24	Rank gene	256	0.102185	0.0972942	580	6.36475	248	0.0842556					LOC_Os02g04810
172	Nycol.J00490	MSTRG.14214	10.5222	1.27105	4.64484e-25	3.26232e-24	Rank gene	1027	0.391297	0.330236	2221	7.70616	1017	0.336683	AT4G22380	Ribosomal protein L7Ae/L30e/S12e/Gadd45 family protein	Cre06.g249250	Cytosolic 80S ribosomal protein L7ae	LOC_Os03g13800
173	Nycol.B00115	MSTRG.2823	10.5162	3.54384	7.20998e-25	5.03014e-24	Rank gene	218	0.0766385	0.0738437	435	6.07764	215	0.0733679	AT3G14690	cytochrome P450, family 72, subfamily A, polypeptide 15
174	Nycol.C00284	MSTRG.5190	10.506	3.73022	8.00498e-25	5.55694e-24	Rank gene	220	0.0704722	0.0680998	400	5.99396	215	0.064395	AT3G28040	Leucine-rich receptor-like protein kinase family protein	Cre03.g154250	Mitogen-Activated Protein Kinase Kinase Kinase	LOC_Os01g72700
175	Nycol.B00471	MSTRG.3080	10.4884	1.8145	7.90059e-25	5.49361e-24	Rank gene	658	0.215997	0.195564	1226	7.11233	649	0.209832	AT1G73600	S-adenosyl-L-methionine-dependent methyltransferases superfamily protein			LOC_Os01g50030
176	Nycol.A00704	MSTRG.472	10.4414	1.17096	1.01084e-24	7.00548e-24	Rank gene	1179	0.46265	0.38025	2626	7.8736	1170	0.42343	AT3G52990	Pyruvate kinase family protein	Cre02.g147900	Pyruvate kinase	LOC_Os11g05110
177	Nycol.F01376	MSTRG.10230	10.3895	0.668977	1.31748e-24	9.08543e-24	Rank gene	2511	1.96195	1.08585	11136	9.31803	2501	1.93395	AT5G06760	Late Embryogenesis Abundant 4-5
178	Nycol.A00677	MSTRG.456	10.3795	1.58717	2.01842e-24	1.37602e-23	Rank gene	705	0.206307	0.187564	1171	7.06647	696	0.191086	AT3G12120	fatty acid desaturase 2	Cre17.g711150	Fatty acid desaturase, delta-12	LOC_Os02g48560
179	Nycol.B01764	MSTRG.4120	10.3677	2.42493	2.70982e-24	1.83242e-23	Rank gene	370	0.143587	0.13417	815	6.70441	363	0.118501	AT1G76110	HMG (high mobility group) box protein with ARID/BRIGHT DNA-binding domain			LOC_Os09g37250
180	Nycol.B01944	MSTRG.4231	10.3628	2.35144	2.82313e-24	1.90595e-23	Rank gene	408	0.133721	0.125505	759	6.63332	399	0.111186	AT1G19990		Cre08.g375850		LOC_Os03g14580
181	Nycol.I00942	MSTRG.13097	10.3513	3.4365	3.58063e-24	2.40957e-23	Rank gene	244	0.0731149	0.0705655	415	6.03069	237	0.0679051	AT5G67390				LOC_Os03g55400
182	Nycol.A00473	MSTRG.326	10.2966	2.1525	5.33473e-24	3.54997e-23	Rank gene	459	0.122445	0.11551	695	6.54535	453	0.120971	AT3G12960				LOC_Os08g01370
183	Nycol.L00478	MSTRG.16845	10.2963	1.22584	4.24566e-24	2.85251e-23	Rank gene	1057	0.436047	0.361894	2475	7.8144	1047	0.363101	AT5G23860	tubulin beta 8	Cre12.g549550	beta-2 tubulin	LOC_Os03g01530
184	Nycol.H01546	MSTRG.12338	10.2923	1.95393	5.15336e-24	3.43475e-23	Rank gene	522	0.172481	0.159122	979	6.88755	513	0.139326	AT5G08180	Ribosomal protein L7Ae/L30e/S12e/Gadd45 family protein	Cre16.g690500	Nucleolar protein, Small subunit of H/ACA snoRNPs	LOC_Os02g49610
185	Nycol.J00863	MSTRG.14502	10.2654	1.23361	5.7532e-24	3.82236e-23	Rank gene	1033	0.461593	0.379527	2620	7.87131	1024	0.433262	AT2G26330	Leucine-rich receptor-like protein kinase family protein	Cre03.g154250	Mitogen-Activated Protein Kinase Kinase Kinase	LOC_Os06g10230
186	Nycol.I01491	MSTRG.13530	10.2439	3.53196	9.94856e-24	6.53696e-23	Rank gene	226	0.0843904	0.081018	479	6.17379	220	0.0720285	AT3G61950	basic helix-loop-helix (bHLH) DNA-binding superfamily protein
187	Nycol.L00255	MSTRG.16706	10.2202	3.50232	1.26391e-23	8.2788e-23	Rank gene	242	0.0731149	0.0705655	415	6.03069	234	0.0608882	AT3G52910	growth-regulating factor 4			LOC_Os02g47280
188	Nycol.I00857	MSTRG.13027	10.2155	1.30328	9.37843e-24	6.17204e-23	Rank gene	943	0.322586	0.279589	1831	7.51316	933	0.275782	AT4G39300				LOC_Os01g37090
189	Nycol.I00413	MSTRG.12691	10.157	2.07524	1.94334e-23	1.26302e-22	Rank gene	475	0.155039	0.144134	880	6.78106	466	0.130632	AT1G80270	PENTATRICOPEPTIDE REPEAT 596			LOC_Os01g17320
190	Nycol.A02707	MSTRG.2091	10.1545	2.83063	2.24881e-23	1.45928e-22	Rank gene	304	0.0947851	0.0905581	538	6.28972	296	0.08487	AT4G04890	protodermal factor 2			LOC_Os04g53540
191	Nycol.G00133	MSTRG.10443	10.1105	1.49794	2.61071e-23	1.68627e-22	Rank gene	715	0.230973	0.207805	1311	7.17931	706	0.209454	AT4G10260	pfkB-like carbohydrate kinase family protein	Cre13.g561850	Fructokinase	LOC_Os08g02120
192	Nycol.I00869	MSTRG.13037	10.0714	1.93012	4.30515e-23	2.76788e-22	Rank gene	521	0.235201	0.211234	1335	7.19744	512	0.175444	AT5G66750	chromatin remodeling 1			LOC_Os03g51230
193	Nycol.J00858	MSTRG.14498	10.0436	4.00838	6.86063e-23	4.39732e-22	Rank gene	195	0.0845666	0.0811805	480	6.17587	189	0.0727418	AT1G73590	Auxin efflux carrier family protein			LOC_Os06g12610
194	Nycol.K00715	MSTRG.15853	10.0317	3.05962	7.13681e-23	4.56036e-22	Rank gene	261	0.0787526	0.0758054	447	6.10479	254	0.0649872	AT2G34470	urease accessory protein G			LOC_Os05g49050
195	Nycol.K00084	MSTRG.15368	10.0054	1.42317	7.3747e-23	4.70517e-22	Rank gene	856	0.283827	0.249845	1611	7.38523	847	0.23886	AT5G57290	60S acidic ribosomal protein family			LOC_Os06g48780
196	Nycol.J00900	MSTRG.14535	9.97176	1.2959	1.02349e-22	6.48055e-22	Rank gene	1004	0.377202	0.320054	2141	7.6695	995	0.352187	AT2G26300	G protein alpha subunit 1			LOC_Os05g26890
197	Nycol.K00630	MSTRG.15783	9.9581	4.507	1.54923e-22	9.67745e-22	Rank gene	168	0.0657153	0.0636462	373	5.92426	164	0.0592726	AT1G23380	KNOTTED1-like homeobox gene 6			LOC_Os01g19694
198	Nycol.F00545	MSTRG.9621	9.9563	2.74964	1.40986e-22	8.8333e-22	Rank gene	293	0.0976039	0.0931296	554	6.31897	286	0.0872059	AT2G26180	IQ-domain 6			LOC_Os01g09790
199	Nycol.C02157	MSTRG.6609	9.9557	1.42029	1.14418e-22	7.21199e-22	Rank gene	764	0.330867	0.28583	1878	7.53849	755	0.30867
200	Nycol.D01049	MSTRG.7400	9.91592	3.18217	2.15186e-22	1.33422e-21	Rank gene	247	0.0725863	0.0700729	412	6.02345	241	0.0662778	AT3G58180	ARM repeat superfamily protein	Cre10.g435550	Deoxyhypusine hydroxylase/monooxygenase	LOC_Os12g06620
201	Nycol.F00846	MSTRG.9846	9.87474	0.918702	2.19496e-22	1.35893e-21	Rank gene	1563	0.609056	0.475647	3457	8.14845	1553	0.534984	AT1G01100	60S acidic ribosomal protein family	Cre17.g738300	Acidic ribosomal protein P1	LOC_Os08g02340
202	Nycol.I00884	MSTRG.13051	9.87396	3.076	3.16861e-22	1.95592e-21	Rank gene	263	0.0796335	0.0766217	452	6.11589	255	0.0686379
203	Nycol.J00582	MSTRG.14283	9.85981	1.92268	3.13201e-22	1.9362e-21	Rank gene	498	0.142354	0.133091	808	6.6958	490	0.125991	AT5G51750	subtilase 1.3	Cre02.g076950	Subtilisin-like protease	LOC_Os04g48416
204	Nycol.F00788	MSTRG.9801	9.81804	0.912225	3.66017e-22	2.25602e-21	Rank gene	1498	0.601128	0.470708	3412	8.13535	1488	0.517266	AT3G22230	Ribosomal L27e protein family	Cre17.g701650	Cytosolic 80S ribosomal protein L27	LOC_Os10g41470
205	Nycol.G00402	MSTRG.10641	9.80739	3.70746	6.08592e-22	3.72373e-21	Rank gene	204	0.0782241	0.0753153	444	6.09807	196	0.0635656	AT5G35770	Transducin/WD40 repeat-like superfamily protein
206	Nycol.K00733	MSTRG.15869	9.80402	1.98871	5.34507e-22	3.27522e-21	Rank gene	500	0.149753	0.139547	850	6.74641	491	0.130385					LOC_Os05g49060
207	Nycol.D00896	MSTRG.7277	9.79693	0.467759	3.89173e-22	2.39522e-21	Rank gene	3641	3.05761	1.40059	17355	9.76169	3628	2.73162	AT1G20693	high mobility group B2	Cre06.g261450	High mobility group protein	LOC_Os06g51220
208	Nycol.I01057	MSTRG.13197	9.7935	2.51918	6.2182e-22	3.79356e-21	Rank gene	324	0.0912615	0.0873343	518	6.2519	316	0.0826357	AT2G27510	ferredoxin 3	Cre14.g626700	Chloroplast ferredoxin	LOC_Os03g61960
209	Nycol.J00830	MSTRG.14474	9.74849	1.75074	8.52933e-22	5.15833e-21	Rank gene	567	0.151691	0.141232	861	6.75926	559	0.138709	AT1G23100	GroES-like family protein	Cre03.g178450	Chaperonin 10	LOC_Os03g25050
210	Nycol.C01637	MSTRG.6188	9.71746	2.27074	1.27403e-21	7.62772e-21	Rank gene	397	0.124207	0.117078	705	6.55962	390	0.118214	AT5G57800	Fatty acid hydroxylase superfamily			LOC_Os06g44300
211	Nycol.B02072	MSTRG.4313	9.71009	2.47594	1.33983e-21	7.98739e-21	Rank gene	324	0.0997181	0.0950539	566	6.34036	316	0.0829463	AT2G41340	RNA polymerase II fifth largest subunit, D			LOC_Os12g04510
212	Nycol.L01094	MSTRG.17345	9.69849	1.51127	1.32192e-21	7.89185e-21	Rank gene	721	0.25229	0.224974	1432	7.26753	711	0.203297	AT4G16830	Hyaluronan / mRNA binding family	Cre09.g393358	(1 of 1) K13199 - plasminogen activator inhibitor 1 RNA-binding protein (SERBP1)
213	Nycol.D01024	MSTRG.7384	9.64326	2.64886	2.54532e-21	1.50027e-20	Rank gene	303	0.0928471	0.0887863	527	6.2691	294	0.079703	AT5G23940	HXXXD-type acyl-transferase family protein			LOC_Os08g44840
214	Nycol.A01841	MSTRG.1367	9.6357	2.81228	2.77534e-21	1.63124e-20	Rank gene	285	0.0817477	0.078578	464	6.14204	277	0.0714773
217	Nycol.E01310	MSTRG.8960	9.55868	1.33036	4.56393e-21	2.65636e-20	Rank gene	833	0.244186	0.218482	1386	7.2349	823	0.226344	AT2G16760	Calcium-dependent phosphotriesterase superfamily protein			LOC_Os03g19452
219	Nycol.C01591	MSTRG.6150	9.53539	1.12961	5.39148e-21	3.11632e-20	Rank gene	1067	0.369626	0.314538	2098	7.64922	1056	0.322613	AT1G57660	Translation protein SH3-like family protein	Cre06.g278135	Cytosolic 80S ribosomal protein L21	LOC_Os03g04750
220	Nycol.C00861	MSTRG.5588	9.50826	1.84464	7.89273e-21	4.52134e-20	Rank gene	504	0.150987	0.140619	857	6.7546	495	0.131474	AT4G34200	D-3-phosphoglycerate dehydrogenase	Cre07.g344600	D-3-phosphoglycerate dehydrogenase	LOC_Os04g55720
221	Nycol.I01355	MSTRG.13431	9.50281	3.14238	9.47703e-21	5.40307e-20	Rank gene	239	0.0727625	0.0702371	413	6.02587	233	0.0618523					LOC_Os02g45570
222	Nycol.N00053	MSTRG.18232	9.47755	2.86864	1.16625e-20	6.613e-20	Rank gene	282	0.0856237	0.0821546	486	6.18826	274	0.070201	AT1G14410	ssDNA-binding transcriptional regulator	Cre02.g091550	Whirly domain protein	LOC_Os06g05350
223	Nycol.A02652	MSTRG.2045	9.46734	1.89275	1.16954e-20	6.62265e-20	Rank gene	496	0.213883	0.193824	1214	7.1025	487	0.1742	AT4G05190	kinesin 5	Cre16.g656700	Kinesin motor protein	LOC_Os04g53760
224	Nycol.I00102	MSTRG.12466	9.45481	1.72188	1.28195e-20	7.24936e-20	Rank gene	606	0.177414	0.16332	1007	6.91572	598	0.163064			Cre11.g467723	3-ketoacyl-CoA-synthase component of plastidic multimeric fatty acid synthase
225	Nycol.J01752	MSTRG.15219	9.44572	2.62107	1.48796e-20	8.36905e-20	Rank gene	282	0.100599	0.0958546	571	6.34914	275	0.0851451	AT4G02290	glycosyl hydrolase 9B13	Cre17.g730550	(1 of 4) 3.2.1.4 - Cellulase / Endoglucanase	LOC_Os01g21070
226	Nycol.C00417	MSTRG.5293	9.43926	2.01592	1.47926e-20	8.33129e-20	Rank gene	421	0.128436	0.120832	729	6.59304	414	0.115463	AT5G18310				LOC_Os01g68570
227	Nycol.C01588	MSTRG.6147	9.41754	1.3846	1.67041e-20	9.38258e-20	Rank gene	763	0.334038	0.28821	1896	7.54803	755	0.304374
228	Nycol.I01437	MSTRG.13495	9.41244	1.55954	1.79788e-20	1.0085e-19	Rank gene	667	0.195032	0.178173	1107	7.01031	659	0.178893	AT1G32900	UDP-Glycosyltransferase superfamily protein	Cre17.g721500	Granule-bound starch synthase I	LOC_Os07g22930
229	Nycol.M00105	MSTRG.17641	9.37322	1.62198	2.58608e-20	1.43713e-19	Rank gene	627	0.196089	0.179057	1113	7.01571	619	0.17679	AT5G49720	glycosyl hydrolase 9A1	Cre17.g730550	(1 of 4) 3.2.1.4 - Cellulase / Endoglucanase	LOC_Os03g21210
230	Nycol.A03353	MSTRG.2624	9.36268	3.22758	3.30067e-20	1.82213e-19	Rank gene	206	0.0637773	0.0618261	362	5.8944	203	0.0610351	AT3G54400	Eukaryotic aspartyl protease family protein			LOC_Os07g46480
231	Nycol.H00319	MSTRG.11424	9.35772	1.09951	2.73223e-20	1.51432e-19	Rank gene	1160	0.569944	0.45104	3235	8.08209	1150	0.512207	AT5G55660	DEK domain-containing chromatin associated protein	Cre12.g513150	mitochondrial intermembrane space protein involved in protein import.	LOC_Os03g40010
232	Nycol.C00187	MSTRG.5112	9.34366	2.58458	3.65141e-20	2.01309e-19	Rank gene	288	0.0840381	0.080693	477	6.16961	281	0.0750783	AT5G14230	(1 of 1) PF13606 - Ankyrin repeat (Ank_3)	Cre17.g746697	Flagellar Associated Protein 249	LOC_Os04g41280
233	Nycol.A03318	MSTRG.2596	9.3406	2.26389	3.86584e-20	2.12291e-19	Rank gene	403	0.20666	0.187856	1173	7.06817	396	0.14786	AT1G50490	ubiquitin-conjugating enzyme 20			LOC_Os01g16650
234	Nycol.B01870	MSTRG.4185	9.33305	3.32382	4.313e-20	2.353e-19	Rank gene	201	0.0586681	0.0570116	333	5.81114	194	0.05425	AT4G28000	P-loop containing nucleoside triphosphate hydrolases superfamily protein			LOC_Os01g12660
235	Nycol.A01364	MSTRG.985	9.32302	1.76957	4.1013e-20	2.24337e-19	Rank gene	518	0.168076	0.155358	954	6.86171	510	0.140824	AT3G03920	H/ACA ribonucleoprotein complex, subunit Gar1/Naf1 protein	Cre13.g567850	(1 of 1) K11128 - H/ACA ribonucleoprotein complex subunit 1 (GAR1, NOLA1)	LOC_Os11g37080
236	Nycol.K01130	MSTRG.16172	9.31487	2.8531	4.92107e-20	2.6708e-19	Rank gene	269	0.0759338	0.0731889	431	6.06843	262	0.0620963	AT1G68400	leucine-rich repeat transmembrane protein kinase family protein	Cre03.g144324	(1 of 546) 2.7.11.1 - Non-specific serine/threonine protein kinase / Threonine-specific protein kinase	LOC_Os01g04230
237	Nycol.E00267	MSTRG.8272	9.31375	1.57187	4.47557e-20	2.43852e-19	Rank gene	663	0.361522	0.308603	2052	7.62706	657	0.257924	AT5G62690	tubulin beta chain 2	Cre12.g549550	beta-2 tubulin	LOC_Os03g01530
238	Nycol.F00807	MSTRG.9818	9.31228	1.03744	3.95652e-20	2.16986e-19	Rank gene	1179	0.399401	0.336044	2267	7.72665	1167	0.354791	AT1G04270	cytosolic ribosomal protein S15	Cre08.g360900	Cytosolic 80S ribosomal protein S15	LOC_Os07g08660
239	Nycol.K01307	MSTRG.16294	9.28422	1.26554	5.32764e-20	2.88396e-19	Rank gene	881	0.311663	0.271296	1769	7.47873	872	0.258168	AT5G20890	TCP-1/cpn60 chaperonin family protein	Cre09.g416750	T-complex protein 1, beta subunit	LOC_Os03g42220
240	Nycol.H01290	MSTRG.12135	9.27319	1.6063	6.32646e-20	3.41139e-19	Rank gene	632	0.174771	0.161073	992	6.90073	623	0.15719	AT3G25860	2-oxoacid dehydrogenases acyltransferase family protein	Cre03.g158900	dihydrolipoamide acetyltransferase, possibly plastidic	LOC_Os08g33440
241	Nycol.D01715	MSTRG.7933	9.2534	1.34212	7.19988e-20	3.85748e-19	Rank gene	803	0.257047	0.228765	1459	7.28619	794	0.2292	AT2G35320	EYES ABSENT homolog			LOC_Os06g02028
242	Nycol.E00206	MSTRG.8218	9.24039	1.89732	8.63806e-20	4.59853e-19	Rank gene	470	0.12456	0.117391	707	6.56244	462	0.113214	AT5G22790	reticulata-related 1	Cre02.g141100	Conserved in the Plant Lineage	LOC_Os04g44290
243	Nycol.A01293	MSTRG.931	9.23206	1.50584	9.11815e-20	4.84793e-19	Rank gene	690	0.249648	0.222862	1417	7.257	681	0.233947	AT2G32010	CVP2 like 1	Cre07.g352400	Inositol polyphosphate related phosphatase	LOC_Os03g57950
244	Nycol.B02601	MSTRG.4710	9.22527	1.48678	9.38967e-20	4.97331e-19	Rank gene	651	0.275546	0.243374	1564	7.35564	644	0.215741	AT2G16850	plasma membrane intrinsic protein 2;8
245	Nycol.C02187	MSTRG.6633	9.20673	2.51866	1.26369e-19	6.6511e-19	Rank gene	305	0.0995419	0.0948937	565	6.33859	299	0.0867827
246	Nycol.H01171	MSTRG.12048	9.19815	3.94456	1.44123e-19	7.55652e-19	Rank gene	162	0.0547921	0.0533437	311	5.743	156	0.0498659
247	Nycol.I01105	MSTRG.13239	9.18765	3.10493	1.52251e-19	7.96318e-19	Rank gene	216	0.0606061	0.0588405	344	5.84354	208	0.0530071	AT4G38970	fructose-bisphosphate aldolase 2	Cre05.g234550	Fructose-1,6-bisphosphate aldolase	LOC_Os11g07020
248	Nycol.A03394	MSTRG.2661	9.18711	4.50099	1.62645e-19	8.48554e-19	Rank gene	150	0.0521494	0.0508351	296	5.69373	144	0.0473629	AT2G41380	S-adenosyl-L-methionine-dependent methyltransferases superfamily protein	Cre03.g156400	S-adenosyl-L-methionine-dependent methyltransferase	LOC_Os01g20206
249	Nycol.I01490	MSTRG.13529	9.18475	3.31128	1.58107e-19	8.2591e-19	Rank gene	216	0.053735	0.052341	305	5.72359	207	0.0508344					LOC_Os05g03780
250	Nycol.H01024	MSTRG.11938	9.18294	1.25259	1.33027e-19	6.98392e-19	Rank gene	901	0.283827	0.249845	1611	7.38523	892	0.255435	AT4G39860	(1 of 4) PTHR31132:SF2 - EXPRESSED PROTEIN			LOC_Os02g36500
251	Nycol.J00902	MSTRG.14536	9.15783	3.99923	2.08058e-19	1.08144e-18	Rank gene	172	0.05074	0.0494946	288	5.66643	165	0.0465737	AT5G49700	Predicted AT-hook DNA-binding family protein
252	Nycol.A00989	MSTRG.695	9.09993	0.846232	2.44642e-19	1.2653e-18	Rank gene	1495	0.602361	0.471478	3419	8.1374	1483	0.519598	AT4G25740	RNA binding Plectin/S10 domain-containing protein	Cre09.g411100	Cytosolic 80S ribosomal protein S10	LOC_Os04g35090
253	Nycol.J00012	MSTRG.13903	9.09437	1.98277	3.18768e-19	1.64258e-18	Rank gene	450	0.130021	0.122236	738	6.6053	442	0.11179	AT1G72830	nuclear factor Y, subunit A3			LOC_Os07g41720
254	Nycol.G00144	MSTRG.10451	9.07273	2.01404	3.83859e-19	1.9707e-18	Rank gene	426	0.152572	0.141996	866	6.76504	419	0.136542	AT2G37170	plasma membrane intrinsic protein 2	Cre12.g549300	Aquaporin	LOC_Os07g26690
255	Nycol.A02702	MSTRG.2086	9.03581	3.35251	5.72554e-19	2.91083e-18	Rank gene	189	0.0731149	0.0705655	415	6.03069	184	0.0647705	AT5G28910	(1 of 2) PTHR13132 - ALPHA- 1,6 -FUCOSYLTRANSFERASE	Cre10.g449050	(1 of 3) 2.4.1.68 - Glycoprotein 6-alpha-L-fucosyltransferase / Guanosine diphosphofucose-glycoprotein fucosyltransferase
256	Nycol.C00110	MSTRG.5050	9.01582	3.97093	7.11494e-19	3.58665e-18	Rank gene	180	0.061487	0.0596707	349	5.85793	172	0.0472938	AT3G01750	Ankyrin repeat family protein			LOC_Os05g23320
257	Nycol.E01607	MSTRG.9180	9.01335	1.06036	5.80312e-19	2.94669e-18	Rank gene	1191	0.465116	0.381935	2640	7.87891	1182	0.428049	AT5G01020	Protein kinase superfamily protein	Cre12.g517600	(1 of 1) K04733 - interleukin-1 receptor-associated kinase 4 (IRAK4)
258	Nycol.C01593	MSTRG.6152	9.01091	2.86991	7.00371e-19	3.5434e-18	Rank gene	219	0.0984848	0.0939318	559	6.32794	214	0.0866264
259	Nycol.H01310	MSTRG.12154	8.98231	2.53398	8.75415e-19	4.36038e-18	Rank gene	305	0.0960183	0.0916839	545	6.30262	297	0.0786597	AT3G18050	(1 of 1) PTHR34056:SF1 - GENOMIC DNA, CHROMOSOME 3, P1 CLONE: MRC8
260	Nycol.E00030	MSTRG.8074	8.97911	1.06092	7.71207e-19	3.869e-18	Rank gene	1172	0.566596	0.448905	3216	8.0762	1162	0.457967	AT5G59910	Histone superfamily protein	Cre13.g590750	Histone H2B	LOC_Os01g05970
261	Nycol.F01527	MSTRG.10329	8.9779	0.826356	7.09639e-19	3.58162e-18	Rank gene	1529	0.58809	0.462532	3338	8.11343	1518	0.504768	AT3G52580	Ribosomal protein S11 family protein	Cre11.g480150	Cytosolic 80S ribosomal protein S14	LOC_Os02g33140
262	Nycol.H00706	MSTRG.11670	8.90084	3.78883	1.86488e-18	9.2011e-18	Rank gene	181	0.0514447	0.0501651	292	5.68017	173	0.0463689
263	Nycol.I01042	MSTRG.13185	8.87129	3.51941	2.38483e-18	1.16837e-17	Rank gene	187	0.0493305	0.0481524	280	5.63835	179	0.0434839	AT4G34160	CYCLIN D3;1	Cre06.g284350	D-type cyclin
264	Nycol.J01631	MSTRG.15125	8.86761	4.03969	2.50365e-18	1.22515e-17	Rank gene	155	0.0470402	0.0459673	267	5.59099	150	0.043391			Cre16.g680300	(1 of 5) 2.3.1.43 - Phosphatidylcholine--sterol O-acyltransferase / Phospholipid--cholesterol acyltransferase	LOC_Os03g19670
265	Nycol.B01261	MSTRG.3694	8.84144	1.36215	2.58578e-18	1.26238e-17	Rank gene	736	0.263566	0.233938	1496	7.31122	727	0.229182	AT3G22810	Plant protein of unknown function (DUF828) with plant pleckstrin homology-like region			LOC_Os03g43510
266	Nycol.C00225	MSTRG.5140	8.83705	1.41669	2.72478e-18	1.32802e-17	Rank gene	711	0.258985	0.230306	1470	7.2937	702	0.215789	AT4G00930	COP1-interacting protein 4.1
267	Nycol.K01608	MSTRG.16504	8.82278	0.859684	2.7266e-18	1.32802e-17	Rank gene	1430	0.544221	0.43452	3089	8.03593	1418	0.473557	AT3G49010	breast basic conserved 1	Cre14.g630100	Cytosolic 80S ribosomal protein L12	LOC_Os06g02510
268	Nycol.F00663	MSTRG.9705	8.80284	2.43375	4.01018e-18	1.9374e-17	Rank gene	278	0.0884426	0.0847478	502	6.22059	271	0.0840837			Cre16.g680300	(1 of 5) 2.3.1.43 - Phosphatidylcholine--sterol O-acyltransferase / Phospholipid--cholesterol acyltransferase	LOC_Os06g36520
269	Nycol.M00225	MSTRG.17722	8.74889	4.27139	6.83076e-18	3.27735e-17	Rank gene	150	0.0431642	0.0422586	245	5.50533	144	0.0403842			Cre01.g011100	Terpenoid cylase
270	Nycol.D00454	MSTRG.6920	8.74353	1.52505	6.0136e-18	2.8886e-17	Rank gene	584	0.218816	0.19788	1242	7.12528	576	0.165699	AT4G14960	Tubulin/FtsZ family protein	Cre03.g190950	Alpha tubulin 1	LOC_Os11g14220
271	Nycol.A01707	MSTRG.1263	8.74322	3.53388	6.91248e-18	3.31276e-17	Rank gene	160	0.0465116	0.0454624	264	5.57973	153	0.0417225					LOC_Os07g37700
272	Nycol.F00485	MSTRG.9570	8.72528	1.5608	7.0986e-18	3.39417e-17	Rank gene	574	0.161381	0.14961	916	6.82111	567	0.156913			Cre03.g144324	(1 of 546) 2.7.11.1 - Non-specific serine/threonine protein kinase / Threonine-specific protein kinase
273	Nycol.F01034	MSTRG.9986	8.71051	1.76434	8.30634e-18	3.95356e-17	Rank gene	495	0.272199	0.240747	1545	7.34343	489	0.1832	AT3G23890	topoisomerase II	Cre01.g009250	DNA topoisomerase II	LOC_Os02g47150
274	Nycol.J01363	MSTRG.14906	8.67352	1.53456	1.09882e-17	5.18867e-17	Rank gene	606	0.171952	0.158671	976	6.88449	598	0.159494	AT3G51670	SEC14 cytosolic factor family protein / phosphoglyceride transfer family protein	Cre02.g101200	(1 of 1) PTHR23324//PTHR23324:SF85 - SEC14 RELATED PROTEIN // CELLULAR RETINALDEHYDE-BINDING/TRIPLE FUNCTION DOMAIN-CONTAINING PROTEIN	LOC_Os05g27820
275	Nycol.A02058	MSTRG.1549	8.67229	0.829616	9.64882e-18	4.57689e-17	Rank gene	1420	0.565715	0.448343	3211	8.07465	1411	0.503716	AT4G29410	Ribosomal L28e protein family	Cre11.g467578	(1 of 1) K02903 - large subunit ribosomal protein L28e (RP-L28e, RPL28)	LOC_Os01g51020
276	Nycol.K00188	MSTRG.15449	8.66522	0.941218	1.04611e-17	4.95094e-17	Rank gene	1124	0.629845	0.488485	3575	8.182	1117	0.611446	AT5G22470	NAD+ ADP-ribosyltransferases;NAD+ ADP-ribosyltransferases			LOC_Os02g32860
277	Nycol.B00721	MSTRG.3255	8.65571	2.29111	1.37512e-17	6.47141e-17	Rank gene	330	0.102185	0.0972942	580	6.36475	321	0.0884945	AT4G24790	AAA-type ATPase family protein			LOC_Os08g02670
278	Nycol.J00051	MSTRG.13927	8.64614	1.43588	1.34567e-17	6.33995e-17	Rank gene	662	0.205779	0.187126	1168	7.0639	652	0.167299	AT5G39740	ribosomal protein L5 B	Cre14.g621450	Cytosolic 80S ribosomal protein L5	LOC_Os01g67134
279	Nycol.I01078	MSTRG.13216	8.63578	1.48595	1.43137e-17	6.72857e-17	Rank gene	539	0.213178	0.193244	1210	7.0992	531	0.181657
280	Nycol.I01545	MSTRG.13575	8.62767	1.69596	1.58596e-17	7.42186e-17	Rank gene	452	0.134426	0.126126	763	6.63857	443	0.115117	AT1G33170	S-adenosyl-L-methionine-dependent methyltransferases superfamily protein			LOC_Os06g01450
281	Nycol.A00023	MSTRG.19	8.61564	2.44358	1.91733e-17	8.94255e-17	Rank gene	269	0.0983087	0.0937714	558	6.32615	265	0.08802			Cre03.g200250	Putative isocitrate lyase/malate synthase	LOC_Os12g08760
282	Nycol.K00260	MSTRG.15507	8.56064	1.00774	2.59762e-17	1.20349e-16	Rank gene	1122	0.364341	0.310672	2068	7.63482	1113	0.346287	AT5G42740	Sugar isomerase (SIS) family protein	Cre03.g175400	Phosphoglucose isomerase	LOC_Os06g14510
283	Nycol.A00632	MSTRG.429	8.55999	0.871693	2.53339e-17	1.17634e-16	Rank gene	1357	0.516913	0.416678	2934	7.98446	1347	0.4413	AT3G52580	Ribosomal protein S11 family protein	Cre11.g480150	Cytosolic 80S ribosomal protein S14	LOC_Os02g33140
284	Nycol.F00077	MSTRG.9260	8.55391	0.830293	2.71819e-17	1.25656e-16	Rank gene	1604	1.01498	0.700607	5761	8.65904	1594	0.849111	AT5G59910	Histone superfamily protein	Cre13.g590750	Histone H2B	LOC_Os01g05970
285	Nycol.B01144	MSTRG.3590	8.53596	1.50826	3.30583e-17	1.51981e-16	Rank gene	540	0.156448	0.145353	888	6.7901	530	0.137253	AT5G17920	Cobalamin-independent synthase family protein	Cre03.g180750	Cobalamin-dependent methionine synthase	LOC_Os12g42876
286	Nycol.F00101	MSTRG.9280	8.52399	2.08956	4.00475e-17	1.83106e-16	Rank gene	365	0.0963707	0.0920053	547	6.30628	358	0.0877846	AT3G53540	(1 of 2) PTHR21726:SF49 - PHOSPHATIDYLINOSITOL N-ACETYGLUCOSAMINLYTRANSFERASE SUBUNIT P-LIKE PROTEIN			LOC_Os03g17210
287	Nycol.G00682	MSTRG.10808	8.51457	3.05146	4.48581e-17	2.04207e-16	Rank gene	199	0.0687104	0.0664526	390	5.96871	193	0.0559528	AT1G09460	Carbohydrate-binding X8 domain superfamily protein			LOC_Os01g44090
288	Nycol.E00213	MSTRG.8225	8.49754	2.27365	5.02108e-17	2.27582e-16	Rank gene	326	0.0914376	0.0874958	519	6.25383	319	0.0724805	AT5G02050	Mitochondrial glycoprotein family protein	Cre04.g225600	mitochondrial glycoprotein family protein	LOC_Os01g05010
289	Nycol.C02006	MSTRG.6483	8.48654	1.79538	5.2755e-17	2.38596e-16	Rank gene	454	0.121036	0.114253	687	6.53379	445	0.108905	AT2G24030	zinc ion binding;nucleic acid binding			LOC_Os09g25430
290	Nycol.B00218	MSTRG.2898	8.46306	0.778579	5.46294e-17	2.46807e-16	Rank gene	1505	0.600423	0.470268	3408	8.13417	1495	0.526093	AT2G47110	ubiquitin 6	Cre06.g273600	Cytosolic 80S ribosomal protein S27a	LOC_Os05g06770
291	Nycol.F01019	MSTRG.9977	8.45628	2.89267	7.2454e-17	3.25926e-16	Rank gene	229	0.0671247	0.0649679	381	5.94542	221	0.0590366	AT3G20820	Leucine-rich repeat (LRR) family protein			LOC_Os08g39550
292	Nycol.C01899	MSTRG.6400	8.44925	4.18661	7.97408e-17	3.5755e-16	Rank gene	144	0.0572586	0.0556794	325	5.7869	137	0.0449879					LOC_Os03g51910
293	Nycol.G01029	MSTRG.11049	8.43714	1.1278	7.35748e-17	3.30612e-16	Rank gene	921	0.328576	0.284108	1865	7.53155	913	0.300075
294	Nycol.L00033	MSTRG.16566	8.43393	2.56942	8.60292e-17	3.83279e-16	Rank gene	271	0.0653629	0.0633155	371	5.91889	264	0.0607325	AT1G58440	FAD/NAD(P)-binding oxidoreductase family protein	Cre17.g734644	Squalene epoxidase	LOC_Os03g12900
295	Nycol.G01205	MSTRG.11176	8.43301	3.62294	9.01015e-17	4.00568e-16	Rank gene	155	0.074172	0.0715501	421	6.04501	150	0.0495124	AT1G62360	KNOX/ELK homeobox transcription factor
296	Nycol.C00302	MSTRG.5205	8.42945	1.36912	8.07967e-17	3.61509e-16	Rank gene	695	0.219697	0.198602	1247	7.1293	686	0.179539	AT4G13170	Ribosomal protein L13 family protein	Cre12.g532550	Cytosolic 80S ribosomal protein L13a	LOC_Os03g54890
297	Nycol.H01300	MSTRG.12144	8.40526	1.54574	9.87094e-17	4.37441e-16	Rank gene	526	0.159091	0.147636	903	6.80683	518	0.139852	AT3G05470	Actin-binding FH2 (formin homology 2) family protein			LOC_Os08g33430
298	Nycol.G01145	MSTRG.11138	8.39472	1.13963	1.03636e-16	4.57332e-16	Rank gene	867	0.313777	0.272906	1781	7.48549	858	0.285979	AT2G27040	Argonaute family protein			LOC_Os04g06770
299	Nycol.G00336	MSTRG.10592	8.39042	2.16566	1.1825e-16	5.20722e-16	Rank gene	319	0.104651	0.0995296	594	6.38856	311	0.0926176	AT1G18610	Galactose oxidase/kelch repeat superfamily protein	Cre05.g238150	(1 of 1) PF07646 - Kelch motif (Kelch_2)
300	Nycol.M00441	MSTRG.17892	8.38804	3.17022	1.24784e-16	5.48919e-16	Rank gene	175	0.0581395	0.0565122	330	5.80212	166	0.049324	AT5G24270	Calcium-binding EF-hand family protein	Cre08.g363750	(1 of 2) K06268 - serine/threonine-protein phosphatase 2B regulatory subunit (PPP3R, CNB)
301	Nycol.A00570	MSTRG.384	8.35388	2.00165	1.55243e-16	6.77204e-16	Rank gene	357	0.104475	0.0993701	593	6.38688	348	0.0872524	AT4G38210	expansin A20	Cre16.g686700	(1 of 11) PTHR31867//PTHR31867:SF1 - FAMILY NOT NAMED // EXPANSIN-A1-RELATED	LOC_Os06g41700
302	Nycol.H01146	MSTRG.12025	8.34874	3.01069	1.73845e-16	7.5598e-16	Rank gene	219	0.0600775	0.058342	341	5.83481	211	0.0543722	AT5G26210	alfin-like 4	Cre10.g441050	(1 of 2) PTHR12321//PTHR12321:SF55 - CPG BINDING PROTEIN // PHD FINGER PROTEIN ALFIN-LIKE 4	LOC_Os07g41740
303	Nycol.F00172	MSTRG.9330	8.33222	3.54003	2.02167e-16	8.70985e-16	Rank gene	156	0.0565539	0.0550126	321	5.77455	151	0.0509565	AT1G80133
304	Nycol.J00735	MSTRG.14402	8.32717	1.90886	1.93684e-16	8.39633e-16	Rank gene	366	0.131254	0.123327	745	6.61473	357	0.116593
305	Nycol.L00839	MSTRG.17126	8.32655	1.7173	1.9105e-16	8.29073e-16	Rank gene	440	0.159443	0.14794	905	6.80904	431	0.130103
306	Nycol.F00967	MSTRG.9939	8.32643	2.1717	2.0121e-16	8.67757e-16	Rank gene	344	0.0944327	0.0902361	536	6.286	335	0.0866691	AT1G69910	Protein kinase superfamily protein			LOC_Os03g58750
307	Nycol.K00047	MSTRG.15337	8.31365	1.08101	1.97437e-16	8.54131e-16	Rank gene	937	0.318534	0.276521	1808	7.50053	927	0.287301	AT4G20910	double-stranded RNA binding protein-related / DsRBD protein-related			LOC_Os07g06970
308	Nycol.I01312	MSTRG.13402	8.28738	3.32832	2.85383e-16	1.21695e-15	Rank gene	175	0.0435166	0.0425963	247	5.51343	169	0.0415946	AT5G14690				LOC_Os01g47280
309	Nycol.L01056	MSTRG.17312	8.27732	2.53006	3.01455e-16	1.28418e-15	Rank gene	260	0.0697674	0.0674413	396	5.98394	253	0.0638258
310	Nycol.I01237	MSTRG.13353	8.24225	0.844043	3.36863e-16	1.43064e-15	Rank gene	1303	0.518499	0.417722	2943	7.98752	1293	0.439771	AT1G23750	Nucleic acid-binding, OB-fold-like protein	Cre03.g208000	(1 of 1) KOG3416 - Predicted nucleic acid binding protein	LOC_Os01g55030
311	Nycol.D00670	MSTRG.7100	8.23504	1.85692	4.08855e-16	1.73111e-15	Rank gene	429	0.132488	0.124417	752	6.62407	421	0.108804	AT4G37210	Tetratricopeptide repeat (TPR)-like superfamily protein	Cre06.g280800	(1 of 1) K11291 - nuclear autoantigenic sperm protein (NASP)	LOC_Os07g03070
312	Nycol.H00796	MSTRG.11746	8.22693	4.53476	4.76873e-16	2.00488e-15	Rank gene	130	0.0375264	0.0368394	213	5.36598	124	0.0350265	AT5G16560	Homeodomain-like superfamily protein			LOC_Os09g23200
313	Nycol.A00525	MSTRG.360	8.224	2.16386	4.49964e-16	1.89939e-15	Rank gene	317	0.0805144	0.0774373	457	6.12687	309	0.0755597	AT3G13560	O-Glycosyl hydrolases family 17 protein			LOC_Os07g38930
314	Nycol.A03362	MSTRG.2631	8.22338	1.26472	4.17712e-16	1.76682e-15	Rank gene	736	0.24401	0.21834	1385	7.23418	728	0.219637	AT5G65420	CYCLIN D4;1	Cre06.g284350	D-type cyclin
315	Nycol.C01980	MSTRG.6465	8.21931	1.90048	4.5731e-16	1.92651e-15	Rank gene	379	0.106589	0.101282	605	6.40688	371	0.094671	AT3G49940	LOB domain-containing protein 38			LOC_Os03g33090
316	Nycol.L01060	MSTRG.17316	8.20071	1.78435	5.32259e-16	2.22877e-15	Rank gene	444	0.119979	0.11331	681	6.52503	437	0.105818
317	Nycol.K00708	MSTRG.15846	8.16937	0.873224	5.99693e-16	2.50112e-15	Rank gene	1211	0.420543	0.351039	2387	7.77821	1201	0.362907	AT3G14600	Ribosomal protein L18ae/LX family protein	Cre01.g047750	Cytosolic 80S ribosomal protein L18a	LOC_Os05g49030
318	Nycol.B00447	MSTRG.3063	8.16064	3.3276	7.89119e-16	3.27156e-15	Rank gene	155	0.0579634	0.0563457	329	5.79909	153	0.0578561
319	Nycol.E00223	MSTRG.8235	8.15238	4.28446	8.58261e-16	3.54064e-15	Rank gene	130	0.0452784	0.0442832	257	5.55296	125	0.0378574	AT5G02030	POX (plant homeobox) family protein			LOC_Os05g38120
320	Nycol.C01469	MSTRG.6049	8.15017	2.27506	8.16802e-16	3.37962e-15	Rank gene	310	0.0813953	0.0782522	462	6.13773	301	0.0734648	AT2G16070	plastid division2			LOC_Os07g03130
321	Nycol.B00399	MSTRG.3031	8.14836	3.13924	8.53175e-16	3.52314e-15	Rank gene	183	0.0477449	0.0466401	271	5.6058	177	0.0427765	AT5G38200	Class I glutamine amidotransferase-like superfamily protein			LOC_Os01g04620
322	Nycol.A03245	MSTRG.2542	8.14468	2.11574	8.40849e-16	3.47568e-15	Rank gene	321	0.100775	0.0960147	572	6.35089	312	0.0889665	AT4G18570	Tetratricopeptide repeat (TPR)-like superfamily protein			LOC_Os05g49820
323	Nycol.A03285	MSTRG.2571	8.14004	4.34066	9.4219e-16	3.87541e-15	Rank gene	129	0.0336505	0.0330967	191	5.2575	124	0.030675	AT5G45960	GDSL-like Lipase/Acylhydrolase superfamily protein	Cre16.g680300	(1 of 5) 2.3.1.43 - Phosphatidylcholine--sterol O-acyltransferase / Phospholipid--cholesterol acyltransferase	LOC_Os02g01980
324	Nycol.B01571	MSTRG.3959	8.12754	5.46166	1.05723e-15	4.32731e-15	Rank gene	121	0.0389359	0.038197	221	5.40268	114	0.0310375	AT1G19850	Transcriptional factor B3 family protein / auxin-responsive factor AUX/IAA-related			LOC_Os04g56850
325	Nycol.C00211	MSTRG.5130	8.12748	1.45772	9.16947e-16	3.77529e-15	Rank gene	607	0.171776	0.15852	975	6.88346	597	0.146627	AT5G67630	P-loop containing nucleoside triphosphate hydrolases superfamily protein	Cre10.g442700	Nucleoside-triphosphatase, RuvB-like protein	LOC_Os06g08770
326	Nycol.N00237	MSTRG.18363	8.12574	1.26222	9.05898e-16	3.73348e-15	Rank gene	712	0.219345	0.198314	1245	7.12769	703	0.197626	AT5G46180	ornithine-delta-aminotransferase	Cre11.g474800	Ornithine transaminase	LOC_Os03g44150
327	Nycol.A02283	MSTRG.1737	8.10031	4.31617	1.28293e-15	5.21025e-15	Rank gene	115	0.0421071	0.0412447	239	5.48064	112	0.0415889
328	Nycol.I00316	MSTRG.12629	8.09597	1.09845	1.12327e-15	4.57965e-15	Rank gene	861	0.298978	0.261578	1697	7.43721	852	0.262492	AT3G12390	Nascent polypeptide-associated complex (NAC), alpha subunit family protein	Cre15.g635600	Flagellar Asociated Protein 357	LOC_Os01g71230
329	Nycol.K00012	MSTRG.15312	8.06429	4.38512	1.70321e-15	6.87704e-15	Rank gene	125	0.0354123	0.0347997	201	5.30827	117	0.0312349	AT5G04660	cytochrome P450, family 77, subfamily A, polypeptide 4			LOC_Os04g33370
330	Nycol.J01650	MSTRG.15141	8.0637	1.0095	1.45028e-15	5.8728e-15	Rank gene	1026	0.37315	0.317107	2118	7.6587	1016	0.336435	AT1G47970				LOC_Os01g22990
331	Nycol.K01188	MSTRG.16207	8.05352	1.17634	1.58823e-15	6.41898e-15	Rank gene	808	0.243658	0.218057	1383	7.23273	799	0.217985	AT1G13380	Protein of unknown function (DUF1218)			LOC_Os09g10910
332	Nycol.C00194	MSTRG.5118	8.04446	4.04223	1.97985e-15	7.94792e-15	Rank gene	141	0.0352361	0.0346295	200	5.3033	135	0.0333963	AT1G67590	Remorin family protein
333	Nycol.L01172	MSTRG.17411	8.03696	1.90476	1.90398e-15	7.65808e-15	Rank gene	362	0.108175	0.102714	614	6.42162	353	0.0947597	AT2G38740	Haloacid dehalogenase-like hydrolase (HAD) superfamily protein	Cre17.g711200	Haloacid dehalogenase-like hydrolase (HAD) superfamily protein	LOC_Os10g41930
334	Nycol.N00279	MSTRG.18385	8.03524	2.16287	1.99927e-15	8.01048e-15	Rank gene	296	0.19556	0.178615	1110	7.01302	289	0.13652	AT1G72250	Di-glucose binding protein with Kinesin motor domain			LOC_Os12g42160
335	Nycol.A03312	MSTRG.2591	8.00597	1.22307	2.30524e-15	9.20114e-15	Rank gene	736	0.237667	0.213228	1349	7.20786	727	0.209563	AT5G12410	THUMP domain-containing protein			LOC_Os11g36060

## Sheet: enrichment_embryocluster
ENRICHMENT ANALYSES
#category	term ID	term description	observed gene count	background gene count	strength	false discovery rate	matching proteins in your network (IDs)	matching proteins in your network (labels)
GO Process	GO:0006412	Translation	40	630	0.82	6.61e-17	3702.O48549,3702.P22738,3702.P34788,3702.P41127,3702.P42036,3702.P42798,3702.P49200,3702.P49211,3702.P49227,3702.P49689,3702.P49693,3702.P51420,3702.P59224,3702.P59232,3702.P92557,3702.Q08112,3702.Q0WL56,3702.Q42202,3702.Q42262,3702.Q42351,3702.Q680P8,3702.Q8LCL3,3702.Q8LCW9,3702.Q8LEM8,3702.Q8RXU5,3702.Q8VYF1,3702.Q8VZB9,3702.Q9C4Z6,3702.Q9FDZ9,3702.Q9FLF0,3702.Q9LUD4,3702.Q9LVC9,3702.Q9LZ17,370…	RPS6A,ARP2,RPS18A,RPL13B,RPS14C,RPS15AA,RPS20A,RPL32A,RPL5B,RPS30A,RPL19C,RPL31C,RPS13B,RPS27AB,RPS7,RPS15A,A3,RPL40B,RPS3AB,RPL34A,RPS29A,RPL27B,RPP1A,RPL37C,RPL37AC,RPL15B,RPL10AA,RACK1B,RPL21E,RPS9C,RPL18AC,RPP3B,RPS17D,RPL28C,RPL36B,RPS19A,RPL14A,RPP2B-2,RPS24A,RPL13AC
GO Process	GO:0043604	Amide biosynthetic process	42	701	0.8	6.61e-17	3702.O22718,3702.O48549,3702.P22738,3702.P34788,3702.P41127,3702.P42036,3702.P42798,3702.P49200,3702.P49211,3702.P49227,3702.P49689,3702.P49693,3702.P51420,3702.P59224,3702.P59232,3702.P92557,3702.Q08112,3702.Q0WL56,3702.Q42202,3702.Q42262,3702.Q42351,3702.Q680P8,3702.Q8LCL3,3702.Q8LCW9,3702.Q8LEM8,3702.Q8RXU5,3702.Q8VYF1,3702.Q8VZB9,3702.Q9C4Z6,3702.Q9FDZ9,3702.Q9FLF0,3702.Q9LUD4,3702.Q9LVC9,370…	ACLA-2,RPS6A,ARP2,RPS18A,RPL13B,RPS14C,RPS15AA,RPS20A,RPL32A,RPL5B,RPS30A,RPL19C,RPL31C,RPS13B,RPS27AB,RPS7,RPS15A,A3,RPL40B,RPS3AB,RPL34A,RPS29A,RPL27B,RPP1A,RPL37C,RPL37AC,RPL15B,RPL10AA,RACK1B,RPL21E,RPS9C,RPL18AC,RPP3B,RPS17D,RPL28C,RPL36B,RPS19A,RPL14A,RPP2B-2,LTA2,RPS24A,RPL13AC
GO Process	GO:0043603	Cellular amide metabolic process	45	860	0.74	9.27e-17	3702.O22718,3702.O48549,3702.O64700,3702.P14891,3702.P22738,3702.P34788,3702.P41127,3702.P42036,3702.P42798,3702.P49200,3702.P49211,3702.P49227,3702.P49689,3702.P49693,3702.P51420,3702.P54873,3702.P59224,3702.P59232,3702.P92557,3702.Q08112,3702.Q0WL56,3702.Q42202,3702.Q42262,3702.Q42351,3702.Q680P8,3702.Q8LCL3,3702.Q8LCW9,3702.Q8LEM8,3702.Q8RXU5,3702.Q8VYF1,3702.Q8VZB9,3702.Q9C4Z6,3702.Q9FDZ9,370…	ACLA-2,RPS6A,UREG,HMG1,ARP2,RPS18A,RPL13B,RPS14C,RPS15AA,RPS20A,RPL32A,RPL5B,RPS30A,RPL19C,RPL31C,HMGS,RPS13B,RPS27AB,RPS7,RPS15A,A3,RPL40B,RPS3AB,RPL34A,RPS29A,RPL27B,RPP1A,RPL37C,RPL37AC,RPL15B,RPL10AA,RACK1B,RPL21E,RPS9C,RPL18AC,RPP3B,RPS17D,RPL28C,RPL36B,RPS19A,RPL14A,RPP2B-2,LTA2,RPS24A,RPL13AC
GO Process	GO:0034645	Cellular macromolecule biosynthetic process	44	1019	0.65	1.55e-13	3702.O48549,3702.O82616,3702.P22738,3702.P34788,3702.P41127,3702.P42036,3702.P42798,3702.P49200,3702.P49211,3702.P49227,3702.P49689,3702.P49693,3702.P51420,3702.P59224,3702.P59232,3702.P92557,3702.Q08112,3702.Q0WL56,3702.Q38890,3702.Q42202,3702.Q42262,3702.Q42351,3702.Q680P8,3702.Q6ICX5,3702.Q8LCL3,3702.Q8LCW9,3702.Q8LEM8,3702.Q8RXU5,3702.Q8VYF1,3702.Q8VZB9,3702.Q9C4Z6,3702.Q9FDZ9,3702.Q9FLF0,370…	RPS6A,F24G24.60,ARP2,RPS18A,RPL13B,RPS14C,RPS15AA,RPS20A,RPL32A,RPL5B,RPS30A,RPL19C,RPL31C,RPS13B,RPS27AB,RPS7,RPS15A,A3,KOR,RPL40B,RPS3AB,RPL34A,RPS29A,F7P1.2,RPL27B,RPP1A,RPL37C,RPL37AC,RPL15B,RPL10AA,RACK1B,RPL21E,RPS9C,RPL18AC,RPP3B,RPS17D,RPL28C,RPL36B,GBSS1,RPS19A,RPL14A,RPP2B-2,RPS24A,RPL13AC
GO Process	GO:1901576	Organic substance biosynthetic process	76	2952	0.43	6.46e-13	3702.F4HVY0,3702.F4JRP8,3702.O22718,3702.O48549,3702.O49485,3702.O50008,3702.O81001,3702.O82616,3702.P14891,3702.P18064,3702.P22738,3702.P34788,3702.P34795,3702.P39207,3702.P41127,3702.P42036,3702.P42798,3702.P43273,3702.P46313,3702.P48491,3702.P49200,3702.P49211,3702.P49227,3702.P49689,3702.P49693,3702.P51420,3702.P54873,3702.P59224,3702.P59232,3702.P92557,3702.Q08112,3702.Q09152,3702.Q0WL56,370…	CER1,F22K18.10,ACLA-2,RPS6A,PGDH1,MS1,GRF1,F24G24.60,HMG1,GPA1,ARP2,RPS18A,PGIC,NDK1,RPL13B,RPS14C,RPS15AA,TGA2,FAD2,CTIMC,RPS20A,RPL32A,RPL5B,RPS30A,RPL19C,RPL31C,HMGS,RPS13B,RPS27AB,RPS7,RPS15A,FPS1,A3,KOR,DIM,RPL40B,RPS3AB,RPL34A,RPS29A,F7P1.2,CER3,GRF4-2,RPL27B,RPP1A,RPL37C,RPL37AC,AAT1,SMO2-2,RPL15B,RPL10AA,FBA2,RACK1B,NMT3,RPL21E,DCR,RPS9C,DELTA-OAT,T2E22.2,RPL18AC,RPP3B,EMB3143,RPS17D,RPL2…
GO Process	GO:0009058	Biosynthetic process	78	3103	0.42	7.4e-13	3702.F4HVY0,3702.F4JRP8,3702.O22718,3702.O48549,3702.O49485,3702.O50008,3702.O81001,3702.O82616,3702.P14891,3702.P18064,3702.P22738,3702.P34788,3702.P34795,3702.P39207,3702.P41127,3702.P42036,3702.P42798,3702.P43273,3702.P46313,3702.P48491,3702.P49200,3702.P49211,3702.P49227,3702.P49689,3702.P49693,3702.P51420,3702.P54873,3702.P59224,3702.P59232,3702.P92557,3702.Q08112,3702.Q09152,3702.Q0WL56,370…	CER1,F22K18.10,ACLA-2,RPS6A,PGDH1,MS1,GRF1,F24G24.60,HMG1,GPA1,ARP2,RPS18A,PGIC,NDK1,RPL13B,RPS14C,RPS15AA,TGA2,FAD2,CTIMC,RPS20A,RPL32A,RPL5B,RPS30A,RPL19C,RPL31C,HMGS,RPS13B,RPS27AB,RPS7,RPS15A,FPS1,A3,STM,KOR,DIM,RPL40B,RPS3AB,RPL34A,RPS29A,F7P1.2,CER3,GRF4-2,RPL27B,RPP1A,RPL37C,RPL37AC,AAT1,SMO2-2,RPL15B,RPL10AA,FBA2,F9D24.90,RACK1B,NMT3,RPL21E,DCR,RPS9C,DELTA-OAT,T2E22.2,RPL18AC,RPP3B,EMB314…
GO Process	GO:1901566	Organonitrogen compound biosynthetic process	51	1507	0.55	4.11e-12	3702.O22718,3702.O48549,3702.O49485,3702.O50008,3702.P18064,3702.P22738,3702.P34788,3702.P39207,3702.P41127,3702.P42036,3702.P42798,3702.P49200,3702.P49211,3702.P49227,3702.P49689,3702.P49693,3702.P51420,3702.P59224,3702.P59232,3702.P92557,3702.Q08112,3702.Q0WL56,3702.Q42202,3702.Q42262,3702.Q42351,3702.Q680P8,3702.Q6ICX5,3702.Q8LCL3,3702.Q8LCW9,3702.Q8LEM8,3702.Q8RXU5,3702.Q8VYF1,3702.Q8VZB9,370…	ACLA-2,RPS6A,PGDH1,MS1,GPA1,ARP2,RPS18A,NDK1,RPL13B,RPS14C,RPS15AA,RPS20A,RPL32A,RPL5B,RPS30A,RPL19C,RPL31C,RPS13B,RPS27AB,RPS7,RPS15A,A3,RPL40B,RPS3AB,RPL34A,RPS29A,F7P1.2,RPL27B,RPP1A,RPL37C,RPL37AC,RPL15B,RPL10AA,RACK1B,NMT3,RPL21E,RPS9C,DELTA-OAT,T2E22.2,RPL18AC,RPP3B,EMB3143,RPS17D,RPL28C,RPL36B,RPS19A,RPL14A,RPP2B-2,LTA2,RPS24A,RPL13AC
GO Process	GO:0009059	Macromolecule biosynthetic process	50	1456	0.55	4.14e-12	3702.F4JRP8,3702.O48549,3702.O81001,3702.O82616,3702.P22738,3702.P34788,3702.P41127,3702.P42036,3702.P42798,3702.P43273,3702.P49200,3702.P49211,3702.P49227,3702.P49689,3702.P49693,3702.P51420,3702.P59224,3702.P59232,3702.P92557,3702.Q08112,3702.Q0WL56,3702.Q38890,3702.Q42202,3702.Q42262,3702.Q42351,3702.Q680P8,3702.Q6ICX5,3702.Q8L8A7,3702.Q8LCL3,3702.Q8LCW9,3702.Q8LEM8,3702.Q8RXU5,3702.Q8VYF1,370…	F22K18.10,RPS6A,GRF1,F24G24.60,ARP2,RPS18A,RPL13B,RPS14C,RPS15AA,TGA2,RPS20A,RPL32A,RPL5B,RPS30A,RPL19C,RPL31C,RPS13B,RPS27AB,RPS7,RPS15A,A3,KOR,RPL40B,RPS3AB,RPL34A,RPS29A,F7P1.2,GRF4-2,RPL27B,RPP1A,RPL37C,RPL37AC,RPL15B,RPL10AA,RACK1B,RPL21E,DCR,RPS9C,RPL18AC,RPP3B,RPS17D,RPL28C,RPL36B,GBSS1,RPS19A,RPL14A,RPP2B-2,RPS24A,RPL13AC,NRPD5B
GO Process	GO:0044271	Cellular nitrogen compound biosynthetic process	50	1475	0.55	6.12e-12	3702.F4JRP8,3702.O22718,3702.O48549,3702.O81001,3702.P22738,3702.P34788,3702.P39207,3702.P41127,3702.P42036,3702.P42798,3702.P43273,3702.P49200,3702.P49211,3702.P49227,3702.P49689,3702.P49693,3702.P51420,3702.P59224,3702.P59232,3702.P92557,3702.Q08112,3702.Q0WL56,3702.Q42202,3702.Q42262,3702.Q42351,3702.Q680P8,3702.Q8L8A7,3702.Q8LCL3,3702.Q8LCW9,3702.Q8LEM8,3702.Q8RXU5,3702.Q8VYF1,3702.Q8VZB9,370…	F22K18.10,ACLA-2,RPS6A,GRF1,ARP2,RPS18A,NDK1,RPL13B,RPS14C,RPS15AA,TGA2,RPS20A,RPL32A,RPL5B,RPS30A,RPL19C,RPL31C,RPS13B,RPS27AB,RPS7,RPS15A,A3,RPL40B,RPS3AB,RPL34A,RPS29A,GRF4-2,RPL27B,RPP1A,RPL37C,RPL37AC,RPL15B,RPL10AA,RACK1B,RPL21E,RPS9C,T2E22.2,RPL18AC,RPP3B,EMB3143,RPS17D,RPL28C,RPL36B,RPS19A,RPL14A,RPP2B-2,LTA2,RPS24A,RPL13AC,NRPD5B
GO Process	GO:0010467	Gene expression	56	1932	0.48	6.37e-11	3702.O48549,3702.O81001,3702.P22738,3702.P29197,3702.P34788,3702.P41127,3702.P42036,3702.P42798,3702.P43273,3702.P49200,3702.P49211,3702.P49227,3702.P49689,3702.P49693,3702.P51420,3702.P59224,3702.P59232,3702.P92557,3702.Q08112,3702.Q0WL56,3702.Q1PEP5,3702.Q42202,3702.Q42262,3702.Q42351,3702.Q680P8,3702.Q8L8A7,3702.Q8LCC7,3702.Q8LCL3,3702.Q8LCW9,3702.Q8LEM8,3702.Q8RUH0,3702.Q8RXU5,3702.Q8VYF1,370…	RPS6A,GRF1,ARP2,CPN60,RPS18A,RPL13B,RPS14C,RPS15AA,TGA2,RPS20A,RPL32A,RPL5B,RPS30A,RPL19C,RPL31C,RPS13B,RPS27AB,RPS7,RPS15A,A3,NUCL2,RPL40B,RPS3AB,RPL34A,RPS29A,GRF4-2,Q8LCC7_ARATH,RPL27B,RPP1A,RPL37C,F17A22.3,RPL37AC,RPL15B,RPL10AA,F20H23.3,FIB2,Q94CK1_ARATH,F9D24.90,RACK1B,HEN1,RPL21E,RPS9C,CBF5,T22D6.120,RPL18AC,RPP3B,RPS17D,RPL28C,RPL36B,RPS19A,RPL14A,RPP2B-2,RPS24A,RPL13AC,NRPD5B,AGO4
GO Process	GO:0044249	Cellular biosynthetic process	70	2858	0.41	7.8e-11	3702.F4HVY0,3702.F4JRP8,3702.O22718,3702.O48549,3702.O49485,3702.O50008,3702.O81001,3702.O82616,3702.P14891,3702.P18064,3702.P22738,3702.P34788,3702.P39207,3702.P41127,3702.P42036,3702.P42798,3702.P43273,3702.P46313,3702.P48491,3702.P49200,3702.P49211,3702.P49227,3702.P49689,3702.P49693,3702.P51420,3702.P54873,3702.P59224,3702.P59232,3702.P92557,3702.Q08112,3702.Q09152,3702.Q0WL56,3702.Q38874,370…	CER1,F22K18.10,ACLA-2,RPS6A,PGDH1,MS1,GRF1,F24G24.60,HMG1,GPA1,ARP2,RPS18A,NDK1,RPL13B,RPS14C,RPS15AA,TGA2,FAD2,CTIMC,RPS20A,RPL32A,RPL5B,RPS30A,RPL19C,RPL31C,HMGS,RPS13B,RPS27AB,RPS7,RPS15A,FPS1,A3,STM,KOR,RPL40B,RPS3AB,RPL34A,RPS29A,F7P1.2,CER3,GRF4-2,RPL27B,RPP1A,RPL37C,RPL37AC,AAT1,RPL15B,RPL10AA,RACK1B,NMT3,RPL21E,RPS9C,DELTA-OAT,T2E22.2,RPL18AC,RPP3B,EMB3143,RPS17D,RPL28C,RPL36B,GBSS1,RPS19…
GO Process	GO:0034641	Cellular nitrogen compound metabolic process	73	3497	0.34	3.58e-08	3702.F4JRP8,3702.O22718,3702.O48549,3702.O64700,3702.O81001,3702.P14891,3702.P22738,3702.P29197,3702.P30182,3702.P34788,3702.P34795,3702.P39207,3702.P41127,3702.P42036,3702.P42798,3702.P43273,3702.P48491,3702.P49200,3702.P49211,3702.P49227,3702.P49689,3702.P49693,3702.P51420,3702.P54873,3702.P59224,3702.P59232,3702.P92557,3702.Q08112,3702.Q0WL56,3702.Q1PEP5,3702.Q39189,3702.Q42202,3702.Q42262,370…	F22K18.10,ACLA-2,RPS6A,UREG,GRF1,HMG1,ARP2,CPN60,TOP2,RPS18A,PGIC,NDK1,RPL13B,RPS14C,RPS15AA,TGA2,CTIMC,RPS20A,RPL32A,RPL5B,RPS30A,RPL19C,RPL31C,HMGS,RPS13B,RPS27AB,RPS7,RPS15A,A3,NUCL2,RH7,RPL40B,RPS3AB,RPL34A,RPS29A,GRF4-2,Q8LCC7_ARATH,RPL27B,RPP1A,RPL37C,F17A22.3,RPL37AC,RPL15B,RPL10AA,F20H23.3,FBA2,FIB2,Q94CK1_ARATH,Q94KE3_ARATH,RACK1B,HEN1,RPL21E,K24C1.3,PARP3,RPS9C,CBF5,T22D6.120,T2E22.2,RP…
GO Process	GO:0003002	Regionalization	14	149	0.99	2.23e-07	3702.O04291,3702.O22152,3702.P49227,3702.P93024,3702.Q0WQ41,3702.Q42371,3702.Q6PQQ3,3702.Q93WJ9,3702.Q9C5Q8,3702.Q9C6B8,3702.Q9LUI0,3702.Q9LZM8,3702.Q9M384,3702.Q9ZVC2	ATHB-14,YAB1,RPL5B,ARF5,IP5P7,ERECTA,AIL5,KAN1,HEN1,PIN1,Q9LUI0_ARATH,BLH9,SCR,NPR5
GO Process	GO:0009987	Cellular process	179	13552	0.14	2.78e-07	3702.A8MR46,3702.C0LGW6,3702.F4HVY0,3702.F4I3V3,3702.F4IBQ9,3702.F4JFN3,3702.F4JGP4,3702.F4JRP8,3702.F4K4Y5,3702.F4KA45,3702.O04005,3702.O04291,3702.O22152,3702.O22433,3702.O22718,3702.O23523,3702.O48549,3702.O49485,3702.O49596,3702.O50008,3702.O64700,3702.O64852,3702.O81001,3702.O81223,3702.O81416,3702.O81488,3702.O82162,3702.O82616,3702.P06525,3702.P14891,3702.P18064,3702.P22738,3702.P26569,370…	GASA13,ERL1,CER1,LRK10L-1.5,KIN14Q,HSP90-6,KIN14D,F22K18.10,MDF20.10,MXA21.22,PER1,ATHB-14,YAB1,MT3,ACLA-2,RGGA,RPS6A,PGDH1,HMGB2,MS1,UREG,IQD6,GRF1,CBL4,GH9B13,AL4,EYA,F24G24.60,ADH1,HMG1,GPA1,ARP2,T06B20.3,HSP90-1,CCT1,CPN60,TUBA6,TUBB8,TOP2,TCTP1,RPS18A,PGIC,NDK1,HTB4,RPL13B,RPS14C,CYCD3-1,RPS15AA,TGA2,PIP2-2,FAD2,CTIMC,RPS20A,RPL32A,RPL5B,RPS30A,RPL19C,RPL31C,HMGS,RPS13B,RPS27AB,RPS7,ARF5,ABI…
GO Process	GO:0044260	Cellular macromolecule metabolic process	56	2581	0.36	2.32e-06	3702.F4JRP8,3702.O48549,3702.O81416,3702.O82616,3702.P22738,3702.P30182,3702.P34788,3702.P41127,3702.P42036,3702.P42798,3702.P49200,3702.P49211,3702.P49227,3702.P49689,3702.P49693,3702.P51420,3702.P59224,3702.P59232,3702.P92557,3702.Q08112,3702.Q0WL56,3702.Q38890,3702.Q42202,3702.Q42262,3702.Q42351,3702.Q680P8,3702.Q6ICX5,3702.Q8L7T3,3702.Q8LCL3,3702.Q8LCW9,3702.Q8LDW9,3702.Q8LEM8,3702.Q8RXU5,370…	F22K18.10,RPS6A,GH9B13,F24G24.60,ARP2,TOP2,RPS18A,RPL13B,RPS14C,RPS15AA,RPS20A,RPL32A,RPL5B,RPS30A,RPL19C,RPL31C,RPS13B,RPS27AB,RPS7,RPS15A,A3,KOR,RPL40B,RPS3AB,RPL34A,RPS29A,F7P1.2,UBC20,RPL27B,RPP1A,XTH9,RPL37C,RPL37AC,RPL15B,RPL10AA,FIB2,RACK1B,HEN1,RPL21E,K24C1.3,PARP3,RPS9C,RPL18AC,RPP3B,RPS17D,RPL28C,RPL36B,WHY1,GBSS1,XYL1,RPS19A,RPL14A,RPP2B-2,RPS24A,RPL13AC,AGO4
GO Process	GO:0016126	Sterol biosynthetic process	8	46	1.26	1.28e-05	3702.F4HVY0,3702.P14891,3702.P54873,3702.Q09152,3702.Q8H1Z0,3702.Q8VWZ8,3702.Q9SAA9,3702.Q9SM02	CER1,HMG1,HMGS,FPS1,CER3,SMO2-2,CYP51G1,SQE1
GO Process	GO:0008202	Steroid metabolic process	10	102	1.01	3.47e-05	3702.F4HVY0,3702.P14891,3702.P54873,3702.Q09152,3702.Q39085,3702.Q8H1Z0,3702.Q8S4Y1,3702.Q8VWZ8,3702.Q9SAA9,3702.Q9SM02	CER1,HMG1,HMGS,FPS1,DIM,CER3,AAT1,SMO2-2,CYP51G1,SQE1
GO Process	GO:0044238	Primary metabolic process	123	8604	0.17	3.84e-05	3702.C0LGW6,3702.F4HVY0,3702.F4I0Z2,3702.F4I3V3,3702.F4IHD3,3702.F4JRP8,3702.F4KA45,3702.O22718,3702.O48549,3702.O49485,3702.O50008,3702.O81001,3702.O81416,3702.O82162,3702.O82616,3702.P14891,3702.P18064,3702.P22738,3702.P29197,3702.P30182,3702.P34788,3702.P34795,3702.P39207,3702.P41127,3702.P42036,3702.P42798,3702.P43273,3702.P46313,3702.P48491,3702.P49200,3702.P49211,3702.P49227,3702.P49689,370…	ERL1,CER1,F14J9.12,LRK10L-1.5,T25M19.1,F22K18.10,MXA21.22,ACLA-2,RPS6A,PGDH1,MS1,GRF1,GH9B13,EYA,F24G24.60,HMG1,GPA1,ARP2,CPN60,TOP2,RPS18A,PGIC,NDK1,RPL13B,RPS14C,RPS15AA,TGA2,FAD2,CTIMC,RPS20A,RPL32A,RPL5B,RPS30A,RPL19C,RPL31C,HMGS,RPS13B,RPS27AB,RPS7,RPS15A,FPS1,A3,IP5P7,NUCL2,KOR,DIM,RH7,RPL40B,RPS3AB,RPL34A,ERECTA,GAD1,RPS29A,F7P1.2,PBL8,CER3,UBC20,GRF4-2,Q8LCC7_ARATH,RPL27B,RPP1A,XTH9,RPL37…
GO Process	GO:0006694	Steroid biosynthetic process	9	81	1.06	5.13e-05	3702.F4HVY0,3702.P14891,3702.P54873,3702.Q09152,3702.Q39085,3702.Q8H1Z0,3702.Q8VWZ8,3702.Q9SAA9,3702.Q9SM02	CER1,HMG1,HMGS,FPS1,DIM,CER3,SMO2-2,CYP51G1,SQE1
GO Process	GO:0016125	Sterol metabolic process	9	83	1.05	5.94e-05	3702.F4HVY0,3702.P14891,3702.P54873,3702.Q09152,3702.Q8H1Z0,3702.Q8S4Y1,3702.Q8VWZ8,3702.Q9SAA9,3702.Q9SM02	CER1,HMG1,HMGS,FPS1,CER3,AAT1,SMO2-2,CYP51G1,SQE1
GO Process	GO:0071704	Organic substance metabolic process	129	9277	0.16	6.43e-05	3702.C0LGW6,3702.F4HVY0,3702.F4I0Z2,3702.F4I3V3,3702.F4IHD3,3702.F4JRP8,3702.F4KA45,3702.O22718,3702.O48549,3702.O49485,3702.O50008,3702.O64700,3702.O81001,3702.O81416,3702.O82162,3702.O82616,3702.P06525,3702.P14891,3702.P18064,3702.P22738,3702.P29197,3702.P30182,3702.P34788,3702.P34795,3702.P39207,3702.P41127,3702.P42036,3702.P42798,3702.P43273,3702.P46313,3702.P48491,3702.P49200,3702.P49211,370…	ERL1,CER1,F14J9.12,LRK10L-1.5,T25M19.1,F22K18.10,MXA21.22,ACLA-2,RPS6A,PGDH1,MS1,UREG,GRF1,GH9B13,EYA,F24G24.60,ADH1,HMG1,GPA1,ARP2,CPN60,TOP2,RPS18A,PGIC,NDK1,RPL13B,RPS14C,RPS15AA,TGA2,FAD2,CTIMC,RPS20A,RPL32A,RPL5B,RPS30A,RPL19C,RPL31C,HMGS,RPS13B,RPS27AB,RPS7,RPS15A,FPS1,A3,IP5P7,NUCL2,STM,KOR,DIM,RH7,RPL40B,RPS3AB,RPL34A,ERECTA,GAD1,RPS29A,F7P1.2,PBL8,CER3,UBC20,GRF4-2,Q8LCC7_ARATH,RPL27B,RP…
GO Process	GO:0022613	Ribonucleoprotein complex biogenesis	19	510	0.59	0.00019	3702.P42036,3702.P49227,3702.P92557,3702.Q08112,3702.Q1PEP5,3702.Q42351,3702.Q8LCC7,3702.Q8RUH0,3702.Q8VZB9,3702.Q8VZT0,3702.Q94AH9,3702.Q9C4Z6,3702.Q9FJW0,3702.Q9LD90,3702.Q9LEY9,3702.Q9MAB3,3702.Q9SGA6,3702.Q9SGT7,3702.Q9SIM4	RPS14C,RPL5B,RPS7,RPS15A,NUCL2,RPL34A,Q8LCC7_ARATH,F17A22.3,RPL10AA,F20H23.3,FIB2,RACK1B,K9I9.20,CBF5,T22D6.120,NOP5-2,RPS19A,NOP56,RPL14A
GO Process	GO:0042254	Ribosome biogenesis	17	410	0.64	0.00019	3702.P42036,3702.P49227,3702.P92557,3702.Q08112,3702.Q1PEP5,3702.Q42351,3702.Q8LCC7,3702.Q8VZB9,3702.Q8VZT0,3702.Q94AH9,3702.Q9C4Z6,3702.Q9LD90,3702.Q9LEY9,3702.Q9MAB3,3702.Q9SGA6,3702.Q9SGT7,3702.Q9SIM4	RPS14C,RPL5B,RPS7,RPS15A,NUCL2,RPL34A,Q8LCC7_ARATH,RPL10AA,F20H23.3,FIB2,RACK1B,CBF5,T22D6.120,NOP5-2,RPS19A,NOP56,RPL14A
GO Process	GO:0006457	Protein folding	12	208	0.78	0.0003	3702.F4JFN3,3702.P27323,3702.P28769,3702.P29197,3702.Q8L7U4,3702.Q8LDC9,3702.Q940P8,3702.Q9LE44,3702.Q9LHA8,3702.Q9LJE4,3702.Q9LVA0,3702.Q9SKQ0	HSP90-6,HSP90-1,CCT1,CPN60,P23-1,T26J12.12,CCT2-2,SMP1,HSP70-4,CPN60B2,BAG7,CYP19-2
GO Process	GO:1901564	Organonitrogen compound metabolic process	83	5275	0.22	0.0003	3702.C0LGW6,3702.F4I3V3,3702.F4KA45,3702.O22718,3702.O48549,3702.O49485,3702.O50008,3702.O64700,3702.O81001,3702.O82162,3702.P14891,3702.P18064,3702.P22738,3702.P34788,3702.P34795,3702.P39207,3702.P41127,3702.P42036,3702.P42798,3702.P48491,3702.P49200,3702.P49211,3702.P49227,3702.P49689,3702.P49693,3702.P51420,3702.P54873,3702.P59224,3702.P59232,3702.P92557,3702.Q08112,3702.Q0WL56,3702.Q38874,370…	ERL1,LRK10L-1.5,MXA21.22,ACLA-2,RPS6A,PGDH1,MS1,UREG,GRF1,EYA,HMG1,GPA1,ARP2,RPS18A,PGIC,NDK1,RPL13B,RPS14C,RPS15AA,CTIMC,RPS20A,RPL32A,RPL5B,RPS30A,RPL19C,RPL31C,HMGS,RPS13B,RPS27AB,RPS7,RPS15A,A3,STM,RPL40B,RPS3AB,RPL34A,ERECTA,GAD1,RPS29A,F7P1.2,PBL8,UBC20,RPL27B,RPP1A,RPL37C,RPL37AC,RPL15B,RPL10AA,FBA2,FIB2,F9D24.90,Q94KE3_ARATH,RACK1B,NMT3,RPL21E,K9I9.20,PARP3,SAP,RPS9C,SBT1.3,DELTA-OAT,HSP7…
GO Process	GO:0044237	Cellular metabolic process	113	8044	0.17	0.00038	3702.C0LGW6,3702.F4HVY0,3702.F4I3V3,3702.F4JRP8,3702.F4KA45,3702.O22718,3702.O48549,3702.O49485,3702.O50008,3702.O64700,3702.O81001,3702.O81416,3702.O82162,3702.O82616,3702.P06525,3702.P14891,3702.P18064,3702.P22738,3702.P29197,3702.P30182,3702.P34788,3702.P34795,3702.P39207,3702.P41127,3702.P42036,3702.P42798,3702.P43273,3702.P46313,3702.P48491,3702.P49200,3702.P49211,3702.P49227,3702.P49689,370…	ERL1,CER1,LRK10L-1.5,F22K18.10,MXA21.22,ACLA-2,RPS6A,PGDH1,MS1,UREG,GRF1,GH9B13,EYA,F24G24.60,ADH1,HMG1,GPA1,ARP2,CPN60,TOP2,RPS18A,PGIC,NDK1,RPL13B,RPS14C,RPS15AA,TGA2,FAD2,CTIMC,RPS20A,RPL32A,RPL5B,RPS30A,RPL19C,RPL31C,HMGS,RPS13B,RPS27AB,RPS7,RPS15A,FPS1,A3,IP5P7,NUCL2,STM,KOR,DIM,RH7,RPL40B,RPS3AB,RPL34A,ERECTA,GAD1,RPS29A,F7P1.2,PBL8,CER3,UBC20,GRF4-2,Q8LCC7_ARATH,RPL27B,RPP1A,XTH9,RPL37C,F1…
GO Process	GO:0008152	Metabolic process	134	10167	0.14	0.0006	3702.C0LGW6,3702.F4HVY0,3702.F4I0Z2,3702.F4I3V3,3702.F4IHD3,3702.F4JRP8,3702.F4KA45,3702.O22718,3702.O48549,3702.O49485,3702.O50008,3702.O64700,3702.O81001,3702.O81416,3702.O82162,3702.O82616,3702.P06525,3702.P14891,3702.P18064,3702.P22738,3702.P29197,3702.P30182,3702.P34788,3702.P34795,3702.P39207,3702.P41127,3702.P42036,3702.P42798,3702.P43273,3702.P46313,3702.P48491,3702.P49200,3702.P49211,370…	ERL1,CER1,F14J9.12,LRK10L-1.5,T25M19.1,F22K18.10,MXA21.22,ACLA-2,RPS6A,PGDH1,MS1,UREG,GRF1,GH9B13,EYA,F24G24.60,ADH1,HMG1,GPA1,ARP2,CPN60,TOP2,RPS18A,PGIC,NDK1,RPL13B,RPS14C,RPS15AA,TGA2,FAD2,CTIMC,RPS20A,RPL32A,RPL5B,RPS30A,RPL19C,RPL31C,HMGS,RPS13B,RPS27AB,RPS7,RPS15A,FPS1,A3,IP5P7,NUCL2,STM,KOR,DIM,RH7,RPL40B,RPS3AB,RPL34A,ERECTA,GAD1,RPS29A,F7P1.2,PBL8,CER3,UBC20,GRF4-2,Q8LCC7_ARATH,RPL27B,RP…
GO Process	GO:0009955	Adaxial/abaxial pattern specification	6	37	1.23	0.0006	3702.O04291,3702.O22152,3702.P49227,3702.Q42371,3702.Q93WJ9,3702.Q9ZVC2	ATHB-14,YAB1,RPL5B,ERECTA,KAN1,NPR5
GO Process	GO:0010051	Xylem and phloem pattern formation	7	66	1.04	0.0011	3702.P93024,3702.Q0WQ41,3702.Q93WJ9,3702.Q9C5Q8,3702.Q9C6B8,3702.Q9LUI0,3702.Q9LZM8	ARF5,IP5P7,KAN1,HEN1,PIN1,Q9LUI0_ARATH,BLH9
GO Process	GO:0009944	Polarity specification of adaxial/abaxial axis	5	24	1.34	0.0013	3702.O04291,3702.O22152,3702.Q42371,3702.Q93WJ9,3702.Q9ZVC2	ATHB-14,YAB1,ERECTA,KAN1,NPR5
GO Process	GO:0009798	Axis specification	6	54	1.06	0.0037	3702.O04291,3702.O22152,3702.P93024,3702.Q42371,3702.Q93WJ9,3702.Q9ZVC2	ATHB-14,YAB1,ARF5,ERECTA,KAN1,NPR5
GO Process	GO:0048367	Shoot system development	22	829	0.44	0.0037	3702.C0LGW6,3702.O04291,3702.O22152,3702.P48731,3702.P49227,3702.P59224,3702.P93024,3702.Q1G3V9,3702.Q38874,3702.Q38890,3702.Q42371,3702.Q8L7S5,3702.Q8L8A7,3702.Q93V99,3702.Q93WJ9,3702.Q9C4Z6,3702.Q9C5Q8,3702.Q9C6B8,3702.Q9FKH1,3702.Q9LZM8,3702.Q9M384,3702.Q9ZVC2	ERL1,ATHB-14,YAB1,ATH1,RPL5B,RPS13B,ARF5,EPFL8,STM,KOR,ERECTA,F28J12.8,GRF4-2,PDF2,KAN1,RACK1B,HEN1,PIN1,SAP,BLH9,SCR,NPR5
GO Process	GO:0090698	Post-embryonic plant morphogenesis	10	191	0.74	0.0037	3702.C0LGW6,3702.O22152,3702.Q1G3V9,3702.Q42371,3702.Q6PQQ3,3702.Q8L7S5,3702.Q9C5Q8,3702.Q9C6B8,3702.Q9LZM8,3702.Q9ZVC2	ERL1,YAB1,EPFL8,ERECTA,AIL5,F28J12.8,HEN1,PIN1,BLH9,NPR5
GO Process	GO:0006807	Nitrogen compound metabolic process	100	7251	0.16	0.0041	3702.C0LGW6,3702.F4I3V3,3702.F4JRP8,3702.F4KA45,3702.O22718,3702.O48549,3702.O49485,3702.O50008,3702.O64700,3702.O81001,3702.O82162,3702.P14891,3702.P18064,3702.P22738,3702.P29197,3702.P30182,3702.P34788,3702.P34795,3702.P39207,3702.P41127,3702.P42036,3702.P42798,3702.P43273,3702.P48491,3702.P49200,3702.P49211,3702.P49227,3702.P49689,3702.P49693,3702.P51420,3702.P54873,3702.P59224,3702.P59232,370…	ERL1,LRK10L-1.5,F22K18.10,MXA21.22,ACLA-2,RPS6A,PGDH1,MS1,UREG,GRF1,EYA,HMG1,GPA1,ARP2,CPN60,TOP2,RPS18A,PGIC,NDK1,RPL13B,RPS14C,RPS15AA,TGA2,CTIMC,RPS20A,RPL32A,RPL5B,RPS30A,RPL19C,RPL31C,HMGS,RPS13B,RPS27AB,RPS7,RPS15A,A3,NUCL2,STM,RH7,RPL40B,RPS3AB,RPL34A,ERECTA,GAD1,RPS29A,F7P1.2,PBL8,UBC20,GRF4-2,Q8LCC7_ARATH,RPL27B,RPP1A,RPL37C,F17A22.3,RPL37AC,RPL15B,RPL10AA,F20H23.3,FBA2,FIB2,Q94CK1_ARATH…
GO Process	GO:0032502	Developmental process	50	2875	0.26	0.0041	3702.C0LGW6,3702.O04005,3702.O04291,3702.O22152,3702.O49485,3702.O81001,3702.O82162,3702.P18064,3702.P31265,3702.P42753,3702.P48731,3702.P49227,3702.P59224,3702.P93024,3702.Q01593,3702.Q0WQ41,3702.Q1G3V9,3702.Q38874,3702.Q38890,3702.Q39085,3702.Q42371,3702.Q6ID72,3702.Q6PQQ3,3702.Q84JS6,3702.Q8H1Z0,3702.Q8L7S5,3702.Q8L7U4,3702.Q8L8A7,3702.Q8S4Y1,3702.Q8VWZ8,3702.Q93V99,3702.Q93WJ9,3702.Q9C4Z6,370…	ERL1,PER1,ATHB-14,YAB1,PGDH1,GRF1,EYA,GPA1,TCTP1,CYCD3-1,ATH1,RPL5B,RPS13B,ARF5,ABI3,IP5P7,EPFL8,STM,KOR,DIM,ERECTA,Q6ID72_ARATH,AIL5,KNAT6,CER3,F28J12.8,P23-1,GRF4-2,AAT1,SMO2-2,PDF2,KAN1,RACK1B,HEN1,PIN1,NMT3,DCR,LEA46,RER1,SAP,SMP1,T2E22.2,Q9LUI0_ARATH,BLH9,SCR,HMGB9,ACP4,EXPA20,ATHB-15,NPR5
GO Process	GO:0044085	Cellular component biogenesis	31	1441	0.35	0.0041	3702.F4JGP4,3702.O50008,3702.P26569,3702.P40283,3702.P42036,3702.P49227,3702.P92557,3702.Q08112,3702.Q1PEP5,3702.Q39085,3702.Q42351,3702.Q8L7U4,3702.Q8LCC7,3702.Q8LDW9,3702.Q8RUH0,3702.Q8VZB9,3702.Q8VZT0,3702.Q94AH9,3702.Q94K88,3702.Q9C4Z6,3702.Q9FJW0,3702.Q9LD90,3702.Q9LEY9,3702.Q9LIM5,3702.Q9MAB3,3702.Q9SGA6,3702.Q9SGE3,3702.Q9SGT7,3702.Q9SIM4,3702.Q9XFH4,3702.Q9ZVD5	KIN14D,MS1,T06B20.3,HTB4,RPS14C,RPL5B,RPS7,RPS15A,NUCL2,DIM,RPL34A,P23-1,Q8LCC7_ARATH,XTH9,F17A22.3,RPL10AA,F20H23.3,FIB2,AP22.13,RACK1B,K9I9.20,CBF5,T22D6.120,hcf243,NOP5-2,RPS19A,T23G18.3,NOP56,RPL14A,DDM1,AGO4
GO Process	GO:0048856	Anatomical structure development	48	2728	0.26	0.0043	3702.C0LGW6,3702.O04005,3702.O04291,3702.O22152,3702.O49485,3702.O81001,3702.O82162,3702.P18064,3702.P31265,3702.P42753,3702.P48731,3702.P49227,3702.P59224,3702.P93024,3702.Q01593,3702.Q0WQ41,3702.Q1G3V9,3702.Q38874,3702.Q38890,3702.Q39085,3702.Q42371,3702.Q6PQQ3,3702.Q84JS6,3702.Q8H1Z0,3702.Q8L7S5,3702.Q8L7U4,3702.Q8L8A7,3702.Q8S4Y1,3702.Q8VWZ8,3702.Q93V99,3702.Q93WJ9,3702.Q9C4Z6,3702.Q9C5Q8,370…	ERL1,PER1,ATHB-14,YAB1,PGDH1,GRF1,EYA,GPA1,TCTP1,CYCD3-1,ATH1,RPL5B,RPS13B,ARF5,ABI3,IP5P7,EPFL8,STM,KOR,DIM,ERECTA,AIL5,KNAT6,CER3,F28J12.8,P23-1,GRF4-2,AAT1,SMO2-2,PDF2,KAN1,RACK1B,HEN1,PIN1,NMT3,DCR,LEA46,RER1,SAP,SMP1,T2E22.2,Q9LUI0_ARATH,BLH9,SCR,HMGB9,ACP4,EXPA20,NPR5
GO Process	GO:0010016	Shoot system morphogenesis	9	159	0.77	0.0046	3702.C0LGW6,3702.O04291,3702.P49227,3702.P59224,3702.Q1G3V9,3702.Q42371,3702.Q9C6B8,3702.Q9LZM8,3702.Q9ZVC2	ERL1,ATHB-14,RPL5B,RPS13B,EPFL8,ERECTA,PIN1,BLH9,NPR5
GO Process	GO:1901617	Organic hydroxy compound biosynthetic process	10	200	0.72	0.0046	3702.F4HVY0,3702.P14891,3702.P54873,3702.Q09152,3702.Q39085,3702.Q8H1Z0,3702.Q8VWZ8,3702.Q9SAA9,3702.Q9SI09,3702.Q9SM02	CER1,HMG1,HMGS,FPS1,DIM,CER3,SMO2-2,CYP51G1,XERICO,SQE1
GO Process	GO:1901615	Organic hydroxy compound metabolic process	13	346	0.59	0.0056	3702.F4HVY0,3702.P14891,3702.P48491,3702.P54873,3702.Q09152,3702.Q0WQ41,3702.Q39085,3702.Q8H1Z0,3702.Q8S4Y1,3702.Q8VWZ8,3702.Q9SAA9,3702.Q9SI09,3702.Q9SM02	CER1,HMG1,CTIMC,HMGS,FPS1,IP5P7,DIM,CER3,AAT1,SMO2-2,CYP51G1,XERICO,SQE1
GO Process	GO:0090567	Reproductive shoot system development	15	461	0.53	0.007	3702.C0LGW6,3702.O04291,3702.O22152,3702.P48731,3702.P93024,3702.Q38874,3702.Q42371,3702.Q8L7S5,3702.Q93V99,3702.Q93WJ9,3702.Q9C5Q8,3702.Q9C6B8,3702.Q9FKH1,3702.Q9LZM8,3702.Q9ZVC2	ERL1,ATHB-14,YAB1,ATH1,ARF5,STM,ERECTA,F28J12.8,PDF2,KAN1,HEN1,PIN1,SAP,BLH9,NPR5
GO Process	GO:0009888	Tissue development	18	636	0.47	0.0073	3702.C0LGW6,3702.O04291,3702.O22152,3702.P31265,3702.P42753,3702.P48731,3702.P59224,3702.P93024,3702.Q1G3V9,3702.Q38874,3702.Q42371,3702.Q84JS6,3702.Q8L7U4,3702.Q93V99,3702.Q9FF86,3702.Q9LUI0,3702.Q9LZM8,3702.Q9ZVC2	ERL1,ATHB-14,YAB1,TCTP1,CYCD3-1,ATH1,RPS13B,ARF5,EPFL8,STM,ERECTA,KNAT6,P23-1,PDF2,DCR,Q9LUI0_ARATH,BLH9,NPR5
GO Process	GO:0007275	Multicellular organism development	42	2344	0.27	0.0085	3702.C0LGW6,3702.O04005,3702.O04291,3702.O22152,3702.O49485,3702.O81001,3702.P18064,3702.P31265,3702.P42753,3702.P48731,3702.P49227,3702.P59224,3702.P93024,3702.Q01593,3702.Q0WQ41,3702.Q1G3V9,3702.Q38874,3702.Q38890,3702.Q42371,3702.Q6PQQ3,3702.Q8H1Z0,3702.Q8L7S5,3702.Q8L7U4,3702.Q8L8A7,3702.Q8VWZ8,3702.Q93V99,3702.Q93WJ9,3702.Q9C4Z6,3702.Q9C5Q8,3702.Q9C6B8,3702.Q9C6B9,3702.Q9FG31,3702.Q9FGP9,370…	ERL1,PER1,ATHB-14,YAB1,PGDH1,GRF1,GPA1,TCTP1,CYCD3-1,ATH1,RPL5B,RPS13B,ARF5,ABI3,IP5P7,EPFL8,STM,KOR,ERECTA,AIL5,CER3,F28J12.8,P23-1,GRF4-2,SMO2-2,PDF2,KAN1,RACK1B,HEN1,PIN1,NMT3,LEA46,RER1,SAP,SMP1,T2E22.2,Q9LUI0_ARATH,BLH9,SCR,HMGB9,ACP4,NPR5
GO Process	GO:0048731	System development	35	1835	0.3	0.0111	3702.C0LGW6,3702.O04005,3702.O04291,3702.O22152,3702.O49485,3702.O81001,3702.P31265,3702.P42753,3702.P48731,3702.P49227,3702.P59224,3702.P93024,3702.Q01593,3702.Q1G3V9,3702.Q38874,3702.Q38890,3702.Q42371,3702.Q6PQQ3,3702.Q8L7S5,3702.Q8L7U4,3702.Q8L8A7,3702.Q8VWZ8,3702.Q93V99,3702.Q93WJ9,3702.Q9C4Z6,3702.Q9C5Q8,3702.Q9C6B8,3702.Q9FG31,3702.Q9FGP9,3702.Q9FKH1,3702.Q9LE44,3702.Q9LTW8,3702.Q9LZM8,370…	ERL1,PER1,ATHB-14,YAB1,PGDH1,GRF1,TCTP1,CYCD3-1,ATH1,RPL5B,RPS13B,ARF5,ABI3,EPFL8,STM,KOR,ERECTA,AIL5,F28J12.8,P23-1,GRF4-2,SMO2-2,PDF2,KAN1,RACK1B,HEN1,PIN1,LEA46,RER1,SAP,SMP1,T2E22.2,BLH9,SCR,NPR5
GO Process	GO:0031497	Chromatin assembly	7	107	0.83	0.0128	3702.O50008,3702.P26569,3702.P40283,3702.Q94K88,3702.Q9SGE3,3702.Q9XFH4,3702.Q9ZVD5	MS1,T06B20.3,HTB4,AP22.13,T23G18.3,DDM1,AGO4
GO Process	GO:0048437	Floral organ development	10	236	0.65	0.0147	3702.C0LGW6,3702.O04291,3702.O22152,3702.P48731,3702.Q38874,3702.Q8L7S5,3702.Q93V99,3702.Q93WJ9,3702.Q9C5Q8,3702.Q9ZVC2	ERL1,ATHB-14,YAB1,ATH1,STM,F28J12.8,PDF2,KAN1,HEN1,NPR5
GO Process	GO:0009908	Flower development	14	448	0.51	0.0164	3702.C0LGW6,3702.O04291,3702.O22152,3702.P48731,3702.P93024,3702.Q38874,3702.Q8L7S5,3702.Q93V99,3702.Q93WJ9,3702.Q9C5Q8,3702.Q9C6B8,3702.Q9FKH1,3702.Q9LZM8,3702.Q9ZVC2	ERL1,ATHB-14,YAB1,ATH1,ARF5,STM,F28J12.8,PDF2,KAN1,HEN1,PIN1,SAP,BLH9,NPR5
GO Process	GO:0009653	Anatomical structure morphogenesis	21	882	0.4	0.0173	3702.C0LGW6,3702.O04291,3702.O22152,3702.P31265,3702.P48731,3702.P49227,3702.P59224,3702.Q1G3V9,3702.Q38890,3702.Q39085,3702.Q42371,3702.Q6PQQ3,3702.Q8L7S5,3702.Q8S4Y1,3702.Q93WJ9,3702.Q9C5Q8,3702.Q9C6B8,3702.Q9FF86,3702.Q9LZM8,3702.Q9SZM1,3702.Q9ZVC2	ERL1,ATHB-14,YAB1,TCTP1,ATH1,RPL5B,RPS13B,EPFL8,KOR,DIM,ERECTA,AIL5,F28J12.8,AAT1,KAN1,HEN1,PIN1,DCR,BLH9,EXPA20,NPR5
GO Process	GO:0032501	Multicellular organismal process	44	2594	0.25	0.0173	3702.C0LGW6,3702.O04005,3702.O04291,3702.O22152,3702.O49485,3702.O81001,3702.P18064,3702.P31265,3702.P42753,3702.P48731,3702.P49227,3702.P59224,3702.P93024,3702.Q01593,3702.Q0WQ41,3702.Q1G3V9,3702.Q38874,3702.Q38890,3702.Q42371,3702.Q6PQQ3,3702.Q84JS6,3702.Q8H1Z0,3702.Q8L7S5,3702.Q8L7U4,3702.Q8L8A7,3702.Q8S4Y1,3702.Q8VWZ8,3702.Q93V99,3702.Q93WJ9,3702.Q9C4Z6,3702.Q9C5Q8,3702.Q9C6B8,3702.Q9C6B9,370…	ERL1,PER1,ATHB-14,YAB1,PGDH1,GRF1,GPA1,TCTP1,CYCD3-1,ATH1,RPL5B,RPS13B,ARF5,ABI3,IP5P7,EPFL8,STM,KOR,ERECTA,AIL5,KNAT6,CER3,F28J12.8,P23-1,GRF4-2,AAT1,SMO2-2,PDF2,KAN1,RACK1B,HEN1,PIN1,NMT3,LEA46,RER1,SAP,SMP1,T2E22.2,Q9LUI0_ARATH,BLH9,SCR,HMGB9,ACP4,NPR5
GO Process	GO:0071840	Cellular component organization or biogenesis	51	3168	0.23	0.0173	3702.F4JGP4,3702.F4K4Y5,3702.O49596,3702.O50008,3702.O81416,3702.O81488,3702.P18064,3702.P26569,3702.P29197,3702.P29511,3702.P29516,3702.P30182,3702.P40283,3702.P42036,3702.P49227,3702.P92557,3702.Q01593,3702.Q08112,3702.Q1PEP5,3702.Q38890,3702.Q39085,3702.Q42351,3702.Q42371,3702.Q56YW9,3702.Q8L7S5,3702.Q8L7U4,3702.Q8LCC7,3702.Q8LDW9,3702.Q8RUH0,3702.Q8VZB9,3702.Q8VZT0,3702.Q94AH9,3702.Q94K88,370…	KIN14D,MDF20.10,HMGB2,MS1,GH9B13,AL4,GPA1,T06B20.3,CPN60,TUBA6,TUBB8,TOP2,HTB4,RPS14C,RPL5B,RPS7,ABI3,RPS15A,NUCL2,KOR,DIM,RPL34A,ERECTA,TUBB2,F28J12.8,P23-1,Q8LCC7_ARATH,XTH9,F17A22.3,RPL10AA,F20H23.3,FIB2,AP22.13,RACK1B,K9I9.20,CBF5,T22D6.120,hcf243,FH11,NOP5-2,XYL1,RPS19A,T23G18.3,HMGB9,NOP56,RPL14A,MAP65-6,EXPA20,DDM1,PDV2,AGO4
GO Process	GO:0006165	Nucleoside diphosphate phosphorylation	6	80	0.89	0.0176	3702.P34795,3702.P39207,3702.P48491,3702.Q944G9,3702.Q94KE3,3702.Q9SQI8	PGIC,NDK1,CTIMC,FBA2,Q94KE3_ARATH,LTA2
GO Process	GO:0006084	acetyl-CoA metabolic process	4	26	1.21	0.018	3702.O22718,3702.P14891,3702.P54873,3702.Q9SQI8	ACLA-2,HMG1,HMGS,LTA2
GO Process	GO:0009259	Ribonucleotide metabolic process	10	247	0.63	0.018	3702.O22718,3702.P14891,3702.P34795,3702.P39207,3702.P48491,3702.P54873,3702.Q944G9,3702.Q94KE3,3702.Q9LTW8,3702.Q9SQI8	ACLA-2,HMG1,PGIC,NDK1,CTIMC,HMGS,FBA2,Q94KE3_ARATH,T2E22.2,LTA2
GO Process	GO:0009791	Post-embryonic development	28	1376	0.33	0.018	3702.C0LGW6,3702.O04005,3702.O04291,3702.O22152,3702.O49485,3702.P18064,3702.P31265,3702.P42753,3702.P48731,3702.P93024,3702.Q01593,3702.Q1G3V9,3702.Q38874,3702.Q42371,3702.Q6PQQ3,3702.Q8L7S5,3702.Q8VWZ8,3702.Q93V99,3702.Q93WJ9,3702.Q9C4Z6,3702.Q9C5Q8,3702.Q9C6B8,3702.Q9FG31,3702.Q9FKH1,3702.Q9LE44,3702.Q9LTW8,3702.Q9LZM8,3702.Q9ZVC2	ERL1,PER1,ATHB-14,YAB1,PGDH1,GPA1,TCTP1,CYCD3-1,ATH1,ARF5,ABI3,EPFL8,STM,ERECTA,AIL5,F28J12.8,SMO2-2,PDF2,KAN1,RACK1B,HEN1,PIN1,LEA46,SAP,SMP1,T2E22.2,BLH9,NPR5
GO Process	GO:0019538	Protein metabolic process	62	4122	0.2	0.018	3702.C0LGW6,3702.F4I3V3,3702.O48549,3702.O82162,3702.P22738,3702.P34788,3702.P41127,3702.P42036,3702.P42798,3702.P49200,3702.P49211,3702.P49227,3702.P49689,3702.P49693,3702.P51420,3702.P59224,3702.P59232,3702.P92557,3702.Q08112,3702.Q0WL56,3702.Q42202,3702.Q42262,3702.Q42351,3702.Q42371,3702.Q680P8,3702.Q6ICX5,3702.Q8GXZ3,3702.Q8L7T3,3702.Q8LCL3,3702.Q8LCW9,3702.Q8LEM8,3702.Q8RXU5,3702.Q8VYF1,370…	ERL1,LRK10L-1.5,RPS6A,EYA,ARP2,RPS18A,RPL13B,RPS14C,RPS15AA,RPS20A,RPL32A,RPL5B,RPS30A,RPL19C,RPL31C,RPS13B,RPS27AB,RPS7,RPS15A,A3,RPL40B,RPS3AB,RPL34A,ERECTA,RPS29A,F7P1.2,PBL8,UBC20,RPL27B,RPP1A,RPL37C,RPL37AC,RPL15B,RPL10AA,FIB2,F9D24.90,RACK1B,RPL21E,K9I9.20,PARP3,SAP,RPS9C,SBT1.3,HSP70-4,MMG15.21,RPL18AC,RPP3B,RPS17D,RPL28C,T12E18_90,RPL36B,T2E12.5,RPS19A,XERICO,RPL14A,CYP19-2,RPP2B-2,NEK1,R…
GO Process	GO:0099402	Plant organ development	23	1030	0.37	0.0182	3702.C0LGW6,3702.O04291,3702.O22152,3702.O81001,3702.P31265,3702.P48731,3702.P49227,3702.P59224,3702.P93024,3702.Q38874,3702.Q42371,3702.Q6PQQ3,3702.Q8L7S5,3702.Q8L7U4,3702.Q8L8A7,3702.Q93V99,3702.Q93WJ9,3702.Q9C4Z6,3702.Q9C5Q8,3702.Q9C6B8,3702.Q9FGP9,3702.Q9M384,3702.Q9ZVC2	ERL1,ATHB-14,YAB1,GRF1,TCTP1,ATH1,RPL5B,RPS13B,ARF5,STM,ERECTA,AIL5,F28J12.8,P23-1,GRF4-2,PDF2,KAN1,RACK1B,HEN1,PIN1,RER1,SCR,NPR5
GO Process	GO:0031118	rRNA pseudouridine synthesis	3	11	1.45	0.0256	3702.Q8VZT0,3702.Q9LD90,3702.Q9LEY9	F20H23.3,CBF5,T22D6.120
GO Process	GO:0010305	Leaf vascular tissue pattern formation	4	30	1.14	0.0258	3702.P93024,3702.Q0WQ41,3702.Q9C5Q8,3702.Q9LUI0	ARF5,IP5P7,HEN1,Q9LUI0_ARATH
GO Process	GO:0048608	Reproductive structure development	24	1131	0.35	0.0258	3702.C0LGW6,3702.O04005,3702.O04291,3702.O22152,3702.O49485,3702.P31265,3702.P42753,3702.P48731,3702.P93024,3702.Q01593,3702.Q38874,3702.Q42371,3702.Q8L7S5,3702.Q8VWZ8,3702.Q93V99,3702.Q93WJ9,3702.Q9C5Q8,3702.Q9C6B8,3702.Q9FG31,3702.Q9FKH1,3702.Q9LE44,3702.Q9LTW8,3702.Q9LZM8,3702.Q9ZVC2	ERL1,PER1,ATHB-14,YAB1,PGDH1,TCTP1,CYCD3-1,ATH1,ARF5,ABI3,STM,ERECTA,F28J12.8,SMO2-2,PDF2,KAN1,HEN1,PIN1,LEA46,SAP,SMP1,T2E22.2,BLH9,NPR5
GO Process	GO:0009150	Purine ribonucleotide metabolic process	9	221	0.63	0.0316	3702.O22718,3702.P14891,3702.P34795,3702.P39207,3702.P48491,3702.P54873,3702.Q944G9,3702.Q94KE3,3702.Q9SQI8	ACLA-2,HMG1,PGIC,NDK1,CTIMC,HMGS,FBA2,Q94KE3_ARATH,LTA2
GO Process	GO:0043170	Macromolecule metabolic process	87	6508	0.14	0.0316	3702.C0LGW6,3702.F4I3V3,3702.F4JRP8,3702.O48549,3702.O81001,3702.O81416,3702.O82162,3702.O82616,3702.P22738,3702.P29197,3702.P30182,3702.P34788,3702.P41127,3702.P42036,3702.P42798,3702.P43273,3702.P49200,3702.P49211,3702.P49227,3702.P49689,3702.P49693,3702.P51420,3702.P59224,3702.P59232,3702.P92557,3702.Q08112,3702.Q0WL56,3702.Q1PEP5,3702.Q38890,3702.Q39189,3702.Q42202,3702.Q42262,3702.Q42351,370…	ERL1,LRK10L-1.5,F22K18.10,RPS6A,GRF1,GH9B13,EYA,F24G24.60,ARP2,CPN60,TOP2,RPS18A,RPL13B,RPS14C,RPS15AA,TGA2,RPS20A,RPL32A,RPL5B,RPS30A,RPL19C,RPL31C,RPS13B,RPS27AB,RPS7,RPS15A,A3,NUCL2,KOR,RH7,RPL40B,RPS3AB,RPL34A,ERECTA,RPS29A,F7P1.2,PBL8,UBC20,GRF4-2,Q8LCC7_ARATH,RPL27B,RPP1A,XTH9,RPL37C,F17A22.3,RPL37AC,RPL15B,RPL10AA,F20H23.3,FIB2,Q94CK1_ARATH,F9D24.90,RACK1B,HEN1,RPL21E,DCR,K24C1.3,K9I9.20,P…
GO Process	GO:0000028	Ribosomal small subunit assembly	4	34	1.09	0.0368	3702.P42036,3702.P92557,3702.Q08112,3702.Q9SGA6	RPS14C,RPS7,RPS15A,RPS19A
GO Process	GO:0009199	Ribonucleoside triphosphate metabolic process	7	137	0.73	0.0372	3702.P34795,3702.P39207,3702.P48491,3702.Q944G9,3702.Q94KE3,3702.Q9LTW8,3702.Q9SQI8	PGIC,NDK1,CTIMC,FBA2,Q94KE3_ARATH,T2E22.2,LTA2
GO Process	GO:0007017	Microtubule-based process	9	229	0.61	0.0377	3702.F4IBQ9,3702.F4JGP4,3702.P29511,3702.P29516,3702.Q38890,3702.Q56YW9,3702.Q8L7S5,3702.Q9SIS3,3702.Q9SLI2	KIN14Q,KIN14D,TUBA6,TUBB8,KOR,TUBB2,F28J12.8,MAP65-6,NEK1
GO Process	GO:0030154	Cell differentiation	17	693	0.41	0.0377	3702.O04291,3702.O22152,3702.O82162,3702.P31265,3702.P42753,3702.P59224,3702.Q1G3V9,3702.Q6ID72,3702.Q8H1Z0,3702.Q8S4Y1,3702.Q93V99,3702.Q93WJ9,3702.Q9FF86,3702.Q9FKH1,3702.Q9M384,3702.Q9SGS2,3702.Q9ZU11	ATHB-14,YAB1,EYA,TCTP1,CYCD3-1,RPS13B,EPFL8,Q6ID72_ARATH,CER3,AAT1,PDF2,KAN1,DCR,SAP,SCR,HMGB9,ATHB-15
GO Process	GO:1905393	Plant organ formation	6	103	0.78	0.0467	3702.O22152,3702.Q6PQQ3,3702.Q9C5Q8,3702.Q9C6B8,3702.Q9LZM8,3702.Q9ZVC2	YAB1,AIL5,HEN1,PIN1,BLH9,NPR5
GO Process	GO:0048646	Anatomical structure formation involved in morphogenesis	8	191	0.64	0.0492	3702.O22152,3702.P48731,3702.Q6PQQ3,3702.Q9C5Q8,3702.Q9C6B8,3702.Q9LZM8,3702.Q9SZM1,3702.Q9ZVC2	YAB1,ATH1,AIL5,HEN1,PIN1,BLH9,EXPA20,NPR5
GO Process	GO:0006325	Chromatin organization	11	347	0.52	0.0496	3702.F4K4Y5,3702.O49596,3702.O50008,3702.O81488,3702.P26569,3702.P40283,3702.Q94K88,3702.Q9FJW0,3702.Q9SGE3,3702.Q9XFH4,3702.Q9ZVD5	MDF20.10,HMGB2,MS1,AL4,T06B20.3,HTB4,AP22.13,K9I9.20,T23G18.3,DDM1,AGO4
GO Function	GO:0005198	Structural molecule activity	49	538	0.98	3.29e-28	3702.O48549,3702.O49596,3702.P22738,3702.P26569,3702.P29197,3702.P29511,3702.P29516,3702.P34788,3702.P40283,3702.P41127,3702.P42036,3702.P42798,3702.P49200,3702.P49211,3702.P49227,3702.P49689,3702.P49693,3702.P51420,3702.P59224,3702.P59232,3702.P92557,3702.Q08112,3702.Q42202,3702.Q42262,3702.Q42351,3702.Q56YW9,3702.Q680P8,3702.Q8LCL3,3702.Q8LCW9,3702.Q8LEM8,3702.Q8RXU5,3702.Q8VYF1,3702.Q8VZB9,370…	RPS6A,HMGB2,ARP2,T06B20.3,CPN60,TUBA6,TUBB8,RPS18A,HTB4,RPL13B,RPS14C,RPS15AA,RPS20A,RPL32A,RPL5B,RPS30A,RPL19C,RPL31C,RPS13B,RPS27AB,RPS7,RPS15A,RPL40B,RPS3AB,RPL34A,TUBB2,RPS29A,RPL27B,RPP1A,RPL37C,RPL37AC,RPL15B,RPL10AA,RACK1B,RPL21E,RPS9C,RPL18AC,RPP3B,RPS17D,RPL28C,RPL36B,RPS19A,T23G18.3,RPS25B,RPL14A,RPP2B-2,RPS24A,RPL13AC,RPS10A
GO Function	GO:0003735	Structural constituent of ribosome	42	384	1.06	6.57e-27	3702.O48549,3702.P22738,3702.P29197,3702.P34788,3702.P41127,3702.P42036,3702.P42798,3702.P49200,3702.P49211,3702.P49227,3702.P49689,3702.P49693,3702.P51420,3702.P59224,3702.P59232,3702.P92557,3702.Q08112,3702.Q42202,3702.Q42262,3702.Q42351,3702.Q680P8,3702.Q8LCL3,3702.Q8LCW9,3702.Q8LEM8,3702.Q8RXU5,3702.Q8VYF1,3702.Q8VZB9,3702.Q9C4Z6,3702.Q9FDZ9,3702.Q9FLF0,3702.Q9LUD4,3702.Q9LVC9,3702.Q9LZ17,370…	RPS6A,ARP2,CPN60,RPS18A,RPL13B,RPS14C,RPS15AA,RPS20A,RPL32A,RPL5B,RPS30A,RPL19C,RPL31C,RPS13B,RPS27AB,RPS7,RPS15A,RPL40B,RPS3AB,RPL34A,RPS29A,RPL27B,RPP1A,RPL37C,RPL37AC,RPL15B,RPL10AA,RACK1B,RPL21E,RPS9C,RPL18AC,RPP3B,RPS17D,RPL28C,RPL36B,RPS19A,RPS25B,RPL14A,RPP2B-2,RPS24A,RPL13AC,RPS10A
GO Function	GO:0003729	mRNA binding	47	1038	0.67	2.31e-15	3702.O23523,3702.O48549,3702.O50008,3702.P29516,3702.P34788,3702.P41127,3702.P42036,3702.P43287,3702.P49200,3702.P49211,3702.P49227,3702.P49689,3702.P49693,3702.P51420,3702.P59224,3702.P59232,3702.P92557,3702.Q08112,3702.Q0WL56,3702.Q42202,3702.Q42262,3702.Q42351,3702.Q56YW9,3702.Q8LCL3,3702.Q8LEM8,3702.Q8VYF1,3702.Q8VZT0,3702.Q944G9,3702.Q94AH9,3702.Q94KE3,3702.Q9C977,3702.Q9FLF0,3702.Q9LEY9,370…	RGGA,RPS6A,MS1,TUBB8,RPS18A,RPL13B,RPS14C,PIP2-2,RPS20A,RPL32A,RPL5B,RPS30A,RPL19C,RPL31C,RPS13B,RPS27AB,RPS7,RPS15A,A3,RPL40B,RPS3AB,RPL34A,TUBB2,RPL27B,RPL37C,RPL15B,F20H23.3,FBA2,FIB2,Q94KE3_ARATH,PPR596,RPS9C,T22D6.120,CPN60B2,RPL18AC,Q9LW11_ARATH,RPS17D,RPL28C,WHY1,NOP5-2,RPS19A,RPS25B,RPL14A,RPP2B-2,RPS24A,RPL13AC,RPS10A
GO Function	GO:0003723	RNA binding	59	1816	0.53	1.45e-13	3702.O23523,3702.O48549,3702.O50008,3702.P22738,3702.P29197,3702.P29516,3702.P34788,3702.P41127,3702.P42036,3702.P43287,3702.P49200,3702.P49211,3702.P49227,3702.P49689,3702.P49693,3702.P51420,3702.P59224,3702.P59232,3702.P92557,3702.Q08112,3702.Q0WL56,3702.Q1PEP5,3702.Q38874,3702.Q39189,3702.Q42202,3702.Q42262,3702.Q42351,3702.Q56YW9,3702.Q8LCC7,3702.Q8LCL3,3702.Q8LEM8,3702.Q8VYF1,3702.Q8VZB9,370…	RGGA,RPS6A,MS1,ARP2,CPN60,TUBB8,RPS18A,RPL13B,RPS14C,PIP2-2,RPS20A,RPL32A,RPL5B,RPS30A,RPL19C,RPL31C,RPS13B,RPS27AB,RPS7,RPS15A,A3,NUCL2,STM,RH7,RPL40B,RPS3AB,RPL34A,TUBB2,Q8LCC7_ARATH,RPL27B,RPL37C,RPL15B,RPL10AA,F20H23.3,FBA2,FIB2,Q94CK1_ARATH,Q94KE3_ARATH,HEN1,PPR596,RPS9C,CBF5,T22D6.120,CPN60B2,RPL18AC,Q9LW11_ARATH,RPS17D,RPL28C,WHY1,NOP5-2,RPS19A,NOP56,RPS25B,RPL14A,RPP2B-2,RPS24A,RPL13AC,RP…
GO Function	GO:0003676	Nucleic acid binding	92	4469	0.33	1.13e-10	3702.F4JRP8,3702.F4K4Y5,3702.O04291,3702.O22152,3702.O23523,3702.O48549,3702.O49596,3702.O50008,3702.O81001,3702.O81488,3702.P22738,3702.P26569,3702.P29197,3702.P29516,3702.P30182,3702.P34788,3702.P40283,3702.P41127,3702.P42036,3702.P43273,3702.P43287,3702.P48731,3702.P49200,3702.P49211,3702.P49227,3702.P49689,3702.P49693,3702.P51420,3702.P59224,3702.P59232,3702.P92557,3702.P93024,3702.Q01593,370…	F22K18.10,MDF20.10,ATHB-14,YAB1,RGGA,RPS6A,HMGB2,MS1,GRF1,AL4,ARP2,T06B20.3,CPN60,TUBB8,TOP2,RPS18A,HTB4,RPL13B,RPS14C,TGA2,PIP2-2,ATH1,RPS20A,RPL32A,RPL5B,RPS30A,RPL19C,RPL31C,RPS13B,RPS27AB,RPS7,ARF5,ABI3,RPS15A,A3,T29E15.23,NUCL2,AIL1,STM,RH7,RPL40B,RPS3AB,RPL34A,TUBB2,AIL5,BHLH67,KNAT6,Q8LCC7_ARATH,RPL27B,RPL37C,RPL15B,RPL10AA,F20H23.3,PDF2,KAN1,NFYA3,FBA2,FIB2,Q94CK1_ARATH,Q94KE3_ARATH,HEN1,…
GO Function	GO:0005488	Binding	170	11632	0.18	1.99e-10	3702.A0A1P8B5P0,3702.C0LGW6,3702.F4HVY0,3702.F4I3V3,3702.F4IBQ9,3702.F4JFN3,3702.F4JGP4,3702.F4JRP8,3702.F4K4Y5,3702.O04291,3702.O22152,3702.O22433,3702.O22718,3702.O23523,3702.O48549,3702.O49485,3702.O49596,3702.O50008,3702.O64700,3702.O64852,3702.O81001,3702.O81223,3702.O81488,3702.O82162,3702.O82616,3702.P06525,3702.P18064,3702.P22738,3702.P26569,3702.P27323,3702.P28769,3702.P29197,3702.P29511…	T13J8.110,ERL1,CER1,LRK10L-1.5,KIN14Q,HSP90-6,KIN14D,F22K18.10,MDF20.10,ATHB-14,YAB1,MT3,ACLA-2,RGGA,RPS6A,PGDH1,HMGB2,MS1,UREG,IQD6,GRF1,CBL4,AL4,EYA,F24G24.60,ADH1,GPA1,ARP2,T06B20.3,HSP90-1,CCT1,CPN60,TUBA6,TUBB8,TOP2,TCTP1,RPS18A,PGIC,NDK1,HTB4,RPL13B,RPS14C,TGA2,PIP2-2,CTIMC,ATH1,RPS20A,RPL32A,RPL5B,RPS30A,RPL19C,RPL31C,RPS13B,RPS27AB,RPS7,ARF5,ABI3,RPS15A,FPS1,A3,T29E15.23,NUCL2,AIL1,IAA13,…
GO Function	GO:1901363	Heterocyclic compound binding	129	7692	0.24	2.63e-10	3702.A0A1P8B5P0,3702.C0LGW6,3702.F4I3V3,3702.F4IBQ9,3702.F4JFN3,3702.F4JGP4,3702.F4JRP8,3702.F4K4Y5,3702.O04291,3702.O22152,3702.O22718,3702.O23523,3702.O48549,3702.O49485,3702.O49596,3702.O50008,3702.O64700,3702.O81001,3702.O81488,3702.O82616,3702.P06525,3702.P18064,3702.P22738,3702.P26569,3702.P27323,3702.P28769,3702.P29197,3702.P29511,3702.P29516,3702.P30182,3702.P34788,3702.P39207,3702.P40283…	T13J8.110,ERL1,LRK10L-1.5,KIN14Q,HSP90-6,KIN14D,F22K18.10,MDF20.10,ATHB-14,YAB1,ACLA-2,RGGA,RPS6A,PGDH1,HMGB2,MS1,UREG,GRF1,AL4,F24G24.60,ADH1,GPA1,ARP2,T06B20.3,HSP90-1,CCT1,CPN60,TUBA6,TUBB8,TOP2,RPS18A,NDK1,HTB4,RPL13B,RPS14C,TGA2,PIP2-2,ATH1,RPS20A,RPL32A,RPL5B,RPS30A,RPL19C,RPL31C,RPS13B,RPS27AB,RPS7,ARF5,ABI3,RPS15A,A3,T29E15.23,NUCL2,AIL1,STM,DIM,RH7,RPL40B,RPS3AB,RPL34A,ERECTA,GAD1,TUBB2,…
GO Function	GO:0097159	Organic cyclic compound binding	129	7733	0.24	3.46e-10	3702.A0A1P8B5P0,3702.C0LGW6,3702.F4I3V3,3702.F4IBQ9,3702.F4JFN3,3702.F4JGP4,3702.F4JRP8,3702.F4K4Y5,3702.O04291,3702.O22152,3702.O22718,3702.O23523,3702.O48549,3702.O49485,3702.O49596,3702.O50008,3702.O64700,3702.O81001,3702.O81488,3702.O82616,3702.P06525,3702.P18064,3702.P22738,3702.P26569,3702.P27323,3702.P28769,3702.P29197,3702.P29511,3702.P29516,3702.P30182,3702.P34788,3702.P39207,3702.P40283…	T13J8.110,ERL1,LRK10L-1.5,KIN14Q,HSP90-6,KIN14D,F22K18.10,MDF20.10,ATHB-14,YAB1,ACLA-2,RGGA,RPS6A,PGDH1,HMGB2,MS1,UREG,GRF1,AL4,F24G24.60,ADH1,GPA1,ARP2,T06B20.3,HSP90-1,CCT1,CPN60,TUBA6,TUBB8,TOP2,RPS18A,NDK1,HTB4,RPL13B,RPS14C,TGA2,PIP2-2,ATH1,RPS20A,RPL32A,RPL5B,RPS30A,RPL19C,RPL31C,RPS13B,RPS27AB,RPS7,ARF5,ABI3,RPS15A,A3,T29E15.23,NUCL2,AIL1,STM,DIM,RH7,RPL40B,RPS3AB,RPL34A,ERECTA,GAD1,TUBB2,…
GO Function	GO:0044183	Protein folding chaperone	7	61	1.08	0.0013	3702.P28769,3702.P29197,3702.Q8LDC9,3702.Q940P8,3702.Q9LE44,3702.Q9LHA8,3702.Q9LJE4	CCT1,CPN60,T26J12.12,CCT2-2,SMP1,HSP70-4,CPN60B2
GO Function	GO:0030515	snoRNA binding	5	25	1.32	0.0028	3702.Q8VZT0,3702.Q94AH9,3702.Q9LEY9,3702.Q9MAB3,3702.Q9SGT7	F20H23.3,FIB2,T22D6.120,NOP5-2,NOP56
GO Function	GO:0140662	ATP-dependent protein folding chaperone	6	47	1.12	0.0032	3702.P28769,3702.P29197,3702.Q8LDC9,3702.Q940P8,3702.Q9LHA8,3702.Q9LJE4	CCT1,CPN60,T26J12.12,CCT2-2,HSP70-4,CPN60B2
GO Function	GO:0051082	Unfolded protein binding	7	113	0.81	0.0406	3702.F4JFN3,3702.P27323,3702.P28769,3702.Q8LDC9,3702.Q940P8,3702.Q9LHA8,3702.Q9LHG9	HSP90-6,HSP90-1,CCT1,T26J12.12,CCT2-2,HSP70-4,T2E22.29
GO Function	GO:0000254	C-4 methylsterol oxidase activity	3	9	1.54	0.0428	3702.F4HVY0,3702.Q8H1Z0,3702.Q8VWZ8	CER1,CER3,SMO2-2
GO Component	GO:0022626	Cytosolic ribosome	42	290	1.18	1.33e-31	3702.O48549,3702.P22738,3702.P29197,3702.P34788,3702.P41127,3702.P42036,3702.P42798,3702.P49200,3702.P49211,3702.P49227,3702.P49689,3702.P49693,3702.P51420,3702.P59224,3702.P59232,3702.Q08112,3702.Q42262,3702.Q42351,3702.Q680P8,3702.Q8LCL3,3702.Q8LCW9,3702.Q8LEM8,3702.Q8RXU5,3702.Q8VYF1,3702.Q8VZB9,3702.Q9C4Z6,3702.Q9FDZ9,3702.Q9FLF0,3702.Q9LHG9,3702.Q9LJE4,3702.Q9LUD4,3702.Q9LVC9,3702.Q9M0E2,370…	RPS6A,ARP2,CPN60,RPS18A,RPL13B,RPS14C,RPS15AA,RPS20A,RPL32A,RPL5B,RPS30A,RPL19C,RPL31C,RPS13B,RPS27AB,RPS15A,RPS3AB,RPL34A,RPS29A,RPL27B,RPP1A,RPL37C,RPL37AC,RPL15B,RPL10AA,RACK1B,RPL21E,RPS9C,T2E22.29,CPN60B2,RPL18AC,RPP3B,RPL28C,RPL36B,RPS19A,RPS25B,RPL14A,RPP2B-2,LTA2,RPS24A,RPL13AC,RPS10A
GO Component	GO:0005840	Ribosome	46	480	1	5.93e-28	3702.O48549,3702.P22738,3702.P29197,3702.P34788,3702.P41127,3702.P42036,3702.P42798,3702.P49200,3702.P49211,3702.P49227,3702.P49689,3702.P49693,3702.P51420,3702.P59224,3702.P59232,3702.P92557,3702.Q08112,3702.Q42202,3702.Q42262,3702.Q42351,3702.Q680P8,3702.Q8LCC7,3702.Q8LCL3,3702.Q8LCW9,3702.Q8LEM8,3702.Q8RXU5,3702.Q8VYF1,3702.Q8VZB9,3702.Q9C4Z6,3702.Q9FDZ9,3702.Q9FLF0,3702.Q9LHG9,3702.Q9LJE4,370…	RPS6A,ARP2,CPN60,RPS18A,RPL13B,RPS14C,RPS15AA,RPS20A,RPL32A,RPL5B,RPS30A,RPL19C,RPL31C,RPS13B,RPS27AB,RPS7,RPS15A,RPL40B,RPS3AB,RPL34A,RPS29A,Q8LCC7_ARATH,RPL27B,RPP1A,RPL37C,RPL37AC,RPL15B,RPL10AA,RACK1B,RPL21E,RPS9C,T2E22.29,CPN60B2,RPL18AC,RPP3B,RPS17D,RPL28C,RPL36B,RPS19A,RPS25B,RPL14A,RPP2B-2,LTA2,RPS24A,RPL13AC,RPS10A
GO Component	GO:0044391	Ribosomal subunit	38	313	1.1	2.89e-26	3702.O48549,3702.P22738,3702.P34788,3702.P41127,3702.P42036,3702.P42798,3702.P49200,3702.P49211,3702.P49227,3702.P49689,3702.P49693,3702.P51420,3702.P59224,3702.P59232,3702.P92557,3702.Q08112,3702.Q42262,3702.Q42351,3702.Q680P8,3702.Q8LCL3,3702.Q8LCW9,3702.Q8LEM8,3702.Q8RXU5,3702.Q8VYF1,3702.Q8VZB9,3702.Q9C4Z6,3702.Q9FDZ9,3702.Q9FLF0,3702.Q9LUD4,3702.Q9M0E2,3702.Q9M352,3702.Q9SGA6,3702.Q9SIK2,370…	RPS6A,ARP2,RPS18A,RPL13B,RPS14C,RPS15AA,RPS20A,RPL32A,RPL5B,RPS30A,RPL19C,RPL31C,RPS13B,RPS27AB,RPS7,RPS15A,RPS3AB,RPL34A,RPS29A,RPL27B,RPP1A,RPL37C,RPL37AC,RPL15B,RPL10AA,RACK1B,RPL21E,RPS9C,RPL18AC,RPL28C,RPL36B,RPS19A,RPS25B,RPL14A,RPP2B-2,RPS24A,RPL13AC,RPS10A
GO Component	GO:0043232	Intracellular non-membrane-bounded organelle	77	1898	0.63	3.66e-25	3702.F4IBQ9,3702.F4JGP4,3702.F4JRP8,3702.F4K4Y5,3702.O48549,3702.O49596,3702.O64852,3702.P22738,3702.P26569,3702.P29197,3702.P29511,3702.P29516,3702.P34788,3702.P40283,3702.P41127,3702.P42036,3702.P42798,3702.P49200,3702.P49211,3702.P49227,3702.P49689,3702.P49693,3702.P51420,3702.P59224,3702.P59232,3702.P92557,3702.Q08112,3702.Q0WL56,3702.Q1PEP5,3702.Q38874,3702.Q39189,3702.Q42202,3702.Q42262,370…	KIN14Q,KIN14D,F22K18.10,MDF20.10,RPS6A,HMGB2,IQD6,ARP2,T06B20.3,CPN60,TUBA6,TUBB8,RPS18A,HTB4,RPL13B,RPS14C,RPS15AA,RPS20A,RPL32A,RPL5B,RPS30A,RPL19C,RPL31C,RPS13B,RPS27AB,RPS7,RPS15A,A3,NUCL2,STM,RH7,RPL40B,RPS3AB,RPL34A,TUBB2,RPS29A,Q8LCC7_ARATH,RPL27B,RPP1A,RPL37C,F17A22.3,RPL37AC,RPL15B,RPL10AA,F20H23.3,FIB2,RACK1B,RPL21E,K9I9.20,PARP3,RPS9C,CBF5,T22D6.120,T2E22.29,CPN60B2,RPL18AC,RPP3B,RPS17…
GO Component	GO:1990904	Ribonucleoprotein complex	48	750	0.82	1.63e-22	3702.O48549,3702.P22738,3702.P29197,3702.P34788,3702.P41127,3702.P42036,3702.P42798,3702.P49200,3702.P49211,3702.P49227,3702.P49689,3702.P49693,3702.P51420,3702.P59224,3702.P59232,3702.P92557,3702.Q08112,3702.Q1PEP5,3702.Q42262,3702.Q42351,3702.Q680P8,3702.Q8LCC7,3702.Q8LCL3,3702.Q8LCW9,3702.Q8LEM8,3702.Q8RUH0,3702.Q8RXU5,3702.Q8VYF1,3702.Q8VZB9,3702.Q8VZT0,3702.Q94AH9,3702.Q9C4Z6,3702.Q9FDZ9,370…	RPS6A,ARP2,CPN60,RPS18A,RPL13B,RPS14C,RPS15AA,RPS20A,RPL32A,RPL5B,RPS30A,RPL19C,RPL31C,RPS13B,RPS27AB,RPS7,RPS15A,NUCL2,RPS3AB,RPL34A,RPS29A,Q8LCC7_ARATH,RPL27B,RPP1A,RPL37C,F17A22.3,RPL37AC,RPL15B,RPL10AA,F20H23.3,FIB2,RACK1B,RPL21E,RPS9C,CBF5,T22D6.120,RPL18AC,RPL28C,RPL36B,NOP5-2,RPS19A,NOP56,RPS25B,RPL14A,RPP2B-2,RPS24A,RPL13AC,RPS10A
GO Component	GO:0005829	Cytosol	84	2641	0.52	3.69e-21	3702.F4JFN3,3702.O04005,3702.O22718,3702.O23523,3702.O48549,3702.O49596,3702.O50008,3702.O82616,3702.P06525,3702.P22738,3702.P27323,3702.P28769,3702.P29197,3702.P29511,3702.P29516,3702.P31265,3702.P34788,3702.P34795,3702.P41127,3702.P42036,3702.P42798,3702.P48491,3702.P49200,3702.P49211,3702.P49227,3702.P49689,3702.P49693,3702.P51420,3702.P59224,3702.P59232,3702.Q01593,3702.Q08112,3702.Q09152,370…	HSP90-6,PER1,ACLA-2,RGGA,RPS6A,HMGB2,MS1,F24G24.60,ADH1,ARP2,HSP90-1,CCT1,CPN60,TUBA6,TUBB8,TCTP1,RPS18A,PGIC,RPL13B,RPS14C,RPS15AA,CTIMC,RPS20A,RPL32A,RPL5B,RPS30A,RPL19C,RPL31C,RPS13B,RPS27AB,ABI3,RPS15A,FPS1,A3,DIM,RPL40B,RPS3AB,RPL34A,GAD1,RPS29A,P23-1,Q8LCC7_ARATH,RPL27B,RPP1A,RPL37C,F17A22.3,RPL37AC,RPL15B,RPL10AA,CCT2-2,FBA2,FIB2,CML13,MRP15.22,Q94KE3_ARATH,RACK1B,RPL21E,DCR,LEA46,RPS9C,CB…
GO Component	GO:0042788	Polysomal ribosome	18	94	1.3	3.47e-15	3702.O48549,3702.P29197,3702.P41127,3702.P42798,3702.P49211,3702.P49693,3702.P51420,3702.Q08112,3702.Q42262,3702.Q8LCL3,3702.Q8LCW9,3702.Q8VZB9,3702.Q9C4Z6,3702.Q9LUD4,3702.Q9SGA6,3702.Q9SIK2,3702.Q9SLF7,3702.Q9SS17	RPS6A,CPN60,RPL13B,RPS15AA,RPL32A,RPL19C,RPL31C,RPS15A,RPS3AB,RPL27B,RPP1A,RPL10AA,RACK1B,RPL18AC,RPS19A,RPS25B,RPP2B-2,RPS24A
GO Component	GO:0022625	Cytosolic large ribosomal subunit	20	135	1.19	4.4e-15	3702.P22738,3702.P41127,3702.P49211,3702.P49227,3702.P49693,3702.P51420,3702.Q42351,3702.Q8LCL3,3702.Q8LCW9,3702.Q8LEM8,3702.Q8RXU5,3702.Q8VYF1,3702.Q8VZB9,3702.Q9FDZ9,3702.Q9LUD4,3702.Q9M0E2,3702.Q9M352,3702.Q9SIM4,3702.Q9SLF7,3702.Q9SVR0	ARP2,RPL13B,RPL32A,RPL5B,RPL19C,RPL31C,RPL34A,RPL27B,RPP1A,RPL37C,RPL37AC,RPL15B,RPL10AA,RPL21E,RPL18AC,RPL28C,RPL36B,RPL14A,RPP2B-2,RPL13AC
GO Component	GO:0005730	Nucleolus	31	515	0.8	1.53e-13	3702.F4K4Y5,3702.O48549,3702.P26569,3702.P29511,3702.P34788,3702.P40283,3702.P41127,3702.P49211,3702.P49227,3702.P49689,3702.P59224,3702.Q0WL56,3702.Q1PEP5,3702.Q39189,3702.Q42262,3702.Q42351,3702.Q8LCC7,3702.Q8RUH0,3702.Q8VYF1,3702.Q8VZT0,3702.Q94AH9,3702.Q9FJW0,3702.Q9FK91,3702.Q9LD90,3702.Q9LEY9,3702.Q9LJE4,3702.Q9MAB3,3702.Q9SGT7,3702.Q9SLF7,3702.Q9SS17,3702.Q9ZVD5	MDF20.10,RPS6A,T06B20.3,TUBA6,RPS18A,HTB4,RPL13B,RPL32A,RPL5B,RPS30A,RPS13B,A3,NUCL2,RH7,RPS3AB,RPL34A,Q8LCC7_ARATH,F17A22.3,RPL15B,F20H23.3,FIB2,K9I9.20,PARP3,CBF5,T22D6.120,CPN60B2,NOP5-2,NOP56,RPP2B-2,RPS24A,AGO4
GO Component	GO:0015935	Small ribosomal subunit	18	131	1.16	4.19e-13	3702.O48549,3702.P34788,3702.P42036,3702.P42798,3702.P49200,3702.P49689,3702.P59224,3702.P59232,3702.P92557,3702.Q08112,3702.Q42262,3702.Q680P8,3702.Q9C4Z6,3702.Q9FLF0,3702.Q9SGA6,3702.Q9SIK2,3702.Q9SS17,3702.Q9SW09	RPS6A,RPS18A,RPS14C,RPS15AA,RPS20A,RPS30A,RPS13B,RPS27AB,RPS7,RPS15A,RPS3AB,RPS29A,RACK1B,RPS9C,RPS19A,RPS25B,RPS24A,RPS10A
GO Component	GO:0022627	Cytosolic small ribosomal subunit	16	92	1.26	4.92e-13	3702.O48549,3702.P34788,3702.P42036,3702.P42798,3702.P49200,3702.P49689,3702.P59224,3702.P59232,3702.Q08112,3702.Q42262,3702.Q680P8,3702.Q9FLF0,3702.Q9SGA6,3702.Q9SIK2,3702.Q9SS17,3702.Q9SW09	RPS6A,RPS18A,RPS14C,RPS15AA,RPS20A,RPS30A,RPS13B,RPS27AB,RPS15A,RPS3AB,RPS29A,RPS9C,RPS19A,RPS25B,RPS24A,RPS10A
GO Component	GO:0032991	Protein-containing complex	74	3222	0.38	4.46e-11	3702.F4JGP4,3702.F4JRP8,3702.O22718,3702.O48549,3702.O64700,3702.O81223,3702.P18064,3702.P22738,3702.P26569,3702.P27323,3702.P28769,3702.P29197,3702.P29511,3702.P29516,3702.P34788,3702.P40283,3702.P41127,3702.P42036,3702.P42753,3702.P42798,3702.P43273,3702.P49200,3702.P49211,3702.P49227,3702.P49689,3702.P49693,3702.P51420,3702.P59224,3702.P59232,3702.P92557,3702.Q08112,3702.Q1PEP5,3702.Q42262,370…	KIN14D,F22K18.10,ACLA-2,RPS6A,UREG,CBL4,GPA1,ARP2,T06B20.3,HSP90-1,CCT1,CPN60,TUBA6,TUBB8,RPS18A,HTB4,RPL13B,RPS14C,CYCD3-1,RPS15AA,TGA2,RPS20A,RPL32A,RPL5B,RPS30A,RPL19C,RPL31C,RPS13B,RPS27AB,RPS7,RPS15A,NUCL2,RPS3AB,RPL34A,RPS29A,P23-1,Q8LCC7_ARATH,RPL27B,RPP1A,RPL37C,CYCD4-1,F17A22.3,RPL37AC,RPL15B,RPL10AA,F20H23.3,NFYA3,CCT2-2,FIB2,RACK1B,RPL21E,K9I9.20,RPS9C,CBF5,T22D6.120,T2E22.29,RPL18AC,R…
GO Component	GO:0110165	Cellular anatomical entity	232	19483	0.09	1.33e-09	3702.A0A1I9LP47,3702.A0A1P8APG6,3702.A0A1P8B1A2,3702.A0A1P8B5P0,3702.A8MR46,3702.C0LGW6,3702.F4HVY0,3702.F4I0Z2,3702.F4I3V3,3702.F4IBQ9,3702.F4IHD3,3702.F4JFN3,3702.F4JGP4,3702.F4JRP8,3702.F4K4Y5,3702.O04005,3702.O04291,3702.O22152,3702.O22718,3702.O23523,3702.O48549,3702.O49485,3702.O49596,3702.O50008,3702.O64586,3702.O64852,3702.O81001,3702.O81223,3702.O81416,3702.O81488,3702.O82162,3702.O82616…	TRM19,T12C22.3,F7D8.4,T13J8.110,GASA13,ERL1,CER1,F14J9.12,LRK10L-1.5,KIN14Q,T25M19.1,HSP90-6,KIN14D,F22K18.10,MDF20.10,PER1,ATHB-14,YAB1,ACLA-2,RGGA,RPS6A,PGDH1,HMGB2,MS1,T29F13.9,IQD6,GRF1,CBL4,GH9B13,AL4,EYA,F24G24.60,ADH1,HMG1,GPA1,ARP2,T06B20.3,HSP90-1,CCT1,CPN60,TUBA6,TUBB8,TOP2,TCTP1,RPS18A,PGIC,NDK1,HTB4,RPL13B,RPS14C,CYCD3-1,RPS15AA,TGA2,PIP2-2,FAD2,CTIMC,ATH1,RPS20A,RPL32A,RPL5B,RPS30A,R…
GO Component	GO:0005622	Intracellular anatomical structure	190	14335	0.14	1.77e-09	3702.A0A1P8B5P0,3702.F4HVY0,3702.F4IBQ9,3702.F4JFN3,3702.F4JGP4,3702.F4JRP8,3702.F4K4Y5,3702.O04005,3702.O04291,3702.O22152,3702.O22718,3702.O23523,3702.O48549,3702.O49485,3702.O49596,3702.O50008,3702.O64852,3702.O81001,3702.O81223,3702.O81488,3702.O82162,3702.O82616,3702.P06525,3702.P14891,3702.P18064,3702.P22738,3702.P26569,3702.P27323,3702.P28769,3702.P29197,3702.P29511,3702.P29516,3702.P30182…	T13J8.110,CER1,KIN14Q,HSP90-6,KIN14D,F22K18.10,MDF20.10,PER1,ATHB-14,YAB1,ACLA-2,RGGA,RPS6A,PGDH1,HMGB2,MS1,IQD6,GRF1,CBL4,AL4,EYA,F24G24.60,ADH1,HMG1,GPA1,ARP2,T06B20.3,HSP90-1,CCT1,CPN60,TUBA6,TUBB8,TOP2,TCTP1,RPS18A,PGIC,NDK1,HTB4,RPL13B,RPS14C,CYCD3-1,RPS15AA,TGA2,PIP2-2,FAD2,CTIMC,ATH1,RPS20A,RPL32A,RPL5B,RPS30A,RPL19C,RPL31C,RPS13B,RPS27AB,RPS7,ARF5,ABI3,RPS15A,FPS1,A3,IP5P7,Q0WQ76_ARATH,NU…
GO Component	GO:0009506	Plasmodesma	32	842	0.6	4.2e-09	3702.O48549,3702.O50008,3702.P18064,3702.P29511,3702.P31265,3702.P34788,3702.P41127,3702.P42798,3702.P43287,3702.P48491,3702.P51420,3702.P54873,3702.Q08112,3702.Q0WL56,3702.Q38874,3702.Q42262,3702.Q8L7U4,3702.Q8VZB9,3702.Q9C6B8,3702.Q9FLF0,3702.Q9LD90,3702.Q9LHG9,3702.Q9LT39,3702.Q9LUD4,3702.Q9LVA0,3702.Q9M0E2,3702.Q9S7Y7,3702.Q9SGA6,3702.Q9SGT7,3702.Q9SIK2,3702.Q9SIM4,3702.Q9SK09	RPS6A,MS1,GPA1,TUBA6,TCTP1,RPS18A,RPL13B,RPS15AA,PIP2-2,CTIMC,RPL31C,HMGS,RPS15A,A3,STM,RPS3AB,P23-1,RPL10AA,PIN1,RPS9C,CBF5,T2E22.29,Q9LT39_ARATH,RPL18AC,BAG7,RPL28C,XYL1,RPS19A,NOP56,RPS25B,RPL14A,T17D12.5
GO Component	GO:0070013	Intracellular organelle lumen	39	1280	0.5	1.31e-08	3702.F4K4Y5,3702.O48549,3702.O64852,3702.P26569,3702.P29197,3702.P29511,3702.P34788,3702.P40283,3702.P41127,3702.P49211,3702.P49227,3702.P49689,3702.P59224,3702.P92557,3702.Q0WL56,3702.Q1PEP5,3702.Q39189,3702.Q42262,3702.Q42351,3702.Q8LCC7,3702.Q8LDC9,3702.Q8RUH0,3702.Q8VYF1,3702.Q8VZT0,3702.Q94AH9,3702.Q94K88,3702.Q9FJW0,3702.Q9FK91,3702.Q9FNK4,3702.Q9LD90,3702.Q9LEY9,3702.Q9LJE4,3702.Q9LZM6,370…	MDF20.10,RPS6A,IQD6,T06B20.3,CPN60,TUBA6,RPS18A,HTB4,RPL13B,RPL32A,RPL5B,RPS30A,RPS13B,RPS7,A3,NUCL2,RH7,RPS3AB,RPL34A,Q8LCC7_ARATH,T26J12.12,F17A22.3,RPL15B,F20H23.3,FIB2,AP22.13,K9I9.20,PARP3,DELTA-OAT,CBF5,T22D6.120,CPN60B2,T7H20.100,NOP5-2,IQD18,NOP56,RPP2B-2,RPS24A,AGO4
GO Component	GO:0043229	Intracellular organelle	173	12866	0.15	2.26e-08	3702.A0A1P8B5P0,3702.F4HVY0,3702.F4IBQ9,3702.F4JFN3,3702.F4JGP4,3702.F4JRP8,3702.F4K4Y5,3702.O04005,3702.O04291,3702.O22152,3702.O23523,3702.O48549,3702.O49485,3702.O49596,3702.O50008,3702.O64852,3702.O81001,3702.O81223,3702.O81488,3702.O82162,3702.P14891,3702.P18064,3702.P22738,3702.P26569,3702.P29197,3702.P29511,3702.P29516,3702.P30182,3702.P31265,3702.P34788,3702.P34795,3702.P39207,3702.P40283…	T13J8.110,CER1,KIN14Q,HSP90-6,KIN14D,F22K18.10,MDF20.10,PER1,ATHB-14,YAB1,RGGA,RPS6A,PGDH1,HMGB2,MS1,IQD6,GRF1,CBL4,AL4,EYA,HMG1,GPA1,ARP2,T06B20.3,CPN60,TUBA6,TUBB8,TOP2,TCTP1,RPS18A,PGIC,NDK1,HTB4,RPL13B,RPS14C,CYCD3-1,RPS15AA,TGA2,PIP2-2,FAD2,CTIMC,ATH1,RPS20A,RPL32A,RPL5B,RPS30A,RPL19C,RPL31C,RPS13B,RPS27AB,RPS7,ARF5,ABI3,RPS15A,FPS1,A3,IP5P7,Q0WQ76_ARATH,NUCL2,AIL1,IAA8,IAA13,STM,KOR,DIM,RH7…
GO Component	GO:0031981	Nuclear lumen	34	1028	0.54	2.32e-08	3702.F4K4Y5,3702.O48549,3702.O64852,3702.P26569,3702.P29511,3702.P34788,3702.P40283,3702.P41127,3702.P49211,3702.P49227,3702.P49689,3702.P59224,3702.Q0WL56,3702.Q1PEP5,3702.Q39189,3702.Q42262,3702.Q42351,3702.Q8LCC7,3702.Q8RUH0,3702.Q8VYF1,3702.Q8VZT0,3702.Q94AH9,3702.Q94K88,3702.Q9FJW0,3702.Q9FK91,3702.Q9LD90,3702.Q9LEY9,3702.Q9LJE4,3702.Q9MAB3,3702.Q9MAM4,3702.Q9SGT7,3702.Q9SLF7,3702.Q9SS17,370…	MDF20.10,RPS6A,IQD6,T06B20.3,TUBA6,RPS18A,HTB4,RPL13B,RPL32A,RPL5B,RPS30A,RPS13B,A3,NUCL2,RH7,RPS3AB,RPL34A,Q8LCC7_ARATH,F17A22.3,RPL15B,F20H23.3,FIB2,AP22.13,K9I9.20,PARP3,CBF5,T22D6.120,CPN60B2,NOP5-2,IQD18,NOP56,RPP2B-2,RPS24A,AGO4
GO Component	GO:0005737	Cytoplasm	147	10408	0.17	1.05e-07	3702.A0A1P8B5P0,3702.F4HVY0,3702.F4JFN3,3702.F4JGP4,3702.F4K4Y5,3702.O04005,3702.O22718,3702.O23523,3702.O48549,3702.O49485,3702.O49596,3702.O50008,3702.O64852,3702.O81223,3702.O82616,3702.P06525,3702.P14891,3702.P18064,3702.P22738,3702.P26569,3702.P27323,3702.P28769,3702.P29197,3702.P29511,3702.P29516,3702.P31265,3702.P34788,3702.P34795,3702.P39207,3702.P40283,3702.P41127,3702.P42036,3702.P42753…	T13J8.110,CER1,HSP90-6,KIN14D,MDF20.10,PER1,ACLA-2,RGGA,RPS6A,PGDH1,HMGB2,MS1,IQD6,CBL4,F24G24.60,ADH1,HMG1,GPA1,ARP2,T06B20.3,HSP90-1,CCT1,CPN60,TUBA6,TUBB8,TCTP1,RPS18A,PGIC,NDK1,HTB4,RPL13B,RPS14C,CYCD3-1,RPS15AA,TGA2,PIP2-2,FAD2,CTIMC,RPS20A,RPL32A,RPL5B,RPS30A,RPL19C,RPL31C,RPS13B,RPS27AB,RPS7,ABI3,RPS15A,FPS1,A3,STM,KOR,DIM,RPL40B,RPS3AB,RPL34A,ERECTA,GAD1,TUBB2,RPS29A,CER3,F28J12.8,P23-1,F…
GO Component	GO:0071944	Cell periphery	66	3320	0.32	2.26e-07	3702.C0LGW6,3702.F4I0Z2,3702.F4I3V3,3702.F4IHD3,3702.F4JFN3,3702.O48549,3702.O49485,3702.O50008,3702.O64586,3702.O64852,3702.O81223,3702.P06525,3702.P18064,3702.P27323,3702.P29511,3702.P31265,3702.P34788,3702.P41127,3702.P42798,3702.P43287,3702.P48491,3702.P49200,3702.P49689,3702.P51420,3702.Q0WL56,3702.Q0WQ41,3702.Q38874,3702.Q38890,3702.Q3EB59,3702.Q42262,3702.Q42371,3702.Q680P8,3702.Q6NLF7,370…	ERL1,F14J9.12,LRK10L-1.5,T25M19.1,HSP90-6,RPS6A,PGDH1,MS1,T29F13.9,IQD6,CBL4,ADH1,GPA1,HSP90-1,TUBA6,TCTP1,RPS18A,RPL13B,RPS15AA,PIP2-2,CTIMC,RPS20A,RPS30A,RPL31C,A3,IP5P7,STM,KOR,MYA6.9,RPS3AB,ERECTA,RPS29A,F23N19.16,PBL8,CER3,P23-1,T20F21.5,AAT1,F20D23.10,CCT2-2,FBA2,CML13,MRP15.22,PIN1,K9I9.2,HSP70-4,MMG15.21,BAG7,RPS17D,T7H20.100,RPL28C,T2E12.5,IQD18,XYL1,PER42,PATL6,F17A17.37,RPS19A,NOP56,CY…
GO Component	GO:0005732	sno(s)RNA-containing ribonucleoprotein complex	7	25	1.47	5.69e-07	3702.Q8LCC7,3702.Q8VZT0,3702.Q94AH9,3702.Q9LD90,3702.Q9LEY9,3702.Q9MAB3,3702.Q9SGT7	Q8LCC7_ARATH,F20H23.3,FIB2,CBF5,T22D6.120,NOP5-2,NOP56
GO Component	GO:0005634	Nucleus	96	6070	0.22	2.93e-06	3702.F4JGP4,3702.F4JRP8,3702.F4K4Y5,3702.O04005,3702.O04291,3702.O22152,3702.O23523,3702.O48549,3702.O49596,3702.O64852,3702.O81001,3702.O81223,3702.O81488,3702.O82162,3702.P22738,3702.P26569,3702.P29511,3702.P30182,3702.P31265,3702.P34788,3702.P39207,3702.P40283,3702.P41127,3702.P42753,3702.P43273,3702.P48731,3702.P49211,3702.P49227,3702.P49689,3702.P59224,3702.P59232,3702.P93024,3702.Q01593,370…	KIN14D,F22K18.10,MDF20.10,PER1,ATHB-14,YAB1,RGGA,RPS6A,HMGB2,IQD6,GRF1,CBL4,AL4,EYA,ARP2,T06B20.3,TUBA6,TOP2,TCTP1,RPS18A,NDK1,HTB4,RPL13B,CYCD3-1,TGA2,ATH1,RPL32A,RPL5B,RPS30A,RPS13B,RPS27AB,ARF5,ABI3,A3,IP5P7,Q0WQ76_ARATH,NUCL2,AIL1,IAA8,IAA13,STM,RH7,RPL40B,RPS3AB,RPL34A,AIL5,BHLH67,KNAT6,UBC20,P23-1,GRF4-2,Q8LCC7_ARATH,T26J12.12,CYCD4-1,F17A22.3,RPL15B,F20H23.3,PDF2,KAN1,NFYA3,FIB2,CML13,Q94C…
GO Component	GO:0005618	Cell wall	17	402	0.64	1.9e-05	3702.F4JFN3,3702.P29511,3702.P34788,3702.P41127,3702.P42798,3702.P48491,3702.P49200,3702.P51420,3702.Q42262,3702.Q940P8,3702.Q9C6B8,3702.Q9LHA8,3702.Q9S7Y7,3702.Q9SB81,3702.Q9SGA6,3702.Q9SGT7,3702.Q9SZM1	HSP90-6,TUBA6,RPS18A,RPL13B,RPS15AA,CTIMC,RPS20A,RPL31C,RPS3AB,CCT2-2,PIN1,HSP70-4,XYL1,PER42,RPS19A,NOP56,EXPA20
GO Component	GO:0009505	Plant-type cell wall	16	368	0.66	2.81e-05	3702.F4JFN3,3702.P29511,3702.P34788,3702.P41127,3702.P42798,3702.P48491,3702.P49200,3702.P51420,3702.Q42262,3702.Q940P8,3702.Q9C6B8,3702.Q9LHA8,3702.Q9S7Y7,3702.Q9SB81,3702.Q9SGA6,3702.Q9SGT7	HSP90-6,TUBA6,RPS18A,RPL13B,RPS15AA,CTIMC,RPS20A,RPL31C,RPS3AB,CCT2-2,PIN1,HSP70-4,XYL1,PER42,RPS19A,NOP56
GO Component	GO:0005886	Plasma membrane	54	2915	0.29	5.58e-05	3702.C0LGW6,3702.F4I0Z2,3702.F4I3V3,3702.F4IHD3,3702.O48549,3702.O49485,3702.O50008,3702.O64852,3702.O81223,3702.P06525,3702.P18064,3702.P27323,3702.P29511,3702.P31265,3702.P34788,3702.P43287,3702.P48491,3702.P49689,3702.Q0WL56,3702.Q0WQ41,3702.Q38874,3702.Q38890,3702.Q3EB59,3702.Q42262,3702.Q42371,3702.Q680P8,3702.Q6NLF7,3702.Q8GXZ3,3702.Q8H1Z0,3702.Q8L7U4,3702.Q8L924,3702.Q8S4Y1,3702.Q8VZQ3,370…	ERL1,F14J9.12,LRK10L-1.5,T25M19.1,RPS6A,PGDH1,MS1,IQD6,CBL4,ADH1,GPA1,HSP90-1,TUBA6,TCTP1,RPS18A,PIP2-2,CTIMC,RPS30A,A3,IP5P7,STM,KOR,MYA6.9,RPS3AB,ERECTA,RPS29A,F23N19.16,PBL8,CER3,P23-1,T20F21.5,AAT1,F20D23.10,CCT2-2,FBA2,CML13,MRP15.22,PIN1,K9I9.2,HSP70-4,MMG15.21,BAG7,RPS17D,T7H20.100,RPL28C,T2E12.5,IQD18,PATL6,F17A17.37,CYP19-2,T31J12.3,T8O11.20,SGPP,PIP2-8
GO Component	GO:0043231	Intracellular membrane-bounded organelle	155	12391	0.12	0.00014	3702.A0A1P8B5P0,3702.F4HVY0,3702.F4JFN3,3702.F4JGP4,3702.F4JRP8,3702.F4K4Y5,3702.O04005,3702.O04291,3702.O22152,3702.O23523,3702.O48549,3702.O49485,3702.O49596,3702.O50008,3702.O64852,3702.O81001,3702.O81223,3702.O81488,3702.O82162,3702.P14891,3702.P18064,3702.P22738,3702.P26569,3702.P29197,3702.P29511,3702.P29516,3702.P30182,3702.P31265,3702.P34788,3702.P34795,3702.P39207,3702.P40283,3702.P41127…	T13J8.110,CER1,HSP90-6,KIN14D,F22K18.10,MDF20.10,PER1,ATHB-14,YAB1,RGGA,RPS6A,PGDH1,HMGB2,MS1,IQD6,GRF1,CBL4,AL4,EYA,HMG1,GPA1,ARP2,T06B20.3,CPN60,TUBA6,TUBB8,TOP2,TCTP1,RPS18A,PGIC,NDK1,HTB4,RPL13B,CYCD3-1,RPS15AA,TGA2,PIP2-2,FAD2,CTIMC,ATH1,RPS20A,RPL32A,RPL5B,RPS30A,RPL31C,RPS13B,RPS27AB,RPS7,ARF5,ABI3,RPS15A,FPS1,A3,IP5P7,Q0WQ76_ARATH,NUCL2,AIL1,IAA8,IAA13,STM,KOR,DIM,RH7,RPL40B,RPS3AB,RPL34A…
GO Component	GO:0031428	Box C/D RNP complex	4	11	1.58	0.00026	3702.Q8LCC7,3702.Q94AH9,3702.Q9MAB3,3702.Q9SGT7	Q8LCC7_ARATH,FIB2,NOP5-2,NOP56
GO Component	GO:0031429	Box H/ACA snoRNP complex	3	5	1.8	0.0011	3702.Q8VZT0,3702.Q9LD90,3702.Q9LEY9	F20H23.3,CBF5,T22D6.120
GO Component	GO:0101031	Chaperone complex	3	15	1.32	0.0148	3702.P28769,3702.Q8L7U4,3702.Q940P8	CCT1,P23-1,CCT2-2
GO Component	GO:0000786	Nucleosome	4	49	0.93	0.0376	3702.P26569,3702.P40283,3702.Q9SGE3,3702.Q9XFH4	T06B20.3,HTB4,T23G18.3,DDM1
GO Component	GO:0032040	Small-subunit processome	4	49	0.93	0.0376	3702.Q8LCC7,3702.Q94AH9,3702.Q9MAB3,3702.Q9SGT7	Q8LCC7_ARATH,FIB2,NOP5-2,NOP56
STRING clusters	CL:873	Cytosolic ribosome	38	192	1.32	4.21e-32	3702.O48549,3702.P22738,3702.P34788,3702.P41127,3702.P42036,3702.P42798,3702.P49200,3702.P49211,3702.P49227,3702.P49689,3702.P49693,3702.P51420,3702.P59224,3702.P59232,3702.Q08112,3702.Q42202,3702.Q42262,3702.Q42351,3702.Q680P8,3702.Q8LCL3,3702.Q8LCW9,3702.Q8LEM8,3702.Q8RXU5,3702.Q8VYF1,3702.Q8VZB9,3702.Q9C4Z6,3702.Q9FDZ9,3702.Q9FLF0,3702.Q9LUD4,3702.Q9LZ17,3702.Q9M0E2,3702.Q9M352,3702.Q9SGA6,370…	RPS6A,ARP2,RPS18A,RPL13B,RPS14C,RPS15AA,RPS20A,RPL32A,RPL5B,RPS30A,RPL19C,RPL31C,RPS13B,RPS27AB,RPS15A,RPL40B,RPS3AB,RPL34A,RPS29A,RPL27B,RPP1A,RPL37C,RPL37AC,RPL15B,RPL10AA,RACK1B,RPL21E,RPS9C,RPL18AC,RPS17D,RPL28C,RPL36B,RPS19A,RPS25B,RPL14A,RPP2B-2,RPS24A,RPS10A
STRING clusters	CL:875	Cytosolic ribosome	33	177	1.29	3.39e-27	3702.O48549,3702.P34788,3702.P41127,3702.P42036,3702.P42798,3702.P49200,3702.P49211,3702.P49227,3702.P49689,3702.P49693,3702.P51420,3702.P59224,3702.P59232,3702.Q08112,3702.Q42202,3702.Q42262,3702.Q680P8,3702.Q8LCL3,3702.Q8LCW9,3702.Q8LEM8,3702.Q8VYF1,3702.Q8VZB9,3702.Q9FDZ9,3702.Q9FLF0,3702.Q9LUD4,3702.Q9LZ17,3702.Q9M0E2,3702.Q9M352,3702.Q9SGA6,3702.Q9SIK2,3702.Q9SLF7,3702.Q9SS17,3702.Q9SW09	RPS6A,RPS18A,RPL13B,RPS14C,RPS15AA,RPS20A,RPL32A,RPL5B,RPS30A,RPL19C,RPL31C,RPS13B,RPS27AB,RPS15A,RPL40B,RPS3AB,RPS29A,RPL27B,RPP1A,RPL37C,RPL15B,RPL10AA,RPL21E,RPS9C,RPL18AC,RPS17D,RPL28C,RPL36B,RPS19A,RPS25B,RPP2B-2,RPS24A,RPS10A
STRING clusters	CL:878	Cytosolic ribosome	31	171	1.28	3.42e-25	3702.O48549,3702.P34788,3702.P41127,3702.P42036,3702.P42798,3702.P49200,3702.P49211,3702.P49227,3702.P49689,3702.P49693,3702.P51420,3702.P59224,3702.P59232,3702.Q08112,3702.Q42202,3702.Q42262,3702.Q680P8,3702.Q8LCL3,3702.Q8LCW9,3702.Q8LEM8,3702.Q8VYF1,3702.Q8VZB9,3702.Q9FDZ9,3702.Q9FLF0,3702.Q9LUD4,3702.Q9M0E2,3702.Q9M352,3702.Q9SGA6,3702.Q9SIK2,3702.Q9SS17,3702.Q9SW09	RPS6A,RPS18A,RPL13B,RPS14C,RPS15AA,RPS20A,RPL32A,RPL5B,RPS30A,RPL19C,RPL31C,RPS13B,RPS27AB,RPS15A,RPL40B,RPS3AB,RPS29A,RPL27B,RPP1A,RPL37C,RPL15B,RPL10AA,RPL21E,RPS9C,RPL18AC,RPL28C,RPL36B,RPS19A,RPS25B,RPS24A,RPS10A
STRING clusters	CL:881	Cytosolic ribosome	30	162	1.29	1.21e-24	3702.O48549,3702.P34788,3702.P41127,3702.P42036,3702.P42798,3702.P49200,3702.P49211,3702.P49227,3702.P49689,3702.P49693,3702.P51420,3702.P59224,3702.P59232,3702.Q08112,3702.Q42202,3702.Q42262,3702.Q680P8,3702.Q8LCL3,3702.Q8LCW9,3702.Q8LEM8,3702.Q8VYF1,3702.Q8VZB9,3702.Q9FDZ9,3702.Q9FLF0,3702.Q9LUD4,3702.Q9M0E2,3702.Q9SGA6,3702.Q9SIK2,3702.Q9SS17,3702.Q9SW09	RPS6A,RPS18A,RPL13B,RPS14C,RPS15AA,RPS20A,RPL32A,RPL5B,RPS30A,RPL19C,RPL31C,RPS13B,RPS27AB,RPS15A,RPL40B,RPS3AB,RPS29A,RPL27B,RPP1A,RPL37C,RPL15B,RPL10AA,RPL21E,RPS9C,RPL18AC,RPL28C,RPS19A,RPS25B,RPS24A,RPS10A
STRING clusters	CL:1077	Cytosolic small ribosomal subunit	15	57	1.44	2.02e-13	3702.O48549,3702.P34788,3702.P42798,3702.P49200,3702.P49689,3702.P59224,3702.P59232,3702.Q08112,3702.Q42262,3702.Q680P8,3702.Q9FLF0,3702.Q9SGA6,3702.Q9SIK2,3702.Q9SS17,3702.Q9SW09	RPS6A,RPS18A,RPS15AA,RPS20A,RPS30A,RPS13B,RPS27AB,RPS15A,RPS3AB,RPS29A,RPS9C,RPS19A,RPS25B,RPS24A,RPS10A
STRING clusters	CL:1083	Cytosolic small ribosomal subunit	14	46	1.5	3.18e-13	3702.O48549,3702.P34788,3702.P49200,3702.P49689,3702.P59224,3702.P59232,3702.Q08112,3702.Q42262,3702.Q680P8,3702.Q9FLF0,3702.Q9SGA6,3702.Q9SIK2,3702.Q9SS17,3702.Q9SW09	RPS6A,RPS18A,RPS20A,RPS30A,RPS13B,RPS27AB,RPS15A,RPS3AB,RPS29A,RPS9C,RPS19A,RPS25B,RPS24A,RPS10A
STRING clusters	CL:1087	Cytosolic small ribosomal subunit	13	40	1.53	1.26e-12	3702.O48549,3702.P34788,3702.P49200,3702.P49689,3702.P59224,3702.P59232,3702.Q42262,3702.Q680P8,3702.Q9FLF0,3702.Q9SGA6,3702.Q9SIK2,3702.Q9SS17,3702.Q9SW09	RPS6A,RPS18A,RPS20A,RPS30A,RPS13B,RPS27AB,RPS3AB,RPS29A,RPS9C,RPS19A,RPS25B,RPS24A,RPS10A
STRING clusters	CL:889	Cytosolic large ribosomal subunit	14	78	1.27	1.12e-10	3702.P41127,3702.P49211,3702.P49227,3702.P49693,3702.P51420,3702.Q42202,3702.Q8LCL3,3702.Q8LCW9,3702.Q8LEM8,3702.Q8VYF1,3702.Q8VZB9,3702.Q9FDZ9,3702.Q9LUD4,3702.Q9M0E2	RPL13B,RPL32A,RPL5B,RPL19C,RPL31C,RPL40B,RPL27B,RPP1A,RPL37C,RPL15B,RPL10AA,RPL21E,RPL18AC,RPL28C
STRING clusters	CL:891	Cytosolic large ribosomal subunit	12	70	1.25	7.6e-09	3702.P41127,3702.P49211,3702.P49227,3702.P49693,3702.P51420,3702.Q42202,3702.Q8LCL3,3702.Q8LCW9,3702.Q8VYF1,3702.Q8VZB9,3702.Q9FDZ9,3702.Q9M0E2	RPL13B,RPL32A,RPL5B,RPL19C,RPL31C,RPL40B,RPL27B,RPP1A,RPL15B,RPL10AA,RPL21E,RPL28C
STRING clusters	CL:1088	Cytosolic small ribosomal subunit	8	23	1.56	1.44e-07	3702.O48549,3702.P34788,3702.P49689,3702.P59224,3702.Q42262,3702.Q9SGA6,3702.Q9SIK2,3702.Q9SW09	RPS6A,RPS18A,RPS30A,RPS13B,RPS3AB,RPS19A,RPS25B,RPS10A
STRING clusters	CL:894	Polysomal ribosome, and Cytosolic large ribosomal subunit	10	65	1.21	8.4e-07	3702.P41127,3702.P49211,3702.P49227,3702.P51420,3702.Q42202,3702.Q8LCL3,3702.Q8LCW9,3702.Q8VZB9,3702.Q9FDZ9,3702.Q9M0E2	RPL13B,RPL32A,RPL5B,RPL31C,RPL40B,RPL27B,RPP1A,RPL10AA,RPL21E,RPL28C
STRING clusters	CL:896	Polysomal ribosome	7	32	1.36	2.5e-05	3702.P41127,3702.P49211,3702.P49227,3702.P51420,3702.Q8LCL3,3702.Q8LCW9,3702.Q8VZB9	RPL13B,RPL32A,RPL5B,RPL31C,RPL27B,RPP1A,RPL10AA
STRING clusters	CL:899	Polysomal ribosome	6	23	1.44	8.47e-05	3702.P41127,3702.P49211,3702.P49227,3702.P51420,3702.Q8LCL3,3702.Q8VZB9	RPL13B,RPL32A,RPL5B,RPL31C,RPL27B,RPL10AA
STRING clusters	CL:1090	Cytosolic small ribosomal subunit	5	11	1.68	8.74e-05	3702.O48549,3702.P34788,3702.P49689,3702.Q9SGA6,3702.Q9SW09	RPS6A,RPS18A,RPS30A,RPS19A,RPS10A
STRING clusters	CL:10212	Terpenoid backbone biosynthesis, and Steroid biosynthesis	10	148	0.85	0.00077	3702.P14891,3702.P54873,3702.Q09152,3702.Q39085,3702.Q8S4Y1,3702.Q8VWZ8,3702.Q94AS5,3702.Q9LTA2,3702.Q9SAA9,3702.Q9SM02	HMG1,HMGS,FPS1,DIM,AAT1,SMO2-2,ICME,AHL17,CYP51G1,SQE1
STRING clusters	CL:10213	Terpenoid backbone biosynthesis, and Steroid biosynthesis	9	125	0.88	0.0014	3702.P14891,3702.P54873,3702.Q09152,3702.Q39085,3702.Q8S4Y1,3702.Q8VWZ8,3702.Q94AS5,3702.Q9SAA9,3702.Q9SM02	HMG1,HMGS,FPS1,DIM,AAT1,SMO2-2,ICME,CYP51G1,SQE1
STRING clusters	CL:27174	Mixed, incl. Homeobox KN domain, and Abaxial cell fate specification	6	44	1.15	0.0019	3702.O04291,3702.O22152,3702.Q38874,3702.Q84JS6,3702.Q93WJ9,3702.Q9LZM8	ATHB-14,YAB1,STM,KNAT6,KAN1,BLH9
STRING clusters	CL:1232	Mixed, incl. Ribosomal protein L37ae/L37e, and Ribosomal protein L14	4	12	1.54	0.0031	3702.P22738,3702.Q42351,3702.Q8RXU5,3702.Q9SIM4	ARP2,RPL34A,RPL37AC,RPL14A
STRING clusters	CL:10214	Terpenoid backbone biosynthesis, and Steroid biosynthesis	8	114	0.86	0.005	3702.P14891,3702.P54873,3702.Q09152,3702.Q39085,3702.Q8S4Y1,3702.Q8VWZ8,3702.Q9SAA9,3702.Q9SM02	HMG1,HMGS,FPS1,DIM,AAT1,SMO2-2,CYP51G1,SQE1
STRING clusters	CL:4324	Mixed, incl. ATP-dependent protein folding chaperone, and Hsp90 protein binding	6	54	1.06	0.005	3702.F4JFN3,3702.P29197,3702.Q8L7U4,3702.Q8LDC9,3702.Q9LHA8,3702.Q9LJE4	HSP90-6,CPN60,P23-1,T26J12.12,HSP70-4,CPN60B2
STRING clusters	CL:4299	Protein folding, and DnaJ domain	8	117	0.85	0.0055	3702.F4JFN3,3702.P28769,3702.P29197,3702.Q8L7U4,3702.Q8LDC9,3702.Q940P8,3702.Q9LHA8,3702.Q9LJE4	HSP90-6,CCT1,CPN60,P23-1,T26J12.12,CCT2-2,HSP70-4,CPN60B2
STRING clusters	CL:1134	Cytosolic small ribosomal subunit	4	16	1.42	0.0068	3702.P49200,3702.P59232,3702.Q680P8,3702.Q9SS17	RPS20A,RPS27AB,RPS29A,RPS24A
STRING clusters	CL:1102	Mixed, incl. Ribosomal protein S6e, and Ribosomal protein S24e	3	5	1.8	0.0082	3702.O48549,3702.P34788,3702.Q9SW09	RPS6A,RPS18A,RPS10A
STRING clusters	CL:4295	Protein folding, and DnaJ domain	9	170	0.74	0.0099	3702.F4JFN3,3702.P27323,3702.P28769,3702.P29197,3702.Q8L7U4,3702.Q8LDC9,3702.Q940P8,3702.Q9LHA8,3702.Q9LJE4	HSP90-6,HSP90-1,CCT1,CPN60,P23-1,T26J12.12,CCT2-2,HSP70-4,CPN60B2
STRING clusters	CL:1139	Mixed, incl. Ribosomal protein S24e, and Ribosomal protein S15P	3	6	1.72	0.0112	3702.P49200,3702.Q680P8,3702.Q9SS17	RPS20A,RPS29A,RPS24A
STRING clusters	CL:1235	Mixed, incl. Ribosomal protein L37ae/L37e, and Ribosomal protein L14	3	6	1.72	0.0112	3702.Q42351,3702.Q8RXU5,3702.Q9SIM4	RPL34A,RPL37AC,RPL14A
STRING clusters	CL:2341	Box H/ACA RNP complex, and Fibrillarin	3	7	1.65	0.0146	3702.Q8VZT0,3702.Q9LD90,3702.Q9LEY9	F20H23.3,CBF5,T22D6.120
STRING clusters	CL:931	Mixed, incl. Ribosomal_L31e, and Ribosomal protein L7A/L8	3	7	1.65	0.0146	3702.P41127,3702.P51420,3702.Q8VZB9	RPL13B,RPL31C,RPL10AA
STRING clusters	CL:27175	Abaxial cell fate specification, and Formation of anatomical boundary	4	28	1.17	0.0315	3702.O04291,3702.O22152,3702.Q84JS6,3702.Q93WJ9	ATHB-14,YAB1,KNAT6,KAN1
STRING clusters	CL:27169	Mixed, incl. Homeobox domain, and Transcription factor, TCP	8	169	0.69	0.0385	3702.O04291,3702.O22152,3702.Q38874,3702.Q84JS6,3702.Q93V99,3702.Q93WJ9,3702.Q9LZM8,3702.Q9ZU11	ATHB-14,YAB1,STM,KNAT6,PDF2,KAN1,BLH9,ATHB-15
KEGG	ath03010	Ribosome	39	318	1.11	1.48e-27	3702.O48549,3702.P22738,3702.P34788,3702.P41127,3702.P42036,3702.P42798,3702.P49200,3702.P49211,3702.P49227,3702.P49689,3702.P49693,3702.P51420,3702.P59224,3702.P59232,3702.P92557,3702.Q08112,3702.Q42262,3702.Q42351,3702.Q680P8,3702.Q8LCL3,3702.Q8LCW9,3702.Q8LEM8,3702.Q8RXU5,3702.Q8VYF1,3702.Q8VZB9,3702.Q9FDZ9,3702.Q9FLF0,3702.Q9LUD4,3702.Q9LVC9,3702.Q9LZ17,3702.Q9M0E2,3702.Q9M352,3702.Q9SGA6,370…	RPS6A,ARP2,RPS18A,RPL13B,RPS14C,RPS15AA,RPS20A,RPL32A,RPL5B,RPS30A,RPL19C,RPL31C,RPS13B,RPS27AB,RPS7,RPS15A,RPS3AB,RPL34A,RPS29A,RPL27B,RPP1A,RPL37C,RPL37AC,RPL15B,RPL10AA,RPL21E,RPS9C,RPL18AC,RPP3B,RPS17D,RPL28C,RPL36B,RPS19A,RPS25B,RPL14A,RPP2B-2,RPS24A,RPL13AC,RPS10A
KEGG	ath03008	Ribosome biogenesis in eukaryotes	7	90	0.91	0.0027	3702.Q8LCC7,3702.Q8VZT0,3702.Q94AH9,3702.Q9LD90,3702.Q9LEY9,3702.Q9MAB3,3702.Q9SGT7	Q8LCC7_ARATH,F20H23.3,FIB2,CBF5,T22D6.120,NOP5-2,NOP56
KEGG	ath01110	Biosynthesis of secondary metabolites	26	1219	0.35	0.0068	3702.F4HVY0,3702.O04005,3702.O22718,3702.O49485,3702.O50008,3702.O82616,3702.P06525,3702.P14891,3702.P34795,3702.P39207,3702.P48491,3702.P54873,3702.Q09152,3702.Q39085,3702.Q42521,3702.Q8S4Y1,3702.Q8VWZ8,3702.Q944G9,3702.Q94AS5,3702.Q94KE3,3702.Q9FNK4,3702.Q9MAQ0,3702.Q9SAA9,3702.Q9SB81,3702.Q9SM02,3702.Q9SQI8	CER1,PER1,ACLA-2,PGDH1,MS1,F24G24.60,ADH1,HMG1,PGIC,NDK1,CTIMC,HMGS,FPS1,DIM,GAD1,AAT1,SMO2-2,FBA2,ICME,Q94KE3_ARATH,DELTA-OAT,GBSS1,CYP51G1,PER42,SQE1,LTA2
KEGG	ath00900	Terpenoid backbone biosynthesis	5	60	0.94	0.013	3702.P14891,3702.P54873,3702.Q09152,3702.Q8S4Y1,3702.Q94AS5	HMG1,HMGS,FPS1,AAT1,ICME
KEGG	ath00100	Steroid biosynthesis	4	36	1.06	0.0149	3702.Q39085,3702.Q8VWZ8,3702.Q9SAA9,3702.Q9SM02	DIM,SMO2-2,CYP51G1,SQE1
KEGG	ath00010	Glycolysis / Gluconeogenesis	6	118	0.73	0.0272	3702.P06525,3702.P34795,3702.P48491,3702.Q944G9,3702.Q94KE3,3702.Q9SQI8	ADH1,PGIC,CTIMC,FBA2,Q94KE3_ARATH,LTA2
KEGG	ath00072	Synthesis and degradation of ketone bodies	2	4	1.72	0.0272	3702.P54873,3702.Q8S4Y1	HMGS,AAT1
KEGG	ath00500	Starch and sucrose metabolism	7	170	0.63	0.0272	3702.O81416,3702.O82616,3702.P34795,3702.Q38890,3702.Q94CD8,3702.Q9MAQ0,3702.Q9ZU91	GH9B13,F24G24.60,PGIC,KOR,MRP15.22,GBSS1,T8O11.20
KEGG	ath00650	Butanoate metabolism	3	20	1.19	0.0272	3702.P54873,3702.Q42521,3702.Q8S4Y1	HMGS,GAD1,AAT1
Reactome	MAP-72706	GTP hydrolysis and joining of the 60S ribosomal subunit	33	287	1.08	1.74e-21	3702.O48549,3702.P22738,3702.P34788,3702.P41127,3702.P42798,3702.P49200,3702.P49211,3702.P49227,3702.P49693,3702.P51420,3702.P59224,3702.Q08112,3702.Q42262,3702.Q42351,3702.Q680P8,3702.Q8LCL3,3702.Q8LCW9,3702.Q8LEM8,3702.Q8RXU5,3702.Q8VYF1,3702.Q9FDZ9,3702.Q9FLF0,3702.Q9LUD4,3702.Q9LVC9,3702.Q9LZ17,3702.Q9M0E2,3702.Q9M352,3702.Q9SGA6,3702.Q9SIK2,3702.Q9SIM4,3702.Q9SLF7,3702.Q9SS17,3702.Q9SW09	RPS6A,ARP2,RPS18A,RPL13B,RPS15AA,RPS20A,RPL32A,RPL5B,RPL19C,RPL31C,RPS13B,RPS15A,RPS3AB,RPL34A,RPS29A,RPL27B,RPP1A,RPL37C,RPL37AC,RPL15B,RPL21E,RPS9C,RPL18AC,RPP3B,RPS17D,RPL28C,RPL36B,RPS19A,RPS25B,RPL14A,RPP2B-2,RPS24A,RPS10A
Reactome	MAP-975956	Nonsense Mediated Decay (NMD) independent of the Exon Junction Complex (EJC)	33	289	1.08	1.74e-21	3702.O48549,3702.P22738,3702.P34788,3702.P41127,3702.P42798,3702.P49200,3702.P49211,3702.P49227,3702.P49693,3702.P51420,3702.P59224,3702.Q08112,3702.Q42262,3702.Q42351,3702.Q680P8,3702.Q8LCL3,3702.Q8LCW9,3702.Q8LEM8,3702.Q8RXU5,3702.Q8VYF1,3702.Q9FDZ9,3702.Q9FLF0,3702.Q9LUD4,3702.Q9LVC9,3702.Q9LZ17,3702.Q9M0E2,3702.Q9M352,3702.Q9SGA6,3702.Q9SIK2,3702.Q9SIM4,3702.Q9SLF7,3702.Q9SS17,3702.Q9SW09	RPS6A,ARP2,RPS18A,RPL13B,RPS15AA,RPS20A,RPL32A,RPL5B,RPL19C,RPL31C,RPS13B,RPS15A,RPS3AB,RPL34A,RPS29A,RPL27B,RPP1A,RPL37C,RPL37AC,RPL15B,RPL21E,RPS9C,RPL18AC,RPP3B,RPS17D,RPL28C,RPL36B,RPS19A,RPS25B,RPL14A,RPP2B-2,RPS24A,RPS10A
Reactome	MAP-1799339	SRP-dependent cotranslational protein targeting to membrane	33	304	1.05	2.29e-21	3702.O48549,3702.P22738,3702.P34788,3702.P41127,3702.P42798,3702.P49200,3702.P49211,3702.P49227,3702.P49693,3702.P51420,3702.P59224,3702.Q08112,3702.Q42262,3702.Q42351,3702.Q680P8,3702.Q8LCL3,3702.Q8LCW9,3702.Q8LEM8,3702.Q8RXU5,3702.Q8VYF1,3702.Q9FDZ9,3702.Q9FLF0,3702.Q9LUD4,3702.Q9LVC9,3702.Q9LZ17,3702.Q9M0E2,3702.Q9M352,3702.Q9SGA6,3702.Q9SIK2,3702.Q9SIM4,3702.Q9SLF7,3702.Q9SS17,3702.Q9SW09	RPS6A,ARP2,RPS18A,RPL13B,RPS15AA,RPS20A,RPL32A,RPL5B,RPL19C,RPL31C,RPS13B,RPS15A,RPS3AB,RPL34A,RPS29A,RPL27B,RPP1A,RPL37C,RPL37AC,RPL15B,RPL21E,RPS9C,RPL18AC,RPP3B,RPS17D,RPL28C,RPL36B,RPS19A,RPS25B,RPL14A,RPP2B-2,RPS24A,RPS10A
Reactome	MAP-72689	Formation of a pool of free 40S subunits	33	304	1.05	2.29e-21	3702.O48549,3702.P22738,3702.P34788,3702.P41127,3702.P42798,3702.P49200,3702.P49211,3702.P49227,3702.P49693,3702.P51420,3702.P59224,3702.Q08112,3702.Q42262,3702.Q42351,3702.Q680P8,3702.Q8LCL3,3702.Q8LCW9,3702.Q8LEM8,3702.Q8RXU5,3702.Q8VYF1,3702.Q9FDZ9,3702.Q9FLF0,3702.Q9LUD4,3702.Q9LVC9,3702.Q9LZ17,3702.Q9M0E2,3702.Q9M352,3702.Q9SGA6,3702.Q9SIK2,3702.Q9SIM4,3702.Q9SLF7,3702.Q9SS17,3702.Q9SW09	RPS6A,ARP2,RPS18A,RPL13B,RPS15AA,RPS20A,RPL32A,RPL5B,RPL19C,RPL31C,RPS13B,RPS15A,RPS3AB,RPL34A,RPS29A,RPL27B,RPP1A,RPL37C,RPL37AC,RPL15B,RPL21E,RPS9C,RPL18AC,RPP3B,RPS17D,RPL28C,RPL36B,RPS19A,RPS25B,RPL14A,RPP2B-2,RPS24A,RPS10A
Reactome	MAP-927802	Nonsense-Mediated Decay (NMD)	33	301	1.06	2.29e-21	3702.O48549,3702.P22738,3702.P34788,3702.P41127,3702.P42798,3702.P49200,3702.P49211,3702.P49227,3702.P49693,3702.P51420,3702.P59224,3702.Q08112,3702.Q42262,3702.Q42351,3702.Q680P8,3702.Q8LCL3,3702.Q8LCW9,3702.Q8LEM8,3702.Q8RXU5,3702.Q8VYF1,3702.Q9FDZ9,3702.Q9FLF0,3702.Q9LUD4,3702.Q9LVC9,3702.Q9LZ17,3702.Q9M0E2,3702.Q9M352,3702.Q9SGA6,3702.Q9SIK2,3702.Q9SIM4,3702.Q9SLF7,3702.Q9SS17,3702.Q9SW09	RPS6A,ARP2,RPS18A,RPL13B,RPS15AA,RPS20A,RPL32A,RPL5B,RPL19C,RPL31C,RPS13B,RPS15A,RPS3AB,RPL34A,RPS29A,RPL27B,RPP1A,RPL37C,RPL37AC,RPL15B,RPL21E,RPS9C,RPL18AC,RPP3B,RPS17D,RPL28C,RPL36B,RPS19A,RPS25B,RPL14A,RPP2B-2,RPS24A,RPS10A
Reactome	MAP-975957	Nonsense Mediated Decay (NMD) enhanced by the Exon Junction Complex (EJC)	33	301	1.06	2.29e-21	3702.O48549,3702.P22738,3702.P34788,3702.P41127,3702.P42798,3702.P49200,3702.P49211,3702.P49227,3702.P49693,3702.P51420,3702.P59224,3702.Q08112,3702.Q42262,3702.Q42351,3702.Q680P8,3702.Q8LCL3,3702.Q8LCW9,3702.Q8LEM8,3702.Q8RXU5,3702.Q8VYF1,3702.Q9FDZ9,3702.Q9FLF0,3702.Q9LUD4,3702.Q9LVC9,3702.Q9LZ17,3702.Q9M0E2,3702.Q9M352,3702.Q9SGA6,3702.Q9SIK2,3702.Q9SIM4,3702.Q9SLF7,3702.Q9SS17,3702.Q9SW09	RPS6A,ARP2,RPS18A,RPL13B,RPS15AA,RPS20A,RPL32A,RPL5B,RPL19C,RPL31C,RPS13B,RPS15A,RPS3AB,RPL34A,RPS29A,RPL27B,RPP1A,RPL37C,RPL37AC,RPL15B,RPL21E,RPS9C,RPL18AC,RPP3B,RPS17D,RPL28C,RPL36B,RPS19A,RPS25B,RPL14A,RPP2B-2,RPS24A,RPS10A
Reactome	MAP-156827	L13a-mediated translational silencing of Ceruloplasmin expression	34	340	1.02	3e-21	3702.O48549,3702.P22738,3702.P34788,3702.P41127,3702.P42798,3702.P49200,3702.P49211,3702.P49227,3702.P49693,3702.P51420,3702.P59224,3702.Q08112,3702.Q1PEP5,3702.Q42262,3702.Q42351,3702.Q680P8,3702.Q8LCL3,3702.Q8LCW9,3702.Q8LEM8,3702.Q8RXU5,3702.Q8VYF1,3702.Q9FDZ9,3702.Q9FLF0,3702.Q9LUD4,3702.Q9LVC9,3702.Q9LZ17,3702.Q9M0E2,3702.Q9M352,3702.Q9SGA6,3702.Q9SIK2,3702.Q9SIM4,3702.Q9SLF7,3702.Q9SS17,370…	RPS6A,ARP2,RPS18A,RPL13B,RPS15AA,RPS20A,RPL32A,RPL5B,RPL19C,RPL31C,RPS13B,RPS15A,NUCL2,RPS3AB,RPL34A,RPS29A,RPL27B,RPP1A,RPL37C,RPL37AC,RPL15B,RPL21E,RPS9C,RPL18AC,RPP3B,RPS17D,RPL28C,RPL36B,RPS19A,RPS25B,RPL14A,RPP2B-2,RPS24A,RPS10A
Reactome	MAP-72613	Eukaryotic Translation Initiation	34	359	1	1.31e-20	3702.O48549,3702.P22738,3702.P34788,3702.P41127,3702.P42798,3702.P49200,3702.P49211,3702.P49227,3702.P49693,3702.P51420,3702.P59224,3702.Q08112,3702.Q1PEP5,3702.Q42262,3702.Q42351,3702.Q680P8,3702.Q8LCL3,3702.Q8LCW9,3702.Q8LEM8,3702.Q8RXU5,3702.Q8VYF1,3702.Q9FDZ9,3702.Q9FLF0,3702.Q9LUD4,3702.Q9LVC9,3702.Q9LZ17,3702.Q9M0E2,3702.Q9M352,3702.Q9SGA6,3702.Q9SIK2,3702.Q9SIM4,3702.Q9SLF7,3702.Q9SS17,370…	RPS6A,ARP2,RPS18A,RPL13B,RPS15AA,RPS20A,RPL32A,RPL5B,RPL19C,RPL31C,RPS13B,RPS15A,NUCL2,RPS3AB,RPL34A,RPS29A,RPL27B,RPP1A,RPL37C,RPL37AC,RPL15B,RPL21E,RPS9C,RPL18AC,RPP3B,RPS17D,RPL28C,RPL36B,RPS19A,RPS25B,RPL14A,RPP2B-2,RPS24A,RPS10A
Reactome	MAP-72737	Cap-dependent Translation Initiation	33	340	1.01	2.53e-20	3702.O48549,3702.P22738,3702.P34788,3702.P41127,3702.P42798,3702.P49200,3702.P49211,3702.P49227,3702.P49693,3702.P51420,3702.P59224,3702.Q08112,3702.Q42262,3702.Q42351,3702.Q680P8,3702.Q8LCL3,3702.Q8LCW9,3702.Q8LEM8,3702.Q8RXU5,3702.Q8VYF1,3702.Q9FDZ9,3702.Q9FLF0,3702.Q9LUD4,3702.Q9LVC9,3702.Q9LZ17,3702.Q9M0E2,3702.Q9M352,3702.Q9SGA6,3702.Q9SIK2,3702.Q9SIM4,3702.Q9SLF7,3702.Q9SS17,3702.Q9SW09	RPS6A,ARP2,RPS18A,RPL13B,RPS15AA,RPS20A,RPL32A,RPL5B,RPL19C,RPL31C,RPS13B,RPS15A,RPS3AB,RPL34A,RPS29A,RPL27B,RPP1A,RPL37C,RPL37AC,RPL15B,RPL21E,RPS9C,RPL18AC,RPP3B,RPS17D,RPL28C,RPL36B,RPS19A,RPS25B,RPL14A,RPP2B-2,RPS24A,RPS10A
Reactome	MAP-72766	Translation	36	579	0.81	2.3e-16	3702.O48549,3702.P22738,3702.P34788,3702.P41127,3702.P42798,3702.P49200,3702.P49211,3702.P49227,3702.P49693,3702.P51420,3702.P59224,3702.P92557,3702.Q08112,3702.Q0WL56,3702.Q1PEP5,3702.Q42262,3702.Q42351,3702.Q680P8,3702.Q8LCL3,3702.Q8LCW9,3702.Q8LEM8,3702.Q8RXU5,3702.Q8VYF1,3702.Q9FDZ9,3702.Q9FLF0,3702.Q9LUD4,3702.Q9LVC9,3702.Q9LZ17,3702.Q9M0E2,3702.Q9M352,3702.Q9SGA6,3702.Q9SIK2,3702.Q9SIM4,370…	RPS6A,ARP2,RPS18A,RPL13B,RPS15AA,RPS20A,RPL32A,RPL5B,RPL19C,RPL31C,RPS13B,RPS7,RPS15A,A3,NUCL2,RPS3AB,RPL34A,RPS29A,RPL27B,RPP1A,RPL37C,RPL37AC,RPL15B,RPL21E,RPS9C,RPL18AC,RPP3B,RPS17D,RPL28C,RPL36B,RPS19A,RPS25B,RPL14A,RPP2B-2,RPS24A,RPS10A
Reactome	MAP-8953854	Metabolism of RNA	43	1259	0.55	6.71e-11	3702.O04291,3702.O48549,3702.P22738,3702.P34788,3702.P41127,3702.P42798,3702.P43273,3702.P49200,3702.P49211,3702.P49227,3702.P49693,3702.P51420,3702.P59224,3702.P59232,3702.Q08112,3702.Q42262,3702.Q42351,3702.Q680P8,3702.Q8LCC7,3702.Q8LCL3,3702.Q8LCW9,3702.Q8LEM8,3702.Q8RUH0,3702.Q8RXU5,3702.Q8VYF1,3702.Q94AH9,3702.Q9FDZ9,3702.Q9FLF0,3702.Q9LUD4,3702.Q9LVC9,3702.Q9LZ17,3702.Q9M0E2,3702.Q9M352,370…	ATHB-14,RPS6A,ARP2,RPS18A,RPL13B,RPS15AA,TGA2,RPS20A,RPL32A,RPL5B,RPL19C,RPL31C,RPS13B,RPS27AB,RPS15A,RPS3AB,RPL34A,RPS29A,Q8LCC7_ARATH,RPL27B,RPP1A,RPL37C,F17A22.3,RPL37AC,RPL15B,FIB2,RPL21E,RPS9C,RPL18AC,RPP3B,RPS17D,RPL28C,RPL36B,NOP5-2,RPS19A,NOP56,RPS25B,RPL14A,RPP2B-2,RPS24A,RPS10A,ATHB-15,NRPD5B
Reactome	MAP-6791226	Major pathway of rRNA processing in the nucleolus and cytosol	18	253	0.87	9.68e-09	3702.O48549,3702.P34788,3702.P42798,3702.P49200,3702.P59224,3702.Q08112,3702.Q42262,3702.Q42351,3702.Q680P8,3702.Q8LCC7,3702.Q8RXU5,3702.Q94AH9,3702.Q9FLF0,3702.Q9LZ17,3702.Q9MAB3,3702.Q9SGA6,3702.Q9SGT7,3702.Q9SS17	RPS6A,RPS18A,RPS15AA,RPS20A,RPS13B,RPS15A,RPS3AB,RPL34A,RPS29A,Q8LCC7_ARATH,RPL37AC,FIB2,RPS9C,RPS17D,NOP5-2,RPS19A,NOP56,RPS24A
Reactome	MAP-8868773	rRNA processing in the nucleus and cytosol	18	256	0.87	1.07e-08	3702.O48549,3702.P34788,3702.P42798,3702.P49200,3702.P59224,3702.Q08112,3702.Q42262,3702.Q42351,3702.Q680P8,3702.Q8LCC7,3702.Q8RXU5,3702.Q94AH9,3702.Q9FLF0,3702.Q9LZ17,3702.Q9MAB3,3702.Q9SGA6,3702.Q9SGT7,3702.Q9SS17	RPS6A,RPS18A,RPS15AA,RPS20A,RPS13B,RPS15A,RPS3AB,RPL34A,RPS29A,Q8LCC7_ARATH,RPL37AC,FIB2,RPS9C,RPS17D,NOP5-2,RPS19A,NOP56,RPS24A
Reactome	MAP-72312	rRNA processing	18	262	0.86	1.41e-08	3702.O48549,3702.P34788,3702.P42798,3702.P49200,3702.P59224,3702.Q08112,3702.Q42262,3702.Q42351,3702.Q680P8,3702.Q8LCC7,3702.Q8RXU5,3702.Q94AH9,3702.Q9FLF0,3702.Q9LZ17,3702.Q9MAB3,3702.Q9SGA6,3702.Q9SGT7,3702.Q9SS17	RPS6A,RPS18A,RPS15AA,RPS20A,RPS13B,RPS15A,RPS3AB,RPL34A,RPS29A,Q8LCC7_ARATH,RPL37AC,FIB2,RPS9C,RPS17D,NOP5-2,RPS19A,NOP56,RPS24A
Reactome	MAP-392499	Metabolism of proteins	48	2032	0.39	4.46e-07	3702.O48549,3702.P22738,3702.P28769,3702.P29511,3702.P29516,3702.P30182,3702.P34788,3702.P40283,3702.P41127,3702.P42798,3702.P49200,3702.P49211,3702.P49227,3702.P49693,3702.P51420,3702.P59224,3702.P59232,3702.P92557,3702.Q08112,3702.Q0WL56,3702.Q1PEP5,3702.Q42262,3702.Q42351,3702.Q56YW9,3702.Q680P8,3702.Q8L7T3,3702.Q8LCL3,3702.Q8LCW9,3702.Q8LEM8,3702.Q8RXU5,3702.Q8VYF1,3702.Q940P8,3702.Q94JW0,370…	RPS6A,ARP2,CCT1,TUBA6,TUBB8,TOP2,RPS18A,HTB4,RPL13B,RPS15AA,RPS20A,RPL32A,RPL5B,RPL19C,RPL31C,RPS13B,RPS27AB,RPS7,RPS15A,A3,NUCL2,RPS3AB,RPL34A,TUBB2,RPS29A,UBC20,RPL27B,RPP1A,RPL37C,RPL37AC,RPL15B,CCT2-2,F9D24.90,RPL21E,RPS9C,RPL18AC,RPP3B,RPS17D,RPL28C,RPL36B,NOP5-2,RPS19A,T23G18.3,RPS25B,RPL14A,RPP2B-2,RPS24A,RPS10A
Reactome	MAP-72695	Formation of the ternary complex, and subsequently, the 43S complex	14	189	0.89	5.26e-07	3702.O48549,3702.P34788,3702.P42798,3702.P49200,3702.P59224,3702.Q08112,3702.Q42262,3702.Q680P8,3702.Q9FLF0,3702.Q9LZ17,3702.Q9SGA6,3702.Q9SIK2,3702.Q9SS17,3702.Q9SW09	RPS6A,RPS18A,RPS15AA,RPS20A,RPS13B,RPS15A,RPS3AB,RPS29A,RPS9C,RPS17D,RPS19A,RPS25B,RPS24A,RPS10A
Reactome	MAP-72702	Ribosomal scanning and start codon recognition	14	199	0.87	9.12e-07	3702.O48549,3702.P34788,3702.P42798,3702.P49200,3702.P59224,3702.Q08112,3702.Q42262,3702.Q680P8,3702.Q9FLF0,3702.Q9LZ17,3702.Q9SGA6,3702.Q9SIK2,3702.Q9SS17,3702.Q9SW09	RPS6A,RPS18A,RPS15AA,RPS20A,RPS13B,RPS15A,RPS3AB,RPS29A,RPS9C,RPS17D,RPS19A,RPS25B,RPS24A,RPS10A
Reactome	MAP-2173793	Transcriptional activity of SMAD2/SMAD3:SMAD4 heterotrimer	5	37	1.15	0.0022	3702.P48731,3702.P59232,3702.Q38874,3702.Q84JS6,3702.Q9LZM8	ATH1,RPS27AB,STM,KNAT6,BLH9
Reactome	MAP-170834	Signaling by TGF-beta Receptor Complex	5	40	1.12	0.0029	3702.P48731,3702.P59232,3702.Q38874,3702.Q84JS6,3702.Q9LZM8	ATH1,RPS27AB,STM,KNAT6,BLH9
Reactome	MAP-9006936	Signaling by TGFB family members	5	42	1.09	0.0034	3702.P48731,3702.P59232,3702.Q38874,3702.Q84JS6,3702.Q9LZM8	ATH1,RPS27AB,STM,KNAT6,BLH9
Reactome	MAP-5693565	Recruitment and ATM-mediated phosphorylation of repair and signaling proteins at DNA double strand breaks	4	25	1.22	0.0062	3702.O82162,3702.P40283,3702.P59232,3702.Q9SGE3	EYA,HTB4,RPS27AB,T23G18.3
Reactome	MAP-5693606	DNA Double Strand Break Response	4	25	1.22	0.0062	3702.O82162,3702.P40283,3702.P59232,3702.Q9SGE3	EYA,HTB4,RPS27AB,T23G18.3
Reactome	MAP-162582	Signal Transduction	25	1162	0.35	0.0065	3702.F4JFN3,3702.O48549,3702.P18064,3702.P27323,3702.P40283,3702.P48731,3702.P59232,3702.Q1PFE1,3702.Q38874,3702.Q3EC04,3702.Q6PQQ3,3702.Q84JS6,3702.Q8L7U4,3702.Q8LDC9,3702.Q940P8,3702.Q9C4Z6,3702.Q9LML4,3702.Q9LZM6,3702.Q9LZM8,3702.Q9MA60,3702.Q9SGE3,3702.Q9SIS3,3702.Q9SQI8,3702.Q9ZVB9,3702.Q9ZVC3	HSP90-6,RPS6A,GPA1,HSP90-1,HTB4,ATH1,RPS27AB,AIL1,STM,Q3EC04_ARATH,AIL5,KNAT6,P23-1,T26J12.12,CCT2-2,RACK1B,AT1G07220,T7H20.100,BLH9,FH11,T23G18.3,MAP65-6,LTA2,NRPD5B,F13H10.7
Reactome	MAP-171319	Telomere Extension By Telomerase	4	29	1.16	0.0091	3702.Q8VZT0,3702.Q9FJW0,3702.Q9LD90,3702.Q9LEY9	F20H23.3,K9I9.20,CBF5,T22D6.120
Reactome	MAP-2559582	Senescence-Associated Secretory Phenotype (SASP)	4	32	1.12	0.0123	3702.P40283,3702.P59232,3702.Q8L7T3,3702.Q9SGE3	HTB4,RPS27AB,UBC20,T23G18.3
Reactome	MAP-8957322	Metabolism of steroids	6	93	0.83	0.0123	3702.P14891,3702.Q39085,3702.Q8VWZ8,3702.Q93ZH2,3702.Q9SAA9,3702.Q9SM02	HMG1,DIM,SMO2-2,NFYA3,CYP51G1,SQE1
Reactome	MAP-3214847	HATs acetylate histones	4	34	1.09	0.0141	3702.P40283,3702.Q9FJ29,3702.Q9FJW0,3702.Q9SGE3	HTB4,K16L22.14,K9I9.20,T23G18.3
Reactome	MAP-157579	Telomere Maintenance	6	99	0.8	0.0151	3702.P40283,3702.Q8VZT0,3702.Q9FJW0,3702.Q9LD90,3702.Q9LEY9,3702.Q9SGE3	HTB4,F20H23.3,K9I9.20,CBF5,T22D6.120,T23G18.3
Reactome	MAP-73886	Chromosome Maintenance	6	104	0.78	0.0187	3702.P40283,3702.Q8VZT0,3702.Q9FJW0,3702.Q9LD90,3702.Q9LEY9,3702.Q9SGE3	HTB4,F20H23.3,K9I9.20,CBF5,T22D6.120,T23G18.3
Reactome	MAP-201681	TCF dependent signaling in response to WNT	4	40	1.02	0.0222	3702.P40283,3702.P59232,3702.Q9SGE3,3702.Q9ZVC3	HTB4,RPS27AB,T23G18.3,F13H10.7
COMPARTMENTS	GOCC:0022626	Cytosolic ribosome	39	232	1.24	3.66e-31	3702.O48549,3702.P22738,3702.P29197,3702.P34788,3702.P41127,3702.P42798,3702.P49200,3702.P49211,3702.P49227,3702.P49689,3702.P49693,3702.P51420,3702.P59224,3702.P59232,3702.Q08112,3702.Q42262,3702.Q42351,3702.Q680P8,3702.Q8LCL3,3702.Q8LCW9,3702.Q8LEM8,3702.Q8RXU5,3702.Q8VYF1,3702.Q8VZB9,3702.Q9C4Z6,3702.Q9FDZ9,3702.Q9FLF0,3702.Q9LUD4,3702.Q9LVC9,3702.Q9LZ17,3702.Q9M0E2,3702.Q9M352,3702.Q9SGA6,370…	RPS6A,ARP2,CPN60,RPS18A,RPL13B,RPS15AA,RPS20A,RPL32A,RPL5B,RPS30A,RPL19C,RPL31C,RPS13B,RPS27AB,RPS15A,RPS3AB,RPL34A,RPS29A,RPL27B,RPP1A,RPL37C,RPL37AC,RPL15B,RPL10AA,RACK1B,RPL21E,RPS9C,RPL18AC,RPP3B,RPS17D,RPL28C,RPL36B,RPS19A,RPS25B,RPL14A,LTA2,RPS24A,RPL13AC,RPS10A
COMPARTMENTS	GOCC:0005840	Ribosome	42	320	1.14	4.01e-30	3702.O48549,3702.P22738,3702.P29197,3702.P34788,3702.P41127,3702.P42798,3702.P49200,3702.P49211,3702.P49227,3702.P49689,3702.P49693,3702.P51420,3702.P59224,3702.P59232,3702.Q08112,3702.Q42262,3702.Q42351,3702.Q680P8,3702.Q8LCL3,3702.Q8LCW9,3702.Q8LEM8,3702.Q8RXU5,3702.Q8VYF1,3702.Q8VZB9,3702.Q9C4Z6,3702.Q9FDZ9,3702.Q9FLF0,3702.Q9LHG9,3702.Q9LJE4,3702.Q9LUD4,3702.Q9LVC9,3702.Q9LZ17,3702.Q9M0E2,370…	RPS6A,ARP2,CPN60,RPS18A,RPL13B,RPS15AA,RPS20A,RPL32A,RPL5B,RPS30A,RPL19C,RPL31C,RPS13B,RPS27AB,RPS15A,RPS3AB,RPL34A,RPS29A,RPL27B,RPP1A,RPL37C,RPL37AC,RPL15B,RPL10AA,RACK1B,RPL21E,RPS9C,T2E22.29,CPN60B2,RPL18AC,RPP3B,RPS17D,RPL28C,RPL36B,RPS19A,RPS25B,RPL14A,RPP2B-2,LTA2,RPS24A,RPL13AC,RPS10A
COMPARTMENTS	GOCC:1990904	Ribonucleoprotein complex	48	604	0.92	7.2e-26	3702.O48549,3702.P22738,3702.P29197,3702.P34788,3702.P41127,3702.P42798,3702.P49200,3702.P49211,3702.P49227,3702.P49689,3702.P49693,3702.P51420,3702.P59224,3702.P59232,3702.Q08112,3702.Q42262,3702.Q42351,3702.Q680P8,3702.Q8LCC7,3702.Q8LCL3,3702.Q8LCW9,3702.Q8LEM8,3702.Q8RUH0,3702.Q8RXU5,3702.Q8VYF1,3702.Q8VZB9,3702.Q8VZT0,3702.Q94AH9,3702.Q9C4Z6,3702.Q9C5Q8,3702.Q9FDZ9,3702.Q9FLF0,3702.Q9LD90,370…	RPS6A,ARP2,CPN60,RPS18A,RPL13B,RPS15AA,RPS20A,RPL32A,RPL5B,RPS30A,RPL19C,RPL31C,RPS13B,RPS27AB,RPS15A,RPS3AB,RPL34A,RPS29A,Q8LCC7_ARATH,RPL27B,RPP1A,RPL37C,F17A22.3,RPL37AC,RPL15B,RPL10AA,F20H23.3,FIB2,RACK1B,HEN1,RPL21E,RPS9C,CBF5,T22D6.120,RPL18AC,RPS17D,RPL28C,RPL36B,NOP5-2,RPS19A,NOP56,RPS25B,RPL14A,RPP2B-2,RPS24A,RPL13AC,RPS10A,AGO4
COMPARTMENTS	GOCC:0044391	Ribosomal subunit	34	233	1.18	1.33e-25	3702.O48549,3702.P22738,3702.P34788,3702.P41127,3702.P42798,3702.P49200,3702.P49211,3702.P49227,3702.P49689,3702.P49693,3702.P51420,3702.P59224,3702.P59232,3702.Q08112,3702.Q42262,3702.Q42351,3702.Q680P8,3702.Q8LCL3,3702.Q8LEM8,3702.Q8RXU5,3702.Q8VYF1,3702.Q8VZB9,3702.Q9FDZ9,3702.Q9FLF0,3702.Q9LUD4,3702.Q9LZ17,3702.Q9M0E2,3702.Q9M352,3702.Q9SGA6,3702.Q9SIK2,3702.Q9SIM4,3702.Q9SS17,3702.Q9SVR0,370…	RPS6A,ARP2,RPS18A,RPL13B,RPS15AA,RPS20A,RPL32A,RPL5B,RPS30A,RPL19C,RPL31C,RPS13B,RPS27AB,RPS15A,RPS3AB,RPL34A,RPS29A,RPL27B,RPL37C,RPL37AC,RPL15B,RPL10AA,RPL21E,RPS9C,RPL18AC,RPS17D,RPL28C,RPL36B,RPS19A,RPS25B,RPL14A,RPS24A,RPL13AC,RPS10A
COMPARTMENTS	GOCC:0005829	Cytosol	61	1514	0.62	6.4e-19	3702.O48549,3702.O50008,3702.O82616,3702.P06525,3702.P22738,3702.P28769,3702.P29197,3702.P29516,3702.P31265,3702.P34788,3702.P34795,3702.P41127,3702.P42036,3702.P42798,3702.P48491,3702.P49200,3702.P49211,3702.P49227,3702.P49689,3702.P49693,3702.P51420,3702.P59224,3702.P59232,3702.Q01593,3702.Q08112,3702.Q09152,3702.Q42202,3702.Q42262,3702.Q42351,3702.Q680P8,3702.Q8L7U4,3702.Q8LCL3,3702.Q8LCW9,370…	RPS6A,MS1,F24G24.60,ADH1,ARP2,CCT1,CPN60,TUBB8,TCTP1,RPS18A,PGIC,RPL13B,RPS14C,RPS15AA,CTIMC,RPS20A,RPL32A,RPL5B,RPS30A,RPL19C,RPL31C,RPS13B,RPS27AB,ABI3,RPS15A,FPS1,RPL40B,RPS3AB,RPL34A,RPS29A,P23-1,RPL27B,RPP1A,RPL37C,RPL37AC,RPL15B,RPL10AA,CCT2-2,CML13,Q94KE3_ARATH,RACK1B,RPL21E,RPS9C,CBF5,HSP70-4,T2E22.2,RPL18AC,RPP3B,RPS17D,BLH9,RPL28C,RPL36B,RPS19A,RPS25B,RPL14A,CYP19-2,LTA2,RPS24A,RPL13AC,…
COMPARTMENTS	GOCC:0043232	Intracellular non-membrane-bounded organelle	69	1959	0.57	9.09e-19	3702.F4JGP4,3702.F4JHQ0,3702.F4JRP8,3702.O48549,3702.O49596,3702.O64852,3702.P22738,3702.P26569,3702.P29197,3702.P29511,3702.P29516,3702.P34788,3702.P40283,3702.P41127,3702.P42798,3702.P49200,3702.P49211,3702.P49227,3702.P49689,3702.P49693,3702.P51420,3702.P59224,3702.P59232,3702.Q08112,3702.Q1PEP5,3702.Q38874,3702.Q39189,3702.Q42262,3702.Q42351,3702.Q56YW9,3702.Q680P8,3702.Q8LCL3,3702.Q8LCW9,370…	KIN14D,CIP4.1,F22K18.10,RPS6A,HMGB2,IQD6,ARP2,T06B20.3,CPN60,TUBA6,TUBB8,RPS18A,HTB4,RPL13B,RPS15AA,RPS20A,RPL32A,RPL5B,RPS30A,RPL19C,RPL31C,RPS13B,RPS27AB,RPS15A,NUCL2,STM,RH7,RPS3AB,RPL34A,TUBB2,RPS29A,RPL27B,RPP1A,RPL37C,RPL37AC,RPL15B,RPL10AA,F20H23.3,CCT2-2,FIB2,RACK1B,RPL21E,K9I9.20,RPS9C,CBF5,T22D6.120,T2E22.29,CPN60B2,RPL18AC,RPP3B,RPS17D,RPL28C,RPL36B,WHY1,NOP5-2,RPS19A,T23G18.3,NOP56,RP…
COMPARTMENTS	GOCC:0042788	Polysomal ribosome	19	96	1.32	4.13e-16	3702.O48549,3702.P29197,3702.P41127,3702.P42798,3702.P49211,3702.P49693,3702.P51420,3702.Q08112,3702.Q42262,3702.Q42351,3702.Q8LCL3,3702.Q8LCW9,3702.Q8VZB9,3702.Q9C4Z6,3702.Q9LUD4,3702.Q9SGA6,3702.Q9SIK2,3702.Q9SLF7,3702.Q9SS17	RPS6A,CPN60,RPL13B,RPS15AA,RPL32A,RPL19C,RPL31C,RPS15A,RPS3AB,RPL34A,RPL27B,RPP1A,RPL10AA,RACK1B,RPL18AC,RPS19A,RPS25B,RPP2B-2,RPS24A
COMPARTMENTS	GOCC:0022625	Cytosolic large ribosomal subunit	18	112	1.22	6.88e-14	3702.P22738,3702.P41127,3702.P49211,3702.P49227,3702.P49693,3702.P51420,3702.Q42351,3702.Q8LCL3,3702.Q8LEM8,3702.Q8RXU5,3702.Q8VYF1,3702.Q8VZB9,3702.Q9FDZ9,3702.Q9LUD4,3702.Q9M0E2,3702.Q9M352,3702.Q9SIM4,3702.Q9SVR0	ARP2,RPL13B,RPL32A,RPL5B,RPL19C,RPL31C,RPL34A,RPL27B,RPL37C,RPL37AC,RPL15B,RPL10AA,RPL21E,RPL18AC,RPL28C,RPL36B,RPL14A,RPL13AC
COMPARTMENTS	GOCC:0022627	Cytosolic small ribosomal subunit	16	84	1.3	2.63e-13	3702.O48549,3702.P34788,3702.P42798,3702.P49200,3702.P49689,3702.P59224,3702.P59232,3702.Q08112,3702.Q42262,3702.Q680P8,3702.Q9FLF0,3702.Q9LZ17,3702.Q9SGA6,3702.Q9SIK2,3702.Q9SS17,3702.Q9SW09	RPS6A,RPS18A,RPS15AA,RPS20A,RPS30A,RPS13B,RPS27AB,RPS15A,RPS3AB,RPS29A,RPS9C,RPS17D,RPS19A,RPS25B,RPS24A,RPS10A
COMPARTMENTS	GOCC:0032991	Protein-containing complex	85	4491	0.3	2.15e-08	3702.A0A1I9LP47,3702.F4I0Z2,3702.F4JGP4,3702.F4JHQ0,3702.F4JRP8,3702.O48549,3702.O50008,3702.O64700,3702.O81223,3702.O82162,3702.P18064,3702.P22738,3702.P28769,3702.P29197,3702.P29511,3702.P29516,3702.P30182,3702.P34788,3702.P34795,3702.P40283,3702.P41127,3702.P42753,3702.P42798,3702.P43273,3702.P49200,3702.P49211,3702.P49227,3702.P49689,3702.P49693,3702.P51420,3702.P54873,3702.P59224,3702.P59232…	TRM19,F14J9.12,KIN14D,CIP4.1,F22K18.10,RPS6A,MS1,UREG,CBL4,EYA,GPA1,ARP2,CCT1,CPN60,TUBA6,TUBB8,TOP2,RPS18A,PGIC,HTB4,RPL13B,CYCD3-1,RPS15AA,TGA2,RPS20A,RPL32A,RPL5B,RPS30A,RPL19C,RPL31C,HMGS,RPS13B,RPS27AB,RPS15A,RPS3AB,RPL34A,GAD1,RPS29A,P23-1,Q8LCC7_ARATH,RPL27B,RPP1A,RPL37C,CYCD4-1,F17A22.3,RPL37AC,RPL15B,RPL10AA,F20H23.3,NFYA3,CCT2-2,FIB2,RACK1B,HEN1,PIN1,RPL21E,K16L22.14,K9I9.20,RPS9C,DELTA…
COMPARTMENTS	GOCC:0005732	Small nucleolar ribonucleoprotein complex	7	28	1.42	3.67e-06	3702.Q8LCC7,3702.Q8VZT0,3702.Q94AH9,3702.Q9LD90,3702.Q9LEY9,3702.Q9MAB3,3702.Q9SGT7	Q8LCC7_ARATH,F20H23.3,FIB2,CBF5,T22D6.120,NOP5-2,NOP56
COMPARTMENTS	GOCC:0005730	Nucleolus	15	309	0.7	5.65e-05	3702.O48549,3702.P34788,3702.P40283,3702.P41127,3702.P49227,3702.P59224,3702.Q1PEP5,3702.Q39189,3702.Q8VZT0,3702.Q94AH9,3702.Q9LD90,3702.Q9LEY9,3702.Q9MAB3,3702.Q9SGT7,3702.Q9ZVD5	RPS6A,RPS18A,HTB4,RPL13B,RPL5B,RPS13B,NUCL2,RH7,F20H23.3,FIB2,CBF5,T22D6.120,NOP5-2,NOP56,AGO4
COMPARTMENTS	GOCC:0043229	Intracellular organelle	155	12405	0.12	0.00053	3702.A0A1P8B5P0,3702.F4HRB5,3702.F4I0Z2,3702.F4IBQ9,3702.F4IHD3,3702.F4JFN3,3702.F4JGP4,3702.F4JHQ0,3702.F4JRP8,3702.F4K4Y5,3702.O04291,3702.O48549,3702.O49485,3702.O49596,3702.O50008,3702.O64852,3702.O81001,3702.O81488,3702.P14891,3702.P18064,3702.P22738,3702.P26569,3702.P29197,3702.P29511,3702.P29516,3702.P30182,3702.P31265,3702.P34788,3702.P34795,3702.P40283,3702.P41127,3702.P42753,3702.P42798…	T13J8.110,F4HRB5_ARATH,F14J9.12,KIN14Q,T25M19.1,HSP90-6,KIN14D,CIP4.1,F22K18.10,MDF20.10,ATHB-14,RPS6A,PGDH1,HMGB2,MS1,IQD6,GRF1,AL4,HMG1,GPA1,ARP2,T06B20.3,CPN60,TUBA6,TUBB8,TOP2,TCTP1,RPS18A,PGIC,HTB4,RPL13B,CYCD3-1,RPS15AA,TGA2,FAD2,CTIMC,ATH1,RPS20A,RPL32A,RPL5B,RPS30A,RPL19C,RPL31C,RPS13B,RPS27AB,RPS7,ARF5,ABI3,RPS15A,FPS1,IP5P7,NUCL2,AIL1,IAA13,STM,KOR,RH7,RPS3AB,RPL34A,TUBB2,RPS29A,AIL5,KN…
COMPARTMENTS	GOCC:0110165	Cellular anatomical entity	219	19635	0.07	0.00061	3702.A0A1I9LP47,3702.A0A1P8B068,3702.A0A1P8B5P0,3702.A8MR46,3702.C0LGW6,3702.F4HRB5,3702.F4I0Z2,3702.F4I3V3,3702.F4IBQ9,3702.F4IHD3,3702.F4JFN3,3702.F4JGP4,3702.F4JHQ0,3702.F4JRP8,3702.F4K4Y5,3702.F4K5I0,3702.F4KA45,3702.O04005,3702.O04291,3702.O23523,3702.O48549,3702.O49485,3702.O49596,3702.O50008,3702.O64586,3702.O64852,3702.O81001,3702.O81223,3702.O81416,3702.O81488,3702.O82162,3702.O82616,370…	TRM19,F8N16.8,T13J8.110,GASA13,ERL1,F4HRB5_ARATH,F14J9.12,LRK10L-1.5,KIN14Q,T25M19.1,HSP90-6,KIN14D,CIP4.1,F22K18.10,MDF20.10,F18O22.20,MXA21.22,PER1,ATHB-14,RGGA,RPS6A,PGDH1,HMGB2,MS1,T29F13.9,IQD6,GRF1,CBL4,GH9B13,AL4,EYA,F24G24.60,ADH1,HMG1,GPA1,ARP2,T06B20.3,HSP90-1,CCT1,CPN60,TUBA6,TUBB8,TOP2,TCTP1,RPS18A,PGIC,NDK1,HTB4,RPL13B,RPS14C,CYCD3-1,RPS15AA,TGA2,PIP2-2,FAD2,CTIMC,ATH1,RPS20A,RPL32A,…
COMPARTMENTS	GOCC:0043226	Organelle	157	12757	0.11	0.001	3702.A0A1I9LP47,3702.A0A1P8B5P0,3702.F4HRB5,3702.F4I0Z2,3702.F4IBQ9,3702.F4IHD3,3702.F4JFN3,3702.F4JGP4,3702.F4JHQ0,3702.F4JRP8,3702.F4K4Y5,3702.O04291,3702.O48549,3702.O49485,3702.O49596,3702.O50008,3702.O64852,3702.O81001,3702.O81416,3702.O81488,3702.P14891,3702.P18064,3702.P22738,3702.P26569,3702.P29197,3702.P29511,3702.P29516,3702.P30182,3702.P31265,3702.P34788,3702.P34795,3702.P40283,3702.P4…	TRM19,T13J8.110,F4HRB5_ARATH,F14J9.12,KIN14Q,T25M19.1,HSP90-6,KIN14D,CIP4.1,F22K18.10,MDF20.10,ATHB-14,RPS6A,PGDH1,HMGB2,MS1,IQD6,GRF1,GH9B13,AL4,HMG1,GPA1,ARP2,T06B20.3,CPN60,TUBA6,TUBB8,TOP2,TCTP1,RPS18A,PGIC,HTB4,RPL13B,CYCD3-1,RPS15AA,TGA2,FAD2,CTIMC,ATH1,RPS20A,RPL32A,RPL5B,RPS30A,RPL19C,RPL31C,RPS13B,RPS27AB,RPS7,ARF5,ABI3,RPS15A,FPS1,IP5P7,NUCL2,AIL1,IAA13,STM,KOR,RH7,RPS3AB,RPL34A,TUBB2,R…
COMPARTMENTS	GOCC:0031428	Box C/D snoRNP complex	3	5	1.8	0.0037	3702.Q94AH9,3702.Q9MAB3,3702.Q9SGT7	FIB2,NOP5-2,NOP56
COMPARTMENTS	GOCC:0031429	Box H/ACA snoRNP complex	3	6	1.72	0.0052	3702.Q8VZT0,3702.Q9LD90,3702.Q9LEY9	F20H23.3,CBF5,T22D6.120
COMPARTMENTS	GOCC:0005737	Cytoplasm	120	9425	0.12	0.0073	3702.A0A1P8B5P0,3702.F4HRB5,3702.F4IHD3,3702.F4JFN3,3702.F4JGP4,3702.O04005,3702.O23523,3702.O48549,3702.O49485,3702.O50008,3702.O64852,3702.O81223,3702.O82616,3702.P06525,3702.P14891,3702.P18064,3702.P22738,3702.P27323,3702.P28769,3702.P29197,3702.P29511,3702.P29516,3702.P30182,3702.P31265,3702.P34788,3702.P34795,3702.P41127,3702.P42036,3702.P42798,3702.P43273,3702.P46313,3702.P48491,3702.P49200…	T13J8.110,F4HRB5_ARATH,T25M19.1,HSP90-6,KIN14D,PER1,RGGA,RPS6A,PGDH1,MS1,IQD6,CBL4,F24G24.60,ADH1,HMG1,GPA1,ARP2,HSP90-1,CCT1,CPN60,TUBA6,TUBB8,TOP2,TCTP1,RPS18A,PGIC,RPL13B,RPS14C,RPS15AA,TGA2,FAD2,CTIMC,RPS20A,RPL32A,RPL5B,RPS30A,RPL19C,RPL31C,RPS13B,RPS27AB,RPS7,ABI3,RPS15A,FPS1,A3,STM,KOR,RPL40B,RPS3AB,RPL34A,RPS29A,F7P1.2,AT1G61240.1,UBC20,P23-1,RPL27B,RPP1A,T26J12.12,RPL37C,RPL37AC,AAT1,SMO…
UniProt Keywords	KW-0687	Ribonucleoprotein	49	505	1.01	3.21e-30	3702.O48549,3702.P22738,3702.P34788,3702.P41127,3702.P42036,3702.P42798,3702.P49200,3702.P49211,3702.P49227,3702.P49689,3702.P49693,3702.P51420,3702.P59224,3702.P59232,3702.P92557,3702.Q08112,3702.Q42202,3702.Q42262,3702.Q42351,3702.Q680P8,3702.Q8LCC7,3702.Q8LCL3,3702.Q8LCW9,3702.Q8LEM8,3702.Q8RUH0,3702.Q8RXU5,3702.Q8VYF1,3702.Q8VZB9,3702.Q8VZT0,3702.Q94AH9,3702.Q9C4Z6,3702.Q9FDZ9,3702.Q9FLF0,370…	RPS6A,ARP2,RPS18A,RPL13B,RPS14C,RPS15AA,RPS20A,RPL32A,RPL5B,RPS30A,RPL19C,RPL31C,RPS13B,RPS27AB,RPS7,RPS15A,RPL40B,RPS3AB,RPL34A,RPS29A,Q8LCC7_ARATH,RPL27B,RPP1A,RPL37C,F17A22.3,RPL37AC,RPL15B,RPL10AA,F20H23.3,FIB2,RACK1B,RPL21E,RPS9C,CBF5,T22D6.120,RPL18AC,RPP3B,RPS17D,RPL28C,RPL36B,RPS19A,NOP56,RPS25B,RPL14A,RPP2B-2,RPS24A,RPL13AC,RPS10A,AGO4
UniProt Keywords	KW-0689	Ribosomal protein	42	394	1.05	2.47e-27	3702.O48549,3702.P22738,3702.P34788,3702.P41127,3702.P42036,3702.P42798,3702.P49200,3702.P49211,3702.P49227,3702.P49689,3702.P49693,3702.P51420,3702.P59224,3702.P59232,3702.P92557,3702.Q08112,3702.Q42202,3702.Q42262,3702.Q42351,3702.Q680P8,3702.Q8LCC7,3702.Q8LCL3,3702.Q8LCW9,3702.Q8LEM8,3702.Q8RXU5,3702.Q8VYF1,3702.Q8VZB9,3702.Q9C4Z6,3702.Q9FDZ9,3702.Q9FLF0,3702.Q9LUD4,3702.Q9LVC9,3702.Q9LZ17,370…	RPS6A,ARP2,RPS18A,RPL13B,RPS14C,RPS15AA,RPS20A,RPL32A,RPL5B,RPS30A,RPL19C,RPL31C,RPS13B,RPS27AB,RPS7,RPS15A,RPL40B,RPS3AB,RPL34A,RPS29A,Q8LCC7_ARATH,RPL27B,RPP1A,RPL37C,RPL37AC,RPL15B,RPL10AA,RACK1B,RPL21E,RPS9C,RPL18AC,RPP3B,RPS17D,RPL28C,RPL36B,RPS19A,RPS25B,RPL14A,RPP2B-2,RPS24A,RPL13AC,RPS10A
UniProt Keywords	KW-0963	Cytoplasm	42	1901	0.36	7.28e-05	3702.F4JGP4,3702.O04005,3702.O22718,3702.O23523,3702.O49596,3702.O50008,3702.O81223,3702.P06525,3702.P22738,3702.P27323,3702.P28769,3702.P29511,3702.P29516,3702.P31265,3702.P34788,3702.P34795,3702.P39207,3702.P41127,3702.P42036,3702.P42798,3702.P48491,3702.P49227,3702.P59232,3702.Q01593,3702.Q08112,3702.Q09152,3702.Q0WL56,3702.Q38874,3702.Q42202,3702.Q42262,3702.Q56YW9,3702.Q8L7U4,3702.Q8S4Y1,370…	KIN14D,PER1,ACLA-2,RGGA,HMGB2,MS1,CBL4,ADH1,ARP2,HSP90-1,CCT1,TUBA6,TUBB8,TCTP1,RPS18A,PGIC,NDK1,RPL13B,RPS14C,RPS15AA,CTIMC,RPL5B,RPS27AB,ABI3,RPS15A,FPS1,A3,STM,RPL40B,RPS3AB,TUBB2,P23-1,AAT1,CCT2-2,NMT3,DCR,HSP70-4,PATL6,MAP65-6,CYP19-2,RPS10A,NPR5
UniProt Keywords	KW-0143	Chaperone	12	194	0.81	8.32e-05	3702.F4JFN3,3702.O64700,3702.P27323,3702.P28769,3702.P29197,3702.Q8L7U4,3702.Q8LDC9,3702.Q940P8,3702.Q9LHA8,3702.Q9LJE4,3702.Q9LVA0,3702.Q9SKQ0	HSP90-6,UREG,HSP90-1,CCT1,CPN60,P23-1,T26J12.12,CCT2-2,HSP70-4,CPN60B2,BAG7,CYP19-2
UniProt Keywords	KW-0539	Nucleus	58	3817	0.2	0.0223	3702.O04005,3702.O04291,3702.O22152,3702.O23523,3702.O49596,3702.O81001,3702.O81223,3702.O81488,3702.P26569,3702.P39207,3702.P40283,3702.P43273,3702.P48731,3702.P49227,3702.P59232,3702.P93024,3702.Q01593,3702.Q0WQ41,3702.Q1PEP5,3702.Q1PFE1,3702.Q38826,3702.Q38831,3702.Q38874,3702.Q39189,3702.Q42202,3702.Q6PQQ3,3702.Q700E4,3702.Q84JS6,3702.Q8L7U4,3702.Q8L8A7,3702.Q8LCC7,3702.Q8RUH0,3702.Q8VZT0,370…	PER1,ATHB-14,YAB1,RGGA,HMGB2,GRF1,CBL4,AL4,T06B20.3,NDK1,HTB4,TGA2,ATH1,RPL5B,RPS27AB,ARF5,ABI3,IP5P7,NUCL2,AIL1,IAA8,IAA13,STM,RH7,RPL40B,AIL5,BHLH67,KNAT6,P23-1,GRF4-2,Q8LCC7_ARATH,F17A22.3,F20H23.3,PDF2,KAN1,NFYA3,FIB2,HEN1,K9I9.20,PARP3,SAP,CBF5,T22D6.120,HSP70-4,AHL17,BLH9,SCR,WHY1,NOP5-2,T23G18.3,HMGB9,MAP65-6,HMGB6,DDM1,ATHB-15,NRPD5B,NPR5,AGO4
UniProt Keywords	KW-0597	Phosphoprotein	33	1780	0.29	0.0223	3702.C0LGW6,3702.O23523,3702.O48549,3702.O49596,3702.O81223,3702.P06525,3702.P14891,3702.P26569,3702.P27323,3702.P29197,3702.P29511,3702.P43287,3702.P48491,3702.Q39085,3702.Q39189,3702.Q42371,3702.Q42521,3702.Q8GXZ3,3702.Q8L7U4,3702.Q8LCW9,3702.Q944G9,3702.Q9C6B8,3702.Q9LD90,3702.Q9LHG9,3702.Q9LJE4,3702.Q9LRT1,3702.Q9LVA0,3702.Q9M9C5,3702.Q9SIS3,3702.Q9SLF7,3702.Q9SW21,3702.Q9XII1,3702.Q9ZVX8	ERL1,RGGA,RPS6A,HMGB2,CBL4,ADH1,HMG1,T06B20.3,HSP90-1,CPN60,TUBA6,PIP2-2,CTIMC,DIM,RH7,ERECTA,GAD1,PBL8,P23-1,RPP1A,FBA2,PIN1,CBF5,T2E22.29,CPN60B2,MMG15.21,BAG7,T2E12.5,MAP65-6,RPP2B-2,ACP4,PDV2,PIP2-8
UniProt Keywords	KW-0756	Sterol biosynthesis	4	31	1.13	0.0223	3702.P54873,3702.Q09152,3702.Q8VWZ8,3702.Q9SAA9	HMGS,FPS1,SMO2-2,CYP51G1
UniProt Keywords	KW-0324	Glycolysis	5	64	0.91	0.0236	3702.P34795,3702.P48491,3702.Q944G9,3702.Q94KE3,3702.Q9SQI8	PGIC,CTIMC,FBA2,Q94KE3_ARATH,LTA2
UniProt Keywords	KW-0488	Methylation	7	142	0.71	0.0242	3702.P40283,3702.P43287,3702.Q0WL56,3702.Q944G9,3702.Q94AH9,3702.Q9SGE3,3702.Q9ZVX8	HTB4,PIP2-2,A3,FBA2,FIB2,T23G18.3,PIP2-8
UniProt Keywords	KW-0694	RNA-binding	17	719	0.39	0.028	3702.O23523,3702.P34788,3702.P49227,3702.P92557,3702.Q1PEP5,3702.Q38874,3702.Q39189,3702.Q8LCC7,3702.Q8LEM8,3702.Q8VZT0,3702.Q94AH9,3702.Q94CK1,3702.Q9C5Q8,3702.Q9FLF0,3702.Q9LD90,3702.Q9LEY9,3702.Q9ZVD5	RGGA,RPS18A,RPL5B,RPS7,NUCL2,STM,RH7,Q8LCC7_ARATH,RPL37C,F20H23.3,FIB2,Q94CK1_ARATH,HEN1,RPS9C,CBF5,T22D6.120,AGO4
UniProt Keywords	KW-0698	rRNA processing	5	73	0.85	0.0318	3702.Q1PEP5,3702.Q8VZT0,3702.Q94AH9,3702.Q9LD90,3702.Q9LEY9	NUCL2,F20H23.3,FIB2,CBF5,T22D6.120
UniProt Keywords	KW-0699	rRNA-binding	5	73	0.85	0.0318	3702.P34788,3702.P49227,3702.P92557,3702.Q8LEM8,3702.Q9FLF0	RPS18A,RPL5B,RPS7,RPL37C,RPS9C
UniProt Keywords	KW-0371	Homeobox	7	158	0.67	0.0323	3702.O04291,3702.P48731,3702.Q38874,3702.Q84JS6,3702.Q93V99,3702.Q9LZM8,3702.Q9ZU11	ATHB-14,ATH1,STM,KNAT6,PDF2,BLH9,ATHB-15
UniProt Keywords	KW-0312	Gluconeogenesis	2	4	1.72	0.0382	3702.P34795,3702.P48491	PGIC,CTIMC
UniProt Keywords	KW-0007	Acetylation	18	858	0.34	0.0488	3702.O23523,3702.O81488,3702.P06525,3702.P26569,3702.P28769,3702.P29511,3702.P34788,3702.P34795,3702.P39207,3702.P40283,3702.P43287,3702.Q94JW0,3702.Q9FGP9,3702.Q9LV66,3702.Q9SGE3,3702.Q9XII1,3702.Q9ZQG8,3702.Q9ZVX8	RGGA,AL4,ADH1,T06B20.3,CCT1,TUBA6,RPS18A,PGIC,NDK1,HTB4,PIP2-2,F9D24.90,RER1,MJE7.12,T23G18.3,PDV2,FD3,PIP2-8
SMART	SM00389	Homeodomain	7	94	0.89	0.0284	3702.O04291,3702.P48731,3702.Q38874,3702.Q84JS6,3702.Q93V99,3702.Q9LZM8,3702.Q9ZU11	ATHB-14,ATH1,STM,KNAT6,PDF2,BLH9,ATHB-15
PROTEIN IDS STRING
PROTEIN	identifier	domain_summary_url	annotation	other_names_and_aliases
A0A1I9LP30	3702.A0A1I9LP30	Bifunctional inhibitor/lipid-transfer protein/seed storage 2S albumin superfamily protein.	https://smart.embl.de/smart/DDvec.cgi?smart=120:AAI(55|120)+	821356,A0A1I9LP30,A0A1I9LP30_ARATH,AT3G18280,At3g18280,NM_001338332.1,NP_001326374,NP_001326374.1,ath:AT3G18280
A3	3702.Q0WL56	Elongation factor 1-alpha 3; This protein promotes the GTP-dependent binding of aminoacyl- tRNA to the A-site of ribosomes during protein biosynthesis.	https://smart.embl.de/smart/DDvec.cgi?smart=449:Pfam_GTP_EFTU(5|226)+Pfam_GTP_EFTU_D2(248|315)+Pfam_GTP_EFTU_D3(321|430)+	836161,837307,837308,837309,A3,A8MSE8,At1g07920,EF-1-alpha 3,EF1A3_ARATH,Elongation factor 1-alpha 3,NM_001035916.3,NM_001125992.1,NM_001331742.1,NM_001331743.1,NM_001345413.1,NM_100666.4,NM_100667.4,NM_100668.3,NM_125432.4,NP_001030993.1,NP_001119464.1,NP_001318848.1,NP_001320767.1,NP_001320768.1,NP_200847.1,NP_563799.1,NP_563800.1,NP_563801.1,P13905,Q0WL56,Q0WSD5,T6D22.2,eEF-1A3
AAT1	3702.Q8S4Y1	Acetyl-CoA acetyltransferase, cytosolic 1.	https://smart.embl.de/smart/DDvec.cgi?smart=403:Pfam_ketoacyl-synt(87|141)+Pfam_Thiolase_C(280|402)+	2.3.1.9,834876,AAT1,ACAT2,AT5G48230,Acetoacetyl-CoA thiolase 2,Acetyl-CoA C-acetyltransferase,Acetyl-CoA acetyltransferase, cytosolic 1,At5g48230,Cytosolic acetoacetyl-CoA thiolase 1,EC 2.3.1.9,EMB1276,MIF21.12,NM_124198.4,NM_180823.3,NP_568694,NP_568694.2,NP_851154.1,Protein EMBRYO DEFECTIVE 1276,Q8S4Y1,Q93YW6,Q9LUB1,THIC1_ARATH,Thiolase 1,ath:AT5G48230
ABI3	3702.Q01593	B3 domain-containing transcription factor ABI3; Participates in abscisic acid-regulated gene expression during seed development. Regulates the transcription of SGR1 and SGR2 that are involved in leaf and embryo degreening.	https://smart.embl.de/smart/DDvec.cgi?smart=720:B3(572|674)+	822061,A6N2M3,A6N2N0,A6N2P3,ABI3,ABI3_ARATH,AT3G24650,At3g24650,B3 domain-containing transcription factor ABI3,MSD24.2,NM_113376.4,NP_189108,NP_189108.1,O23625,Protein ABSCISIC ACID-INSENSITIVE 3,Q01593,Q1EQV9,Q56ZT2,Q570G9,ath:AT3G24650
ACLA-2	3702.O22718	ATP-citrate synthase alpha chain protein 2; ATP citrate-lyase is the primary enzyme responsible for the synthesis of cytosolic acetyl-CoA, used for the elongation of fatty acids and biosynthesis of isoprenoids, flavonoids and malonated derivatives. May supply substrate to the cytosolic acetyl-CoA carboxylase, which generates the malonyl-CoA used for the synthesis of a multitude of compounds, incl…	https://smart.embl.de/smart/DDvec.cgi?smart=423:Pfam_ATP-grasp_2(5|204)+Pfam_Citrate_bind(241|418)+	2.3.3.8,842375,ACLA-2,ACLA2_ARATH,AT1G60810,ATP citrate (pro-S)-lyase,ATP-citrate lyase A-2,ATP-citrate synthase A-2,ATP-citrate synthase alpha chain protein 2,At1g60810,Citrate cleavage enzyme A-2,EC 2.3.3.8,F23C21.5,F8A5.32,NM_001333917.1,NM_104764.4,NP_001320572,NP_001320572.1,NP_176280.1,O22718,Q8RXG2,Q9C6C0,ath:AT1G60810
ACP4	3702.Q9SW21	Acyl carrier protein 4, chloroplastic; Carrier of the growing fatty acid chain in fatty acid biosynthesis that plays a major role in the biosynthesis of fatty acids in leaves. Required for the biosynthesis of chloroplast photosynthetic membrane lipids such as monogalactosyldiacylglycerol, digalactosyldiacylglycerol and phosphatidylglycerol. Is essential for the biosynthesis of the cuticular wax a…	https://smart.embl.de/smart/DDvec.cgi?smart=137:Pfam_PP-binding(57|124)+	828608,ACL1.4,ACP4,ACP4_ARATH,AT4G25050,Acyl carrier protein 4,Acyl carrier protein 4, chloroplastic,At4g25050,F13M23.190,NM_118637.4,NP_194235,NP_194235.1,Q9SW21,ath:AT4G25050
ADH1	3702.P06525	Alcohol dehydrogenase class-P; Alcohol dehydrogenase mostly active on ethanol (EtOH), but exhibits broad substrates selectivity for primary and secondary alcohols (e.g. butanol, propyl alcohol, pentanol, isopentanol, ethylene glycol, isopropanol, methanol and tertiary butyl alcohol). Converts allyl alcohol to highly toxic acryl- aldehyde. Required for survival and acclimation in hypoxic condition…	https://smart.embl.de/smart/DDvec.cgi?smart=379:Pfam_ADH_N(34|163)+Pfam_ADH_zinc_N(205|337)+	1.1.1.1,4RQT,4RQU,844047,ADH,ADH1,ADH1_ARATH,AT1G77120,Alcohol dehydrogenase 1,Alcohol dehydrogenase class-P,At1g77120,AtADH,EC 1.1.1.1,F22K20.19,NM_106362.3,NP_177837,NP_177837.1,O04080,O04713,O04717,O04868,O23821,P06525,Q8LA61,Q94AY6,Q9CAZ2,Q9CAZ3,Q9SX08,ath:AT1G77120
!AGO4	3702.Q9ZVD5	Protein argonaute 4; Together with RDM3, required for transcriptional gene silencing (TGS) by DNA methylation and repressive histone modifications (H3K9me2) of several chromatin loci. Component of the RISC complex that associate with the small interfering RNA (siRNA) pathway involved in direct cytosine methylation at endogenous DNA repeats. Forms a AGO4/NRPE1/siRNA complex in cajal body, facilita…	https://smart.embl.de/smart/DDvec.cgi?smart=924:Pfam_ArgoN(67|228)+DUF1785(238|290)+Pfam_PAZ(294|425)+Pfam_ArgoL2(434|480)+Pfam_ArgoMid(487|570)+Piwi(577|885)+	817246,AGO4,AGO4_ARATH,AT2G27040,Argonaute family protein,At2g27040,AtAGO4,Eukaryotic translation initiation factor 2C,NM_001202684.1,NM_128262.4,NP_001189613,NP_001189613.1,NP_565633.1,OCP11,Protein OVEREXPRESSOR OF CATIONIC PEROXIDASE 11,Protein argonaute 4,Q93VG2,Q9ZVD5,T20P8.9,ath:AT2G27040
AHL17	3702.Q9LTA2	AT-hook motif nuclear-localized protein 17; Transcription factor that specifically binds AT-rich DNA sequences related to the nuclear matrix attachment regions (MARs).	https://smart.embl.de/smart/DDvec.cgi?smart=276:Pfam_DUF296(84|204)+	835033,AHL17,AHL17_ARATH,AT-hook motif nuclear-localized protein 17,AT5G49700,At5g49700,K2I5.6,NM_124348.2,NP_199781,NP_199781.1,Putative AT-hook DNA-binding family protein,Q9LTA2,ath:AT5G49700
AIL1	3702.Q1PFE1	AP2-like ethylene-responsive transcription factor AIL1; Probably acts as a transcriptional activator. Binds to the GCC-box pathogenesis-related promoter element. May be involved in the regulation of gene expression by stress factors and by components of stress signal transduction pathways (By similarity).	https://smart.embl.de/smart/DDvec.cgi?smart=415:AP2(223|295)+AP2(325|389)+	843589,A0MEG0,AIL1,AIL1_ARATH,AP2-like factor, ANT lineage,AT1G72570,At1g72570,F28P22.24,Integrase-type DNA-binding superfamily protein,NM_105916.2,NP_177401,NP_177401.2,Protein AINTEGUMENTA-LIKE 1,Q1PFE1,Q6J335,Q9CAH3,ath:AT1G72570
AIL5	3702.Q6PQQ3	AP2-like ethylene-responsive transcription factor AIL5; Probably acts as a transcriptional activator. Binds to the GCC-box pathogenesis-related promoter element. May be involved in the regulation of gene expression by stress factors and by components of stress signal transduction pathways (By similarity). Involved in the regulation of floral organs size; Belongs to the AP2/ERF transcription facto…	https://smart.embl.de/smart/DDvec.cgi?smart=558:AP2(203|275)+AP2(305|369)+	835845,AIL5,AIL5_ARATH,AINTEGUMENTA-like 5,AP2-like factor, ANT lineage,AT5G57390,At5g57390,MSF19.5,NM_125122.4,NP_200549,NP_200549.2,Protein AINTEGUMENTA-LIKE 5,Q6PQQ3,Q9FIE2,ath:AT5G57390
AL4	3702.O81488	PHD finger protein ALFIN-LIKE 4; Histone-binding component that specifically recognizes H3 tails trimethylated on 'Lys-4' (H3K4me3), which mark transcription start sites of virtually all active genes.	https://smart.embl.de/smart/DDvec.cgi?smart=255:Pfam_Alfin(11|139)+PHD(201|249)+	1WE9,832690,AL4,ALFL4_ARATH,AT5G26210,Alfin-like 4,At5g26210,F9D12.13,NM_122522.5,NP_197993,NP_197993.1,O81488,PHD finger protein ALFIN-LIKE 4,Protein AL4,Q0WWI3,Q2HIV6,Q8LBJ5,T19G15_60,ath:AT5G26210
AP22.13	3702.Q94K88	Tetratricopeptide repeat (TPR)-like superfamily protein.	https://smart.embl.de/smart/DDvec.cgi?smart=492:TPR(80|113)+TPR(240|273)+TPR(282|315)+	829875,AP22.13,AP22_13,AT4G37210,At4g37210,NM_119884.4,NP_568019,NP_568019.1,Q94K88,Q94K88_ARATH,ath:AT4G37210
ARF5	3702.P93024	Auxin response factor 5; Auxin response factors (ARFs) are transcriptional factors that bind specifically to the DNA sequence 5'-TGTCTC-3' found in the auxin-responsive promoter elements (AuxREs). Seems to act as transcriptional activator. Formation of heterodimers with Aux/IAA proteins may alter their ability to modulate early auxin response genes expression. Mediates embryo axis formation and v…	https://smart.embl.de/smart/DDvec.cgi?smart=902:B3(158|260)+Pfam_Auxin_resp(284|367)+Pfam_AUX_IAA(764|883)+	4CHK,4LDU,838573,A5YYU1,A5YYU8,A5YYW1,A5YYW2,ARF5,ARFE_ARATH,AT1G19850,At1g19850,Auxin response factor,Auxin response factor 5,Auxin-responsive protein IAA24,F6F9.10,IAA24,MP,NM_101840.3,NP_173414,NP_173414.1,O64965,P93024,Q33DU8,Q9FXI3,Transcription factor MONOPTEROS,ath:AT1G19850
ARP2	3702.P22738	60S ribosomal protein L3-2.	https://smart.embl.de/smart/DDvec.cgi?smart=390:Pfam_Ribosomal_L3(1|370)+	60S ribosomal protein L3-2,842454,ARP2,AT1G61580,At1g61580,Large subunit ribosomal protein L3e,NM_104840.5,NP_176352,NP_176352.1,P22738,Q9SY92,R-protein L3 B,RL32_ARATH,RPL3B,T25B24.7,ath:AT1G61580
AT1G07220	3702.Q9LML4	O-glucosyltransferase rumi-like protein (DUF821).	https://smart.embl.de/smart/DDvec.cgi?smart=507:TRANS(20|39)+CAP10(187|430)+	837233,AT1G07220,At1g07220,F10K1.7,F10K1.7 protein,F10K1_7,Glycosyltransferase,NM_100596.4,NP_172202,NP_172202.1,O-glucosyltransferase rumi-like protein (DUF821),Q9LML4,Q9LML4_ARATH,ath:AT1G07220
AT1G61240.1	3702.Q8GYU5	Lysine ketoglutarate reductase trans-splicing-like protein (DUF707).	https://smart.embl.de/smart/DDvec.cgi?smart=425:Pfam_DUF707(73|385)+	842417,AT1G61240,AT1G61240.1,At1g61240,At1g61240/F11P17_22,F11P17.21,F11P17_21,NM_001084285.1,NM_001124055.2,NM_001333943.1,NM_001333944.1,NM_104805.3,NM_202335.3,NP_001077754,NP_001077754.1,NP_001117527.1,NP_001319280.1,NP_001321298.1,NP_176319.1,NP_974064.1,Q8GYU5,Q8GYU5_ARATH,ath:AT1G61240
ATH1	3702.P48731	Homeobox protein ATH1; Transcription factor which may be involved in the signal transduction pathway downstream of the COP1 gene. Controls floral competency as a specific activator of FLC expression. Is responsive of the nuclear import of SHOOT MERISTEMLESS (STM). Belongs to the TALE/BELL homeobox family.	https://smart.embl.de/smart/DDvec.cgi?smart=473:POX(196|334)+HOX(373|437)+	829435,AT4G32980,ATH1,ATH1_ARATH,At4g32980,F26P21.100,Homeobox protein ATH1,NM_001342189.1,NM_119452.4,NP_001328067,NP_001328067.1,NP_195024.1,P48731,Q7X9S7,ath:AT4G32980
ATHB-14	3702.O04291	Homeobox-leucine zipper protein ATHB-14; Probable transcription factor involved in the determination of adaxial-abaxial polarity in ovule primordium. Specifies adaxial leaf fates; Belongs to the HD-ZIP homeobox family. Class III subfamily.	https://smart.embl.de/smart/DDvec.cgi?smart=852:HOX(22|88)+START(173|383)+Pfam_MEKHLA(705|851)+	818036,AT2G34710,ATB14_ARATH,ATHB-14,At2g34710,HD-ZIP protein ATHB-14,Homeobox-leucine zipper protein,Homeobox-leucine zipper protein ATHB-14,Homeodomain transcription factor ATHB-14,NM_129025.4,NP_181018,NP_181018.1,O04291,PHB,Protein PHABULOSA,T29F13.8,ath:AT2G34710
ATHB-15	3702.Q9ZU11	Homeobox-leucine zipper protein ATHB-15; Probable transcription factor involved in the regulation of meristem development to promote lateral organ formation. May regulates procambial and vascular tissue formation or maintenance, and vascular development in inflorescence stems; Belongs to the HD-ZIP homeobox family. Class III subfamily.	https://smart.embl.de/smart/DDvec.cgi?smart=836:HOX(14|80)+START(160|370)+Pfam_MEKHLA(692|835)+	841645,AT1G52150,ATB15_ARATH,ATHB-15,At1g52150,CNA,F5F19.21,F9I5.18,HD-ZIP protein ATHB-15,Homeobox-leucine zipper protein,Homeobox-leucine zipper protein ATHB-15,Homeodomain transcription factor ATHB-15,ICU4,NM_104096.3,NP_175627,NP_175627.1,Protein CORONA,Protein INCURVATA 4,Q5EE12,Q9FWZ0,Q9ZU11,ath:AT1G52150
BAG7	3702.Q9LVA0	BAG family molecular chaperone regulator 7; Co-chaperone that regulates diverse cellular pathways, such as programmed cell death and stress responses. Necessary for the proper maintenance of the unfolded protein response (UPR) during heat and cold tolerance.	http://smart.embl.de/smart/DDvec.cgi?smart=446:	836360,AT5G62390,At5g62390,BAG family molecular chaperone regulator 7,BAG7,BAG7_ARATH,BCL-2-associated athanogene 7,Bcl-2-associated athanogene 7,MMI9.22,NM_125633.5,NP_201045,NP_201045.1,Q9LVA0,ath:AT5G62390
BHLH67	3702.Q700E4	Transcription factor bHLH67.	https://smart.embl.de/smart/DDvec.cgi?smart=358:HLH(181|232)+	825368,AT3G61950,At3g61950,AtbHLH67,BH067_ARATH,BHLH67,Basic helix-loop-helix protein 67,EN11,F21F14.120,NM_116060.3,NM_180404.4,NP_567121,NP_567121.1,NP_850735.1,Q700E4,Q8GWZ9,Q8L8Y1,Q9M270,Transcription factor EN 11,Transcription factor bHLH67,ath:AT3G61950,bHLH 67,bHLH transcription factor bHLH067
BLH9	3702.Q9LZM8	BEL1-like homeodomain protein 9; Transcription factor that is involved in the preservation of the spiral phyllotactic arrangement leading to a regular pattern of organ initiation. Required for maintenance of stem cell fate in the shoot apical meristem, and is essential for specifying floral primordia and establishing early internode patterning events during inflorescence development. Acts as tran…	https://smart.embl.de/smart/DDvec.cgi?smart=575:POX(165|292)+HOX(349|413)+	831745,AT5G02030,At5g02030,BEL1-like homeodomain protein 9,BEL1-like protein 9,BLH9,BLH9_ARATH,BLR,LSN,NM_120281.3,NP_195823,NP_195823.1,PNY,POX (plant homeobox) family protein,Protein BELLRINGER,Protein LARSON,Protein PENNYWISE,Protein REPLUMLESS,Protein VAAMANA,Q8H147,Q8LGJ2,Q9LZM8,RPL,T7H20_80,VAN,ath:AT5G02030
CBF5	3702.Q9LD90	H/ACA ribonucleoprotein complex subunit 4; Plays a central role in ribosomal RNA processing. Probable catalytic subunit of H/ACA small nucleolar ribonucleoprotein (H/ACA snoRNP) complex, which catalyzes pseudouridylation of rRNA. This involves the isomerization of uridine such that the ribose is subsequently attached to C5, instead of the normal N1. Pseudouridine ('psi') residues may serve to sta…	https://smart.embl.de/smart/DDvec.cgi?smart=565:DKCLD(39|97)+Pfam_TruB_N(101|217)+Pfam_TruB_C_2(218|285)+PUA(288|362)+	5.4.99.-,824882,AT3G57150,At3g57150,AtNAP57,CBF5,CBF5 homolog,CBF5_ARATH,Dyskerin,EC 5.4.99.-,F24I3.230,H/ACA ribonucleoprotein complex subunit 4,Homologue of NAP57,NAP57,NM_115574.3,NP_191274,NP_191274.1,Nopp-140-associated protein of 57 kDa homolog,Nucleolar protein NAP57 homolog,Q42348,Q94AA2,Q9LD90,ath:AT3G57150
CBL4	3702.O81223	Calcineurin B-like protein 4; Acts as a calcium sensor involved in the regulatory pathway for the control of intracellular Na(+) and K(+) homeostasis and salt tolerance. Binding of a CBL protein to the regulatory NAF domain of a CIPK serine-threonine protein kinase lead to the activation of the kinase in a calcium-dependent manner. Operates in synergy with CIPK24/SOS2 to activate the plasma membr…	https://smart.embl.de/smart/DDvec.cgi?smart=222:EFh(75|103)+EFh(112|140)+EFh(156|184)+	1V1F,1V1G,2EHB,5O9U,832494,AT5G24270,At5g24270,CBL4,CNBL4_ARATH,Calcineurin B-like protein 4,Calcium-binding EF-hand family protein,MOP9.8,NM_001203448.2,NM_001343862.1,NM_122333.6,NP_001190377,NP_001190377.1,NP_001331303.1,NP_197815.1,O81223,Protein SALT OVERLY SENSITIVE 3,SOS3,ath:AT5G24270
CCT1	3702.P28769	T-complex protein 1 subunit alpha; Molecular chaperone; assists the folding of proteins upon ATP hydrolysis. Known to play a role, in vitro, in the folding of actin and tubulin.	https://smart.embl.de/smart/DDvec.cgi?smart=545:Pfam_Cpn60_TCP1(31|538)+	821544,AT3G20050,At3g20050,CCT-alpha,CCT1,Chaperonin CCT1,MAL21.5,NM_112896.4,NP_188640,NP_188640.1,P28769,Q5E917,Q8H0U0,Q9LJZ6,T-complex protein 1 alpha subunit,T-complex protein 1 subunit alpha,TCP-1,TCP-1-alpha,TCPA_ARATH,ath:AT3G20050
CCT2-2	3702.Q940P8	T-complex protein 1 subunit beta; Molecular chaperone; assists the folding of proteins upon ATP hydrolysis. Known to play a role, in vitro, in the folding of actin and tubulin.	https://smart.embl.de/smart/DDvec.cgi?smart=527:Pfam_Cpn60_TCP1(30|520)+	832213,AT5G20890,At5g20890,CCT-beta,CCT2,CCT2-2,Chaperonin CCT2,F22D1.60,NM_122097.3,NP_197589,NP_197589.1,Q940P8,T-complex protein 1 subunit beta,TCP-1-beta,TCP-1/cpn60 chaperonin family protein,TCPB_ARATH,ath:AT5G20890
CER1	3702.F4HVY0	Very-long-chain aldehyde decarbonylase CER1; Aldehyde decarbonylase involved in the conversion of aldehydes to alkanes. Core component of a very-long-chain alkane synthesis complex. Involved in epicuticular wax biosynthesis and pollen fertility; Belongs to the sterol desaturase family.	https://smart.embl.de/smart/DDvec.cgi?smart=625:TRANS(45|67)+Pfam_FA_hydroxylase(131|272)+TRANS(328|350)+Pfam_Wax2_C(451|619)+	4.1.99.5,837602,AT1G02205,Aldehyde decarbonylase,At1g02205,CER1,CER1_ARATH,EC 4.1.99.5,F4HVX9,F4HVY0,Fatty acid hydroxylase superfamily,NM_001197961.1,NM_100101.4,NM_180601.2,NP_001184890.1,NP_171723,NP_171723.2,NP_850932.2,O22681,O23679,Protein ECERIFERUM 1,Q0WV76,Q39045,T7I23.10,Very-long-chain aldehyde decarbonylase CER1,ath:AT1G02205
CER3	3702.Q8H1Z0	Very-long-chain aldehyde decarbonylase CER3; Involved in cuticule membrane and wax production, and in the typhine and sopropollenin biosynthesis of pollen. Core components of a very-long-chain alkane synthesis complex. May be the fatty acid reductase responsible for aldehyde formation. Belongs to the sterol desaturase family.	https://smart.embl.de/smart/DDvec.cgi?smart=632:TRANS(42|64)+TRANS(95|117)+Pfam_FA_hydroxylase(132|274)+TRANS(301|323)+TRANS(330|349)+Pfam_Wax2_C(456|626)+	4.1.99.5,835889,AT5G57800,At5g57800,CER3,CER3_ARATH,FLP1,Fatty acid hydroxylase superfamily,MTI20.3,NM_125164.3,NP_200588,NP_200588.2,Protein ECERIFERUM 3,Protein FACELESS POLLEN 1,Protein WAX2,Protein YORE-YORE,Q8H1Z0,Q94B63,Q9FJN4,Very-long-chain aldehyde decarbonylase CER3,WAX2,YRE,ath:AT5G57800
CIP4.1	3702.F4JHQ0	COP1-interacting protein 4.1.	http://smart.embl.de/smart/DDvec.cgi?smart=1133:	827980,AT4G00930,A_TM018A10.17,A_TM018A10_17,At4g00930,CIP4.1,COP1-interacting protein 4.1,F4JHQ0,F4JHQ0_ARATH,NM_116320.6,NP_001329938,NP_567201.5,T18A10.23,T18A10_23,ath:AT4G00930
CML13	3702.Q94AZ4	Probable calcium-binding protein CML13; Potential calcium sensor.	https://smart.embl.de/smart/DDvec.cgi?smart=148:EFh(13|41)+EFh(84|112)+EFh(120|148)+	837785,AT1G12310,At1g12310,CML13,CML13_ARATH,Calcium-binding EF-hand family protein,Calcium-binding protein CML,Calmodulin-like protein 13,F5O11.2,F5O11.35,NM_101103.4,NP_172695,NP_172695.1,Probable calcium-binding protein CML13,Q42331,Q94AZ4,Q9LNB4,ath:AT1G12310
CPN60	3702.P29197	Chaperonin CPN60, mitochondrial; Implicated in mitochondrial protein import and macromolecular assembly. May facilitate the correct folding of imported proteins. May also prevent misfolding and promote the refolding and proper assembly of unfolded polypeptides generated under stress conditions in the mitochondrial matrix.	https://smart.embl.de/smart/DDvec.cgi?smart=577:Pfam_Cpn60_TCP1(53|556)+	821983,AT3G23990,At3g23990,CH60A_ARATH,CPN60,Chaperonin CPN60, mitochondrial,Chaperonin GroEL,F14O13.18,HSP60,Heat shock protein 60,NM_113304.5,NP_189041,NP_189041.1,P29197,Q9LIQ8,ath:AT3G23990
CPN60B2	3702.Q9LJE4	Chaperonin 60 subunit beta 2, chloroplastic; Involved in protein assisted folding. Belongs to the chaperonin (HSP60) family.	https://smart.embl.de/smart/DDvec.cgi?smart=596:Pfam_Cpn60_TCP1(74|578)+	820549,AT3G13470,At3g13470,CPN-60 beta 2,CPN60B2,CPNB2_ARATH,Chaperonin 60 subunit beta 2, chloroplastic,Chaperonin GroEL,Cpn60-B(2),Cpn60beta2,MRP15.11,NM_112193.4,NP_187956,NP_187956.1,Q9LJE4,TCP-1/cpn60 chaperonin family protein,ath:AT3G13470
CTIMC	3702.P48491	Triosephosphate isomerase, cytosolic; Belongs to the triosephosphate isomerase family.	https://smart.embl.de/smart/DDvec.cgi?smart=254:Pfam_TIM(5|245)+	4OBT,5.3.1.1,824710,AT3G55440,At3g55440,CTIMC,EC 5.3.1.1,NM_115402.4,NP_191104,NP_191104.1,P48491,Q9M2T5,T22E16.100,TIM,TPI,TPIS_ARATH,Triose-phosphate isomerase,Triosephosphate isomerase,Triosephosphate isomerase (TIM),Triosephosphate isomerase, cytosolic,ath:AT3G55440
CYB561D	3702.Q9C540	Probable transmembrane ascorbate ferrireductase 4; Two-heme-containing cytochrome. May catalyze ascorbate- dependent trans-membrane ferric-chelate reduction (By similarity).	https://smart.embl.de/smart/DDvec.cgi?smart=236:TRANS(9|31)+B561(43|168)+TRANS(189|211)+	7.2.1.3,839151,ACFR4_ARATH,AT1G26100,Artb561-4,At1g26100,CYB561D,Cytochrome b-561,Cytochrome b-561D,EC 7.2.1.3,F14G11.7,F28B23.22,NM_102375.3,NP_173935,NP_173935.1,Protein b561A.tha6,Q9C540,ath:AT1G26100
CYCD3-1	3702.P42753	Cyclin-D3-1; Involved in the control of the cell cycle at the G1/S (start) transition. Activates the G1/S phase transition in response to cytokinin hormone signal, but declines in response to sucrose starvation leading to G1 arrest. Involved in the induction of mitotic cell division. Plays an important role in the switch from cell proliferation to the final stages of differentiation during plant …	https://smart.embl.de/smart/DDvec.cgi?smart=376:CYCLIN(92|180)+CYCLIN(193|281)+	829564,AT4G34160,At4g34160,CCD31_ARATH,CYCD3,CYCD3-1,CYCD3;1,CYCLIN D3;1,CycD3;1,Cyclin D3, plant,Cyclin-D3-1,Cyclin-d3,Cyclin-delta-3,F28A23.80,G1/S-specific cyclin-D3-1,NM_119579.3,NP_195142,NP_195142.1,O49489,P42753,Q56XG2,ath:AT4G34160
CYCD4-1	3702.Q8LGA1	Cyclin-D4-1; May activate cell cycle in the root apical meristem (RAM) and promote embryonic root (radicle) protrusion.	https://smart.embl.de/smart/DDvec.cgi?smart=308:CYCLIN(83|171)+Cyclin_C(180|307)+	836667,AT5G65420,At5g65420,CCD41_ARATH,CYCD4-1,CYCD4.1,CYCD4;1,CYCLIN D4;1,CycD4;1,Cyclin D1/2/4, plant,Cyclin-D4-1,G1/S-specific cyclin-D4-1,MNA5.15,NM_125940.3,NP_201345,NP_201345.1,Q8LGA1,Q9FKP7,Q9XFR7,ath:AT5G65420
CYP19-2	3702.Q9SKQ0	Peptidyl-prolyl cis-trans isomerase CYP19-2; PPIases accelerate the folding of proteins. It catalyzes the cis-trans isomerization of proline imidic peptide bonds in oligopeptides; Belongs to the cyclophilin-type PPIase family.	https://smart.embl.de/smart/DDvec.cgi?smart=174:Pfam_Pro_isomerase(8|171)+	5.2.1.8,816648,AT2G21130,At2g21130,CP19B_ARATH,CYP19-2,CYP2,Cyclophilin of 19 kDa 2,Cyclophilin-2,EC 5.2.1.8,F26H11.11,NM_127683.3,NP_179709,NP_179709.1,O22516,PPIase CYP19-2,Peptidyl-prolyl cis-trans isomerase CYP19-2,Peptidylprolyl isomerase,Q1H5D7,Q9SKQ0,ROC6,Rotamase cyclophilin-6,ath:AT2G21130
CYP51G1	3702.Q9SAA9	Sterol 14-demethylase; Involved in sterol biosynthesis. Catalyzes the 14-alpha demethylation of obtusifoliol to 4 alpha-methyl-5 alpha-ergosta- 8,14,24(28)-trien-3 beta-ol.	https://smart.embl.de/smart/DDvec.cgi?smart=488:TRANS(13|32)+Pfam_p450(40|480)+	1.14.14.154,1.14.15.36,837712,AT1G11680,At1g11680,AtCYP51,CP511_ARATH,CYP51A2,CYP51G1,CYTOCHROME P450 51G1,Cytochrome P450 51A2,Cytochrome P450 51G1,EC 1.14.14.154,EC 1.14.15.36,EMB1738,F25C20.17,NM_101040.4,NP_172633,NP_172633.1,Obtusifoliol 14-demethylase,Protein EMBRYO DEFECTIVE 1738,Q9SAA9,Sterol 14-demethylase,Sterol 14alpha-demethylase,ath:AT1G11680
CYP71B36	3702.Q9LIP4	Cytochrome P450 71B36; Belongs to the cytochrome P450 family.	https://smart.embl.de/smart/DDvec.cgi?smart=500:SIGNAL(1|18)+Pfam_p450(32|492)+	1.14.-.-,822236,AT3G26320,At3g26320,C71BX_ARATH,CYP71B36,Cytochrome P450 71B36,F20C19.4,NM_113539.2,NP_189263,NP_189263.1,Q9LIP4,ath:AT3G26320
CYP72A15	3702.Q9LUC5	Cytochrome P450 72A15; Belongs to the cytochrome P450 family.	https://smart.embl.de/smart/DDvec.cgi?smart=512:TRANS(5|22)+Pfam_p450(80|502)+	1.14.-.-,820697,AT3G14690,At3g14690,C7A15_ARATH,CYP72A15,Cytochrome P450 72A15,MIE1.20,NM_112330.4,NP_188087,NP_188087.1,Q9LUC5,ath:AT3G14690
CYP77A4	3702.Q9LZ31	Cytochrome P450 77A4; Catalyzes the epoxidation of physiological unsaturated fatty acids in vitro. Can use laurate, oleate, linoleate, linolenate and vernolate as substrate.	https://smart.embl.de/smart/DDvec.cgi?smart=512:TRANS(7|29)+Pfam_p450(42|510)+	1.14.-.-,830343,AT5G04660,At5g04660,C77A4_ARATH,CYP77A4,Cytochrome P450 77A4,Cytochrome P450 family 77 subfamily A,EC 1.14.-.-,Fatty acid epoxidase,NM_120548.3,NP_196086,NP_196086.1,Q8L9A1,Q9LZ31,T1E3.20,ath:AT5G04660
CYS2	3702.Q8L5T9	Cysteine proteinase inhibitor 2; Specific inhibitor of cysteine proteinases. Probably involved in the regulation of endogenous processes and in defense against pests and pathogens (By similarity); Belongs to the cystatin family. Phytocystatin subfamily.	https://smart.embl.de/smart/DDvec.cgi?smart=147:SIGNAL(1|27)+CY(34|142)+	817757,AT2G31980,At2g31980,AtCYS-2,CYS2,CYT2_ARATH,Cysteine proteinase inhibitor 2,F22D22.27,NM_128758.4,NP_180758,NP_180758.1,PHYTOCYSTATIN 2,Q8L5T9,Q9SL01,ath:AT2G31980
DCR	3702.Q9FF86	BAHD acyltransferase DCR; Required for incorporation of 9(10),16-dihydroxy-hexadecanoic acid into cutin.	https://smart.embl.de/smart/DDvec.cgi?smart=484:Pfam_Transferase(1|448)+	2.3.1.-,832459,AT5G23940,At5g23940,BAHD acyltransferase,BAHD acyltransferase DCR,DCR,DCR_ARATH,EC 2.3.1.-,HXXXD-type acyl-transferase family protein,MRO11.2,NM_122299.3,NP_197782,NP_197782.1,PEL3,Protein DEFECTIVE IN CUTICULAR RIDGES,Protein PERMEABLE LEAVES 3,Q9FF86,ath:AT5G23940
DDM1	3702.Q9XFH4	ATP-dependent DNA helicase DDM1; ATP-dependent DNA helicase that plays a role in formation, organization, stability and heritability of heterochromatin and thus regulates several physiological traits. Binds to the nucleosome and promotes chromatin remodeling in an ATP-dependent manner; induces nucleosome repositioning on a short DNA fragment, and, possibly, could be guided to target sites (includ…	https://smart.embl.de/smart/DDvec.cgi?smart=764:DEXDc(198|393)+HELICc(554|638)+	3.6.4.12,836808,AT5G66750,ATP-dependent DNA helicase,ATP-dependent DNA helicase DDM1,At5g66750,AtCHR1,AtDDM1,CHA1,CHR01,CHR1,Chromatin remodeling 1,DDM1,DDM1_ARATH,MSN2.14,NM_126073.3,NP_201476,NP_201476.1,Protein CHROMATIN REMODELING 1,Protein DECREASED DNA METHYLATION 1,Protein SOMNIFEROUS 1,Q5C995,Q5C996,Q9XFH4,SOM1,SOM4,ath:AT5G66750
DELTA-OAT	3702.Q9FNK4	Ornithine aminotransferase, mitochondrial; Mediates degradation of arginine for nitrogen recycling. Plays a role in non-host disease resistance by regulating pyrroline-5- carboxylate metabolism-induced hypersensitive response.	https://smart.embl.de/smart/DDvec.cgi?smart=475:Pfam_Aminotran_3(50|443)+	2.6.1.13,834660,AT5G46180,At5g46180,DELTA-OAT,EC 2.6.1.13,MCL19.24,NM_123987.4,NP_199430,NP_199430.1,OAT_ARATH,Ornithine aminotransferase, mitochondrial,Ornithine delta-aminotransferase,Ornithine--oxo-acid aminotransferase,Ornithine--oxo-acid transaminase,Ornithine-delta-aminotransferase,Q9FNK4,ath:AT5G46180
DIM	3702.Q39085	Delta(24)-sterol reductase; Plays a critical role in the general process of plant cell elongation. Involved in the synthesis of campesterol, an early precursor of brassinolide. Required for the conversion of 24- methylenecholesterol to campesterol and for the conversion of isofucosterol to sitosterol. Necessary for both the isomerization and reduction of 24-methylenecholesterol. Regulates indirec…	https://smart.embl.de/smart/DDvec.cgi?smart=561:TRANS(21|43)+Pfam_FAD_binding_4(90|200)+	1.3.1.-,1.3.1.72,821519,AT3G19820,At3g19820,CBB1,Cell elongation protein DIMINUTO,Cell elongation protein Dwarf1,DIM,DIM_ARATH,DWF1,Delta(24)-sterol reductase,Delta24-sterol reductase,EC 1.3.1.-,EC 1.3.1.72,EVE1,MPN9.6,NM_001338420.1,NM_112872.3,NM_180285.4,NP_001319595,NP_001319595.1,NP_188616.1,NP_850616.1,Protein CABBAGE1,Protein ENHANCED VERY-LOW-FLUENCE RESPONSE 1,Q0WWL4,Q38808,Q39085,Q8RXF4…
EMB3143	3702.Q9LVM3	YCF54.	https://smart.embl.de/smart/DDvec.cgi?smart=211:Pfam_Ycf54(74|164)+	835937,AT5G58250,At5g58250,EMB3143,EMBRYO DEFECTIVE 3143,MCK7.12,MCK7_12,NM_125210.5,NP_200633,NP_200633.1,Q9LVM3,Q9LVM3_ARATH,YCF54,ath:AT5G58250
EPFL8	3702.Q1G3V9	EPIDERMAL PATTERNING FACTOR-like protein 8; Controls stomatal patterning; Belongs to the plant cysteine rich small secretory peptide family. Epidermal patterning factor subfamily.	https://smart.embl.de/smart/DDvec.cgi?smart=99:TRANS(10|32)+Pfam_EPF(45|99)+	5007859,A0MDL4,AT1G80133,At1g80133,EPF-like protein 8,EPFL8,EPFL8_ARATH,EPIDERMAL PATTERNING FACTOR-like protein,EPIDERMAL PATTERNING FACTOR-like protein 8,F18B13,MEPFL8,NM_001084381.3,NP_001077850,NP_001077850.1,Q1G3V9,ath:AT1G80133
ERECTA	3702.Q42371	LRR receptor-like serine/threonine-protein kinase ERECTA; Receptor kinase that, together with ERL1 and ERL2, regulates aerial architecture, including inflorescence (e.g. shoot apical meristem-originating organ shape, elongation of the internode and pedicels, and adaxial-abaxial polarity), and stomatal patterning (e.g. density and clustering), probably by tuning cell division and expansion. Redund…	https://smart.embl.de/smart/DDvec.cgi?smart=976:Pfam_LRRNT_2(23|64)+LRR(91|115)+LRR(163|187)+LRR(211|235)+LRR(282|306)+LRR(330|354)+Pfam_LRR_6(401|419)+LRR(426|449)+LRR(450|473)+LRR(474|498)+Pfam_LRR_6(520|538)+Pfam_Pkinase_Tyr(648|914)+	2.7.11.1,817173,A5YYA0,A5YYB1,AT2G26330,At2g26330,EC 2.7.11.1,ER,ERECTA,ERECT_ARATH,NM_128190.3,NP_180201,NP_180201.1,Protein TRANSPIRATION EFFICIENCY 1,Q42371,Q56WZ3,QRP1,QRS1,T1D16.3,TE1,ath:AT2G26330
ERL1	3702.C0LGW6	LRR receptor-like serine/threonine-protein kinase ERL1; Receptor kinase that regulates inflorescence architecture and organ shape as well as stomatal patterning, including density and clustering, together with ER and ERL2. Redundantly involved with ER in procambial development regulation. Forms a functional ligand-receptor pair with EPF1 (AC Q8S8I4). Forms a constitutive complex with TMM involved…	https://smart.embl.de/smart/DDvec.cgi?smart=966:SIGNAL(1|25)+Pfam_LRRNT_2(26|67)+LRR(94|118)+LRR(142|165)+LRR(166|190)+LRR(214|238)+LRR(285|309)+LRR(333|356)+LRR(357|381)+LRR(405|429)+LRR(453|476)+LRR(501|525)+TRANS(582|604)+Pfam_Pkinase_Tyr(648|914)+	2.7.11.1,5XJO,5XJX,5XKJ,836344,AT5G62230,At5g62230,C0LGW6,EC 2.7.11.1,ERECTA-like 1,ERL1,ERL1_ARATH,MMI9.14,NM_125617.3,NP_201029,NP_201029.1,Protein ERECTA-like kinase 1,Q6XAT3,Q8GXT4,Q9LVB3,ath:AT5G62230
EXPA20	3702.Q9SZM1	Expansin-A20; Causes loosening and extension of plant cell walls by disrupting non-covalent bonding between cellulose microfibrils and matrix glucans. No enzymatic activity has been found (By similarity). Belongs to the expansin family. Expansin A subfamily.	https://smart.embl.de/smart/DDvec.cgi?smart=256:SIGNAL(1|24)+DPBB_1(65|152)+Pfam_Pollen_allerg_1(163|240)+	829977,AT4G38210,Alpha-expansin-20,At-EXP20,At4g38210,AtEXPA20,AtEx20,Ath-ExpAlpha-1.23,EXP20,EXP20_ARATH,EXPA20,Expansin A20,Expansin-A20,F20D10.330,NM_119982.2,NP_195534,NP_195534.1,Q9SZM1,ath:AT4G38210
EYA	3702.O82162	Eyes absent homolog; Possesses phosphatase activity toward para-nitrophenyl phosphate (pNPP) in vitro. Possesses phosphatase activity toward several phosphotyrosine-containing peptides in vitro, with low peptide substrate specificity.	http://smart.embl.de/smart/DDvec.cgi?smart=307:	3.1.3.48,818099,AT2G35320,At2g35320,AtEYA,EYA,EYA_ARATH,Eyes absent homolog,Eyes absent-like protein,NM_129084.3,NP_565803,NP_565803.1,O82162,Q8LAU3,Q93W85,ath:AT2G35320
F12B7.14	3702.Q9SR48	Remorin family protein.	https://smart.embl.de/smart/DDvec.cgi?smart=347:Pfam_Remorin_C(227|333)+	843080,AT1G67590,At1g67590,F12A21.28,F12B7.14,F12B7_14,NM_105426.3,NP_001319334,NP_564900.1,Q9SR48,Q9SR48_ARATH,Remorin family protein,ath:AT1G67590
F13H10.7	3702.Q9ZVC3	S-adenosyl-L-methionine-dependent methyltransferases superfamily protein.	https://smart.embl.de/smart/DDvec.cgi?smart=269:Pfam_Methyltransf_11(38|135)+	818736,AT2G41380,At2g41380,F13H10.7,F13H10_7,NM_129701.4,NP_181669,NP_181669.1,Putative embryo-abundant protein,Q9ZVC3,Q9ZVC3_ARATH,ath:AT2G41380
F14J9.12	3702.F4I0Z2	Carbohydrate-binding X8 domain superfamily protein.	https://smart.embl.de/smart/DDvec.cgi?smart=330:SIGNAL(1|23)+X8(136|218)+	837469,AT1G09460,At1g09460,F14J9.12,F14J9_12,F4I0Z2,F4I0Z2_ARATH,NM_100817.4,NP_172417,NP_172417.2,ath:AT1G09460
F14O23.4	3702.Q9SF78	GDSL esterase/lipase At1g71691; Belongs to the 'GDSL' lipolytic enzyme family.	https://smart.embl.de/smart/DDvec.cgi?smart=384:SIGNAL(1|27)+Pfam_Lipase_GDSL(56|364)+	3.1.1.-,843496,AT1G71691,At1g71691,Extracellular lipase At1g71691,F14O23.4,F26A9.7,GDL29_ARATH,GDSL esterase/lipase At1g71691,NM_105824.4,NM_202396.3,NP_565021.2,NP_974125,NP_974125.1,Q3ECE0,Q9SF78,ath:AT1G71691
F17A17.37	3702.Q9SFB1	F17A17.37 protein.	https://smart.embl.de/smart/DDvec.cgi?smart=365:SIGNAL(1|21)+Pfam_DUF642(27|183)+Pfam_DUF642(194|362)+	819994,A0A178VC29,AT3G08030,At3g08030,F17A17.37,F17A17.37 protein,NM_111682.4,NP_566328,NP_566328.1,Q9SFB1,Q9SFB1_ARATH,ath:AT3G08030
F17A22.3	3702.Q8RUH0	Small nuclear ribonucleoprotein Sm D2.	https://smart.embl.de/smart/DDvec.cgi?smart=109:Sm(27|106)+	819377,825459,A0A178VZZ5,AT2G47640,At2g47640,At3g62840,F17A22.3,F26K9.270,NM_001084607.1,NM_116149.3,NM_130332.4,NP_001078076,NP_001078076.1,NP_566107.1,NP_567134.3,Q8RUH0,Q8RUH0_ARATH,Sm-D2,Small nuclear ribonucleoprotein D2,Small nuclear ribonucleoprotein Sm D2,Small nuclear ribonucleoprotein family protein,ath:AT2G47640,snRNP core protein D2
F18O22.20	3702.F4K5I0	Ankyrin.	https://smart.embl.de/smart/DDvec.cgi?smart=751:ANK(79|108)+ANK(112|140)+ANK(170|199)+ANK(216|245)+ANK(303|332)+ANK(340|369)+ANK(373|402)+ANK(406|439)+ANK(443|471)+ANK(477|506)+ANK(545|574)+ANK(578|607)+	831273,AT5G14230,Ankyrin,At5g14230,F18O22.20,F18O22_20,F4K5I0,F4K5I0_ARATH,NM_121427.8,NP_001330132,NP_196927.4,ath:AT5G14230
F20D23.10	3702.Q8VZQ3	CASP-like protein 2A1; Belongs to the Casparian strip membrane proteins (CASP) family.	https://smart.embl.de/smart/DDvec.cgi?smart=204:Pfam_DUF588(27|169)+	838291,AT1G17200,At1g17200,AtCASPL2A1,CASP-like protein 2A1,CSPL3_ARATH,F20D23.10,NM_101581.3,NP_564017,NP_564017.1,Q8VZQ3,Q9SHH9,Uncharacterized protein family (UPF0497),ath:AT1G17200
F20H23.3	3702.Q8VZT0	Putative H/ACA ribonucleoprotein complex subunit 1-like protein 1; Required for ribosome biogenesis. Part of a complex which catalyzes pseudouridylation of rRNA. This involves the isomerization of uridine such that the ribose is subsequently attached to C5, instead of the normal N1. Pseudouridine ('psi') residues may serve to stabilize the conformation of rRNAs (By similarity).	https://smart.embl.de/smart/DDvec.cgi?smart=202:Pfam_Gar1(40|155)+	821062,AT3G03920,At3g03920,F20H23.3,H/ACA ribonucleoprotein complex subunit 1,NLAL1_ARATH,NM_111263.4,NP_566217,NP_566217.1,Q8LG22,Q8VZT0,Q9S715,ath:AT3G03920
F20L16.30	3702.B9DGJ0	Ubiquitin hydrolase.	http://smart.embl.de/smart/DDvec.cgi?smart=167:	831949,AT5G18310,AT5G18310 protein,At5g18310,B9DGJ0,B9DGJ0_ARATH,F20L16.30,F20L16_30,NM_180512.4,NP_001331858,NP_850843.1,Ubiquitin hydrolase,ath:AT5G18310
F22K18.10	3702.F4JRP8	Protein STICHEL-like 2; Belongs to the DnaX/STICHEL family.	https://smart.embl.de/smart/DDvec.cgi?smart=857:Pfam_DNA_pol3_delta2(255|415)+	828581,AAA-type ATPase family protein,AT4G24790,At4g24790,F22K18.10,F4JRP8,NM_001125574.2,NM_001341707.1,NM_001341708.1,NM_001341709.1,NM_118612.2,NP_001119046,NP_001119046.1,NP_001328498.1,NP_001328499.1,NP_001328500.1,NP_194210.2,Protein STICHEL-like 2,Q9SB72,STIL2_ARATH,ath:AT4G24790
F23N19.16	3702.Q6NLF7	Bifunctional inhibitor/lipid-transfer protein/seed storage 2S albumin superfamily protein.	https://smart.embl.de/smart/DDvec.cgi?smart=150:AAI(29|101)+TRANS(132|149)+	842578,AT1G62790,At1g62790,F23N19.16,F23N19_16,NM_104957.5,NP_176467,NP_176467.1,Q6NLF7,Q6NLF7_ARATH,ath:AT1G62790
F24G24.60	3702.O82616	Probable fructokinase-5; May play an important role in maintaining the flux of carbon towards starch formation.	https://smart.embl.de/smart/DDvec.cgi?smart=324:Pfam_PfkB(4|312)+	2.7.1.4,826617,A0MF62,AT4G10260,At4g10260,EC 2.7.1.4,F24G24.60,Fructokinase,NM_117094.3,NP_192764,NP_192764.1,O82616,PfkB-like carbohydrate kinase family protein,Probable fructokinase-5,SCRK5_ARATH,T9A4.3,ath:AT4G10260
F25I16.5	3702.Q9FZ82	Galactose oxidase/kelch repeat superfamily protein.	https://smart.embl.de/smart/DDvec.cgi?smart=556:Pfam_Kelch_4(24|76)+Pfam_Kelch_5(74|113)+Pfam_Kelch_5(124|169)+Pfam_Kelch_1(183|228)+Pfam_Kelch_1(234|280)+	838442,A0A178W5A3,AT1G18610,At1g18610,F25I16.5,F25I16.5 protein,F25I16_5,NM_001332350.1,NM_101719.7,NP_001321087,NP_001321087.1,NP_173296.3,Q9FZ82,Q9FZ82_ARATH,ath:AT1G18610
F28I16.210	3702.Q8L9X1	Alpha/beta-Hydrolases superfamily protein.	https://smart.embl.de/smart/DDvec.cgi?smart=252:Pfam_FSH1(30|242)+	3.1.1.5,832128,A0A178UC20,AT5G20060,Alpha/beta-Hydrolases superfamily protein,At5g20060,EC 3.1.1.5,F28I16.210,F28I16_210,Lysophospholipase II,NM_001036832.1,NM_001343636.1,NM_122013.4,NM_203086.3,NP_001031909,NP_001031909.1,NP_001331839.1,NP_197506.1,NP_974815.1,Putative lysophospholipase,Q8L9X1,Q8L9X1_ARATH,ath:AT5G20060
F28J12.8	3702.Q8L7S5	Tetratricopeptide repeat (TPR)-like superfamily protein.	http://smart.embl.de/smart/DDvec.cgi?smart=642:	827588,AT4G18570,AT4g18560/F28J12_220,At4g18570,F28J12.8,NM_117970.3,NP_001328901,NP_193591.2,Q8L7S5,Q8L7S5_ARATH,ath:AT4G18570
F4HRB5_ARATH	3702.F4HRB5	Remorin family protein.	https://smart.embl.de/smart/DDvec.cgi?smart=555:Pfam_Remorin_C(417|545)+	841090,AT1G45207,At1g45207,F4HRB5,F4HRB5_ARATH,NM_202247.1,NP_001320478,NP_973976.1,Remorin family protein,ath:AT1G45207
F4P13.30	3702.Q9S7I4	Ankyrin repeat family protein.	https://smart.embl.de/smart/DDvec.cgi?smart=664:ANK(18|48)+ANK(104|133)+ANK(138|168)+ANK(188|217)+ANK(224|254)+ANK(258|288)+ANK(292|331)+ANK(341|372)+	821087,AT3G01750,Ankyrin repeat family protein,At3g01750,F28J7.8,F28J7.8 protein,F4P13.30,F4P13.30 protein,NM_001337356.1,NM_111041.5,NP_001326814,NP_001326814.1,NP_186824.1,Q9S7I4,Q9S7I4_ARATH,ath:AT3G01750
F5O8.30	3702.Q9ZUC0	Nucleic acid-binding, OB-fold-like protein.	http://smart.embl.de/smart/DDvec.cgi?smart=137:	838985,AT1G23750,At1g23750,F5O8.30,F5O8.30 protein,F5O8_30,NM_102223.5,NP_001322201,NP_564202.1,Nucleic acid-binding, OB-fold-like protein,Q9ZUC0,Q9ZUC0_ARATH,Replication factor A1,ath:AT1G23750
F7D8.4	3702.A0A1P8B1A2	ArgH (DUF639).	https://smart.embl.de/smart/DDvec.cgi?smart=737:Pfam_DUF639(505|736)+	816709,A0A1P8B1A2,A0A1P8B1A2_ARATH,AT2G21720,ArgH (DUF639),At2g21720,F7D8.4,F7D8_4,NM_001335774.1,NP_001324818,NP_001324818.1,ath:AT2G21720
F7P1.2	3702.Q6ICX5	Alpha-(1,6)-fucosyltransferase.	https://smart.embl.de/smart/DDvec.cgi?smart=535:TRANS(25|47)+	833014,AT5G28910,Alpha-(1,6)-fucosyltransferase,At5g28910,F7P1.2,NM_001036886.3,NP_001031963,NP_001031963.1,Q6ICX5,Q6ICX5_ARATH,ath:AT5G28910
F8F6.20	3702.Q9FFN0	GDSL esterase/lipase At5g03810.	https://smart.embl.de/smart/DDvec.cgi?smart=353:SIGNAL(1|24)+Pfam_Lipase_GDSL(31|344)+	3.1.1.-,831715,AT5G03810,At5g03810,B0ZCL3,B0ZCL4,B0ZCL9,B0ZCM0,B0ZCM2,Extracellular lipase At5g03810,F8F6.20,GDL72_ARATH,GDSL esterase/lipase At5g03810,GDSL-like Lipase/Acylhydrolase family protein,MED24.11,NM_120462.2,NP_196001,NP_196001.2,Q9FFN0,Q9LZC6,ath:AT5G03810
F8N16.8	3702.A0A1P8B068	Pathogenesis-related thaumatin superfamily protein.	https://smart.embl.de/smart/DDvec.cgi?smart=274:THN(54|274)+	817428,A0A1P8B068,A0A1P8B068_ARATH,AT2G28790,At2g28790,F8N16.8,F8N16_8,NM_001336188.1,NP_001324474,NP_001324474.1,ath:AT2G28790
F9D24.90	3702.Q94JW0	Deoxyhypusine hydroxylase; Catalyzes the hydroxylation of the N(6)-(4-aminobutyl)-L- lysine intermediate to form hypusine, an essential post-translational modification only found in mature eIF-5A factor; Belongs to the deoxyhypusine hydroxylase family.	https://smart.embl.de/smart/DDvec.cgi?smart=314:EZ_HEAT(28|57)+EZ_HEAT(59|88)+EZ_HEAT(92|121)+EZ_HEAT(186|215)+EZ_HEAT(217|246)+EZ_HEAT(250|279)+	1.14.99.29,824987,ARM repeat superfamily protein,AT3G58180,At3g58180,DOHH,DOHH_ARATH,Deoxyhypusine dioxygenase,Deoxyhypusine hydroxylase,Deoxyhypusine monooxygenase,EC 1.14.99.29,F9D24.90,NM_115680.3,NP_567062,NP_567062.1,Q94JW0,Q9M2J8,ath:AT3G58180
FAD2	3702.P46313	Delta(12)-fatty-acid desaturase; ER (microsomal) omega-6 fatty acid desaturase introduces the second double bond in the biosynthesis of 18:3 fatty acids, important constituents of plant membranes. Delta(12)-desaturase with regioselectivity determined by the double bond (delta(9) position) and carboxyl group of the substrate. Can use both 16:1 and 18:1 fatty acids as substrates. It is thought to u…	https://smart.embl.de/smart/DDvec.cgi?smart=383:Pfam_DUF3474(9|66)+Pfam_FA_desaturase(83|351)+	1.14.19.22,1.14.19.6,820387,AT3G12120,At3g12120,Delta(12)-fatty-acid desaturase,EC 1.14.19.22,EC 1.14.19.6,FAD2,FAD6E_ARATH,Fatty acid desaturase 2,NM_001337975.1,NM_112047.4,NP_001319529,NP_001319529.1,NP_187819.1,P46313,T21B14.6,T21B14_107,T23B7.6,ath:AT3G12120
FBA2	3702.Q944G9	Fructose-bisphosphate aldolase 2, chloroplastic; Plays a key role in glycolysis and gluconeogenesis. Belongs to the class I fructose-bisphosphate aldolase family.	https://smart.embl.de/smart/DDvec.cgi?smart=398:Pfam_Glycolytic(54|398)+	4.1.2.13,830052,ALFP2_ARATH,AT4G38970,At4g38970,AtFBA2,EC 4.1.2.13,F19H22.70,FBA2,Fructose-bisphosphate aldolase 2,Fructose-bisphosphate aldolase 2, chloroplastic,Fructose-bisphosphate aldolase, class I,NM_120057.4,NP_568049,NP_568049.1,Q5XEU6,Q944G9,Q9SVJ6,ath:AT4G38970
FD3	3702.Q9ZQG8	Ferredoxin-3, chloroplastic; Ferredoxins are iron-sulfur proteins that transfer electrons in a wide variety of metabolic reactions; Belongs to the 2Fe2S plant-type ferredoxin family.	https://smart.embl.de/smart/DDvec.cgi?smart=155:Pfam_Fer2(66|141)+	817297,AT2G27510,At2g27510,AtFd3,F10A12.19,FD3,FER3_ARATH,Ferredoxin,Ferredoxin 3,Ferredoxin-3, chloroplastic,NM_128311.3,NP_180320,NP_180320.1,Q9ZQG8,ath:AT2G27510
FH11	3702.Q9MA60	Formin-like protein 11; Might be involved in the organization and polarity of the actin cytoskeleton; Belongs to the formin-like family. Class-I subfamily.	https://smart.embl.de/smart/DDvec.cgi?smart=884:SIGNAL(1|23)+TRANS(158|180)+FH2(461|876)+	819712,AT3G05470,At3g05470,AtFH11,F22F7.8,FH11,FH11_ARATH,Formin-like protein 11,NM_111420.2,NP_187198,NP_187198.1,Q9MA60,ath:AT3G05470
FIB2	3702.Q94AH9	rRNA 2'-O-methyltransferase fibrillarin 2; S-adenosyl-L-methionine-dependent methyltransferase that has the ability to methylate both RNAs and proteins (Probable). Involved in pre-rRNA processing. Utilizes the methyl donor S-adenosyl-L-methionine to catalyze the site-specific 2'-hydroxyl methylation of ribose moieties in pre-ribosomal RNA (Probable). Site specificity is provided by a guide RNA th…	https://smart.embl.de/smart/DDvec.cgi?smart=320:Fibrillarin(82|310)+	2.1.1.-,828668,AT4G25630,At4g25630,AtFib2,EC 2.1.1.-,FBRL2_ARATH,FIB2,FLP,Fibrillarin 2,Fibrillarin-like protein 2,Histone-glutamine methyltransferase,L73G19.10,MED36A,MED36_1,NM_118695.4,NP_567724,NP_567724.1,Q94AH9,Q9SZZ1,RRNA 2'-O-methyltransferase fibrillarin,ath:AT4G25630,rRNA 2'-O-methyltransferase fibrillarin 2
FPS1	3702.Q09152	Farnesyl pyrophosphate synthase 1, mitochondrial; Catalyzes the sequential condensation of isopentenyl pyrophosphate with the allylic pyrophosphates, dimethylallyl pyrophosphate, and then with the resultant geranylpyrophosphate to the ultimate product farnesyl pyrophosphate.	https://smart.embl.de/smart/DDvec.cgi?smart=384:Pfam_polyprenyl_synt(74|339)+	(2E,6E)-farnesyl diphosphate synthase 1,2.5.1.1,2.5.1.10,834828,AT5G47770,At5g47770,Dimethylallyltranstransferase 1,EC 2.5.1.1,EC 2.5.1.10,FPP synthase 1,FPPS1_ARATH,FPS 1,FPS1,Farnesyl diphosphate synthase,Farnesyl diphosphate synthase 1,Farnesyl pyrophosphate synthase 1, mitochondrial,Geranyltranstransferase 1,MCA23.9,NM_124151.3,NP_199588,NP_199588.1,Q09152,Q42573,Q8W504,Q93Y84,ath:AT5G47770
GAD1	3702.Q42521	Glutamate decarboxylase 1; Catalyzes the production of GABA. The calmodulin-binding is calcium-dependent and it is proposed that this may, directly or indirectly, form a calcium regulated control of GABA biosynthesis. Belongs to the group II decarboxylase family.	https://smart.embl.de/smart/DDvec.cgi?smart=502:Pfam_Aminotran_5(91|402)+	3HBX,4.1.1.15,831599,AT5G17330,At5g17330,DCE1_ARATH,EC 4.1.1.15,GAD,GAD 1,GAD1,GDH1,Glutamate decarboxylase,Glutamate decarboxylase 1,MKP11.30,MKP11_18,NM_121739.4,NP_197235,NP_197235.1,Q42521,Q9FFH9,ath:AT5G17330
GASA13	3702.A8MR46	Gibberellin-regulated protein 13; Gibberellin-regulated protein that may function in hormonal controlled steps of development such as seed germination, flowering and seed maturation.	https://smart.embl.de/smart/DDvec.cgi?smart=103:SIGNAL(1|31)+Pfam_GASA(44|103)+	A8MR46,At3g10185,F14P13,GASA13,GASAD_ARATH,GAST1 protein homolog 13,Gibberellin-regulated protein 13
GBSS1	3702.Q9MAQ0	Granule-bound starch synthase 1, chloroplastic/amyloplastic; Required for the synthesis of amylose. Destroyed as it is released from the starch granules during the night. The circadian expression is controlled by CCA1 and LHY transcription factors.	https://smart.embl.de/smart/DDvec.cgi?smart=610:Pfam_Glyco_transf_5(85|346)+Pfam_Glyco_trans_1_4(401|550)+	2.4.1.242,840184,AT1G32900,At1g32900,AtGBS1,AtGBSS1,EC 2.4.1.242,F9L11.8,GBS1,GBSS,GBSS-I,GBSS1,Granule-bound starch synthase,Granule-bound starch synthase I,NM_103023.4,NP_174566,NP_174566.1,Q9MAQ0,SSG1_ARATH,UDP-Glycosyltransferase superfamily protein,WAXY,ath:AT1G32900
GH9B13	3702.O81416	Endoglucanase 17; Belongs to the glycosyl hydrolase 9 (cellulase E) family.	https://smart.embl.de/smart/DDvec.cgi?smart=516:TRANS(12|34)+Pfam_Glyco_hydro_9(53|506)+	3.2.1.4,828080,AT4G02290,At4g02290,EC 3.2.1.4,Endo-1,4-beta glucanase 17,Endoglucanase,Endoglucanase 17,GH9B13,GUN17_ARATH,Glycosyl hydrolase 9B13,NM_116462.4,NP_192138,NP_192138.1,O81416,T2H3.5,ath:AT4G02290
GPA1	3702.P18064	Guanine nucleotide-binding protein alpha-1 subunit; Exhibits a fast rate of basal nucleotide exchange. Guanine nucleotide-binding proteins (G proteins) are involved as modulators or transducers in various transmembrane signaling systems. Together with GCR1, may regulate the cell cycle via a signaling cascade that uses phosphatidylinositol-specific phospholipase C (PI-PLC) as an effector and inosi…	https://smart.embl.de/smart/DDvec.cgi?smart=383:G_alpha(18|382)+	2XTZ,817170,AT2G26300,At2g26300,G protein alpha subunit 1,GP-alpha-1,GPA1,GPA1_ARATH,GP_ALPHA_1,NM_001336055.1,NM_128187.3,NP_001325056,NP_001325056.1,NP_180198.1,P18064,T1D16.6,ath:AT2G26300
GRF1	3702.O81001	Growth-regulating factor 1; Transcription activator that plays a role in the regulation of cell expansion in leaf and cotyledons tissues. Component of a network formed by miR396, the GRFs and their interacting factors (GIFs) acting in the regulation of meristem function, at least partially through the control of cell proliferation. microRNA396-GRF1/GRF3 regulatory module acts as a developmental r…	https://smart.embl.de/smart/DDvec.cgi?smart=530:QLQ(132|168)+Pfam_WRC(197|239)+	816815,AT2G22840,At2g22840,AtGRF1,GRF1,GRF1_ARATH,Growth-regulating factor 1,NM_127849.4,NP_179869,NP_179869.1,O81001,T20K9.5,Transcription activator GRF1,ath:AT2G22840
GRF4-2	3702.Q8L8A7	Growth-regulating factor 4; Transcription activator that plays a role in the regulation of cell expansion in leaf and cotyledons tissues. Component of a network formed by miR396, the GRFs and their interacting factors (GIFs) acting in the regulation of meristem function, at least partially through the control of cell proliferation.	https://smart.embl.de/smart/DDvec.cgi?smart=380:QLQ(81|117)+Pfam_WRC(152|194)+	824457,AT3G52910,At3g52910,AtGRF4,F8J2_80,GRF4,GRF4-2,GRF4_ARATH,Growth-regulating factor 4,NM_115151.3,NP_190859,NP_190859.2,Q8L8A7,Q9LFA0,Transcription activator GRF4,ath:AT3G52910
HEN1	3702.Q9C5Q8	Small RNA 2'-O-methyltransferase; Methyltransferase that adds a methyl group to the ribose of the last nucleotide of small RNAs (sRNAs). This protects the 3'-end of sRNAs from uridylation activity and subsequent degradation. Can methylate 3'-end of microRNAs (miRNAs), small interfering RNAs (siRNas) and trans-acting small interfering RNAs (ta-siRNAs). Involved in plant development through its rol…	https://smart.embl.de/smart/DDvec.cgi?smart=942:Pfam_Methyltransf_11(718|812)+	2.1.1.-,2.1.1.n8,3HTX,827839,AT4G20910,At4g20910,CRM2,EC 2.1.1.-,HEN1,HEN1_ARATH,NM_001203853.2,NM_118209.3,NP_001190782,NP_001190782.1,NP_567616.1,O65309,Protein CORYMBOSA 2,Protein HUA ENHANCER 1,Q945R3,Q9C5Q8,Q9SUC2,Small RNA 2'-O-methyltransferase,T13K14.70,ath:AT4G20910
HMG1	3702.P14891	3-hydroxy-3-methylglutaryl-coenzyme A reductase 1; Catalyzes the synthesis of mevalonate, the specific precursor of all isoprenoid compounds present in plants.	https://smart.embl.de/smart/DDvec.cgi?smart=592:TRANS(52|74)+TRANS(95|117)+Pfam_HMG-CoA_red(199|576)+	1.1.1.34,843982,AT1G76490,At1g76490,AtHMGR1,EC 1.1.1.34,F14G6.9,F15M4.1,HMDH1_ARATH,HMG-CoA reductase 1,HMG1,HMGR1,Hydroxy methylglutaryl CoA reductase 1,Hydroxymethylglutaryl-CoA reductase (NADPH),NM_106299.4,NP_177775,NP_177775.2,P14891,Q6RW12,ath:AT1G76490
HMGB2	3702.O49596	High mobility group B protein 2; Binds preferentially double-stranded DNA. Confers sensitivity to salt and drought stresses.	https://smart.embl.de/smart/DDvec.cgi?smart=144:HMG(37|108)+	838658,A8MQZ3,AT1G20693,At1g20693,AtHMGbeta1,F2D10.18,HMG beta 1,HMGB1,HMGB2,HMGB2_ARATH,HMGBETA1,High mobility group B protein 2,High mobility group B2,High mobility group protein B 1,NFD02,NFD2,NM_001035997.1,NM_001084100.1,NM_101920.3,NP_001031074.1,NP_001077569.1,NP_564123,NP_564123.1,Nucleosome/chromatin assembly factor group D 02,Nucleosome/chromatin assembly factor group D 2,O49596,Q2V4M2,…
HMGB6	3702.Q9SUP7	High mobility group B protein 6.	https://smart.embl.de/smart/DDvec.cgi?smart=456:HMG(137|207)+HMG(254|322)+HMG(378|448)+	3xHMG-box2,828480,AT4G23800,At4g23800,AtWRKY53,F9D16.270,HMG (high mobility group) box protein,HMGB6,HMGB6_ARATH,High mobility group B protein 6,NFD6,NM_118511.3,NP_194111,NP_194111.1,Nucleosome/chromatin assembly factor group D 06,Nucleosome/chromatin assembly factor group D 6,Q9SUP7,T32A16.2,Upstream-binding transcription factor,WRKY DNA-binding protein 53,WRKY transcription factor 53,WRKY53,at…
HMGB9	3702.Q9SGS2	High mobility group B protein 9; Binds preferentially DNA with A/T-rich content. Required for karyogamy during female gametophyte development, when the two polar nuclei fuse to form the diploid central cell nucleus.	https://smart.embl.de/smart/DDvec.cgi?smart=338:BRIGHT(39|130)+HMG(254|323)+	843943,ARID-HMG1,AT1G76110,At1g76110,HMGB9,HMGB9_ARATH,High mobility group B protein 9,NFD9,NM_106260.3,NP_177738,NP_177738.1,Nucleosome/chromatin assembly factor group D 09,Nucleosome/chromatin assembly factor group D 9,Protein NUCLEAR FUSION DEFECTIVE 9,Q9SGS2,T23E18.4,ath:AT1G76110
HMGS	3702.P54873	Hydroxymethylglutaryl-CoA synthase; This enzyme condenses acetyl-CoA with acetoacetyl-CoA to form HMG-CoA, which is the substrate for HMG-CoA reductase. Devoided of acetoacetyl-CoA thiolase (AACT) activity. Required for the development of both tapetosomes and elaioplasts in tapetal cells and for pollen viability during pollen tube elongation; Belongs to the thiolase-like superfamily. HMG-CoA synt…	https://smart.embl.de/smart/DDvec.cgi?smart=461:Pfam_HMG_CoA_synt_N(1|174)+Pfam_HMG_CoA_synt_C(175|451)+	2.3.3.10,3-hydroxy-3-methylglutaryl coenzyme A synthase,826788,AT4G11820,At4g11820,EC 2.3.3.10,EMB2778,FKP1,HMCS_ARATH,HMG-CoA synthase,HMGS,Hydroxymethylglutaryl-CoA synthase,MVA1,NM_001340735.1,NM_117251.3,NM_179030.1,NP_001319906.1,NP_192919,NP_192919.1,NP_849361.1,P54873,Protein EMBRYO DEFECTIVE 2778,Protein FLAKY POLLEN 1,Q8L721,Q9S707,T26M18.30,ath:AT4G11820
HSP70-4	3702.Q9LHA8	Heat shock 70 kDa protein 4; In cooperation with other chaperones, Hsp70s are key components that facilitate folding of de novo synthesized proteins, assist translocation of precursor proteins into organelles, and are responsible for degradation of damaged protein under stress conditions (Probable). ATP-dependent molecular chaperone that assists folding of unfolded or misfolded proteins under str…	https://smart.embl.de/smart/DDvec.cgi?smart=650:Pfam_MreB_Mbl(119|387)+	820438,AT3G12580,At3g12580,AtHsc70-4,AtHsp70-4,HS704_ARATH,HSC70-4,HSP70,HSP70-4,Heat shock 70 kDa protein 4,Heat shock 70kDa protein 1/2/6/8,Heat shock cognate 70 kDa protein 4,Heat shock cognate protein 70-4,Heat shock protein 70,Heat shock protein 70-4,MED37C,MED37_2,NM_112093.3,NP_187864,NP_187864.1,Q9LHA8,Q9ZS55,T16H11.7,T2E22.11,ath:AT3G12580
HSP90-1	3702.P27323	Heat shock protein 90-1; Functions as a holding molecular chaperone (holdase) which stabilizes unfolding protein intermediates and rapidly releases them in an active form once stress has abated. Functions as a folding molecular chaperone (foldase) that assists the non-covalent folding of proteins in an ATP-dependent manner. Molecular chaperone involved in R gene-mediated disease resistance. Requi…	https://smart.embl.de/smart/DDvec.cgi?smart=700:HATPase_c(27|182)+Pfam_HSP90(184|698)+	835341,AT5G52640,At5g52640,AtHSP90.1,AtHsp90-1,F6N7.13,HS901_ARATH,HSP81-1,HSP83,HSP90-1,HSP90.1,Heat shock protein 81-1,Heat shock protein 83,Heat shock protein 90-1,Heat shock-like protein,Hsp81-1,Molecular chaperone HtpG,NM_124642.4,NP_200076,NP_200076.2,P27323,Q03930,Q8H0Z5,Q96268,Q9LTF3,ath:AT5G52640
HSP90-6	3702.F4JFN3	Heat shock protein 90-6, mitochondrial; Molecular chaperone which stabilizes unfolding protein intermediates and functions as a folding molecular chaperone that assists the non-covalent folding of proteins in an ATP-dependent manner.	https://smart.embl.de/smart/DDvec.cgi?smart=799:HATPase_c(117|279)+Pfam_HSP90(281|789)+	819968,A0A1I9LN11,AT3G07770,At3g07770,AtHSP90.6,AtHsp90-6,F17A17.11,F4JFN3,HEAT SHOCK PROTEIN 89.1,HS906_ARATH,HSP89-1,HSP90-6,Heat shock protein 89-1,Heat shock protein 90-6, mitochondrial,Heat shock protein 90kDa beta,Hsp89-1,Hsp89.1,MLP3.22,NM_001337742.1,NM_001337743.1,NM_111656.4,NP_001319498,NP_001319498.1,NP_001326027.1,NP_187434.2,Q0WRS4,Q9S7E7,ath:AT3G07770
HTB4	3702.P40283	Histone H2B.11; Core component of nucleosome. Nucleosomes wrap and compact DNA into chromatin, limiting DNA accessibility to the cellular machineries which require DNA as a template. Histones thereby play a central role in transcription regulation, DNA repair, DNA replication and chromosomal stability. DNA accessibility is regulated via a complex set of post-translational modifications of histone…	https://smart.embl.de/smart/DDvec.cgi?smart=150:H2B(53|149)+	836113,AT5G59910,At5g59910,H2B11_ARATH,HTB4,Histone H2B,Histone H2B.11,Histone superfamily protein,MMN10.15,NM_125384.3,NP_200799,NP_200799.1,P40283,Q5PP00,Q8LDE5,Q9FJE5,ath:AT5G59910
IAA13	3702.Q38831	Auxin-responsive protein IAA13; Aux/IAA proteins are short-lived transcriptional factors that function as repressors of early auxin response genes at low auxin concentrations. Repression is thought to result from the interaction with auxin response factors (ARFs), proteins that bind to the auxin- responsive promoter element (AuxRE). Formation of heterodimers with ARF proteins may alter their abil…	https://smart.embl.de/smart/DDvec.cgi?smart=247:Pfam_AUX_IAA(13|234)+	817894,AT2G33310,At2g33310,Auxin-induced protein 13,Auxin-responsive protein IAA,Auxin-responsive protein IAA13,F4P9.8,IAA13,IAA13_ARATH,Indoleacetic acid-induced protein 13,NM_001124962.1,NM_128891.4,NM_179874.2,NP_001118434.1,NP_180889.1,NP_850205,NP_850205.1,Q38831,Q84TE5,ath:AT2G33310
IAA8	3702.Q38826	Auxin-responsive protein IAA8; Aux/IAA proteins are short-lived transcriptional factors that function as repressors of early auxin response genes at low auxin concentrations. Repression is thought to result from the interaction with auxin response factors (ARFs), proteins that bind to the auxin- responsive promoter element (AuxRE). Formation of heterodimers with ARF proteins may alter their abili…	https://smart.embl.de/smart/DDvec.cgi?smart=321:Pfam_AUX_IAA(51|310)+	816798,AT2G22670,At2g22670,Auxin-responsive protein IAA,Auxin-responsive protein IAA8,IAA8,IAA8_ARATH,Indoleacetic acid-induced protein 8,NM_001084474.1,NM_127832.3,NP_001077943,NP_001077943.1,NP_179852.1,Q38826,T9I22.11,ath:AT2G22670
ICME	3702.Q94AS5	Isoprenylcysteine alpha-carbonyl methylesterase ICME; Catalyzes the demethylation of isoprenylcysteine methylesters. In vitro, is specific for N-acetyl-S-farnesyl-L-cysteine methyl ester (AFCme) and has low activity toward N-acetyl-S-geranyl-L- cysteine methyl ester (AGCme). Acts as a positive regulator of ABA signaling. May be involved in the demethylation and inactivation of isoprenylated negat…	https://smart.embl.de/smart/DDvec.cgi?smart=427:TRANS(102|124)+Pfam_Abhydrolase_3(158|371)+	3.1.1.-,3.1.1.n2,831443,AT5G15860,At5g15860,AtPCME,EC 3.1.1.-,F14F8.240,F4KBA0,ICME,ICME_ARATH,Isoprenylcysteine methylesterase,NM_121591.5,NM_203057.1,NP_197090,NP_197090.2,NP_974786.1,PCME,Prenylcysteine alpha-carboxyl methylesterase,Prenylcysteine methylesterase,Q94AS5,Q9LFU2,ath:AT5G15860
ICR4	3702.Q9M9F9	Interactor of constitutive active ROPs 4; Acts as a scaffold, mediating interaction of ROPs with different proteins; Belongs to the ICR family.	http://smart.embl.de/smart/DDvec.cgi?smart=324:	844179,AT1G78430,At1g78430,F3F9.6,F4IA81,ICR4,ICR4_ARATH,Interactor of constitutive active ROPs 4,NM_106490.4,NP_177964,NP_177964.2,Q9M9F9,RIP4,ROP interactive partner 2,ROP-interactive partner 4,ath:AT1G78430
IP5P7	3702.Q0WQ41	Type IV inositol polyphosphate 5-phosphatase 7; Has phosphatase activity toward PtdIns(4,5)P2 and at a lower extent toward PtdIns(3,4,5)P3 but not toward Ins(1,4,5)P3. Acts redundantly with CVP2 for maintaining vascular continuity. Regulates phosphoinositide-dependent VAN3 localization. Functions in salt stress response by regulating reactive oxygen species (ROS) production and stress- responsive…	https://smart.embl.de/smart/DDvec.cgi?smart=594:IPPc(237|562)+	3.1.3.36,3.1.3.86,817761,AT2G32010,At2g32010,At5PTase7,CVL1,CVP2 like 1,F22D22.24,IP5P7,IP5P7_ARATH,IPP4,NM_001202725.1,NM_001336366.1,NM_001336367.1,NM_128761.4,NP_001189654,NP_001189654.1,NP_001324864.1,NP_001324865.1,NP_180761.2,Protein CVL1,Protein CVP2 LIKE 1,Q0WQ41,Q712G2,Q9SKZ8,Type IV inositol polyphosphate 5-phosphatase 7,ath:AT2G32010
IQD18	3702.Q9MAM4	IQ-domain 18.	https://smart.embl.de/smart/DDvec.cgi?smart=527:IQ(119|141)+IQ(142|163)+Pfam_DUF4005(374|492)+	839394,AT1G01110,At1g01110,IQ-domain 18,IQD18,NM_001123732.2,NP_001117204,NP_001117204.1,Q9MAM4,Q9MAM4_ARATH,T25K16.10,T25K16_10,ath:AT1G01110
IQD6	3702.O64852	Putative SF16 protein (Helianthus annuus).	https://smart.embl.de/smart/DDvec.cgi?smart=416:IQ(82|104)+IQ(105|126)+	817158,AT2G26180,At2g26180,IQ-domain 6,IQD6,NM_128176.3,NP_180187,NP_180187.1,O64852,O64852_ARATH,Putative SF16 protein (Helianthus annuus),T1D16.18,T1D16_18,ath:AT2G26180
K15I22.16	3702.Q9FJ40	GDSL esterase/lipase At5g45960.	https://smart.embl.de/smart/DDvec.cgi?smart=375:SIGNAL(1|28)+Pfam_Lipase_GDSL(48|364)+	3.1.1.-,834636,AT5G45960,At5g45960,Extracellular lipase At5g45960,GDL86_ARATH,GDSL esterase/lipase At5g45960,K15I22.16,NM_123964.4,NP_199408,NP_199408.1,Q8LFP6,Q9FJ40,ath:AT5G45960
K16L22.14	3702.Q9FJ29	Alpha/beta-Hydrolases superfamily protein.	https://smart.embl.de/smart/DDvec.cgi?smart=224:Pfam_DLH(61|217)+	834190,AT5G41850,Alpha/beta-Hydrolases superfamily protein,At5g41850,K16L22.14,K16L22_14,NM_123550.2,NP_199000,NP_199000.1,Q9FJ29,Q9FJ29_ARATH,Uncharacterized protein,ath:AT5G41850
K24C1.3	3702.Q9FH17	P-loop containing nucleoside triphosphate hydrolases superfamily protein.	https://smart.embl.de/smart/DDvec.cgi?smart=973:AAA(438|594)+	835721,A0A178U875,AT5G56220,At5g56220,At5g56220/K24C1_3,K24C1.3,K24C1_3,NM_001345187.1,NM_125005.4,NP_001318809,NP_001318809.1,NP_200433.1,Q9FH17,Q9FH17_ARATH,Similarity to unknown protein,ath:AT5G56220
K8K14.12	3702.Q9FN13	Glycosyltransferase-like protein.	http://smart.embl.de/smart/DDvec.cgi?smart=176:	836875,AT5G67390,At5g67390,Gb|AAF67766.1,Glycosyltransferase-like protein,K8K14.12,K8K14_12,NM_001037089.3,NM_001345826.1,NM_126139.3,NP_001032166,NP_001032166.1,NP_001330136.1,NP_201540.1,Q9FN13,Q9FN13_ARATH,ath:AT5G67390
K9I9.2	3702.Q9FJX7	O-Glycosyl hydrolases family 17 protein; Belongs to the glycosyl hydrolase 17 family.	https://smart.embl.de/smart/DDvec.cgi?smart=380:Pfam_Glyco_hydro_17(19|168)+X8(292|377)+	836882,AT5G67460,At5g67460,Gb|AAD30228.1,K9I9.2,K9I9_2,NM_126146.3,NP_001331024,NP_201547.1,O-Glycosyl hydrolases family 17 protein,Q9FJX7,Q9FJX7_ARATH,ath:AT5G67460
K9I9.20	3702.Q9FJW0	RuvB-like helicase; Belongs to the RuvB family.	https://smart.embl.de/smart/DDvec.cgi?smart=469:AAA(65|358)+	3.6.4.12,836899,AT5G67630,At5g67630,EC 3.6.4.12,K9I9.20,K9I9_20,NM_126163.3,NP_201564,NP_201564.1,Q9FJW0,Q9FJW0_ARATH,RuvB-like helicase,RuvB-like protein 2,ath:AT5G67630
KAN1	3702.Q93WJ9	Transcription repressor KAN1; Transcriptional repressor that regulates lateral organ polarity. Promotes lateral organ abaxial identity by repressing the adaxial regulator ASYMMETRIC LEAVES2 (AS2) in abaxial cells. Required for abaxial identity in both leaves and carpels. Functions with KAN2 in the specification of polarity of the ovule outer integument. Regulates cambium activity by repressing th…	https://smart.embl.de/smart/DDvec.cgi?smart=403:Pfam_Myb_DNA-binding(221|272)+	831518,AT5G16560,At5g16560,Homeodomain-like superfamily protein,KAN,KAN1,KAN1_ARATH,MQK4.31,NM_121662.3,NP_568334,NP_568334.1,Protein KANADI 1,Q93WJ9,Q94C09,Q9FFC8,Transcription repressor KAN1,ath:AT5G16560
KIN14D	3702.F4JGP4	Kinesin-like protein KIN-14D; Kinesin that supports microtubule movement in an ATP- dependent manner and that functions as a minus-end directed motor as well as a plus-end tracking protein. During mitosis, is involved in early spindle assembly. Participates in the capture of antiparallel interpolar microtubules and helps in generating force to coalign microtubules; Belongs to the TRAFAC class myo…	https://smart.embl.de/smart/DDvec.cgi?smart=790:KISc(426|777)+	825867,AT4G05190,ATK5,At4g05190,AtKIN14b,C17L7.110,C6L9.1,F4JGP4,KIN14D,KN14D_ARATH,Kinesin 5,Kinesin family member C1,Kinesin-like protein KIN-14D,NM_001340542.1,NM_116758.4,NP_001329202.1,NP_192428,NP_192428.2,Q0WP75,Q6NQ77,Q9M0X6,ath:AT4G05190
KIN14Q	3702.F4IBQ9	Kinesin-like protein KIN-14Q.	https://smart.embl.de/smart/DDvec.cgi?smart=1203:Pfam_Malectin(171|303)+KISc(497|833)+	843557,AT1G72250,At1g72250,F4IBQ9,KIN14Q,KN14Q_ARATH,Kinesin family member C2/C3,Kinesin-like protein KIN-14Q,NM_105884.2,NP_177370,NP_177370.1,Q9C7T0,T9N14.6,ath:AT1G72250
KNAT6	3702.Q84JS6	Homeobox protein knotted-1-like 6; Plays a role in meristem function. Contributes to the shoot apical meristem (SAM) maintenance and organ separation by controlling boundary establishment in embryo in a CUC1, CUC2 and STM-dependent manner. Involved in maintaining cells in an undifferentiated, meristematic state. Probably binds to the DNA sequence 5'-TGAC-3'. Belongs to the TALE/KNOX homeobox fami…	https://smart.embl.de/smart/DDvec.cgi?smart=327:KNOX1(83|127)+KNOX2(134|185)+ELK(224|245)+HOX(246|311)+	838946,AT1G23380,At1g23380,F26F24.25,F28C11.2,Homeobox protein knotted-1-like 6,KNAT6,KNAT6_ARATH,NM_102187.4,NM_180620.3,NP_173752.3,NP_850951,NP_850951.2,Protein KNAT6,Q84JS6,Q948K0,Q9LQD4,Q9LR21,ath:AT1G23380
KOR	3702.Q38890	Endoglucanase 25; Required for cellulose microfibrils formation. Involved in cell wall assembly during cell elongation and cell plate maturation in cytokinesis. Required for secondary cell wall formation in the developing xylem. May cycle through different intracellular compartments, including plasma membrane.	https://smart.embl.de/smart/DDvec.cgi?smart=621:TRANS(71|93)+Pfam_Glyco_hydro_9(109|583)+	3.2.1.4,835035,AT5G49720,At5g49720,Cellulase homolog OR16pep,DEC,EC 3.2.1.4,Endo-1,4-beta glucanase 25,Endoglucanase,Endoglucanase 25,GH9A1,GUN25_ARATH,Glycosyl hydrolase 9A1,K2I5.8,KOR,KOR1,NM_124350.3,NP_199783,NP_199783.1,Protein KORRIGAN,Protein RADIALLY SWOLLEN 2,Q38890,Q56W54,Q56WU0,Q8H0S4,Q8LD74,Q94C24,RSW2,ath:AT5G49720
LBD38	3702.Q9SN23	LOB domain-containing protein 38; Belongs to the LOB domain-containing protein family.	https://smart.embl.de/smart/DDvec.cgi?smart=247:Pfam_LOB(2|104)+	824156,AS2-like protein 40,ASL40,ASYMMETRIC LEAVES 2-like protein 40,AT3G49940,At3g49940,B7XG94,F3A4.20,LBD38,LBD38_ARATH,LOB domain-containing protein 38,NM_114854.2,NP_190563,NP_190563.1,Q8LDW4,Q9SN23,ath:AT3G49940
LEA46	3702.Q9FG31	Late embryogenesis abundant protein 46; Involved dehydration tolerance. Involved in the adaptive response of vascular plants to withstand water deficit. May possess chaperone-like activity under water deficit ; Belongs to the LEA type 1 family.	https://smart.embl.de/smart/DDvec.cgi?smart=158:Pfam_LEA_1(1|71)+	830565,AT5G06760,At5g06760,AtLEA4-5,LEA4-5,LEA46,LEA46_ARATH,Late Embryogenesis Abundant 4-5,Late embryogenesis abundant protein 4-5,Late embryogenesis abundant protein 46,MPH15.12,NM_120759.3,NP_196294,NP_196294.1,Q42177,Q96272,Q9FG31,ath:AT5G06760
LRK10L-1.5	3702.F4I3V3	LEAF RUST 10 DISEASE-RESISTANCE LOCUS RECEPTOR-LIKE PROTEIN KINASE-like 1.5.	https://smart.embl.de/smart/DDvec.cgi?smart=636:SIGNAL(1|26)+Pfam_GUB_WAK_bind(27|135)+TRANS(255|277)+Pfam_Pkinase_Tyr(324|570)+	2.7.11.1,843327,AT1G69910,At1g69910,F4I3V3,LRK10L-1.5,LRL15_ARATH,NM_105659.3,NP_177149,NP_177149.2,Protein kinase superfamily protein,Q9CAS4,T17F3.6,ath:AT1G69910
LTA2	3702.Q9SQI8	Pyruvate dehydrogenase E2 component (dihydrolipoamide acetyltransferase); The pyruvate dehydrogenase complex catalyzes the overall conversion of pyruvate to acetyl-CoA and CO(2). It contains multiple copies of three enzymatic components: pyruvate dehydrogenase (E1), dihydrolipoamide acetyltransferase (E2) and lipoamide dehydrogenase (E3) (By similarity).	https://smart.embl.de/smart/DDvec.cgi?smart=480:Pfam_Biotin_lipoyl(56|129)+Pfam_E3_binding(186|221)+Pfam_2-oxoacid_dh(257|480)+	2.3.1.12,822181,AT3G25860,At3g25860,EC 2.3.1.12,LTA2,MPE11.1,NM_113489.3,NP_189215,NP_189215.1,ODP24_ARATH,PDC-E2 4,PDCE2 4,Pyruvate dehydrogenase complex component E2 4,Q9LUA6,Q9SQI8,ath:AT3G25860,plE2
MAP65-6	3702.Q9SIS3	65-kDa microtubule-associated protein 6; Microtubule-associated protein that mediates the formation of a mesh-like stable and dense network formed by individual microtubules (MT). Confers MT resistance to high concentration of NaCl. Belongs to the MAP65/ASE1 family.	https://smart.embl.de/smart/DDvec.cgi?smart=608:Pfam_MAP65_ASE1(19|600)+	65-kDa microtubule-associated protein 6,814722,AT2G01910,ATMAP65-6,At2g01910,AtMAP65-6,MA656_ARATH,MAP65-6,NM_001035868.2,NM_126252.4,NP_001030945.1,NP_178300,NP_178300.3,Protein regulator of cytokinesis 1,Q0WPU6,Q2V4B4,Q9SIS3,T23K3.10,ath:AT2G01910
MDF20.10	3702.F4K4Y5	DEK domain-containing chromatin associated protein.	https://smart.embl.de/smart/DDvec.cgi?smart=778:Pfam_DEK_C(686|739)+	835660,AT5G55660,At5g55660,F4K4Y5,F4K4Y5_ARATH,MDF20.10,MDF20_10,NM_124948.4,NP_200377,NP_200377.1,Protein DEK,ath:AT5G55660
MJE7.12	3702.Q9LV66	Uncharacterized protein At5g48480.	http://smart.embl.de/smart/DDvec.cgi?smart=166:	1XY7,2Q48,834903,AT5G48480,At5g48480,MJE7.12,NM_124223.4,NP_568698,NP_568698.1,Q9LV66,Uncharacterized protein At5g48480,Y5848_ARATH,ath:AT5G48480
MJE7.13	3702.Q9LV65	Bifunctional inhibitor/lipid-transfer protein/seed storage 2S albumin superfamily protein.	https://smart.embl.de/smart/DDvec.cgi?smart=101:AAI(29|101)+	834905,AT5G48490,At5g48490,MJE7.13,MJE7_13,NM_124225.2,NP_199660,NP_199660.1,Q9LV65,Q9LV65_ARATH,ath:AT5G48490
MMG15.21	3702.Q9LRT1	Probably inactive leucine-rich repeat receptor-like protein kinase At3g28040.	https://smart.embl.de/smart/DDvec.cgi?smart=1016:SIGNAL(1|26)+Pfam_LRRNT_2(33|73)+LRR(100|123)+LRR(147|171)+LRR(172|196)+LRR(222|245)+LRR(246|270)+LRR(294|318)+LRR(342|366)+LRR(414|440)+LRR(462|486)+LRR(487|510)+LRR(534|558)+TRANS(645|667)+Pfam_Pkinase_Tyr(726|1001)+	822428,AT3G28040,At3g28040,MMG15.21,NM_113722.3,NP_189443,NP_189443.2,Q9LRT1,Y3804_ARATH,ath:AT3G28040
MRP15.22	3702.Q94CD8	Glucan endo-1,3-beta-glucosidase 4.	https://smart.embl.de/smart/DDvec.cgi?smart=505:SIGNAL(1|23)+Pfam_Glyco_hydro_17(26|347)+X8(361|446)+	(1->3)-beta-glucan endohydrolase 4,(1->3)-beta-glucanase 4,3.2.1.39,820558,AT3G13560,At3g13560,B9DGU2,Beta-1,3-endoglucanase 4,Beta-1,3-glucanase 4,E134_ARATH,EC 3.2.1.39,Glucan endo-1,3-beta-glucosidase 4,MRP15.22,NM_001338055.1,NM_001338056.1,NM_112202.5,NM_202573.3,NM_202574.3,NP_001326916.1,NP_001326917,NP_001326917.1,NP_187965.1,NP_974302.1,NP_974303.1,O-Glycosyl hydrolases family 17 protein…
MS1	3702.O50008	5-methyltetrahydropteroyltriglutamate--homocysteine methyltransferase 1; Catalyzes the transfer of a methyl group from 5- methyltetrahydrofolate to homocysteine resulting in methionine formation.	https://smart.embl.de/smart/DDvec.cgi?smart=765:Pfam_Meth_synt_1(2|318)+Pfam_Meth_synt_2(432|756)+	1U1H,1U1J,1U1U,1U22,2.1.1.14,831660,AT5G17920,ATMS1,At5g17920,AtMS1,CIMS,Cobalamin-independent methionine synthase 1,Cobalamin-independent synthase family protein,EC 2.1.1.14,METE1_ARATH,MPI7.9,MS1,NM_001085130.2,NM_121798.4,NP_001078599,NP_001078599.1,NP_197294.1,O50008,Q6KCR2,Q8H162,Q93ZK3,Vitamin-B12-independent methionine synthase 1,ath:AT5G17920
MT3	3702.O22433	Metallothionein-like protein 3; Metallothioneins have a high content of cysteine residues that bind various heavy metals (Probable). Functions as metal chelator of copper (Cu) and zinc (Zn). Plays a role in Cu homeostasis, specifically in the remobilization of Cu from senescing leaves. The mobilization of Cu from internal sources is important for seed development.	http://smart.embl.de/smart/DDvec.cgi?smart=69:	820771,AT3G15353,At3g15353,K7L4.21,MT-3,MT3,MT3_ARATH,Metallothionein 3,Metallothionein-like protein 3,NM_112401.2,NP_566509,NP_566509.1,O22433,ath:AT3G15353
MXA21.22	3702.F4KA45	Class I glutamine amidotransferase-like superfamily protein.	https://smart.embl.de/smart/DDvec.cgi?smart=436:Pfam_GATase(113|270)+	833802,AT5G38200,At5g38200,F4KA45,F4KA45_ARATH,MXA21.22,NM_123181.4,NP_001332709,NP_568556.3,ath:AT5G38200
MYA6.9	3702.Q3EB59	CASP-like protein 3A1; Belongs to the Casparian strip membrane proteins (CASP) family.	https://smart.embl.de/smart/DDvec.cgi?smart=212:Pfam_DUF588(41|196)+	820877,AT3G16300,At3g16300,AtCASPL3A1,CASP-like protein 3A1,CSPLF_ARATH,MYA6.9,NM_112501.2,NP_188251,NP_188251.1,O04327,Q3EB59,Q9LU17,T2O4.16,Uncharacterized protein family (UPF0497),ath:AT3G16300
NDK1	3702.P39207	Nucleoside diphosphate kinase 1; Major role in the synthesis of nucleoside triphosphates other than ATP. The ATP gamma phosphate is transferred to the NDP beta phosphate via a ping-pong mechanism, using a phosphorylated active-site intermediate. Plays a role in response to reactive oxygen species (ROS) stress.	https://smart.embl.de/smart/DDvec.cgi?smart=149:NDK(1|138)+	1U8W,2.7.4.6,826515,AT4G09320,At4g09320,EC 2.7.4.6,F4JJZ8,NDK I,NDK1,NDK1_ARATH,NDP kinase I,NDPK I,NDPK1,NM_117000.3,NP_567346,NP_567346.2,Nucleoside diphosphate kinase,Nucleoside diphosphate kinase 1,Nucleoside diphosphate kinase I,Nucleoside-diphosphate kinase,P39207,Q41989,Q94JY5,T30A10.80,ath:AT4G09320
NEK1	3702.Q9SLI2	Serine/threonine-protein kinase Nek1; May be involved in plant development processes.	https://smart.embl.de/smart/DDvec.cgi?smart=612:S_TKc(4|258)+	2.7.11.1,841893,AT1G54510,At1g54510,AtNek1,EC 2.7.11.1,F20D21.32/F20D21.33,NEK1,NEK1_ARATH,NIMA-related serine/threonine kinase 1,NM_001198295.1,NM_001198296.1,NM_001333653.1,NM_104329.5,NP_001185224,NP_001185224.1,NP_001185225.1,NP_001319226.1,NP_175853.1,NimA-related protein kinase 1,Q9SLI2,Q9SLI3,Serine/threonine-protein kinase Nek1,ath:AT1G54510
NFYA3	3702.Q93ZH2	Nuclear transcription factor Y subunit A-3; Stimulates the transcription of various genes by recognizing and binding to a CCAAT motif in promoters.	https://smart.embl.de/smart/DDvec.cgi?smart=340:CBF(176|237)+	843614,AT1G72830,At1g72830,AtNF-YA-3,F28P22.32,F3N23.3,HAP2C,NF-YA3,NFYA3,NFYA3_ARATH,NM_105941.8,NP_565049,NP_565049.1,Nuclear factor Y, subunit A3,Nuclear transcription factor Y subunit A-3,Nuclear transcription factor Y, alpha,O23632,Q93ZH2,Q9SSP3,Transcriptional activator HAP2C,ath:AT1G72830
NMT3	3702.Q9C6B9	Phosphoethanolamine N-methyltransferase 3; Catalyzes N-methylation of phosphoethanolamine, phosphomonomethylethanolamine and phosphodimethylethanolamine, the three methylation steps required to convert phosphoethanolamine to phosphocholine.	https://smart.embl.de/smart/DDvec.cgi?smart=490:Pfam_NodS(32|159)+Pfam_Ubie_methyltran(261|402)+	2.1.1.103,843694,AT1G73600,At1g73600,EC 2.1.1.103,F25P22.1,F6D5.1,NMT3,NM_106018.4,NM_202410.2,NP_177501,NP_177501.2,NP_974139.2,PEAM3_ARATH,Phosphoethanolamine N-methyltransferase,Phosphoethanolamine N-methyltransferase 3,Q0WUL3,Q9C6B9,Q9C9V1,ath:AT1G73600
NOP5-2	3702.Q9MAB3	Probable nucleolar protein 5-2; Required for 60S ribosomal subunit biogenesis; Belongs to the NOP5/NOP56 family.	https://smart.embl.de/smart/DDvec.cgi?smart=533:Pfam_NOP5NT(3|67)+NOSIC(160|212)+	819668,AT3G05060,At3g05060,MAR-binding NOP56/58 homolog 2,NM_111378.4,NOP5-2,NOP56-like pre RNA processing ribonucleoprotein,NOP58-2,NOP5B_ARATH,NP_187157,NP_187157.1,Nucleolar protein 58,Nucleolar protein 58-2,Probable nucleolar protein 5-2,Q9MAB3,T12H1.2,ath:AT3G05060
NOP56	3702.Q9SGT7	NOP56-like pre RNA processing ribonucleoprotein.	https://smart.embl.de/smart/DDvec.cgi?smart=522:Pfam_NOP5NT(4|69)+NOSIC(170|222)+	842063,AT1G56110,At1g56110,At1g56110/T6H22_9,NM_104489.4,NOP56,NOP56-LIKE PROTEIN,NOP56-like pre RNA processing ribonucleoprotein,NOP56-like protein,NP_176007,NP_176007.1,Nucleolar protein,Nucleolar protein 56,Q9SGT7,Q9SGT7_ARATH,SAR DNA binding protein, putative,T6H22.10,T6H22_10,ath:AT1G56110
NPR5	3702.Q9ZVC2	Regulatory protein NPR5; May act as a substrate-specific adapter of an E3 ubiquitin- protein ligase complex (CUL3-RBX1-BTB) which mediates the ubiquitination and subsequent proteasomal degradation of target proteins (By similarity). Acts redundantly with BOP2. BOP1/2 promote leaf and floral meristem fate and determinacy in a pathway targeting AP1 and AGL24. BOP1/2 act as transcriptional co-regula…	https://smart.embl.de/smart/DDvec.cgi?smart=491:BTB(26|169)+Pfam_DUF3420(204|260)+ANK(283|313)+ANK(318|347)+	818735,AT2G41370,At2g41370,BOP2,BTB/POZ domain-containing protein NPR5,F13H10.8,NM_129700.3,NPR5,NPR5_ARATH,NP_181668,NP_181668.1,Protein BLADE ON PETIOLE 2,Q84WN1,Q9ZVC2,Regulatory protein NPR1,Regulatory protein NPR5,ath:AT2G41370
NRPD5B	3702.Q9ZVB9	DNA-directed RNA polymerases IV and V subunit 5B; DNA-dependent RNA polymerase catalyzes the transcription of DNA into RNA using the four ribonucleoside triphosphates as substrates. Component of RNA polymerases IV and V which mediate short-interfering RNAs (siRNA) accumulation and subsequent RNA-directed DNA methylation- dependent (RdDM) transcriptional gene silencing (TGS) of endogenous repeated…	https://smart.embl.de/smart/DDvec.cgi?smart=218:Pfam_RNA_pol_Rpb5_N(18|103)+Pfam_RNA_pol_Rpb5_C(145|217)+	818732,AT2G41340,At2g41340,DNA-directed RNA polymerase 23kD subunit,DNA-directed RNA polymerases IV and V subunit 5B,F13H10.11,NM_129697.3,NP_181665,NP_181665.1,NRPD5B,NRPE5B,Q9ZVB9,RNA polymerase II fifth largest subunit, D,RPB5B,RPB5D,RPD5B_ARATH,ath:AT2G41340
NUCL2	3702.Q1PEP5	Nucleolin 2; Involved in pre-rRNA processing and ribosome assembly.	https://smart.embl.de/smart/DDvec.cgi?smart=636:RRM(385|456)+RRM(480|554)+	821392,AT3G18610,At3g18610,AtNUC-L2,AtPARLL1,K24M9.11,NM_112747.3,NP_188491,NP_188491.1,NUC-L2,NUCL2,NUCL2_ARATH,Nucleolin,Nucleolin 2,Nucleolin like 2,PARLL1,Protein NUCLEOLIN LIKE 2,Protein PARALLEL LIKE 1,Q1PEP5,Q9LIH8,ath:AT3G18610
P23-1	3702.Q8L7U4	Co-chaperone protein p23-1; Acts as a co-chaperone for HSP90. Controls root development through the modulation of auxin distribution in the root meristem ; Belongs to the p23/wos2 family.	https://smart.embl.de/smart/DDvec.cgi?smart=241:Pfam_CS(5|81)+	828006,AT4G02450,At4g02450,Atp23-1,Co-chaperone protein p23-1,HSP20-like chaperones superfamily protein,NM_116478.5,NP_192154,NP_192154.2,O81288,P23,P23-1,P23A_ARATH,Q8L7U4,Q9FT78,T14P8.5,ath:AT4G02450,p23 co-chaperone
PAP85	3702.Q9LUJ7	Vicilin-like seed storage protein At3g22640; Seed storage protein.	https://smart.embl.de/smart/DDvec.cgi?smart=486:SIGNAL(1|22)+Cupin_1(64|223)+Cupin_1(278|448)+	821835,AT3G22640,At3g22640,Cupin family protein,Globulin At3g22640,MWI23.1,NM_113163.4,NP_566714,NP_566714.1,PAP85,PAP85_ARATH,Q42160,Q42174,Q42222,Q42326,Q56WF0,Q9LUJ7,Vicilin-like seed storage protein At3g22640,ath:AT3G22640
PARP3	3702.Q9FK91	Protein ADP-ribosyltransferase PARP3; Involved in the base excision repair (BER) pathway, by catalyzing the poly(ADP-ribosyl)ation of a limited number of acceptor proteins involved in chromatin architecture and in DNA metabolism. This modification follows DNA damages and appears as an obligatory step in a detection/signaling pathway leading to the reparation of DNA strand breaks (By similarity).	https://smart.embl.de/smart/DDvec.cgi?smart=814:PADR1(94|148)+BRCT(184|264)+WGR(333|416)+Pfam_PARP_reg(450|583)+Pfam_PARP(597|801)+	2.4.2.-,2.4.2.30,832308,ADPRT-3,AT5G22470,At5g22470,EC 2.4.2.30,F4K9W5,MQJ16_1,NAD(+) ADP-ribosyltransferase 3,NM_001343735.1,NP_001318618,NP_001318618.1,PARP-3,PARP3,PARP3_ARATH,Poly ADP-ribose polymerase 3,Poly [ADP-ribose] polymerase 2/3/4,Poly [ADP-ribose] polymerase 3,Poly[ADP-ribose] synthase 3,Protein ADP-ribosyltransferase PARP3,Q8GXP3,Q9FK91,ath:AT5G22470
PATL6	3702.Q9SCU1	Patellin-6; Carrier protein that may be involved in membrane-trafficking events associated with cell-plate formation during cytokinesis. Binds to some hydrophobic molecules such as phosphoinositides and promotes their transfer between the different cellular sites (By similarity).	https://smart.embl.de/smart/DDvec.cgi?smart=409:CRAL_TRIO_N(81|106)+SEC14(127|291)+	824330,AT3G51670,At3g51670,NM_115026.2,NP_190735,NP_190735.1,PATL6,PATL6_ARATH,Patellin-6,Q9SCU1,Q9XFS6,T18N14.50,ath:AT3G51670
PBL8	3702.Q8GXZ3	Probable serine/threonine-protein kinase PBL8; May be involved in plant defense signaling.	https://smart.embl.de/smart/DDvec.cgi?smart=410:Pfam_Pkinase_Tyr(70|346)+	2.7.11.1,831918,AT5G01020,At5g01020,F7J8.5,NM_120179.3,NP_195722,NP_195722.2,PBL8,PBL8_ARATH,PBS1-like protein 8,PIX17,Probable serine/threonine-protein kinase PBL8,Protein kinase superfamily protein,Q8GXZ3,Q9LFD4,ath:AT5G01020
PDF1	3702.Q9S728	Protodermal factor 1; May be involved in the regulation of meristem growth.	https://smart.embl.de/smart/DDvec.cgi?smart=306:SIGNAL(1|23)+	818884,AT2G42840,At2g42840,F7D19.16,NM_129845.4,NP_181812,NP_181812.1,PDF1,PDF1_ARATH,Protodermal factor 1,Q9S728,ath:AT2G42840
PDF2	3702.Q93V99	Homeobox-leucine zipper protein PROTODERMAL FACTOR 2; Probable transcription factor that binds to the L1 box DNA sequence 5'-TAAATG[CT]A-3'. Plays a role in maintaining the identity of L1 cells, possibly by interacting with their L1 box or other target- gene promoters. Functionally redundant to ATML1.	https://smart.embl.de/smart/DDvec.cgi?smart=743:HOX(61|124)+START(253|473)+	825828,AT4G04890,At4g04890,HD-ZIP protein PDF2,Homeobox-leucine zipper protein,Homeodomain transcription factor PDF2,NM_001340517.1,NM_116727.4,NP_001329475,NP_001329475.1,NP_567274.1,PDF2,PDF2_ARATH,Protodermal factor 2,Q93V99,Q9M0Z0,Q9ZPH7,T1J1.3,ath:AT4G04890
PDV2	3702.Q9XII1	Plastid division protein PDV2; Component of the plastid division machinery. Required to mediate the recruitment of ARC5 at the midplastid constriction site in the cytoplasm. Relays plastid division site position between stroma and outer surface via interactions with the cytoplasmic ARC5 and the inner membrane ARC6 that recruits stromal FtsZ ring.	http://smart.embl.de/smart/DDvec.cgi?smart=307:	5GTB,816104,AT2G16070,At2g16070,F7H1.9,NM_001335463.1,NM_127166.4,NM_179628.4,NP_001324370.1,NP_028242,NP_028242.1,NP_849959.1,PDV2,PDV2_ARATH,Plastid division protein PDV2,Plastid division2,Protein PLASTID DIVISION2,Q93ZL0,Q9XII1,ath:AT2G16070
PER1	3702.O04005	1-Cys peroxiredoxin PER1; Thiol-specific peroxidase that catalyzes the reduction of hydrogen peroxide and organic hydroperoxides to water and alcohols, respectively (By similarity). Seems to contribute to the inhibition of germination during stress.	https://smart.embl.de/smart/DDvec.cgi?smart=216:Pfam_AhpC-TSA(6|136)+Pfam_1-cysPrx_C(156|197)+	1-Cys peroxiredoxin PER1,1-cysteine peroxiredoxin 1,1.11.1.15,1.11.1.27,1.11.1.7,3.1.1.-,841231,AT1G48130,At1g48130,EC 1.11.1.27,EC 1.11.1.7,EC 3.1.1.-,F21D18.15,NM_103709.4,NP_175247,NP_175247.1,O04005,PER1,Peroxiredoxin 6,Q42319,Q84WE3,REHY_ARATH,Rehydrin homolog,Thioredoxin peroxidase,ath:AT1G48130
PER42	3702.Q9SB81	Peroxidase 42; Removal of H(2)O(2), oxidation of toxic reductants, biosynthesis and degradation of lignin, suberization, auxin catabolism, response to environmental stresses such as wounding, pathogen attack and oxidative stress. These functions might be dependent on each isozyme/isoform in each plant tissue.	https://smart.embl.de/smart/DDvec.cgi?smart=330:SIGNAL(1|23)+Pfam_peroxidase(47|291)+	1.11.1.7,828285,AT4G21960,ATP1a/ATP1b,At4g21960,Atperox P42,EC 1.11.1.7,F1N20.3,NM_118317.4,NP_567641,NP_567641.1,P42,PER42,PER42_ARATH,PRXR1,Peroxidase,Peroxidase 42,Peroxidase superfamily protein,Q41937,Q42579,Q43730,Q9SB81,T8O5.170,ath:AT4G21960
PGDH1	3702.O49485	D-3-phosphoglycerate dehydrogenase 1, chloroplastic; Involved in the plastidial phosphorylated pathway of serine biosynthesis (PPSB). Required for mature pollen development.	https://smart.embl.de/smart/DDvec.cgi?smart=603:Pfam_2-Hacid_dh_C(166|341)+Pfam_ACT(530|594)+	1.1.1.399,1.1.1.95,829568,AT4G34200,At4g34200,D-3-phosphoglycerate dehydrogenase,EC 1.1.1.399,EC 1.1.1.95,EDA9,F10M10.7,NM_119583.4,NP_195146,NP_195146.1,O49485,PGDH1,Protein EMBRYO SAC DEVELOPMENT ARREST 9,Q8LGJ6,SERA1_ARATH,ath:AT4G34200
PGIC	3702.P34795	Glucose-6-phosphate isomerase, cytosolic; Belongs to the GPI family.	https://smart.embl.de/smart/DDvec.cgi?smart=560:Pfam_PGI(52|548)+	5.3.1.9,834283,AT5G42740,At5g42740,EC 5.3.1.9,G6PI_ARATH,GPI,Glucose-6-phosphate isomerase,Glucose-6-phosphate isomerase, cytosolic,MJB21.12,NM_001344462.1,NM_123638.5,NP_001332180,NP_001332180.1,NP_199088.1,P34795,PGI,PGIC,PHI,Phosphoglucose isomerase,Phosphohexose isomerase,Q546J1,Q94JT1,Q9FE90,Q9FXM6,Q9FXM7,Q9FXM8,Q9FXM9,Q9FXN0,Q9FXN1,Q9FXN2,Q9FXN3,Q9FXN4,Q9FXN5,Sugar isomerase (SIS) family pr…
PIN1	3702.Q9C6B8	Auxin efflux carrier component 1; Acts as a component of the auxin efflux carrier. Seems to be involved in the basipetal auxin transport. Mediates the formation of auxin gradient which is required to ensure correct organogenesis. Coordinated polar localization of PIN1 is directly regulated by the vesicle trafficking process and apical-basal PIN1 polarity also depends on the phosphorylation of con…	https://smart.embl.de/smart/DDvec.cgi?smart=622:Pfam_Mem_trans(9|617)+	843693,AT1G73590,At1g73590,AtPIN1,Auxin efflux carrier component 1,Auxin efflux carrier family protein,F6D5.2,NM_106017.4,NP_177500,NP_177500.1,PIN1,PINI_ARATH,Protein PIN-FORMED,Q9C6B8,Q9ZSY5,Q9ZSY6,ath:AT1G73590
PIP2-2	3702.P43287	Aquaporin PIP2-2; Water channel required to facilitate the transport of water across cell membrane. Plays an predominant role in root water uptake process in conditions of reduced transpiration, and in osmotic fluid transport. Its function is impaired by Hg(2+). Inhibited by cytosolic acidosis which occurs during anoxia in roots. Belongs to the MIP/aquaporin (TC 1.A.8) family. PIP (TC 1.A.8.11) s…	https://smart.embl.de/smart/DDvec.cgi?smart=285:Pfam_MIP(29|264)+	818293,AT2G37170,Aquaporin PIP,Aquaporin PIP2-2,At2g37170,AtPIP2;2,NM_129273.5,NP_181254,NP_181254.1,P43287,PIP2-2,PIP22_ARATH,PIP2B,PIP2b,Plasma membrane intrinsic protein 2,Plasma membrane intrinsic protein 2-2,Plasma membrane intrinsic protein 2b,Q8L5U5,Q9SKR8,T2N18.7,TMP2b,ath:AT2G37170
PIP2-8	3702.Q9ZVX8	Probable aquaporin PIP2-8; Aquaporins facilitate the transport of water and small neutral solutes across cell membranes.	https://smart.embl.de/smart/DDvec.cgi?smart=278:Pfam_MIP(28|257)+	816186,AT2G16850,Aquaporin PIP,At2g16850,AtPIP2;8,F12A24.3,NM_127238.3,NP_179277,NP_179277.1,PIP2-8,PIP28_ARATH,PIP2;8,PIP3B,PIP3b,Plasma membrane intrinsic protein 2-8,Plasma membrane intrinsic protein 2;8,Plasma membrane intrinsic protein 3b,Probable aquaporin PIP2-8,Q0WS43,Q9ZVX8,ath:AT2G16850
PPR596	3702.Q9C977	Pentatricopeptide repeat-containing protein At1g80270, mitochondrial.	https://smart.embl.de/smart/DDvec.cgi?smart=596:Pfam_PPR_3(250|311)+Pfam_PPR(405|430)+Pfam_PPR(436|466)+Pfam_PPR(471|499)+Pfam_PPR(508|537)+	844367,AT1G80270,At1g80270,F5I6.2,NM_001084384.3,NM_001334976.1,NM_001334977.1,NM_106676.2,NM_202461.3,NP_001077853,NP_001077853.1,NP_001321806.1,NP_001321807.1,NP_178143.1,NP_974190.1,PENTATRICOPEPTIDE REPEAT 596,PP135_ARATH,PPR596,Q56YX6,Q9C977,ath:AT1G80270
Q0WQ76_ARATH	3702.Q0WQ76	Uncharacterized protein At3g24150.	http://smart.embl.de/smart/DDvec.cgi?smart=343:	822001,A0A178V751,AT3G24150,At3g24150,Hypothetical protein,NM_001338670.1,NM_113320.4,NP_001327395,NP_001327395.1,NP_189057.1,Q0WQ76,Q0WQ76_ARATH,Uncharacterized protein At3g24150,ath:AT3G24150
Q3EC04_ARATH	3702.Q3EC04	Bifunctional inhibitor/lipid-transfer protein/seed storage 2S albumin superfamily protein.	https://smart.embl.de/smart/DDvec.cgi?smart=99:AAI(34|99)+	2745539,AT2G14846,At2g14846,NM_201733.2,NP_973462,NP_973462.1,Q3EC04,Q3EC04_ARATH,ath:AT2G14846
Q6ID72_ARATH	3702.Q6ID72	Beta-1,3-N-Acetylglucosaminyltransferase family protein.	https://smart.embl.de/smart/DDvec.cgi?smart=124:SIGNAL(1|23)+	829343,AT4G32110,At4g32110,NM_148388.2,NP_680754,NP_680754.1,Q6ID72,Q6ID72_ARATH,ath:AT4G32110
Q8LCC7_ARATH	3702.Q8LCC7	Ribonucloprotein; Common component of the spliceosome and rRNA processing machinery; Belongs to the eukaryotic ribosomal protein eL8 family.	https://smart.embl.de/smart/DDvec.cgi?smart=128:Pfam_Ribosomal_L7Ae(20|114)+	828333,AT4G22380,At4g22380,NM_118364.3,NP_193969,NP_193969.1,Q8LCC7,Q8LCC7_ARATH,Ribonucloprotein,U4/U6 small nuclear ribonucleoprotein SNU13,ath:AT4G22380
Q94CK1_ARATH	3702.Q94CK1	THUMP domain-containing protein.	https://smart.embl.de/smart/DDvec.cgi?smart=376:THUMP(267|359)+	831116,AT5G12410,At5g12410,At5g12410/At5g12410,NM_121279.3,NP_568274,NP_568274.1,Q94CK1,Q94CK1_ARATH,THUMP domain-containing protein,TRNA acetyltransferase TAN1,ath:AT5G12410
Q94KE3_ARATH	3702.Q94KE3	Pyruvate kinase; Belongs to the pyruvate kinase family.	https://smart.embl.de/smart/DDvec.cgi?smart=527:Pfam_PK(28|380)+Pfam_PK_C(395|523)+	2.7.1.40,824465,AT3G52990,At3g52990,EC 2.7.1.40,NM_115159.5,NP_001078275,NP_566976.1,Pyruvate kinase,Pyruvate kinase family protein,Q94KE3,Q94KE3_ARATH,ath:AT3G52990
Q9LT39_ARATH	3702.Q9LT39	Leucine-rich repeat (LRR) family protein.	https://smart.embl.de/smart/DDvec.cgi?smart=365:SIGNAL(1|19)+Pfam_LRRNT_2(21|61)+Pfam_LRR_8(151|211)+Pfam_LRR_8(270|330)+	821630,A0A178VBP7,AT3G20820,At3g20820,Leucine-rich repeat (LRR) family protein,NM_112973.3,NP_188718,NP_188718.1,Polygalacturonase inhibitor-like protein,Q9LT39,Q9LT39_ARATH,ath:AT3G20820
Q9LUI0_ARATH	3702.Q9LUI0	Auxin canalization protein (DUF828).	https://smart.embl.de/smart/DDvec.cgi?smart=472:Pfam_Auxin_canalis(18|312)+PH(353|463)+	821852,AT3G22810,At3g22810,Auxin canalization protein (DUF828),NM_113180.3,NP_001326089,NP_188920.1,Q9LUI0,Q9LUI0_ARATH,ath:AT3G22810
Q9LV36_ARATH	3702.Q9LV36	GPI-anchored protein.	https://smart.embl.de/smart/DDvec.cgi?smart=335:SIGNAL(1|25)+	821330,AT3G18050,At3g18050,At3g18050/ MRC8.3,GPI-anchored protein,NM_112687.3,NP_566596,NP_566596.1,Q9LV36,Q9LV36_ARATH,ath:AT3G18050
Q9LW11_ARATH	3702.Q9LW11	Zinc finger protein-like Ser/Thr protein kinase-like protein.	https://smart.embl.de/smart/DDvec.cgi?smart=164:ZnF_RBZ(5|29)+ZnF_RBZ(63|89)+ZnF_RBZ(129|155)+	820811,A0A178VPU9,AT3G15680,At3g15680,NM_001338181.1,NM_112438.4,NP_001326186,NP_001326186.1,NP_188189.1,Q9LW11,Q9LW11_ARATH,Ran BP2/NZF zinc finger-like superfamily protein,ath:AT3G15680
RACK1B	3702.Q9C4Z6	Receptor for activated C kinase 1B; Minor component of the RACK1 regulatory proteins that play a role in multiple signal transduction pathways. Involved in multiple hormone responses and developmental processes. MAPK cascade scaffolding protein involved in the protease IV and ArgC signaling pathway but not the flg22 pathway. Belongs to the WD repeat G protein beta family. Ribosomal protein RACK1 …	https://smart.embl.de/smart/DDvec.cgi?smart=326:WD40(4|44)+WD40(52|91)+WD40(94|133)+WD40(135|179)+WD40(182|221)+WD40(224|261)+WD40(288|322)+	841284,AT1G48630,At1g48630,F11I4.18,F9P7.2,GPLPB_ARATH,NM_103759.5,NP_175296,NP_175296.1,Q42130,Q8LAF2,Q9C4Z6,RACK1B,RACK1B_AT,Receptor for activated C kinase 1B,ath:AT1G48630
RER1	3702.Q9FGP9	Protein RETICULATA-RELATED 1, chloroplastic; May play a role in leaf development. Belongs to the RETICULATA family.	https://smart.embl.de/smart/DDvec.cgi?smart=433:Pfam_RETICULATA-like(208|387)+	832342,AT5G22790,At5g22790,NM_122185.3,NP_197671,NP_197671.1,Protein RETICULATA-RELATED 1, chloroplastic,Q9FGP9,RER1,RER1_ARATH,Reticulata-related 1,ath:AT5G22790
RGGA	3702.O23523	RGG repeats nuclear RNA binding protein A; Binds RNA. Regulates responses to abscisic acid (ABA). Promotes stomata closure in drought conditions. Involved in resistance to salt and drought stresses via the accumulation of Pro.	https://smart.embl.de/smart/DDvec.cgi?smart=355:Pfam_Stm1_N(1|72)+HABP4_PAI-RBP1(147|253)+	827389,A8MQG3,A8MQJ5,AT4G16830,At4g16830,AtRGGA,FCAALL.13,Hyaluronan / mRNA binding family,NM_001084930.1,NM_001084931.1,NM_117785.5,NP_001078399.1,NP_001078400.1,NP_193416,NP_193416.1,O23523,RGG repeats nuclear RNA binding protein A,RGGA,RGGA_ARATH,ath:AT4G16830,dl4440w
RH7	3702.Q39189	DEAD-box ATP-dependent RNA helicase 7.	https://smart.embl.de/smart/DDvec.cgi?smart=671:DEXDc(115|327)+HELICc(360|441)+Pfam_GUCT(530|626)+	3.6.4.13,836340,AT5G62190,ATP-dependent RNA helicase DDX21,At5g62190,DEAD box RNA helicase (PRH75),DEAD-box ATP-dependent RNA helicase 7,EC 3.6.4.13,MMI9.2,NM_125613.3,NP_201025,NP_201025.1,PRH75,Q39189,Q94BX7,Q9LVB7,RH7,RH7_ARATH,ath:AT5G62190
RPL10AA	3702.Q8VZB9	60S ribosomal protein L10a-1.	https://smart.embl.de/smart/DDvec.cgi?smart=216:Pfam_Ribosomal_L1(18|211)+	60S ribosomal protein L10a-1,837356,AT1G08360,At1g08360,Large subunit ribosomal protein L10Ae,NM_100709.5,NP_563813,NP_563813.2,Q8VZB9,Q9SJF4,R10A1_ARATH,RPL10AA,Ribosomal protein L1p/L10e family,T27G7.6,ath:AT1G08360
RPL13AC	3702.Q9SVR0	60S ribosomal protein L13a-3; Belongs to the universal ribosomal protein uL13 family.	https://smart.embl.de/smart/DDvec.cgi?smart=206:Pfam_Ribosomal_L13(10|122)+	60S ribosomal protein L13a-3,826931,AT4G13170,At4g13170,F17N18.60,Large subunit ribosomal protein L13Ae,NM_117386.5,NP_193053,NP_193053.1,Q9SVR0,R13A3_ARATH,RPL13AC,Ribosomal protein L13 family protein,ath:AT4G13170
RPL13B	3702.P41127	60S ribosomal protein L13-1.	https://smart.embl.de/smart/DDvec.cgi?smart=206:Pfam_Ribosomal_L13e(6|185)+	60S ribosomal protein L13-1,824062,AT3G49010,At3g49010,BBC1,Breast basic conserved 1,Large subunit ribosomal protein L13e,NM_001035754.1,NM_001339393.1,NM_001339394.1,NM_114760.4,NM_180341.3,NP_001030831,NP_001030831.1,NP_001327179.1,NP_001327180.1,NP_190470.1,NP_850672.1,P41127,Protein BBC1 homolog,Q42280,Q8LFC4,RL131_ARATH,RPL13B,T2J13.150,ath:AT3G49010
RPL14A	3702.Q9SIM4	60S ribosomal protein L14-1; Belongs to the eukaryotic ribosomal protein eL14 family.	https://smart.embl.de/smart/DDvec.cgi?smart=134:Pfam_Ribosomal_L14e(44|118)+	60S ribosomal protein L14-1,816564,AT2G20450,At2g20450,Large subunit ribosomal protein L14e,NM_127604.4,NP_179635,NP_179635.1,Q9SIM4,RL141_ARATH,RPL14A,Ribosomal protein L14,T13C7.4,ath:AT2G20450
RPL15B	3702.Q8VYF1	60S ribosomal protein L15-2; Belongs to the eukaryotic ribosomal protein eL15 family.	https://smart.embl.de/smart/DDvec.cgi?smart=204:Ribosomal_L15e(2|193)+	60S ribosomal protein L15-2,827451,AT4G17390,At4g17390,FCAALL.32,Large subunit ribosomal protein L15e,NM_117843.4,NP_193470,NP_193470.1,O23582,Q8VYF1,RL152_ARATH,RPL15B,Ribosomal protein L23/L15e family protein,ath:AT4G17390,dl4730c
RPL18AC	3702.Q9LUD4	60S ribosomal protein L18a-3; Belongs to the eukaryotic ribosomal protein eL20 family.	https://smart.embl.de/smart/DDvec.cgi?smart=178:Pfam_Ribosomal_L18A(6|129)+	60S ribosomal protein L18a-3,820688,AT3G14600,At3g14600,Large subunit ribosomal protein L18Ae,MIE1.10,NM_112321.3,NP_188078,NP_188078.1,Q8L9M5,Q9LUD4,R18A3_ARATH,RPL18AC,Ribosomal protein L18ae/LX family protein,ath:AT3G14600
RPL19C	3702.P49693	60S ribosomal protein L19-3; Belongs to the eukaryotic ribosomal protein eL19 family.	https://smart.embl.de/smart/DDvec.cgi?smart=208:Ribosomal_L19e(3|146)+	60S ribosomal protein L19-3,828099,AT4G02230,At4g02230,Large subunit ribosomal protein L19e,NM_116456.4,NP_192132,NP_192132.1,O81422,P49693,Q9M114,RL193_ARATH,RPL19C,Ribosomal protein L19e family protein,T2H3.3,ath:AT4G02230
RPL21E	3702.Q9FDZ9	60S ribosomal protein L21-2; Belongs to the eukaryotic ribosomal protein eL21 family.	https://smart.embl.de/smart/DDvec.cgi?smart=164:Pfam_Ribosomal_L21e(3|99)+	60S ribosomal protein L21-2,842142,842161,AT1G57660,At1g57660,At1g57860,F12K22.19,Large subunit ribosomal protein L21e,NM_104563.4,NM_104579.4,NP_564724,NP_564724.1,NP_564726.1,Q9FDZ9,RL212_ARATH,RPL21E,RPL21F,T8L23.13,Translation protein SH3-like family protein,ath:AT1G57660
RPL27B	3702.Q8LCL3	60S ribosomal protein L27-2; Belongs to the eukaryotic ribosomal protein eL27 family.	https://smart.embl.de/smart/DDvec.cgi?smart=135:Pfam_Ribosomal_L27e(52|135)+	60S ribosomal protein L27-2,821787,AT3G22230,At3g22230,Large subunit ribosomal protein L27e,MKA23.13,NM_113120.3,NP_188862,NP_188862.1,Q8LCL3,Q9LIE0,RL272_ARATH,RPL27B,Ribosomal L27e protein family,ath:AT3G22230
RPL28C	3702.Q9M0E2	60S ribosomal protein L28-2; Belongs to the eukaryotic ribosomal protein eL28 family.	https://smart.embl.de/smart/DDvec.cgi?smart=143:Pfam_Ribosomal_L28e(8|127)+	60S ribosomal protein L28-2,829062,AT4G29410,At4g29410,F17A13.230,Large subunit ribosomal protein L28e,NM_001085001.1,NM_119086.4,NP_001078470,NP_001078470.1,NP_194670.1,Q9M0E2,RL282_ARATH,RPL28C,Ribosomal L28e protein family,ath:AT4G29410
RPL31C	3702.P51420	60S ribosomal protein L31-3.	https://smart.embl.de/smart/DDvec.cgi?smart=119:Ribosomal_L31e(9|92)+	60S ribosomal protein L31-3,835772,AT5G56710,At5g56710,Large subunit ribosomal protein L31e,MIK19.16,NM_125054.3,NP_200482,NP_200482.1,P51420,Q8LEJ0,Q9FJU1,RL313_ARATH,RPL31,RPL31C,Ribosomal protein L31e family protein,ath:AT5G56710
RPL32A	3702.P49211	60S ribosomal protein L32-1; Belongs to the eukaryotic ribosomal protein eL32 family.	https://smart.embl.de/smart/DDvec.cgi?smart=133:Ribosomal_L32e(15|122)+	60S ribosomal protein L32-1,827535,AT4G18100,At4g18100,F15J5.70,Large subunit ribosomal protein L32e,NM_117920.8,NP_193544,NP_193544.1,P49211,Q8LC86,Q9SVW1,RL321_ARATH,RPL32A,Ribosomal protein L32e,ath:AT4G18100
RPL34A	3702.Q42351	60S ribosomal protein L34-1.	https://smart.embl.de/smart/DDvec.cgi?smart=120:Pfam_Ribosomal_L34e(1|96)+	60S ribosomal protein L34-1,838331,AT1G26880,At1g26880,Large subunit ribosomal protein L34e,NM_102452.4,NP_174010,NP_174010.1,Q42351,Q8L9D3,RL341_ARATH,RPL34A,Ribosomal protein L34e superfamily protein,T2P11.7,ath:AT1G26880
RPL36B	3702.Q9M352	60S ribosomal protein L36-2.	https://smart.embl.de/smart/DDvec.cgi?smart=112:Pfam_Ribosomal_L36e(7|102)+	60S ribosomal protein L36-2,824541,AT3G53740,At3g53740,F5K20_40,Large subunit ribosomal protein L36e,NM_001035778.3,NM_001084810.2,NM_115234.2,NM_180366.4,NP_001030855,NP_001030855.1,NP_001078279.1,NP_566987.1,NP_850697.1,Q8L5U3,Q9M352,RL362_ARATH,RPL36B,Ribosomal protein L36e family protein,ath:AT3G53740
RPL37AC	3702.Q8RXU5	60S ribosomal protein L37a-2; Belongs to the eukaryotic ribosomal protein eL43 family.	https://smart.embl.de/smart/DDvec.cgi?smart=92:Pfam_Ribosomal_L37ae(4|88)+	60S ribosomal protein L37a-2,825195,AT3G60245,At3g60245,F27H5.3,Large subunit ribosomal protein L37Ae,NM_115888.3,NP_567096,NP_567096.1,Q8RXU5,Q9LY39,R37A2_ARATH,RPL37AC,Zinc-binding ribosomal protein family protein,ath:AT3G60245
RPL37C	3702.Q8LEM8	60S ribosomal protein L37-3; Binds to the 23S rRNA; Belongs to the eukaryotic ribosomal protein eL37 family.	https://smart.embl.de/smart/DDvec.cgi?smart=95:Pfam_Ribosomal_L37e(2|54)+	60S ribosomal protein L37-3,820853,AT3G16080,At3g16080,Large subunit ribosomal protein L37e,MSL1.12,NM_112478.4,NP_566535,NP_566535.1,Q8LEM8,RL373_ARATH,RPL37C,Zinc-binding ribosomal protein family protein,ath:AT3G16080
RPL40B	3702.Q42202	Ubiquitin-60S ribosomal protein L40-2; [Ubiquitin]: exists either covalently attached to another protein, or free (unanchored). When covalently bound, it is conjugated to target proteins via an isopeptide bond either as a monomer (monoubiquitin), a polymer linked via different Lys residues of the ubiquitin (polyubiquitin chains) or a linear polymer linked via the initiator Met of the ubiquitin (l…	https://smart.embl.de/smart/DDvec.cgi?smart=128:UBQ(1|72)+Ribosomal_L40e(77|128)+	60S ribosomal protein L40-2,818189,824425,At3g52590,CEP52,EMB2167,ERD16,F22O6_30,F3C22.8,HAP4,NM_115119.4,NM_129175.3,NP_565836.1,NP_566969.1,O80715,P19232,P59263,Protein EARLY-RESPONSIVE TO DEHYDRATION 16,Protein EMBRYO DEFECTIVE 2167,Protein HAPLESS 4,Q38875,Q42202,Q9LDJ2,Q9LYW1,Q9M0W3,Q9M1P9,Q9S7X3,RL40B_ARATH,RPL40B,UBQ1,Ubiquitin,Ubiquitin-60S ribosomal protein L40-2
RPL5B	3702.P49227	60S ribosomal protein L5-2; Component of the ribosome, a large ribonucleoprotein complex responsible for the synthesis of proteins in the cell. The small ribosomal subunit (SSU) binds messenger RNAs (mRNAs) and translates the encoded message by selecting cognate aminoacyl-transfer RNA (tRNA) molecules. The large subunit (LSU) contains the ribosomal catalytic site termed the peptidyl transferase c…	https://smart.embl.de/smart/DDvec.cgi?smart=301:Pfam_Ribosomal_L5e(14|175)+Pfam_Ribosomal_L18_c(191|283)+	60S ribosomal protein L5-2,833970,AT5G39740,At5g39740,Large subunit ribosomal protein L5e,MKM21.30,MKM21.5,NM_001203510.1,NM_123336.6,NP_001190439,NP_001190439.1,NP_198790.1,OLI7,P49227,Protein OLIGOCELLULA 7,Q41921,RL52_ARATH,RPL5B,Ribosomal protein L5 B,ath:AT5G39740
RPP1A	3702.Q8LCW9	60S acidic ribosomal protein P1-1; Plays an important role in the elongation step of protein synthesis.	https://smart.embl.de/smart/DDvec.cgi?smart=112:Pfam_Ribosomal_60s(22|111)+	60S acidic ribosomal protein P1-1,60S acidic ribosomal protein family,839410,AT1G01100,At1g01100,Large subunit ribosomal protein LP1,NM_001083970.1,NM_099992.3,NM_179238.4,NP_001077439,NP_001077439.1,NP_171618.1,NP_849569.1,Q8LCW9,Q9MAM5,RLA11_ARATH,RPP1A,T25K16.9,ath:AT1G01100
RPP2B-2	3702.Q9SLF7	60S acidic ribosomal protein P2-2; Plays an important role in the elongation step of protein synthesis; Belongs to the eukaryotic ribosomal protein P1/P2 family.	https://smart.embl.de/smart/DDvec.cgi?smart=115:Pfam_Ribosomal_60s(17|114)+	60S acidic ribosomal protein P2-2,60S acidic ribosomal protein family,817317,AT2G27710,At2g27710,F15K20.19,Large subunit ribosomal protein LP2,NM_128330.4,NM_179775.2,NM_201820.1,NP_180339,NP_180339.1,NP_850106.1,NP_973549.1,Q8LB03,Q9SLF7,RLA22_ARATH,RPP2B,RPP2B-2,ath:AT2G27710
RPP3B	3702.Q9LVC9	60S acidic ribosomal protein P3-2; Plays an important role in the elongation step of protein synthesis; Belongs to the eukaryotic ribosomal protein P1/P2 family.	https://smart.embl.de/smart/DDvec.cgi?smart=120:Pfam_Ribosomal_60s(34|119)+	60S acidic ribosomal protein P3-2,60S acidic ribosomal protein family,835834,AT5G57290,At5g57290,Large subunit ribosomal protein LP1,MJB24.10,NM_125111.5,NP_200539,NP_200539.1,Q9LVC9,RLA32_ARATH,RPP3B,ath:AT5G57290
RPS10A	3702.Q9SW09	40S ribosomal protein S10-1; Belongs to the eukaryotic ribosomal protein eS10 family.	https://smart.embl.de/smart/DDvec.cgi?smart=177:Pfam_S10_plectin(3|95)+	40S ribosomal protein S10-1,828679,AT4G25740,At4g25740,F14M19.20,NM_118706.4,NP_194304,NP_194304.1,Q9SW09,RPS10A,RS101_ARATH,Small subunit ribosomal protein S10e,ath:AT4G25740
RPS13B	3702.P59224	40S ribosomal protein S13-2; Belongs to the universal ribosomal protein uS15 family.	https://smart.embl.de/smart/DDvec.cgi?smart=151:Ribosomal_S13_N(1|60)+Ribosomal_S15(70|149)+	40S ribosomal protein S13-2,828167,AT4G00100,At4g00100,F6N15.7,NM_116227.4,NP_567151,NP_567151.1,O81311,P49203,P59224,Q9SLR4,RPS13A,RPS13B,RS132_ARATH,Ribosomal protein S13A,Small subunit ribosomal protein S13e,ath:AT4G00100
RPS14C	3702.P42036	40S ribosomal protein S14-3.	https://smart.embl.de/smart/DDvec.cgi?smart=150:Pfam_Ribosomal_S11(28|146)+	40S ribosomal protein S14-3,824424,AT3G52580,At3g52580,F22O6_40,F3C22.6,NM_115118.5,NP_190826,NP_190826.1,P42036,Q9SVD9,RPS14C,RS143_ARATH,Ribosomal protein S11 family protein,Small subunit ribosomal protein S14e,ath:AT3G52580
RPS15A	3702.Q08112	40S ribosomal protein S15-1; Belongs to the universal ribosomal protein uS19 family.	https://smart.embl.de/smart/DDvec.cgi?smart=152:Pfam_Ribosomal_S19(50|135)+	40S ribosomal protein S15-1,839564,AT1G04270,At1g04270,Cytosolic ribosomal protein S15,F19P19.29,NM_100308.4,NP_171923,NP_171923.1,Q08112,RIG,RPS15,RPS15A,RS151_ARATH,Small subunit ribosomal protein S15e,ath:AT1G04270
RPS15AA	3702.P42798	40S ribosomal protein S15a-1.	https://smart.embl.de/smart/DDvec.cgi?smart=130:Pfam_Ribosomal_S8(5|130)+	40S ribosomal protein S15a-1,836107,837291,AT1G07770,At1g07770,At5g59850,F24B9.12,MMN10.16,MMN10.8,NM_001331728.1,NM_100651.5,NM_125378.4,NM_202054.3,NP_001318947,NP_001318947.1,NP_172256.1,NP_200793.1,NP_973783.1,P42798,Q7GD83,R15A1_ARATH,RPS15A,RPS15AA,RPS15AF,Ribosomal protein S15A,Small subunit ribosomal protein S15Ae,ath:AT1G07770
RPS17D	3702.Q9LZ17	40S ribosomal protein S17-4; Belongs to the eukaryotic ribosomal protein eS17 family.	https://smart.embl.de/smart/DDvec.cgi?smart=141:Pfam_Ribosomal_S17e(1|119)+	40S ribosomal protein S17-4,830359,AT5G04800,At5g04800,MUK11.12,NM_001036757.1,NM_001036758.1,NM_120562.3,NM_180434.3,NP_001031834,NP_001031834.1,NP_001031835.1,NP_196100.1,NP_850765.1,Q8LAE8,Q9LZ17,RPS17D,RS174_ARATH,Ribosomal S17 family protein,Small subunit ribosomal protein S17e,T1E3_160,ath:AT5G04800
RPS18A	3702.P34788	40S ribosomal protein S18; Located at the top of the head of the 40S subunit, it contacts several helices of the 18S rRNA; Belongs to the universal ribosomal protein uS13 family.	https://smart.embl.de/smart/DDvec.cgi?smart=152:Pfam_Ribosomal_S13(14|142)+	40S ribosomal protein S18,826569,838884,840300,AT1G22780,At1g22780,At1g34030,At4g09800,F12G12.15,F17A8.150,NM_102125.4,NM_103125.5,NM_117048.4,NP_173692,NP_173692.1,NP_192718.1,NP_564434.1,P34788,PFL,Q94K22,RPS18A,RPS18B,RPS18C,RS18_ARATH,Ribosomal protein S13/S18 family,Small subunit ribosomal protein S18e,T15K4.9,T22J18.5,ath:AT1G22780
RPS19A	3702.Q9SGA6	40S ribosomal protein S19-1; Belongs to the eukaryotic ribosomal protein eS19 family.	https://smart.embl.de/smart/DDvec.cgi?smart=143:Ribosomal_S19e(6|142)+	40S ribosomal protein S19-1,821120,AT3G02080,At3g02080,F1C9.13,NM_111074.4,NP_186857,NP_186857.1,Q9SGA6,RPS19A,RS191_ARATH,Ribosomal protein S19e family protein,Small subunit ribosomal protein S19e,ath:AT3G02080
RPS20A	3702.P49200	40S ribosomal protein S20-1; Belongs to the universal ribosomal protein uS10 family.	https://smart.embl.de/smart/DDvec.cgi?smart=124:Ribosomal_S10(26|120)+	40S ribosomal protein S20-1,823638,836351,AT3G45030,At3g45030,At5g62300,F14D17_100,MMI9.13,MMI9_120,NM_001085312.1,NM_114372.6,NM_125624.4,NP_001078781.1,NP_190089,NP_190089.2,NP_201036.1,P49200,Q42168,Q9FPI1,Q9LDG8,RPS20A,RPS20C,RS201_ARATH,Ribosomal protein S10p/S20e family protein,Small subunit ribosomal protein S20e,ath:AT3G45030
RPS24A	3702.Q9SS17	40S ribosomal protein S24-1; Belongs to the eukaryotic ribosomal protein eS24 family.	https://smart.embl.de/smart/DDvec.cgi?smart=133:Pfam_Ribosomal_S24e(25|104)+	40S ribosomal protein S24-1,819652,AT3G04920,At3g04920,NM_111364.3,NP_187143,NP_187143.1,Q9SS17,RPS24A,RS241_ARATH,Ribosomal protein S24e family protein,Small subunit ribosomal protein S24e,T9J14.13,ath:AT3G04920
RPS25B	3702.Q9SIK2	40S ribosomal protein S25-2.	https://smart.embl.de/smart/DDvec.cgi?smart=108:Pfam_Ribosomal_S25(4|105)+	40S ribosomal protein S25-2,816696,AT2G21580,At2g21580,F2G1.15,NM_127729.4,NP_179752,NP_179752.1,Q9SIK2,RPS25B,RS252_ARATH,Ribosomal protein S25 family protein,Small subunit ribosomal protein S25e,ath:AT2G21580
RPS27AB	3702.P59232	Ubiquitin-40S ribosomal protein S27a-2; Ubiquitin exists either covalently attached to another protein, or free (unanchored). When covalently bound, it is conjugated to target proteins via an isopeptide bond either as a monomer (monoubiquitin), a polymer linked via different Lys residues of the ubiquitin (polyubiquitin chains) or a linear polymer linked via the initiator Met of the ubiquitin (lin…	https://smart.embl.de/smart/DDvec.cgi?smart=157:UBQ(1|72)+Ribosomal_S27(102|147)+	40S ribosomal protein S27a-2,819323,AT2G47110,At2g47110,F14M4.6,NM_001202839.1,NM_130278.3,NP_001189768,NP_001189768.1,NP_566095.1,O80715,P19233,P59232,P59263,Q38875,Q9LDJ2,Q9LYW1,Q9M0W3,Q9M1P9,Q9S7X3,R27AB_ARATH,RPS27AB,UBQ6,Ubiquitin,Ubiquitin 6,Ubiquitin-40S ribosomal protein S27a-2,Ubiquitin-small subunit ribosomal protein S27Ae,ath:AT2G47110
RPS29A	3702.Q680P8	40S ribosomal protein S29.	https://smart.embl.de/smart/DDvec.cgi?smart=56:Pfam_Ribosomal_S14(6|56)+	40S ribosomal protein S29,823515,823518,829529,AT3G43980,At3g43980,At3g44010,At4g33865,F17I5.3,NM_001339120.1,NM_114266.2,NM_114269.3,NM_119544.4,NP_001319679.1,NP_189984,NP_189984.1,NP_189987.1,NP_567938.1,Q680P8,Q9LDT9,RPS29A,RPS29B,RPS29C,RS29_ARATH,Ribosomal protein S14p/S29e family protein,Small subunit ribosomal protein S29e,T15B3.120,T15B3.150,ath:AT3G43980
RPS30A	3702.P49689	40S ribosomal protein S30; Belongs to the eukaryotic ribosomal protein eS30 family.	https://smart.embl.de/smart/DDvec.cgi?smart=62:Pfam_Ribosomal_S30(3|60)+	40S ribosomal protein S30,816494,829060,835768,AT2G19750,At2g19750,At4g29390,At5g56670,F17A13.210,F6F22.22,MIK19.12,NM_119084.3,NM_125050.3,NM_127533.3,NP_194668.1,NP_200478.1,NP_565458,NP_565458.1,O82203,P49689,Q9M0E4,RPS30A,RPS30B,RPS30C,RS30_ARATH,Ribosomal protein S30 family protein,Small subunit ribosomal protein S30e,ath:AT2G19750
RPS3AB	3702.Q42262	40S ribosomal protein S3a-2; Belongs to the eukaryotic ribosomal protein eS1 family.	https://smart.embl.de/smart/DDvec.cgi?smart=262:Ribosomal_S3Ae(15|221)+	40S ribosomal protein S3a-2,829619,AT4G34670,At4g34670,CYC07,NM_119633.4,NP_195193,NP_195193.1,O82816,Q42262,Q42293,RPS3AB,RS3A2_ARATH,Ribosomal protein S3Ae,Small subunit ribosomal protein S3Ae,T4L20.250,ath:AT4G34670
RPS6A	3702.O48549	40S ribosomal protein S6-1; May play an important role in controlling cell growth and proliferation through the selective translation of particular classes of mRNA.	https://smart.embl.de/smart/DDvec.cgi?smart=250:Ribosomal_S6e(1|128)+	40S ribosomal protein S6-1,829298,AT4G31700,At4g31700,F28M20.110,NM_119319.5,NP_194898,NP_194898.1,O48549,O81777,RPS6,RPS6A,RS61_ARATH,Ribosomal protein S6,Small subunit ribosomal protein S6e,ath:AT4G31700
RPS7	3702.P92557	Ribosomal protein S7, mitochondrial; One of the primary rRNA binding proteins, it binds directly to 18S rRNA where it nucleates assembly of the head domain of the small subunit; Belongs to the universal ribosomal protein uS7 family.	https://smart.embl.de/smart/DDvec.cgi?smart=148:Pfam_Ribosomal_S7(5|140)+	815372,AT2G07696,At2g07696,AtMg01270,NC_001284.2,NM_126746.3,NP_085579.1,NP_178787,NP_178787.1,P92557,RPS7,RT07_ARATH,Ribosomal protein S7, mitochondrial,Ribosomal protein S7p/S5e family protein,Small subunit ribosomal protein S7,ath:AT2G07696
RPS9C	3702.Q9FLF0	40S ribosomal protein S9-2.	https://smart.embl.de/smart/DDvec.cgi?smart=197:Ribosomal_S4(8|108)+S4(109|173)+	40S ribosomal protein S9-2,833981,AT5G39850,At5g39850,MYH19.1,MYH19.10,NM_123348.2,NP_198801,NP_198801.1,Q9FLF0,RPS9C,RS92_ARATH,Ribosomal protein S4,Small subunit ribosomal protein S9e,ath:AT5G39850
SAP	3702.Q9FKH1	Transcriptional regulator STERILE APETALA; Transcriptional regulator involved in the specification of floral identity. Acts as A class cadastral protein by repressing the C class floral homeotic gene AGAMOUS in the external flower organs in association with APETALA2 and other repressors. Is required to maintain floral meristem identity in concert with AGAMOUS. Interacts also with APETALA2 to ensu…	http://smart.embl.de/smart/DDvec.cgi?smart=446:	833556,AT5G35770,At5g35770,MXH1.20,NM_122968.2,NP_198426,NP_198426.1,Q9FKH1,Q9ZRQ7,SAP,SAP_ARATH,Transcriptional regulator STERILE APETALA,Transducin/WD40 repeat-like superfamily protein,ath:AT5G35770
SBT1.3	3702.Q9FLI4	Subtilisin-like protease SBT1.3.	https://smart.embl.de/smart/DDvec.cgi?smart=780:SIGNAL(1|25)+Pfam_Inhibitor_I9(36|120)+Pfam_PA(384|475)+	3.4.21.-,835249,AT5G51750,At5g51750,AtSBT1.3,MIO24.12,NM_124554.3,NP_568765,NP_568765.1,Q9FLI4,SBT1.3,SBT13_ARATH,Subtilase 1.3,Subtilase subfamily 1 member 3,Subtilisin-like protease SBT1.3,ath:AT5G51750
SCR	3702.Q9M384	Protein SCARECROW; Transcription factor required for quiescent center cells specification and maintenance of surrounding stem cells, and for the asymmetric cell division involved in radial pattern formation in roots. Essential for cell division but not differentiation of the ground tissue. Also required for normal shoot gravitropism. Regulates the radial organization of the shoot axial organs. Bi…	https://smart.embl.de/smart/DDvec.cgi?smart=653:Pfam_GRAS(290|650)+	5B3G,5B3H,824589,AT3G54220,At3g54220,AtGRAS-20,AtSCR,F24B22.180,GRAS family protein 20,GRAS family transcription factor,NM_115282.4,NP_190990,NP_190990.1,Protein SCARECROW,Protein SHOOT GRAVITROPISM 1,Q96304,Q9M384,SCR,SCR_ARATH,SGR1,ath:AT3G54220
SGPP	3702.Q9ZVJ5	Haloacid dehalogenase-like hydrolase domain-containing protein Sgpp; Acts as a phosphosugar phosphatase on a broad range of sugar phosphate substrates with preferential activity on D-ribose-5- phosphate, 2-deoxy-D-ribose-5-phosphate, 2-deoxy-D-glucose-6-phosphate, and D-mannose-6-phosphate and with a lower activity on D-fructose-1- phosphate, D-glucose-6-phosphate, DL-glycerol-3-phosphate, and D-…	https://smart.embl.de/smart/DDvec.cgi?smart=244:Pfam_Hydrolase(59|201)+	3.1.3.-,818456,AT2G38740,At2g38740,AtSgpp,NM_129431.2,NP_565895,NP_565895.1,Q93ZP4,Q9ZVJ5,SGGP_ARATH,SGPP,Subclass I phosphosugar phosphatase,T6A23.6,ath:AT2G38740
SMO2-2	3702.Q8VWZ8	Methylsterol monooxygenase 2-2; Non-heme iron oxygenase involved in sterols biosynthesis. 24- ethylidenelophenol and 24-ethyllophenol are the preferred substrates.	https://smart.embl.de/smart/DDvec.cgi?smart=266:TRANS(22|44)+TRANS(73|95)+Pfam_FA_hydroxylase(112|247)+	1.14.18.11,1.14.18.9,837254,AT1G07420,At1g07420,AtSMO1,B9DFL5,EC 1.14.18.11,F22G5.23,Methylsterol monooxygenase 2-2,NM_100616.3,NM_202048.2,NP_563789,NP_563789.1,NP_973777.1,Plant 4alpha-monomethylsterol monooxygenase,Q8LBE1,Q8VWZ8,Q9LNW2,SMO1,SMO2-1,SMO2-2,SMO22_ARATH,Sterol 4-alpha-methyl-oxidase 1,Sterol 4-alpha-methyl-oxidase 2-1,Sterol 4-alpha-methyl-oxidase 2-2,ath:AT1G07420
SMP1	3702.Q9LE44	Seed maturation protein.	http://smart.embl.de/smart/DDvec.cgi?smart=86:	820482,A0A178VH69,AT3G12960,At3g12960,MGH6.8,NM_112133.4,NP_187902,NP_187902.1,Q9LE44,Q9LE44_ARATH,SMP1,Seed maturation protein,ath:AT3G12960,seed maturation protein 1
SQE1	3702.Q9SM02	Squalene epoxidase 1; Catalyzes the stereospecific oxidation of squalene to (S)- 2,3-epoxysqualene, and is considered to be a rate-limiting enzyme in steroid biosynthesis. Can produce not only oxidosqualene, but also 2,3:22,23-dioxidosqualene. Main squalene epoxidase in the root. Sqe1 mutants may show defects in membrane lipid rafts, impairing the correct localization of RHD2 NADPH oxidase and th…	https://smart.embl.de/smart/DDvec.cgi?smart=531:TRANS(5|27)+Pfam_GIDA(62|234)+	1.14.14.17,842213,AT1G58440,At1g58440,AtSQE1,DRY2,EC 1.14.14.17,ERG14_ARATH,F9K23.3,FAD/NAD(P)-binding oxidoreductase family protein,G1JSH7,NM_104624.4,NP_564734,NP_564734.1,Protein DROUGHT HYPERSENSITIVE 2,Q9C649,Q9SM02,SQE1,Squalene epoxidase 1,Squalene monooxygenase,XF1,XF1 protein,ath:AT1G58440
STM	3702.Q38874	Homeobox protein SHOOT MERISTEMLESS; Required for shoot apical meristem (SAM) formation during embryogenesis. Negatively regulates ASYMMETRIC LEAVES1 (AS1) and ASYMMETRIC LEAVES2 (AS2 or LBD6). Probably binds to the DNA sequence 5'-TGAC-3'. Binds to RNA (By similarity). Belongs to the TALE/KNOX homeobox family.	https://smart.embl.de/smart/DDvec.cgi?smart=382:KNOX1(119|163)+KNOX2(170|221)+ELK(262|283)+HOX(284|349)+	842534,AT1G62360,At1g62360,F2401.9,Homeobox protein SHOOT MERISTEMLESS,KNOX/ELK homeobox transcription factor,NM_104916.4,NP_176426,NP_176426.1,Q38874,Q8RXJ1,Q9MAV3,STM,STM_ARATH,ath:AT1G62360
T06B20.3	3702.P26569	Histone H1.2; Histones H1 are necessary for the condensation of nucleosome chains into higher-order structures.	https://smart.embl.de/smart/DDvec.cgi?smart=273:H15(59|125)+	817612,AT2G30620,At2g30620,H12_ARATH,Histone H1.2,Histone H1/5,NM_128614.4,NP_180620,NP_180620.1,P26569,T06B20.3,ath:AT2G30620
T12C22.3	3702.A0A1P8APG6	Adenine nucleotide alpha hydrolases-like superfamily protein.	https://smart.embl.de/smart/DDvec.cgi?smart=284:TRANS(7|29)+TRANS(33|55)+Pfam_Usp(132|261)+	841040,A0A1P8APG6,A0A1P8APG6_ARATH,AT1G44760,At1g44760,NM_001333237.1,NP_001320955,NP_001320955.1,T12C22.3,T12C22_3,ath:AT1G44760
T12E18_90	3702.Q9M2U7	Eukaryotic aspartyl protease family protein; Belongs to the peptidase A1 family.	https://smart.embl.de/smart/DDvec.cgi?smart=425:SIGNAL(1|19)+Pfam_TAXi_N(88|250)+Pfam_TAXi_C(271|421)+	824606,A0A178VAF3,AT3G54400,AT3g54400/T12E18_90,At3g54400,Eukaryotic aspartyl protease family protein,NM_115300.3,NP_191008,NP_191008.1,Nucleoid DNA-binding-like protein,Q9M2U7,Q9M2U7_ARATH,T12E18_90,T14E10.1,ath:AT3G54400
T12J13.13	3702.Q9SS61	SWIB/MDM2 domain superfamily protein.	https://smart.embl.de/smart/DDvec.cgi?smart=143:SWIB(64|142)+	821215,A0A178V8N5,AT3G03590,At3g03590,At3g03590/T12J13_13,NM_111230.4,NP_566210,NP_566210.1,Q9SS61,Q9SS61_ARATH,SWIB/MDM2 domain superfamily protein,T12J13.13,T12J13.13 protein,T12J13_13,ath:AT3G03590
T13J8.110	3702.A0A1P8B5P0	P-loop containing nucleoside triphosphate hydrolases superfamily protein.	https://smart.embl.de/smart/DDvec.cgi?smart=832:TRANS(5|27)+AAA(553|690)+	828913,A0A1P8B5P0,A0A1P8B5P0_ARATH,AT4G28000,At4g28000,NM_001341899.1,NP_001328776,NP_001328776.1,T13J8.110,T13J8_110,ath:AT4G28000
T15N1_180	3702.Q9LYJ1	Transmembrane protein.	https://smart.embl.de/smart/DDvec.cgi?smart=217:TRANS(51|73)+	831321,AT5G14690,At5g14690,NM_001343356.1,NM_121473.4,NP_001318561,NP_001318561.1,NP_196973.1,Q9LYJ1,Q9LYJ1_ARATH,T15N1_180,T9L3.3,Transmembrane protein,ath:AT5G14690
T16O9.7	3702.Q9C884	Probable methyltransferase PMT18.	https://smart.embl.de/smart/DDvec.cgi?smart=639:TRANS(20|42)+Pfam_Methyltransf_11(236|331)+	2.1.1.-,840213,AT1G33170,At1g33170,NM_103049.3,NP_564419,NP_564419.1,PMTI_ARATH,Probable methyltransferase PMT18,Q9C884,Q9LP29,T16O9.7,T9L6.6,ath:AT1G33170
T17D12.5	3702.Q9SK09	Vicilin-like seed storage protein At2g28490; Seed storage protein.	https://smart.embl.de/smart/DDvec.cgi?smart=511:SIGNAL(1|27)+Cupin_1(86|238)+Cupin_1(329|480)+	817397,AT2G28490,At2g28490,Globulin At2g28490,NM_128409.2,NP_180416,NP_180416.1,Q9SK09,RmlC-like cupins superfamily protein,T17D12.5,VCL22_ARATH,Vicilin-like seed storage protein At2g28490,ath:AT2G28490
T1B8.27	3702.Q6NLU9	Late embryogenesis abundant protein, group 6.	https://smart.embl.de/smart/DDvec.cgi?smart=75:Pfam_LEA_6(6|74)+	817934,AT2G33690,At2g33690,Late embryogenesis abundant protein, group 6,NM_128927.3,NP_180925,NP_180925.2,Q6NLU9,Q6NLU9_ARATH,T1B8.27,T1B8_27,ath:AT2G33690
T20F21.5	3702.Q8L924	CASP-like protein 2B2; Belongs to the Casparian strip membrane proteins (CASP) family.	https://smart.embl.de/smart/DDvec.cgi?smart=201:Pfam_DUF588(24|174)+	818148,AT2G35760,At2g35760,AtCASPL2B2,CASP-like protein 2B2,CSPL7_ARATH,NM_129134.4,NP_565822,NP_565822.1,Q8L924,Q8W100,Q9ZQP8,T20F21.5,Uncharacterized protein family (UPF0497),ath:AT2G35760
T20H2.23	3702.F4HR02	Nucleolin.	http://smart.embl.de/smart/DDvec.cgi?smart=251:	838588,AT1G19990,At1g19990,F4HR02,F4HR02_ARATH,NM_101854.3,NP_173428,NP_173428.1,Nucleolin,T20H2.23,T20H2_23,ath:AT1G19990
T22D6.120	3702.Q9LEY9	H/ACA ribonucleoprotein complex subunit 2-like protein; Required for ribosome biogenesis. Part of a complex which catalyzes pseudouridylation of rRNA. This involves the isomerization of uridine such that the ribose is subsequently attached to C5, instead of the normal N1. Pseudouridine ('psi') residues may serve to stabilize the conformation of rRNAs (By similarity).	https://smart.embl.de/smart/DDvec.cgi?smart=156:Pfam_Ribosomal_L7Ae(36|129)+	830714,AT5G08180,At5g08180,H/ACA ribonucleoprotein complex subunit 2,NHP2_ARATH,NM_001203331.1,NM_120901.4,NP_001190260,NP_001190260.1,NP_196435.1,Nhp2-like protein,Q9LEY9,T22D6.120,ath:AT5G08180
T22F8.200	3702.Q9T036	Envelope glycoprotein.	http://smart.embl.de/smart/DDvec.cgi?smart=96:	830086,AT4G39300,At4g39300,At4g39300/T22F8_200,Envelope glycoprotein,NM_120091.3,NP_568056,NP_568056.1,Q9T036,Q9T036_ARATH,T22F8.200,T22F8.210,T22F8_210,ath:AT4G39300
T23G18.3	3702.Q9SGE3	Histone H2B.2; Core component of nucleosome. Nucleosomes wrap and compact DNA into chromatin, limiting DNA accessibility to the cellular machineries which require DNA as a template. Histones thereby play a central role in transcription regulation, DNA repair, DNA replication and chromosomal stability. DNA accessibility is regulated via a complex set of post-translational modifications of histones…	https://smart.embl.de/smart/DDvec.cgi?smart=243:H2B(137|237)+	837338,AT1G08170,At1g08170,H2B2_ARATH,HTB8,Histone H2B,Histone H2B.2,Histone superfamily protein,NM_100691.2,NP_172295,NP_172295.1,Q9SGE3,T23G18.3,T6D22.26,ath:AT1G08170
T24I21.17	3702.Q9SLE2	Calcium-dependent phosphotriesterase superfamily protein.	https://smart.embl.de/smart/DDvec.cgi?smart=327:TRANS(12|34)+Pfam_SGL(47|283)+	816177,AT2G16760,At2g16760,Expressed protein,NM_127228.4,NP_565392,NP_565392.1,Q9SLE2,Q9SLE2_ARATH,T24I21.17,T24I21_17,ath:AT2G16760
T25M19.1	3702.F4IHD3	O-Glycosyl hydrolases family 17 protein; Belongs to the glycosyl hydrolase 17 family.	https://smart.embl.de/smart/DDvec.cgi?smart=472:SIGNAL(1|22)+Pfam_Glyco_hydro_17(25|344)+X8(383|468)+	815130,AT2G05790,At2g05790,F4IHD3,F4IHD3_ARATH,NM_126593.5,NP_178637,NP_178637.2,O-Glycosyl hydrolases family 17 protein,T25M19.1,T25M19_1,ath:AT2G05790
T26J12.12	3702.Q8LDC9	Putative 10kDa chaperonin (CPN10) protein; Belongs to the GroES chaperonin family.	https://smart.embl.de/smart/DDvec.cgi?smart=97:Cpn10(4|95)+	838918,AT1G23100,At1g23100,At1g23100/T26J12_12,Chaperonin GroES,GroES-like family protein,NM_102158.3,NP_173723,NP_173723.1,Putative 10kDa chaperonin (CPN10) protein,Putative 10kd chaperonin,Q8LDC9,Q8LDC9_ARATH,T26J12.12,T26J12_12,ath:AT1G23100
T29E15.23	3702.Q147F7	Zinc ion binding / nucleic acid binding protein.	https://smart.embl.de/smart/DDvec.cgi?smart=455:ZnF_U1(291|325)+ZnF_C2H2(385|409)+	816937,AT2G24030,At2g24030,NM_127965.3,NP_179981,NP_179981.2,Q147F7,Q147F7_ARATH,T29E15.23,T29E15_23,Zinc ion binding / nucleic acid binding protein,ath:AT2G24030
T29F13.9	3702.O64586	Pollen Ole e 1 allergen and extensin family protein.	https://smart.embl.de/smart/DDvec.cgi?smart=175:SIGNAL(1|29)+Pfam_Pollen_Ole_e_I(48|143)+	818035,AT2G34700,At2g34700,NM_129024.4,NP_181017,NP_181017.1,O64586,O64586_ARATH,Putative proline-rich glycoprotein,T29F13.9,T29F13_9,ath:AT2G34700
T29J13.10	3702.Q8GUJ9	At5g19590.	https://smart.embl.de/smart/DDvec.cgi?smart=151:SIGNAL(1|19)+Pfam_DUF538(31|139)+	832079,A0A178UF42,AT5G19590,At5g19590,NM_001343615.1,NM_121964.4,NP_001332740,NP_001332740.1,NP_197460.1,Q8GUJ9,Q8GUJ9_ARATH,T29J13.10,T29J13_10,ath:AT5G19590
T2E12.5	3702.Q9M9C5	Probable leucine-rich repeat receptor-like protein kinase At1g68400; Belongs to the protein kinase superfamily. Ser/Thr protein kinase family.	https://smart.embl.de/smart/DDvec.cgi?smart=670:SIGNAL(1|27)+Pfam_LRRNT_2(28|66)+TRANS(278|300)+Pfam_Pkinase_Tyr(363|633)+	2.7.11.1,843169,AT1G68400,At1g68400,NM_105511.3,NP_177007,NP_177007.1,Q94JL9,Q9M9C5,T2E12.5,Y1680_ARATH,ath:AT1G68400
T2E22.2	3702.Q9LTW8	CTP synthase; Catalyzes the ATP-dependent amination of UTP to CTP with either L-glutamine or ammonia as the source of nitrogen.	https://smart.embl.de/smart/DDvec.cgi?smart=591:Pfam_CTP_synth_N(2|272)+Pfam_GATase(307|544)+	6.3.4.2,820447,A0A178VDI5,AT3G12670,At3g12670,CTP synthase,CTP synthase family protein,EC 6.3.4.2,Emb2742,NM_112102.3,NP_187873,NP_187873.1,Q9LTW8,Q9LTW8_ARATH,T2E22.2,UTP--ammonia ligase,ath:AT3G12670,emb2742,embryo defective 2742
T2E22.29	3702.Q9LHG9	Nascent polypeptide-associated complex subunit alpha-like protein 1; May promote appropriate targeting of ribosome-nascent polypeptide complexes.	https://smart.embl.de/smart/DDvec.cgi?smart=203:NAC(63|119)+	820418,AT3G12390,Alpha-NAC-like protein 1,At3g12390,NAC-alpha-like protein 1,NACA1_ARATH,NM_112074.3,NP_187845,NP_187845.1,Q9LHG9,T2E22.29,ath:AT3G12390
T2J15.12	3702.Q9C7Y9	At1g47970.	http://smart.embl.de/smart/DDvec.cgi?smart=198:	841215,AT1G47970,At1g47970,NM_103693.4,NP_564517,NP_564517.1,Nucleolin,Q9C7Y9,Q9C7Y9_ARATH,T2J15.12,T2J15_12,ath:AT1G47970
T31J12.3	3702.Q9ZPZ4	T31J12.3 protein.	https://smart.embl.de/smart/DDvec.cgi?smart=179:Pfam_DUF538(25|137)+	837452,AT1G09310,At1g09310,NM_100801.3,NP_563841,NP_563841.1,Q9ZPZ4,Q9ZPZ4_ARATH,T31J12.3,T31J12.3 protein,T31J12_3,ath:AT1G09310
T5J17.30	3702.Q9SMR7	Hematological/neurological-like protein.	https://smart.embl.de/smart/DDvec.cgi?smart=299:Pfam_DUF4057(3|297)+	830145,A0A178UZ16,AT4G39860,At4g39860,Hematological/neurological-like protein,NM_001342559.1,NM_001342560.1,NM_120149.4,NP_001320170,NP_001320170.1,NP_001329274.1,NP_195696.1,Q9SMR7,Q9SMR7_ARATH,T5J17.30,T5J17_30,ath:AT4G39860
T6J4.13	3702.Q9FX59	Sodium/hydrogen exchanger (DUF1218).	https://smart.embl.de/smart/DDvec.cgi?smart=188:TRANS(6|28)+Pfam_DUF1218(62|154)+	837898,AT1G13380,At1g13380,Expressed protein,NM_101208.3,NP_563929,NP_563929.1,Q9FX59,Q9FX59_ARATH,Sodium/hydrogen exchanger (DUF1218),T6J4.13,T6J4.13 protein,T6J4_13,ath:AT1G13380
T7H20.100	3702.Q9LZM6	Mitochondrial glycoprotein family protein.	https://smart.embl.de/smart/DDvec.cgi?smart=267:Pfam_MAM33(77|265)+	831729,AT5G02050,At5g02050,Mitochondrial glycoprotein family protein,NM_120283.4,NP_195825,NP_195825.1,Q9LZM6,Q9LZM6_ARATH,T7H20.100,T7H20_100,ath:AT5G02050
T8O11.20	3702.Q9ZU91	Glucan endo-1,3-beta-glucosidase 3; Belongs to the glycosyl hydrolase 17 family.	https://smart.embl.de/smart/DDvec.cgi?smart=501:SIGNAL(1|18)+Pfam_Glyco_hydro_17(23|344)+X8(359|444)+	(1->3)-beta-glucan endohydrolase 3,(1->3)-beta-glucanase 3,3.2.1.39,814692,AT2G01630,At2g01630,Beta-1,3-endoglucanase 3,Beta-1,3-glucanase 3,E133_ARATH,EC 3.2.1.39,Glucan endo-1,3-beta-glucosidase 1/2/3,Glucan endo-1,3-beta-glucosidase 3,NM_126224.2,NP_565269,NP_565269.1,O-Glycosyl hydrolases family 17 protein,Q9ZU91,T8O11.20,ath:AT2G01630
TCTP1	3702.P31265	Translationally-controlled tumor protein 1; General regulator required for the development of the entire plant. Regulates the duration of cell cycle. Probable activator of Rab GTPases and upstream regulator of the cell growth- regulating TOR (target of rapamycin) network. Might also control spatial growth in pollen tubes or root hairs via the TORC2 signaling branch. Involved in the regulation of …	https://smart.embl.de/smart/DDvec.cgi?smart=168:Pfam_TCTP(1|164)+	820916,AT3G16640,At3g16640,MGL6.10,NM_112537.4,NP_188286,NP_188286.1,P31265,Q8L973,Q9LUS0,TCTP,TCTP1,TCTP1_ARATH,TXTP,Translationally controlled tumor protein,Translationally-controlled tumor protein 1,ath:AT3G16640
TGA2	3702.P43273	Transcription factor TGA2; Transcriptional activator that binds specifically to the DNA sequence 5'-TGACG-3'. Recognizes ocs elements like the as-1 motif of the cauliflower mosaic virus 35S promoter. Binding to the as-1-like cis elements mediate auxin- and salicylic acid-inducible transcription. Required to induce the systemic acquired resistance (SAR) via the regulation of pathogenesis-related g…	https://smart.embl.de/smart/DDvec.cgi?smart=330:BRLZ(42|105)+Pfam_DOG1(128|204)+	830586,AHBP-1B,AHBP-1b,AT5G06950,At5g06950,AtbZIP20,BZIP transcription factor family protein,BZIP20,HBP-1b homolog,HBP1B,MOJ9.12,NM_001036768.2,NM_001085070.2,NM_001342913.1,NM_120777.3,NM_203015.1,NP_001031845,NP_001031845.1,NP_001078539.1,NP_001331392.1,NP_196312.1,NP_974744.1,P43273,TGA2,TGA2_ARATH,Transcription factor TGA,Transcription factor TGA2,ath:AT5G06950,bZIP transcription factor 20
TOP2	3702.P30182	DNA topoisomerase 2; Control of topological states of DNA by transient breakage and subsequent rejoining of DNA strands. Topoisomerase II makes double- strand breaks; Belongs to the type II topoisomerase family.	https://smart.embl.de/smart/DDvec.cgi?smart=1473:TOP2c(80|671)+TOP4c(682|1161)+	5.6.2.2,821972,AT3G23890,At3g23890,DNA topoisomerase 2,DNA topoisomerase II,EC 5.6.2.2,F14O13.7,NM_113294.3,NP_189031,NP_189031.1,P30182,Q38807,TOP2,TOP2_ARATH,TOPII,Topoisomerase II,ath:AT3G23890
TRM19	3702.A0A1I9LP47	Afadin.	https://smart.embl.de/smart/DDvec.cgi?smart=955:TRANS(5|27)+Pfam_VARLMGL(103|132)+Pfam_DUF3741(202|246)+Pfam_DUF4378(807|948)+	824522,A0A1I9LP47,A0A1I9LP47_ARATH,AT3G53540,Afadin,At3g53540,NM_001339620.1,NP_001326389,NP_001326389.1,TON1 Recruiting Motif 19,TRM19,ath:AT3G53540
TUBA6	3702.P29511	Tubulin alpha-6 chain; Tubulin is the major constituent of microtubules. It binds two moles of GTP, one at an exchangeable site on the beta chain and one at a non-exchangeable site on the alpha chain.	https://smart.embl.de/smart/DDvec.cgi?smart=450:Tubulin(49|246)+Tubulin_C(248|393)+	827154,AT4G14960,At4g14960,NM_117582.4,NP_193232,NP_193232.1,P29511,TBA6_ARATH,TUA6,TUBA6,Tubulin alpha,Tubulin alpha-6 chain,Tubulin/FtsZ family protein,ath:AT4G14960,dl3520c
TUBB2	3702.Q56YW9	Tubulin beta-2 chain; Tubulin is the major constituent of microtubules. It binds two moles of GTP, one at an exchangeable site on the beta chain and one at a non-exchangeable site on the alpha chain; Belongs to the tubulin family.	https://smart.embl.de/smart/DDvec.cgi?smart=450:Tubulin(47|244)+Tubulin_C(246|383)+	836390,836391,AT5G62690,At5g62690,MRG21.11,NM_125664.4,NM_125665.4,NP_568959,NP_568959.1,NP_568960.1,P29512,Q56YW9,TBB2_ARATH,TUB2,TUBB2,Tubulin beta,Tubulin beta chain 2,Tubulin beta-2 chain,ath:AT5G62690
TUBB8	3702.P29516	Tubulin beta-8 chain; Tubulin is the major constituent of microtubules. It binds two moles of GTP, one at an exchangeable site on the beta chain and one at a non-exchangeable site on the alpha chain; Belongs to the tubulin family.	https://smart.embl.de/smart/DDvec.cgi?smart=449:Tubulin(47|244)+Tubulin_C(246|383)+	832451,AT5G23860,At5g23860,Beta-8-tubulin,MRO11.10,NM_001203444.1,NM_122291.4,NP_001190373,NP_001190373.1,NP_568437.1,P29516,Q93Y15,Q9FF94,TBB8_ARATH,TUB8,TUBB8,Tubulin beta,Tubulin beta 8,Tubulin beta-8 chain,ath:AT5G23860
UBC20	3702.Q8L7T3	Ubiquitin-conjugating enzyme E2 20; Accepts the ubiquitin from the E1 complex and catalyzes its covalent attachment to other proteins; Belongs to the ubiquitin-conjugating enzyme family.	https://smart.embl.de/smart/DDvec.cgi?smart=180:UBCc(38|180)+	2.3.2.23,841471,AT1G50490,At1g50490,E2 ubiquitin-conjugating enzyme 20,EC 2.3.2.23,F11F12.16,F17J6.3,NM_103932.4,NP_564572,NP_564572.1,Q8L7T3,Q8L8L3,Q9C6Q4,Q9LPS2,UBC20,UBC20_ARATH,Ubiquitin carrier protein 20,Ubiquitin-conjugating enzyme 20,Ubiquitin-conjugating enzyme E2 20,Ubiquitin-conjugating enzyme E2 C,ath:AT1G50490
UREG	3702.O64700	Urease accessory protein G; Required for the maturation and activation of urease via the functional incorporation of the urease nickel metallocenter. Belongs to the SIMIBI class G3E GTPase family. UreG subfamily.	https://smart.embl.de/smart/DDvec.cgi?smart=275:Pfam_cobW(74|246)+	818010,AT2G34470,At2g34470,AtUREG,NM_128999.3,NP_180994,NP_180994.1,O64700,Q9SYT8,UREG,UREG_ARATH,Urease accessory protein,Urease accessory protein G,ath:AT2G34470
WHY1	3702.Q9M9S3	Single-stranded DNA-binding protein WHY1, chloroplastic; Single-stranded DNA-binding protein that functions in both chloroplasts and nucleus. In chloroplasts, maintains plastid genome stability by preventing break-induced and short homology-dependent illegitimate recombinations. In nucleus, modulates telomere length homeostasis by inhibiting the action of the telomerase at the extreme termini of …	https://smart.embl.de/smart/DDvec.cgi?smart=263:Pfam_Whirly(87|222)+	4KOO,838003,AT1G14410,At1g14410,AtWHY1,F14L17.18,NM_101308.4,NP_172893,NP_172893.1,PTAC1,Protein PLASTID TRANSCRIPTIONALLY ACTIVE 1,Protein WHIRLY 1,Q9M9S3,SsDNA-binding transcriptional regulator,WHY1,WHY1_ARATH,ath:AT1G14410
XERICO	3702.Q9SI09	Probable E3 ubiquitin-protein ligase XERICO; Function on abscisic acid homeostasis at post-translational level, probably through ubiquitin/proteasome-dependent substrate- specific degradation.	https://smart.embl.de/smart/DDvec.cgi?smart=162:RING(103|144)+	2.3.2.27,814962,AT2G04240,At2g04240,EC 2.3.2.27,NM_126459.3,NM_201687.1,NP_178507,NP_178507.1,NP_973416.1,Probable E3 ubiquitin-protein ligase XERICO,Q9SI09,RING-type E3 ubiquitin transferase XERICO,RING/U-box domain-containing protein,RING/U-box superfamily protein,T23O15.13,XERICO,XERIC_ARATH,ath:AT2G04240
XTH9	3702.Q8LDW9	Xyloglucan endotransglucosylase/hydrolase protein 9; Catalyzes xyloglucan endohydrolysis (XEH) and/or endotransglycosylation (XET). Cleaves and religates xyloglucan polymers, an essential constituent of the primary cell wall, and thereby participates in cell wall construction of growing tissues. Involved in internodal cell elongation; Belongs to the glycosyl hydrolase 16 family. XTH group 1 subfa…	https://smart.embl.de/smart/DDvec.cgi?smart=290:SIGNAL(1|26)+Pfam_Glyco_hydro_16(29|208)+Pfam_XET_C(236|284)+	2.4.1.207,828024,AT4G03210,At-XTH9,At4g03210,EC 2.4.1.207,EXGT-A6,F4C21.14,NM_116559.3,NP_192230,NP_192230.1,Q8LDW9,Q9ZR10,XTH-9,XTH9,XTH9_ARATH,XTR16,Xyloglucan endotransglucosylase/hydrolase 9,Xyloglucan:xyloglucosyl transferase,ath:AT4G03210
XYL1	3702.Q9S7Y7	Alpha-xylosidase 1; Glycoside hydrolase releasing xylosyl residues from xyloglucan oligosaccharides at the non-reducing end. Has alpha- xylosidase activity against xylan oligosaccharides. Also has alpha- glucosidase activity against p-nitrophenyl-alpha-D-glucopyranoside. No activity against p-nitrophenyl-D-xyloside. Belongs to the glycosyl hydrolase 31 family.	https://smart.embl.de/smart/DDvec.cgi?smart=915:SIGNAL(1|27)+Pfam_NtCtMGAM_N(47|172)+Pfam_Gal_mutarotas_2(174|245)+Pfam_Glyco_hydro_31(264|755)+	3.2.1.177,843185,AT1G68560,AXY3,Alpha-D-xyloside xylohydrolase,Alpha-xylosidase 1,At1g68560,EC 3.2.1.177,F24J5.20,NM_105527.5,NP_177023,NP_177023.1,P80846,Q9S7Y7,Q9ZP26,XYL1,XYL1_ARATH,ath:AT1G68560
YAB1	3702.O22152	Axial regulator YABBY 1; Involved in the abaxial cell fate determination during embryogenesis and organogenesis. Regulates the initiation of embryonic shoot apical meristem (SAM) development (Ref.3, Ref.6,. Required during flower formation and development, particularly for the patterning of floral organs. Positive regulator of class B (AP3 and PI) activity in whorls 2 and 3. Negative regulator of…	https://smart.embl.de/smart/DDvec.cgi?smart=229:Pfam_YABBY(20|189)+	819127,AFO,AT,AT2G45190,At2g45190,Axial regulator YABBY 1,F4L23.30,FIL,Fl-54,NM_130082.4,NP_566037,NP_566037.1,O22152,Protein ABNORMAL FLORAL ORGANS,Protein FILAMENTOUS FLOWER,Protein antherless,YAB1,YAB1_ARATH,ath:AT2G45190
YUP8H12R.32	3702.O64545	YUP8H12R.32 protein.	http://smart.embl.de/smart/DDvec.cgi?smart=396:	844247,AT1G79060,At1g79060,NM_106557.4,NP_178027,NP_178027.1,O64545,O64545_ARATH,TPRXL,YUP8H12R.32,YUP8H12R.32 protein,YUP8H12R_32,ath:AT1G79060
hcf243	3702.Q9LIM5	Serine/Threonine-kinase pakA-like protein.	http://smart.embl.de/smart/DDvec.cgi?smart=684:	820740,A0A178VAV1,AT3G15095,At3g15095,Chloroplast protein HCF243,HCF243,NM_112372.3,NP_001078157,NP_188128.1,Q9LIM5,Q9LIM5_ARATH,Serine/Threonine-kinase pakA-like protein,ath:AT3G15095,hcf243

## Sheet: endosperm_rankgenes
Rank	locusName	names	scores	logfoldchanges	pvals	pvals_adj	set.x	n_cells_by_counts.x	mean_counts.x	log1p_mean_counts.x	total_counts.x	log1p_total_counts.x	n_cells.x	means.x	Best.hit.arabi.name	Best.hit.arabi.defline	Best.hit.clamy.name	Best.hit.clamy.defline	Best.hit.rice.name
18	Nycol.I00685	MSTRG.12887	23.4213	1.66141	1.43146e-115	1.1504e-113	Rank gene & LCM marker	1866	1.03471	0.710352	5873	8.67829	1857	1.02744	AT5G23210	serine carboxypeptidase-like 34	Cre09.g414800	Serine carboxypeptidase	LOC_Os02g42310
61	Nycol.K00132	MSTRG.15404	19.2363	2.4135	3.27688e-79	1.10436e-77	Rank gene & LCM marker	896	0.427237	0.355741	2425	7.794	888	0.415797	AT5G64740	cellulose synthase 6
76	Nycol.A02528	MSTRG.1942	18.6505	2.0876	6.0947e-75	1.75653e-73	Rank gene & LCM marker	973	0.981325	0.683766	5570	8.62533	968	0.978506	AT5G54250	cyclic nucleotide-gated cation channel 4			LOC_Os01g57370
99	Nycol.G01039	MSTRG.11056	17.514	1.8328	1.04845e-66	2.39424e-65	Rank gene & LCM marker	1091	0.455779	0.375541	2587	7.85864	1083	0.446424	AT3G01930	Major facilitator superfamily protein	Cre01.g039950	Major facilitator superfamily transporter	LOC_Os08g42010
157	Nycol.F01095	MSTRG.10022	15.5466	1.52223	2.65787e-53	4.02436e-52	Rank gene & LCM marker	1124	0.652748	0.50244	3705	8.21771	1119	0.657366	AT3G51860	cation exchanger 3			LOC_Os01g37690
181	Nycol.B01398	MSTRG.3811	14.8746	2.2556	5.84241e-49	7.75093e-48	Rank gene & LCM marker	641	0.177942	0.163769	1010	6.9187	635	0.174721	AT5G05310	TLC ATP/ADP transporter	Cre08.g361000	(1 of 1) PTHR31187//PTHR31187:SF0 - FAMILY NOT NAMED // TLC ATP/ADP TRANSPORTER	LOC_Os11g02159
192	Nycol.A01590	MSTRG.1178	14.6942	2.22898	8.82614e-48	1.11771e-46	Rank gene & LCM marker	649	0.220049	0.198891	1249	7.1309	644	0.215619			Cre02.g076950	Subtilisin-like protease	LOC_Os06g41880
214	Nycol.E00185	MSTRG.8204	14.2405	2.39911	5.06673e-45	5.83302e-44	Rank gene & LCM marker	511	0.219697	0.198602	1247	7.1293	506	0.215166			Cre17.g714200	Potassium ion uptake transporter	LOC_Os08g39950
309	Nycol.H00842	MSTRG.11780	12.9015	2.54894	2.33356e-37	1.97009e-36	Rank gene & LCM marker	433	0.207541	0.188586	1178	7.07242	427	0.204567	AT3G25805		Cre02.g088500	(1 of 1) 5.3.3.1 - Steroid Delta-isomerase / Steroid isomerase	LOC_Os04g38850
365	Nycol.K00377	MSTRG.15584	12.3307	1.57605	1.81312e-34	1.35546e-33	Rank gene & LCM marker	778	0.235377	0.211376	1336	7.19818	770	0.228678	AT3G15220	Protein kinase superfamily protein	Cre12.g544400	Serine/threonine protein kinase	LOC_Os07g32400
414	Nycol.M00825	MSTRG.18142	11.6801	3.02708	5.24687e-31	3.4207e-30	Rank gene & LCM marker	283	0.0819239	0.0787408	465	6.14419	281	0.0796749	AT1G77410	beta-galactosidase 16			LOC_Os05g35360
437	Nycol.D01337	MSTRG.7629	11.4789	1.40324	3.7746e-30	2.36139e-29	Rank gene & LCM marker	814	0.261804	0.232543	1486	7.30452	806	0.253663	AT1G32090	early-responsive to dehydration stress protein (ERD4)	Cre08.g360500	ERD4-related membrane protein	LOC_Os10g42820
439	Nycol.I00545	MSTRG.12771	11.475	1.70811	4.03636e-30	2.51954e-29	Rank gene & LCM marker	600	0.218992	0.198024	1243	7.12609	596	0.21559	AT2G02070	indeterminate(ID)-domain 5			LOC_Os04g47860
456	Nycol.C01484	MSTRG.6060	11.318	1.54406	2.36002e-29	1.41907e-28	Rank gene & LCM marker	693	0.205074	0.186541	1164	7.06048	684	0.194162	AT3G50380	Protein of unknown function (DUF1162)			LOC_Os12g40279
482	Nycol.F00794	MSTRG.9807	11.1305	1.71178	1.86474e-28	1.0675e-27	Rank gene & LCM marker	585	0.157858	0.146571	896	6.79906	577	0.153194	AT5G43710	Glycosyl hydrolase family 47 protein			LOC_Os01g56670
505	Nycol.C00239	MSTRG.5153	10.8815	1.93293	2.90974e-27	1.59578e-26	Rank gene & LCM marker	462	0.159796	0.148244	907	6.81124	458	0.158051	AT1G34770	(1 of 1) PTHR11736 - MELANOMA-ASSOCIATED ANTIGEN MAGE ANTIGEN	Cre09.g395300	(1 of 1) PTHR11736//PTHR11736:SF14 - MELANOMA-ASSOCIATED ANTIGEN MAGE ANTIGEN // MAGE PROTEIN	LOC_Os07g05650
523	Nycol.H00385	MSTRG.11461	10.7049	2.14575	1.95191e-26	1.03254e-25	Rank gene & LCM marker	377	0.104475	0.0993701	593	6.38688	373	0.105479
531	Nycol.A03380	MSTRG.2647	10.5529	1.92421	9.27649e-26	4.7919e-25	Rank gene & LCM marker	457	0.121388	0.114567	689	6.53669	450	0.117009	AT3G07940	Calcium-dependent ARF-type GTPase activating protein family			LOC_Os01g72230
537	Nycol.B02814	MSTRG.4876	10.5251	1.7123	1.20137e-25	6.1526e-25	Rank gene & LCM marker	518	0.211593	0.191936	1201	7.09174	512	0.210208	AT5G14060	Aspartate kinase family protein	Cre10.g458500	Aspartate kinase	LOC_Os07g20544
591	Nycol.I01334	MSTRG.13413	10.0811	2.32044	1.19179e-23	5.51549e-23	Rank gene & LCM marker	322	0.0775194	0.0746615	440	6.08904	317	0.0768752
595	Nycol.L00479	MSTRG.16846	10.0624	2.07677	1.42081e-23	6.55361e-23	Rank gene & LCM marker	371	0.0928471	0.0887863	527	6.2691	365	0.0899468	AT1G33400	Tetratricopeptide repeat (TPR)-like superfamily protein			LOC_Os10g36250
600	Nycol.L00624	MSTRG.16949	10.0232	1.17672	1.92922e-23	8.79195e-23	Rank gene & LCM marker	839	0.273961	0.242131	1555	7.34987	833	0.259971	AT4G03120	C2H2 and C2HC zinc fingers superfamily protein	Cre09.g401300	(1 of 1) K11095 - U1 small nuclear ribonucleoprotein C (SNRPC)	LOC_Os02g16640
0	Nycol.A02130	MSTRG.1604	30.7314	2.5608	3.37882e-188	4.7067e-185	Rank gene	1673	1.38337	0.868515	7852	8.96865	1665	1.4058	AT4G29230	NAC domain containing protein 75			LOC_Os01g09550
1	Nycol.B01096	MSTRG.3547	30.4436	2.46385	6.08887e-185	5.08908e-182	Rank gene	1790	1.46018	0.900236	8288	9.02268	1780	1.45003
2	Nycol.K00965	MSTRG.16045	27.5692	1.53028	1.12558e-156	3.13586e-154	Rank gene	2711	2.62016	1.28652	14872	9.6073	2699	2.60723	AT5G20740	Plant invertase/pectin methylesterase inhibitor superfamily protein
3	Nycol.N00395	MSTRG.18444	27.54	1.71135	6.75095e-156	1.65954e-153	Rank gene	2330	2.33069	1.20318	13229	9.49024	2318	2.31096	AT5G11720	Glycosyl hydrolases family 31 protein	Cre03.g194700	Alpha glucosidase	LOC_Os06g46284
4	Nycol.G00645	MSTRG.10786	27.1237	1.85564	1.0783e-151	2.37169e-149	Rank gene	1998	1.17477	0.776923	6668	8.80523	1989	1.158	AT1G68290	endonuclease 2			LOC_Os01g03740
5	Nycol.K01351	Nycol.K01351.v1.2	27.1098	3.39544	4.42189e-148	7.39163e-146	Rank gene	1056	0.63055	0.488917	3579	8.18312	1049	0.626333			Cre23.g754397	(1 of 5) PF03732 - Retrotransposon gag protein (Retrotrans_gag)	ChrUn.fgenesh.gene.47
6	Nycol.D01091	MSTRG.7430	26.2611	1.40724	2.50066e-143	3.87047e-141	Rank gene	2709	2.92459	1.36726	16600	9.71722	2696	2.91146	AT3G45090	P-loop containing nucleoside triphosphate hydrolases superfamily protein			LOC_Os09g39870
7	Nycol.J00036	MSTRG.13915	25.811	1.86027	4.43804e-138	6.18219e-136	Rank gene	1824	1.22005	0.797529	6925	8.84304	1815	1.18547			Cre16.g661100	Mitogen-Activated Protein Kinase
8	Nycol.D00845	MSTRG.7229	25.7487	1.92511	3.22017e-137	4.341e-135	Rank gene	1811	1.69486	0.991345	9620	9.1717	1806	1.70455	AT3G13790	Glycosyl hydrolases family 32 protein	Cre12.g488050	Fructan fructosyltransferase	LOC_Os04g33720
9	Nycol.I01667	MSTRG.13678	25.6301	1.62461	1.05529e-136	1.37814e-134	Rank gene	2252	2.64588	1.2936	15018	9.61707	2243	2.55968	AT5G51810	gibberellin 20 oxidase 2			LOC_Os03g63970
10	Nycol.F01153	MSTRG.10073	24.6271	3.04086	9.65469e-125	1.03454e-122	Rank gene	1038	0.612932	0.478053	3479	8.15479	1033	0.599089	AT2G37980	O-fucosyltransferase family protein			LOC_Os05g37880
11	Nycol.B00847	MSTRG.3360	24.6016	1.57654	1.01539e-126	1.14685e-124	Rank gene	2163	1.54193	0.932924	8752	9.07715	2156	1.54085	AT1G05510	Protein of unknown function (DUF1264)	Cre03.g151850	(1 of 1) PF06884 - Protein of unknown function (DUF1264) (DUF1264)	LOC_Os05g49440
12	Nycol.B00758	MSTRG.3287	24.1207	1.72172	6.30741e-122	6.42895e-120	Rank gene	1798	1.62104	0.96357	9201	9.12718	1789	1.58706			Cre06.g256000	(1 of 1) PF15996 - Arginine/serine-rich protein PNISR (PNISR)	LOC_Os04g56630
13	Nycol.B02809	MSTRG.4872	23.943	2.49307	3.50774e-119	3.40904e-117	Rank gene	1263	0.521494	0.419693	2960	7.99328	1253	0.520413	AT5G61960	MEI2-like protein 1	Cre07.g338150	RNA-binding protein with RRM (RNP-1) motif	LOC_Os02g31290
14	Nycol.H00729	MSTRG.11691	å	1.60856	5.2843e-119	5.01888e-117	Rank gene	2012	1.1383	0.760012	6461	8.77369	2001	1.10881	AT1G78230	Outer arm dynein light chain 1 protein			LOC_Os03g09070
15	Nycol.C00252	MSTRG.5165	23.7117	1.37623	1.99862e-118	1.77707e-116	Rank gene	2492	1.77784	1.02167	10091	9.2195	2484	1.77099					LOC_Os08g44270
16	Nycol.M00646	MSTRG.18055	23.6996	2.95504	2.27398e-116	1.90059e-114	Rank gene	1032	0.419838	0.350543	2383	7.77654	1025	0.41789	AT1G77220	Protein of unknown function (DUF300)			LOC_Os05g44080
17	Nycol.J00841	Nycol.J00841.v1.2	23.4742	1.6653	8.14686e-116	6.67563e-114	Rank gene	1918	1.88284	1.05878	10687	9.27688	1909	1.87208	AT4G25000	alpha-amylase-like	Cre08.g385500	Alpha-amylase
19	Nycol.C00400	MSTRG.5277	23.2076	2.51011	2.66242e-112	1.98683e-110	Rank gene	1162	0.648696	0.499985	3682	8.21148	1154	0.645523	AT4G24730	Calcineurin-like metallo-phosphoesterase superfamily protein			LOC_Os07g48840
20	Nycol.K00144	MSTRG.15411	22.9386	1.49668	3.84329e-111	2.81774e-109	Rank gene	2017	1.65821	0.977653	9412	9.14985	2008	1.59446	AT5G09880	Splicing factor, CC1-like	Cre17.g733208	(1 of 2) K13091 - RNA-binding protein 39 (RBM39, RNPC2)	LOC_Os03g05830
21	Nycol.F01399	MSTRG.10244	22.8245	2.32738	3.60906e-109	2.55632e-107	Rank gene	1167	0.873679	0.627904	4959	8.50916	1160	0.856204	AT2G33560	BUB1-related (BUB1: budding uninhibited by benzymidazol 1)			LOC_Os02g10020
22	Nycol.A01270	MSTRG.912	22.8152	2.20781	1.84263e-109	1.32764e-107	Rank gene	1252	0.690803	0.525204	3921	8.27436	1244	0.688751	AT3G51895	sulfate transporter 3;1			LOC_Os03g06520
23	Nycol.D00400	MSTRG.6884	22.7937	2.48586	7.65154e-109	5.3293e-107	Rank gene	1128	0.554087	0.440888	3145	8.05389	1119	0.553704	AT5G64440	fatty acid amide hydrolase	Cre02.g103350	(1 of 1) 3.5.1.99 - Fatty acid amide hydrolase / Oleamide hydrolase	LOC_Os04g01250
24	Nycol.H01294	MSTRG.12138	22.6497	1.54387	1.45393e-108	9.96061e-107	Rank gene	1898	2.10817	1.13404	11966	9.38991	1888	2.06508	AT3G25840	Protein kinase superfamily protein	Cre06.g248850	(1 of 1) K08827 - serine/threonine-protein kinase PRP4 [EC:2.7.11.1] (PRPF4B)	LOC_Os12g44330
25	Nycol.G00146	MSTRG.10453	22.5485	1.3015	7.77514e-108	5.2407e-106	Rank gene	2482	1.64482	0.972603	9336	9.14174	2469	1.62392	AT1G71250	GDSL-like Lipase/Acylhydrolase superfamily protein	Cre16.g680300	(1 of 5) 2.3.1.43 - Phosphatidylcholine--sterol O-acyltransferase / Phospholipid--cholesterol acyltransferase
26	Nycol.A02445	MSTRG.1877	22.4586	1.93471	2.55628e-106	1.64349e-104	Rank gene	1529	0.891649	0.637449	5061	8.52952	1520	0.891973	AT2G25670	(1 of 2) PTHR31365:SF5 - COPPER ION BINDING PROTEIN-RELATED			LOC_Os05g08730
27	Nycol.H01048	MSTRG.11955	22.3629	1.42816	7.60043e-106	4.81245e-104	Rank gene	2258	2.58703	1.27733	14684	9.59458	2246	2.54541	AT1G22190	Integrase-type DNA-binding superfamily protein			LOC_Os06g11860
28	åÏ	MSTRG.2740	22.2831	3.02137	1.19621e-103	7.3514e-102	Rank gene	844	0.420014	0.350667	2384	7.77695	840	0.419472	AT5G62960		Cre03.g159700	(1 of 1) PF04750 - FAR-17a/AIG1-like protein (Far-17a_AIG1)	LOC_Os02g03790
29	Nycol.G00147	MSTRG.10454	22.2227	2.87118	4.33924e-103	2.62807e-101	Rank gene	963	0.930233	0.65764	5280	8.57187	954	0.908676	AT4G10170	SNARE-like superfamily protein			LOC_Os08g01880
30	Nycol.I01652	MSTRG.13665	21.9582	3.15372	6.06152e-101	3.56776e-99	Rank gene	842	0.328224	0.283843	1863	7.53048	838	0.33012	AT5G42340	Plant U-Box 15			LOC_Os08g37570
31	Nycol.F00728	MSTRG.9759	21.7824	1.29993	6.18271e-101	3.58855e-99	Rank gene	2399	1.79299	1.02711	10177	9.22798	2390	1.74987	AT1G79750	NADP-malic enzyme 4	Cre06.g251400	NADP-dependent malic enzyme	LOC_Os01g09320
32	Nycol.K01265	MSTRG.16269	21.7329	2.4881	1.97016e-99	1.11261e-97	Rank gene	1046	0.491367	0.399693	2789	7.9338	1037	0.479558	AT2G01270	quiescin-sulfhydryl oxidase 2	Cre04.g230928	(1 of 1) K10758 - thiol oxidase (QSOX)	LOC_Os05g47930
33	Nycol.L01170	MSTRG.17409	21.6919	1.36172	3.72035e-100	2.12977e-98	Rank gene	2244	1.31395	0.838958	7458	8.91718	2233	1.30162	AT4G08900	arginase			LOC_Os04g01590
34	Nycol.F00486	MSTRG.9571	21.4367	1.92013	2.79174e-97	1.51516e-95	Rank gene	1391	1.39905	0.875072	7941	8.97992	1384	1.37375	AT5G25900	GA requiring 3			LOC_Os06g37330
35	Nycol.A02010	MSTRG.1509	21.1848	2.45994	8.62417e-95	4.39517e-93	Rank gene	1002	0.423538	0.353145	2404	7.78531	993	0.41708
36	Nycol.M00008	MSTRG.17577	21.121	2.41006	1.92111e-94	9.67265e-93	Rank gene	991	0.454722	0.374815	2581	7.85632	985	0.450542			Cre02.g103350	(1 of 1) 3.5.1.99 - Fatty acid amide hydrolase / Oleamide hydrolase	LOC_Os12g07150
37	Nycol.A01657	MSTRG.1230	21.0171	2.83427	5.7067e-93	2.67958e-91	Rank gene	905	0.493129	0.400874	2799	7.93737	902	0.497779
38	Nycol.L00635	MSTRG.16957	20.9937	2.26569	2.08669e-93	1.00742e-91	Rank gene	1073	0.61945	0.482087	3516	8.16536	1067	0.622927	AT3G23430	phosphate 1
39	Nycol.J01083	MSTRG.14687	20.9566	2.56757	4.5704e-93	2.17042e-91	Rank gene	966	0.366808	0.312478	2082	7.64156	960	0.366003	AT4G09020	isoamylase 3	Cre03.g207713	Isoamylase, starch debranching enzyme
40	Nycol.I00574	MSTRG.12797	20.9566	2.30501	6.89971e-93	3.20377e-91	Rank gene	1164	0.610289	0.476414	3464	8.15047	1155	0.610479	AT1G73180	Eukaryotic translation initiation factor eIF2A family protein	Cre08.g375900	Eukaryotic translation initiation factor 2 subunit 1, eIF2-alpha subunit	LOC_Os02g39350
41	Nycol.L00987	MSTRG.17249	20.9492	1.92061	2.09728e-93	1.00742e-91	Rank gene	1360	0.5858	0.461089	3325	8.10953	1351	0.578748	AT3G24740	Protein of unknown function (DUF1644)			LOC_Os04g04010
42	Nycol.K00775	MSTRG.15906	20.7222	1.31173	6.52759e-92	2.96508e-90	Rank gene	2178	1.21899	0.797053	6919	8.84217	2169	1.21715	AT1G54870	NAD(P)-binding Rossmann-fold superfamily protein	Cre09.g399200	Short-chain dehydrogenase/reductase	LOC_Os05g04870
43	Nycol.J01747	MSTRG.15214	20.6292	2.89493	4.43483e-90	1.99281e-88	Rank gene	801	0.302678	0.264422	1718	7.4495	795	0.298972
44	Nycol.A03390	MSTRG.2657	20.5856	2.04079	4.52399e-90	2.01125e-88	Rank gene	1180	1.0821	0.733377	6142	8.72307	1171	1.08286	AT3G54510	Early-responsive to dehydration stress protein (ERD4)	Cre08.g360500	ERD4-related membrane protein	LOC_Os01g72210
45	Nycol.H00703	MSTRG.11668	20.582	2.15735	6.89391e-90	2.97007e-88	Rank gene	1183	0.961769	0.673847	5459	8.6052	1173	0.899783	AT1G78280	transferases, transferring glycosyl groups	Cre07.g327150	(1 of 2) PTHR12480//PTHR12480:SF5 - PHOSPHATIDYLSERINE RECEPTOR // BIFUNCTIONAL ARGININE DEMETHYLASE AND LYSYL-HYDROXYLASE JMJD6	LOC_Os03g27250
46	Nycol.I00818	MSTRG.12993	20.4102	2.01381	8.56255e-89	3.54286e-87	Rank gene	1268	0.785941	0.579945	4461	8.40335	1259	0.780827	AT1G03250	(1 of 1) PTHR32019:SF2 - R3H DOMAIN-CONTAINING PROTEIN 4			LOC_Os11g04990
47	Nycol.A00225	MSTRG.168	20.3972	2.36818	1.58703e-88	6.3771e-87	Rank gene	982	0.454017	0.37433	2577	7.85477	977	0.455201	AT5G49890	chloride channel C			LOC_Os02g35190
48	Nycol.I00951	MSTRG.13101	20.3952	2.36269	1.56953e-88	6.36802e-87	Rank gene	968	0.436751	0.362384	2479	7.81601	964	0.432619	AT4G33910	2-oxoglutarate (2OG) and Fe(II)-dependent oxygenase superfamily protein	Cre10.g424900	Prolyl 4-hydroxylase 1	LOC_Os03g55380
49	Nycol.I01007	MSTRG.13154	20.3862	2.07859	1.12049e-88	4.59069e-87	Rank gene	1171	0.463354	0.380731	2630	7.87512	1162	0.451468	AT1G58250	Golgi-body localisation protein domain ;RNA pol II promoter Fmp27 protein domain			LOC_Os03g23030
50	Nycol.B00385	MSTRG.3019	20.3046	2.27686	9.4707e-88	3.73378e-86	Rank gene	1011	0.916314	0.650404	5201	8.5568	1005	0.915278
51	Nycol.G00596	MSTRG.10768	20.2364	1.51879	9.14766e-88	3.64077e-86	Rank gene	1688	1.17019	0.774815	6642	8.80132	1678	1.14454	AT2G40030	nuclear RNA polymerase D1B			LOC_Os02g05880
52	Nycol.H00752	MSTRG.11707	20.1711	2.08418	1.30752e-86	5.10665e-85	Rank gene	1217	1.58545	0.949899	8999	9.10498	1209	1.51123	AT1G22275	Myosin heavy chain-related protein			LOC_Os04g37960
53	Nycol.H00898	MSTRG.11829	20.138	2.33203	3.26799e-86	1.26453e-84	Rank gene	1089	0.604651	0.472906	3432	8.14119	1081	0.596891	AT3G19260	LAG1 homologue 2	Cre09.g400516	(1 of 1) KOG1607 - Protein transporter of the TRAM (translocating chain-associating membrane) superfamily	LOC_Os03g15750
54	Nycol.B01095	MSTRG.3546	20.0239	3.34846	6.46101e-85	2.43248e-83	Rank gene	674	0.227449	0.204938	1291	7.16395	671	0.22584
55	Nycol.A02730	MSTRG.2109	19.9923	2.04782	1.69199e-85	6.487e-84	Rank gene	1152	0.480444	0.392342	2727	7.91132	1143	0.471297	AT4G04870	cardiolipin synthase			LOC_Os01g57930
56	Nycol.D00593	MSTRG.7036	19.9643	2.52338	8.07472e-85	3.01288e-83	Rank gene	887	0.530655	0.425696	3012	8.01069	879	0.530039	AT2G13680	callose synthase 5	Cre03.g183700	Glucan synthase-like 3	LOC_Os06g08380
57	Nycol.D01014	MSTRG.7376	19.4042	2.52415	1.92539e-80	6.70518e-79	Rank gene	847	0.395525	0.333271	2245	7.71691	839	0.391202	AT2G45910	U-box domain-containing protein kinase family protein			LOC_Os10g40100
58	Nycol.B00177	MSTRG.2870	19.3761	2.30286	2.21716e-80	7.65744e-79	Rank gene	935	0.623679	0.484694	3540	8.17216	928	0.621746	AT4G32180	pantothenate kinase 2	Cre13.g591400	Pantothenate kinase	LOC_Os09g36270
59	Nycol.C00372	MSTRG.5257	19.3513	1.73945	1.41258e-80	4.96066e-79	Rank gene	1344	0.552854	0.440095	3138	8.05166	1335	0.537424	AT1G48090	calcium-dependent lipid-binding family protein	Cre12.g483500	(1 of 1) PF06101//PF12624//PF16908//PF16910 - Plant protein of unknown function (DUF946) (DUF946) // N-terminal region of Chorein or VPS13 (Chorein_N) // Vacuolar sorting-associated protein 13, N-terminal (VPS13) // Repeating coiled region of VPS13 (VPS13_mid_rpt)	LOC_Os02g27110
60	Nycol.N00383	MSTRG.18438	19.2515	1.9334	1.23478e-79	4.19523e-78	Rank gene	1185	0.551621	0.4393	3131	8.04943	1180	0.551079	AT1G56010	NAC domain containing protein 1			LOC_Os06g46270
62	Nycol.G01136	MSTRG.11133	19.1134	2.56334	2.44661e-78	8.1795e-77	Rank gene	783	0.364165	0.310542	2067	7.63434	779	0.360428	AT5G14180	Myzus persicae-induced lipase 1	Cre12.g498750	Triacylglycerol lipase	LOC_Os08g41780
63	Nycol.D00681	MSTRG.7110	19.1084	2.46004	2.99369e-78	9.92907e-77	Rank gene	850	0.325581	0.281851	1848	7.5224	842	0.32439
64	Nycol.F01140	MSTRG.10060	19.0666	2.88927	9.48301e-78	3.04842e-76	Rank gene	736	0.33439	0.288475	1898	7.54908	730	0.335745	AT3G46970	alpha-glucan phosphorylase 2			LOC_Os01g63270
65	Nycol.E00480	MSTRG.8419	19.028	2.22911	7.84841e-78	2.54252e-76	Rank gene	989	0.381078	0.322865	2163	7.67971	981	0.372226	AT1G79460	Terpenoid cyclases/Protein prenyltransferases superfamily protein			LOC_Os04g52230
66	Nycol.I00093	MSTRG.12457	19.0154	1.20436	4.11019e-78	1.35248e-76	Rank gene	2162	2.20948	1.16611	12541	9.43684	2152	2.19088	AT3G49250	defective in meristem silencing 3			LOC_Os01g13404
67	Nycol.L00690	MSTRG.17006	19.0103	2.50852	2.58503e-77	8.18396e-76	Rank gene	803	0.713883	0.538762	4052	8.30721	798	0.709138	AT2G28250	Protein kinase superfamily protein	Cre12.g525400	Protein tyrosine kinase	LOC_Os02g02040
68	Nycol.C01874	MSTRG.6377	18.9842	3.17398	4.69502e-77	1.47522e-75	Rank gene	649	0.250529	0.223566	1422	7.26052	648	0.248194			Cre01.g012900	(1 of 2) 2.7.7.59 - [Protein-PII] uridylyltransferase / Uridylyl removing enzyme
69	Nycol.I01126	MSTRG.13256	18.8981	2.07182	9.1886e-77	2.84438e-75	Rank gene	1020	0.799859	0.587708	4540	8.4209	1015	0.786838	AT1G62340	PA-domain containing subtilase family protein	Cre02.g076950	Subtilisin-like protease
70	Nycol.L01043	MSTRG.17300	18.874	2.65932	2.51468e-76	7.6151e-75	Rank gene	802	0.286998	0.252312	1629	7.39634	796	0.284457	AT3G23530	Cyclopropane-fatty-acyl-phospholipid synthase	Cre06.g281250	Cyclopropane fatty acid synthase	LOC_Os12g16650
71	Nycol.J00266	MSTRG.14068	18.8529	1.92406	1.49557e-76	4.59559e-75	Rank gene	1169	0.473221	0.387451	2686	7.89618	1162	0.460195	AT2G26280	CTC-interacting domain 7			LOC_Os06g09890
72	Nycol.A01092	MSTRG.775	18.8182	1.68533	2.25203e-76	6.86952e-75	Rank gene	1335	0.904158	0.64404	5132	8.54345	1324	0.897492	AT4G36360	beta-galactosidase 3			LOC_Os03g06940
73	Nycol.G00794	MSTRG.10885	18.6608	2.29897	8.92253e-75	2.51941e-73	Rank gene	952	0.519556	0.418418	2949	7.98956	945	0.512753	AT1G17680	tetratricopeptide repeat (TPR)-containing protein	Cre10.g464950	(1 of 1) K15201 - general transcription factor 3C polypeptide 3 (transcription factor C subunit 4) (GTP3C3, TFC4)	LOC_Os11g16540
74	Nycol.M00082	MSTRG.17624	18.6603	1.86774	3.72458e-75	1.09613e-73	Rank gene	1162	0.514447	0.41505	2920	7.97968	1154	0.501862			Cre12.g523050	Putative T-complex protein 1 component	LOC_Os08g01390
75	Nycol.B01040	MSTRG.3506	18.6588	1.56333	2.9859e-75	8.91292e-74	Rank gene	1430	1.27837	0.823458	7256	8.88972	1423	1.27793
77	Nycol.L00211	MSTRG.16668	18.6489	1.7711	3.78045e-75	1.10479e-73	Rank gene	1244	0.505109	0.408865	2867	7.96137	1236	0.494121	AT4G17140	pleckstrin homology (PH) domain-containing protein	Cre12.g483500	(1 of 1) PF06101//PF12624//PF16908//PF16910 - Plant protein of unknown function (DUF946) (DUF946) // N-terminal region of Chorein or VPS13 (Chorein_N) // Vacuolar sorting-associated protein 13, N-terminal (VPS13) // Repeating coiled region of VPS13 (VPS13_mid_rpt)
78	Nycol.F01222	MSTRG.10125	18.6477	1.77427	5.08888e-75	1.47684e-73	Rank gene	1231	0.97692	0.68154	5545	8.62083	1223	0.971973	AT5G59250	Major facilitator superfamily protein
79	Nycol.C01447	MSTRG.6030	18.6421	1.453	3.3556e-75	9.94542e-74	Rank gene	1644	1.2352	0.804331	7011	8.85538	1635	1.23255	AT2G23790	Protein of unknown function (DUF607)	Cre17.g729200	(1 of 1) PF04678 - Mitochondrial calcium uniporter (MCU)	LOC_Os10g35770
80	Nycol.A00811	MSTRG.556	18.605	2.35157	1.3486e-74	3.73233e-73	Rank gene	899	0.323115	0.279989	1834	7.5148	894	0.316892	AT2G27500	Glycosyl hydrolase superfamily protein			LOC_Os04g33640
81	Nycol.K00240	MSTRG.15492	18.6045	2.0168	1.24866e-74	3.47878e-73	Rank gene	1027	0.565539	0.44823	3210	8.07434	1017	0.564415	AT3G12920	SBP (S-ribonuclease binding protein) family protein			LOC_Os03g46570
82	Nycol.A00954	MSTRG.665	18.483	1.89294	8.47488e-74	2.31481e-72	Rank gene	1113	0.57241	0.45261	3249	8.08641	1104	0.565369
83	Nycol.F01474	MSTRG.10295	18.4471	1.56043	1.20937e-73	3.2818e-72	Rank gene	1436	0.676709	0.516833	3841	8.25375	1428	0.676561
84	Nycol.L01360	MSTRG.17547	18.406	2.32594	4.71804e-73	1.26389e-71	Rank gene	871	0.29475	0.258317	1673	7.42297	864	0.285682	AT4G25120	P-loop containing nucleoside triphosphate hydrolases superfamily protein	Cre07.g314400	(1 of 1) KOG2108 - 3'-5' DNA helicase	LOC_Os07g30980
85	Nycol.J00845	MSTRG.14487	18.3846	1.99748	6.804e-73	1.81108e-71	Rank gene	1057	0.857999	0.6195	4870	8.49105	1051	0.852199	AT1G23090	sulfate transporter 91			LOC_Os04g55800
86	Nycol.J01369	MSTRG.14912	18.3673	1.50128	4.45108e-73	1.20007e-71	Rank gene	1515	1.39852	0.874852	7938	8.97954	1506	1.40449	AT5G01670	NAD(P)-linked oxidoreductase superfamily protein			LOC_Os05g39690
87	Nycol.B02551	MSTRG.4670	18.2808	1.00065	1.43622e-72	3.77483e-71	Rank gene	2704	2.07452	1.12315	11775	9.37382	2691	2.05067	AT5G62150	peptidoglycan-binding LysM domain-containing protein			LOC_Os04g48380
88	Nycol.I00995	MSTRG.13142	18.2109	2.59555	2.48146e-71	6.36197e-70	Rank gene	755	0.426709	0.35537	2422	7.79276	749	0.420104			Cre12.g497750	Trehalose 6-phosphate phosphatase
89	Nycol.K01151	MSTRG.16187	18.0376	1.81896	1.44988e-70	3.67215e-69	Rank gene	1164	0.412791	0.345567	2343	7.75961	1158	0.408226	AT1G67070	Mannose-6-phosphate isomerase, type I	Cre02.g147650	Mannose-6-phosphate isomerase, type I	LOC_Os01g03710
90	Nycol.L00338	MSTRG.16767	17.9809	1.91533	4.75723e-70	1.19045e-68	Rank gene	1026	0.473925	0.387929	2690	7.89767	1017	0.461655	AT2G36810	ARM repeat superfamily protein			LOC_Os03g05330
91	Nycol.B00615	MSTRG.3172	17.9801	1.83253	3.88362e-70	9.77689e-69	Rank gene	1128	0.46494	0.381814	2639	7.87853	1120	0.44702	AT1G67580	Protein kinase superfamily protein	Cre07.g355400	Cyclin dependent kinase	LOC_Os04g41100
92	Nycol.B01439	MSTRG.3845	17.8374	0.867527	2.78001e-69	6.79396e-68	Rank gene	3067	2.18798	1.15939	12419	9.42706	3055	2.19913	AT1G17810	beta-tonoplast intrinsic protein	Cre12.g549300	Aquaporin	LOC_Os10g35050
93	Nycol.C01297	MSTRG.5917	17.7908	1.82314	9.37595e-69	2.26486e-67	Rank gene	1118	0.44926	0.371053	2550	7.84424	1110	0.437809	AT3G02460	Ypt/Rab-GAP domain of gyp1p superfamily protein	Cre17.g727450	(1 of 2) KOG2221 - PDZ-domain interacting protein EPI64, contains TBC domain	LOC_Os08g31840
94	Nycol.F00310	MSTRG.9428	17.7334	1.99347	3.387e-68	8.00798e-67	Rank gene	1042	0.341438	0.293742	1938	7.56993	1033	0.337823	AT2G26890	DNAJ heat shock N-terminal domain-containing protein	Cre12.g486209	(1 of 1) K09533 - DnaJ homolog subfamily C member 13 (DNAJC13)	LOC_Os10g42439
95	Nycol.I01908	MSTRG.13871	17.7042	1.95468	4.88226e-68	1.14623e-66	Rank gene	989	0.34919	0.299504	1982	7.59237	986	0.349838	AT4G34880	Amidase family protein			LOC_Os04g10460
96	Nycol.J01389	MSTRG.14922	17.6747	1.54608	7.1812e-68	1.67655e-66	Rank gene	1417	1.23044	0.802201	6984	8.85152	1407	1.16259	AT5G26680	5'-3' exonuclease family protein	Cre03.g145687	DNA repair protein, XPGC/Rad2 homolog	LOC_Os05g46270
97	Nycol.C01568	MSTRG.6130	17.6383	0.97663	8.2824e-68	1.9229e-66	Rank gene	2667	1.55832	0.939349	8845	9.08772	2655	1.53179	AT4G24530	O-fucosyltransferase family protein			LOC_Os09g24570
98	Nycol.I01625	MSTRG.13642	17.5937	2.134	3.34352e-67	7.67724e-66	Rank gene	891	0.416843	0.348431	2366	7.76938	885	0.406667	AT4G22990	Major Facilitator Superfamily with SPX (SYG1/Pho81/XPR1) domain-containing protein			LOC_Os06g03860
100	Nycol.F00442	MSTRG.9532	17.3535	1.50243	1.23791e-65	2.7813e-64	Rank gene	1395	0.714059	0.538864	4053	8.30746	1389	0.704957					LOC_Os06g04950
101	Nycol.H01328	MSTRG.12171	17.3506	1.89012	1.56453e-65	3.49636e-64	Rank gene	1033	0.435342	0.361403	2471	7.81278	1026	0.424372	AT1G48540	Outer arm dynein light chain 1 protein			LOC_Os03g12160
102	Nycol.D00747	MSTRG.7157	17.3375	2.77896	5.18323e-65	1.14004e-63	Rank gene	626	0.242953	0.21749	1379	7.22984	620	0.244266	AT5G66870	ASYMMETRIC LEAVES 2-like 1			LOC_Os05g34450
103	Nycol.J00951	MSTRG.14577	17.3175	1.07946	1.73016e-65	3.84592e-64	Rank gene	2215	1.68217	0.986626	9548	9.16419	2206	1.67365	AT5G01300	PEBP (phosphatidylethanolamine-binding protein) family protein			LOC_Os05g39250
104	Nycol.F00065	MSTRG.9251	17.2725	1.95049	6.31135e-65	1.3809e-63	Rank gene	954	0.347252	0.298067	1971	7.5868	947	0.340477	AT2G39570	ACT domain-containing protein			LOC_Os05g02220
105	Nycol.K01397	MSTRG.16355	17.2113	1.88136	1.58577e-64	3.45153e-63	Rank gene	1042	0.353242	0.302503	2005	7.6039	1034	0.346316	AT1G70770	Protein of unknown function DUF2359, transmembrane			LOC_Os01g03760
106	Nycol.B01436	MSTRG.3842	17.1988	2.67582	4.27769e-64	9.16743e-63	Rank gene	649	0.301797	0.263746	1713	7.44659	644	0.302373	AT4G03420	Protein of unknown function (DUF789)			LOC_Os10g35150
107	Nycol.G00541	MSTRG.10737	17.1949	1.86713	2.13311e-64	4.61878e-63	Rank gene	1002	0.391649	0.330489	2223	7.70706	996	0.390087			Cre07.g357200	Similar to UDP-Glucose Dehydrogenase
108	Nycol.C00947	MSTRG.5664	17.193	2.91646	6.19912e-64	1.32174e-62	Rank gene	640	0.260218	0.231285	1477	7.29845	633	0.257079	AT5G18910	Protein kinase superfamily protein	Cre12.g517600	(1 of 1) K04733 - interleukin-1 receptor-associated kinase 4 (IRAK4)
109	Nycol.B01759	MSTRG.4116	17.1419	1.15279	3.15284e-64	6.79161e-63	Rank gene	1994	1.07206	0.728542	6085	8.71375	1984	1.04398	AT4G35750	SEC14 cytosolic factor family protein / phosphoglyceride transfer family protein	Cre16.g691500	(1 of 1) K18470 - Rho GTPase-activating protein 1 (ARHGAP1, CDC42GAP)	LOC_Os04g47330
110	Nycol.A01741	MSTRG.1283	17.1208	2.14087	7.9266e-64	1.68148e-62	Rank gene	839	0.265504	0.23547	1507	7.31854	834	0.262802	AT4G27420	ABC-2 type transporter family protein	Cre17.g717050	(1 of 18) KOG0061 - Transporter, ABC superfamily (Breast cancer resistance protein)
111	Nycol.N00134	MSTRG.18298	17.0626	1.4057	1.22017e-63	2.5753e-62	Rank gene	1515	0.571705	0.452161	3245	8.08518	1508	0.568304			Cre11.g467770	Phosphoglycerate kinase, chloroplast precursor
112	Nycol.A03407	MSTRG.2672	17.0254	1.85041	3.15614e-63	6.59475e-62	Rank gene	1031	0.371212	0.315695	2107	7.65349	1022	0.362877	AT2G41700	ATP-binding cassette A1	Cre03.g151400	(1 of 1) K05643 - ATP-binding cassette, subfamily A (ABC1), member 3 (ABCA3)
113	Nycol.A00733	MSTRG.499	17.0111	1.56247	3.45208e-63	7.17724e-62	Rank gene	1236	0.549859	0.438164	3121	8.04623	1227	0.528242	AT2G27760	tRNAisopentenyltransferase 2	Cre17.g717350	tRNA isopentenyltransferase	LOC_Os01g73760
114	Nycol.H01398	MSTRG.12223	16.9608	2.53576	1.39178e-62	2.87934e-61	Rank gene	695	0.216878	0.196289	1231	7.11639	689	0.21351
115	Nycol.I00327	MSTRG.12636	16.9194	2.29962	2.38472e-62	4.90924e-61	Rank gene	765	0.271142	0.239915	1539	7.33954	761	0.266781	AT2G41560	autoinhibited Ca(2+)-ATPase, isoform 4	Cre09.g388850	Flagellar Asociated Protein 329	LOC_Os12g04220
116	Nycol.B00332	MSTRG.2977	16.8538	3.34104	1.386e-61	2.82542e-60	Rank gene	528	0.139183	0.130311	790	6.6733	523	0.137297
117	Nycol.E01564	MSTRG.9147	16.7215	1.53141	3.81575e-61	7.70339e-60	Rank gene	1275	0.691684	0.525725	3926	8.27563	1268	0.695165	AT3G02430	Protein of unknown function (DUF679)	Cre07.g312850	(1 of 1) PTHR31621//PTHR31621:SF1 - FAMILY NOT NAMED // DUF679 DOMAIN MEMBRANE PROTEIN 1	LOC_Os08g01530
118	Nycol.C01730	MSTRG.6255	16.7197	2.22437	7.43334e-61	1.47222e-59	Rank gene	810	0.346371	0.297413	1966	7.58426	803	0.340533
119	Nycol.F01250	MSTRG.10151	16.6059	1.4122	1.91505e-60	3.75728e-59	Rank gene	1433	0.569239	0.450591	3231	8.08086	1424	0.555725	AT1G69510	cAMP-regulated phosphoprotein 19-related protein	Cre06.g307200	(1 of 1) PTHR10358 - ENDOSULFINE	LOC_Os01g14690
120	Nycol.G00148	MSTRG.10455	16.5267	2.34724	1.72056e-59	3.3288e-58	Rank gene	752	0.385659	0.326176	2189	7.69166	746	0.370281
121	Nycol.J00085	MSTRG.13951	16.4899	1.98205	1.81097e-59	3.48758e-58	Rank gene	895	0.313777	0.272906	1781	7.48549	887	0.306426	AT5G35570	O-fucosyltransferase family protein			LOC_Os09g27080
122	Nycol.J01086	MSTRG.14690	16.4634	2.22889	2.97634e-59	5.62811e-58	Rank gene	781	0.245948	0.219897	1396	7.24208	773	0.242184	AT4G08180	OSBP(oxysterol binding protein)-related protein 1C	Cre16.g653700	(1 of 1) PTHR10972:SF71 - OXYSTEROL-BINDING PROTEIN	LOC_Os03g49770
123	Nycol.A01001	MSTRG.704	16.4614	1.80566	2.40734e-59	4.59373e-58	Rank gene	1011	0.340204	0.292822	1931	7.56631	1001	0.332498	AT5G22400	Rho GTPase activating protein with PAK-box/P21-Rho-binding domain			LOC_Os11g05540
124	Nycol.A01922	MSTRG.1435	16.4598	1.44076	2.13174e-59	4.08649e-58	Rank gene	1374	0.855532	0.618171	4856	8.48818	1366	0.847926	AT1G79440	aldehyde dehydrogenase 5F1	Cre08.g381702	(1 of 1) 1.2.1.79 - Succinate-semialdehyde dehydrogenase (NADP(+))	LOC_Os02g07760
125	Nycol.A01208	MSTRG.864	16.4424	1.99609	4.52536e-59	8.3679e-58	Rank gene	873	0.394468	0.332513	2239	7.71423	869	0.396332	AT3G22970	Protein of unknown function (DUF506)	Cre03.g148500	PWR motif protein	LOC_Os03g58230
126	Nycol.A01055	MSTRG.750	16.4357	2.05974	4.4937e-59	8.3463e-58	Rank gene	812	0.493129	0.400874	2799	7.93737	809	0.489241	AT3G53040	late embryogenesis abundant protein, putative / LEA protein, putative			LOC_Os03g20680
127	Nycol.F00097	MSTRG.9277	16.3519	1.74396	1.40908e-58	2.56024e-57	Rank gene	1060	0.575229	0.454401	3265	8.09132	1052	0.569607	AT3G55240	Plant protein 1589 of unknown function			LOC_Os05g38680
128	Nycol.L00444	MSTRG.16827	16.349	1.75384	1.40637e-58	2.56024e-57	Rank gene	1008	0.615751	0.4798	3495	8.15937	1001	0.612975
129	Nycol.J00837	MSTRG.14480	16.3171	1.51844	2.04783e-58	3.68874e-57	Rank gene	1233	0.746124	0.557398	4235	8.35137	1223	0.726487	AT4G33200	myosin, putative	Cre16.g658650	Myosin heavy chain, class XI
130	Nycol.B01115	MSTRG.3564	16.2766	1.70697	4.10482e-58	7.36225e-57	Rank gene	1076	0.458774	0.377596	2604	7.86519	1067	0.439495	AT2G38920	SPX (SYG1/Pho81/XPR1) domain-containing protein / zinc finger (C3HC4-type RING finger) protein-related			LOC_Os03g44810
131	Nycol.I01561	MSTRG.13590	16.2535	2.14638	7.72923e-58	1.37449e-56	Rank gene	787	0.295631	0.258998	1678	7.42595	780	0.288582	AT3G18750	with no lysine (K) kinase 6	Cre01.g040200	WNK protein kinase	LOC_Os02g45130
132	Nycol.B00068	MSTRG.2782	16.1887	0.988628	1.19842e-57	2.12212e-56	Rank gene	2346	1.60007	0.955539	9082	9.11416	2336	1.61287	AT5G66400	Dehydrin family protein			LOC_Os11g26780
133	Nycol.M00076	MSTRG.17621	16.1766	2.64952	3.89382e-57	6.78012e-56	Rank gene	598	0.193798	0.17714	1100	7.00397	590	0.181557	AT5G44330	Tetratricopeptide repeat (TPR)-like superfamily protein
134	Nycol.J01188	MSTRG.14775	16.1755	1.81984	2.10953e-57	3.70408e-56	Rank gene	995	0.340204	0.292822	1931	7.56631	988	0.327862	AT3G62070				LOC_Os01g18220
135	Nycol.H00428	MSTRG.11479	16.1438	2.38187	5.378e-57	9.32559e-56	Rank gene	680	0.231501	0.208234	1314	7.18159	676	0.229483	AT2G04790		Cre02.g104000		LOC_Os02g37600
136	Nycol.K00846	MSTRG.15962	16.1241	2.25299	7.57301e-57	1.30237e-55	Rank gene	734	0.22833	0.205655	1296	7.16781	725	0.222741	AT2G48060	(1 of 1) PF12166 - Piezo non-specific cation channel, R-Ras-binding domain (Piezo_RRas_bdg)			LOC_Os01g29230
137	Nycol.F01024	MSTRG.9979	16.0989	2.15303	8.19413e-57	1.40341e-55	Rank gene	745	0.298978	0.261578	1697	7.43721	743	0.302154	AT2G42280	basic helix-loop-helix (bHLH) DNA-binding superfamily protein			LOC_Os08g39630
138	Nycol.I00101	MSTRG.12465	16.0872	2.05999	1.08527e-56	1.83618e-55	Rank gene	827	0.321529	0.27879	1825	7.50988	818	0.312879	AT3G61830	auxin response factor 18
139	Nycol.H00825	MSTRG.11766	16.0871	0.816472	5.69431e-57	9.83327e-56	Rank gene	2839	2.45948	1.24112	13960	9.54402	2827	2.5279
140	Nycol.C00948	MSTRG.5665	16.0709	1.50443	8.98002e-57	1.53174e-55	Rank gene	1223	0.518499	0.417722	2943	7.98752	1213	0.505044	AT1G54710	homolog of yeast autophagy 18 (ATG18) H			LOC_Os05g33610
141	Nycol.J01345	MSTRG.14892	16.0683	1.59893	9.65498e-57	1.64017e-55	Rank gene	1187	0.415962	0.347809	2361	7.76726	1177	0.410139	AT1G09870	histidine acid phosphatase family protein	Cre13.g568600	Multiple inositol-polyphosphate phosphatase	LOC_Os03g60370
142	Nycol.A01303	MSTRG.940	15.9978	2.56016	5.1831e-56	8.66407e-55	Rank gene	606	0.257047	0.228765	1459	7.28619	600	0.254323
143	Nycol.K01284	MSTRG.16280	15.9949	1.80721	3.11433e-56	5.22682e-55	Rank gene	963	0.373502	0.317364	2120	7.65964	953	0.363006	AT3G13530	mitogen-activated protein kinase kinase kinase 7	Cre01.g016570	(1 of 1) PTHR24361//PTHR24361:SF129 - MITOGEN-ACTIVATED KINASE KINASE KINASE // MITOGEN-ACTIVATED PROTEIN KINASE KINASE KINASE 19	LOC_Os04g56530
144	Nycol.J01699	MSTRG.15177	15.9487	2.02386	7.52752e-56	1.24831e-54	Rank gene	860	0.267442	0.237001	1518	7.32581	851	0.262634	AT1G15780	(1 of 2) PTHR33137:SF4 - F7H2.13 PROTEIN-RELATED			LOC_Os08g45080
145	Nycol.D01804	MSTRG.8003	15.8918	2.27965	2.10684e-55	3.45274e-54	Rank gene	700	0.234672	0.210806	1332	7.19519	692	0.229396	AT3G04480	endoribonucleases			LOC_Os02g56565
146	Nycol.C01589	MSTRG.6148	15.8719	2.04995	2.42157e-55	3.95303e-54	Rank gene	827	0.262333	0.232961	1489	7.30653	819	0.257907	AT4G24480	Protein kinase superfamily protein			LOC_Os04g52140
147	Nycol.E01078	MSTRG.8810	15.7501	2.35202	1.99856e-54	3.19999e-53	Rank gene	644	0.286117	0.251628	1624	7.39326	638	0.282422	AT1G67500	recovery protein 3
148	Nycol.A01455	MSTRG.1060	15.71	1.4554	2.064e-54	3.29216e-53	Rank gene	1296	0.530832	0.425811	3013	8.01102	1286	0.501975	AT5G22010	replication factor C1	Cre12.g521200	DNA replication factor C complex subunit 1	LOC_Os11g36390
149	Nycol.C01751	MSTRG.6273	15.7047	2.47678	4.1766e-54	6.53708e-53	Rank gene	601	0.214764	0.19455	1219	7.10661	596	0.211239
150	Nycol.A02453	MSTRG.1885	15.6585	1.79539	5.54434e-54	8.64545e-53	Rank gene	950	0.291226	0.255592	1653	7.41095	941	0.283825	AT2G25730	(1 of 1) PTHR22835:SF45 - ZINC FINGER FYVE DOMAIN CONTAINING PROTEIN			LOC_Os01g40990
151	Nycol.D00388	MSTRG.6875	15.6501	1.71762	6.00906e-54	9.33527e-53	Rank gene	993	0.343904	0.295579	1952	7.57712	984	0.330747	AT4G14350	AGC (cAMP-dependent, cGMP-dependent and protein kinase C) kinase family protein	Cre01.g029850	Serine/threonine protein kinase	LOC_Os05g43570
152	Nycol.A01229	MSTRG.881	15.646	2.12071	8.15267e-54	1.25257e-52	Rank gene	761	0.2426	0.217206	1377	7.22839	753	0.233109	AT1G03060	Beige/BEACH domain ;WD domain, G-beta repeat protein			LOC_Os03g53280
153	Nycol.A02228	MSTRG.1689	15.6402	1.9281	8.11426e-54	1.25127e-52	Rank gene	876	0.294045	0.257773	1669	7.42058	868	0.289262	AT3G16230	Predicted eukaryotic LigT	Cre01.g008000	(1 of 1) K18666 - activating signal cointegrator complex subunit 1 (ASCC1)	LOC_Os01g13100
154	Nycol.H00830	MSTRG.11770	15.5838	1.73284	1.63311e-53	2.48173e-52	Rank gene	955	0.346195	0.297282	1965	7.58376	948	0.341176
155	Nycol.K00673	MSTRG.15818	15.5774	2.7514	2.85439e-53	4.29082e-52	Rank gene	550	0.143235	0.133862	813	6.70196	543	0.141894	AT1G60460				LOC_Os06g49450
156	Nycol.C01136	MSTRG.5780	15.5615	2.07543	2.79172e-53	4.21177e-52	Rank gene	715	0.288055	0.253133	1635	7.40001	710	0.290104	AT1G79800	early nodulin-like protein 7
158	Nycol.G00764	MSTRG.10866	15.5212	1.68947	4.045e-53	6.05881e-52	Rank gene	1006	0.361522	0.308603	2052	7.62706	997	0.347057	AT5G55100	SWAP (Suppressor-of-White-APricot)/surp domain-containing protein	Cre11.g481700	Pre-mRNA splicing factor	LOC_Os01g50320
159	Nycol.D01569	MSTRG.7812	15.4879	1.39097	5.85416e-53	8.70624e-52	Rank gene	1307	0.486963	0.396736	2764	7.9248	1300	0.486067
160	Nycol.A02517	MSTRG.1932	15.4639	2.18777	1.3928e-52	2.05672e-51	Rank gene	717	0.245595	0.219614	1394	7.24065	709	0.23772					LOC_Os07g37610
161	Nycol.C00103	MSTRG.5044	15.46	1.96392	1.1897e-52	1.76303e-51	Rank gene	834	0.3284	0.283975	1864	7.53102	828	0.327882	AT5G15740	O-fucosyltransferase family protein			LOC_Os06g17390
162	Nycol.I01357	MSTRG.13433	15.3845	1.94866	3.07229e-52	4.45802e-51	Rank gene	825	0.257047	0.228765	1459	7.28619	817	0.254731	AT2G23420	nicotinate phosphoribosyltransferase 2			LOC_Os03g62110
163	Nycol.I00855	MSTRG.13025	15.3832	1.51351	2.99815e-52	4.36559e-51	Rank gene	1159	0.461769	0.379647	2621	7.87169	1154	0.459844			Cre02.g076950	Subtilisin-like protease
164	Nycol.M00686	MSTRG.18077	15.3162	2.49627	1.23011e-51	1.76049e-50	Rank gene	589	0.175123	0.161373	994	6.90274	586	0.175488					LOC_Os01g65670
165	Nycol.E00137	MSTRG.8168	15.3094	2.29902	1.15375e-51	1.66259e-50	Rank gene	653	0.258633	0.230026	1468	7.29234	648	0.253973	AT2G29090	cytochrome P450, family 707, subfamily A, polypeptide 2	Cre07.g325000	Cytochrome P450, CYP120 superfamily
166	Nycol.K00258	MSTRG.15505	15.2761	0.907077	1.19022e-51	1.70925e-50	Rank gene	2396	1.5895	0.951465	9022	9.10753	2384	1.55709
167	Nycol.H01169	MSTRG.12046	15.2693	1.83799	1.6205e-51	2.30342e-50	Rank gene	858	0.300035	0.262391	1703	7.44073	849	0.289624	AT5G35570	O-fucosyltransferase family protein			LOC_Os09g27080
168	Nycol.A02428	MSTRG.1862	15.265	1.52174	1.53788e-51	2.19344e-50	Rank gene	1145	0.379845	0.321971	2156	7.67647	1136	0.366941	AT4G13350	NSP (nuclear shuttle protein)-interacting GTPase	Cre06.g302900	(1 of 1) PTHR23180//PTHR23180:SF203 - CENTAURIN/ARF // CENTAURIN BETA 1A	LOC_Os02g11820
169	Nycol.E00327	MSTRG.8328	15.1262	1.59202	1.221e-50	1.72384e-49	Rank gene	1043	0.425476	0.354506	2415	7.78987	1035	0.408712	AT2G38120	Transmembrane amino acid transporter family protein			LOC_Os01g63770
170	Nycol.I01020	MSTRG.13166	15.1086	1.74224	1.78646e-50	2.51368e-49	Rank gene	920	0.307963	0.268471	1748	7.4668	915	0.300761	AT5G43020	Leucine-rich repeat protein kinase family protein	Cre03.g144324	(1 of 546) 2.7.11.1 - Non-specific serine/threonine protein kinase / Threonine-specific protein kinase	LOC_Os04g55620
171	Nycol.I00088	MSTRG.12453	15.0342	1.31963	4.33538e-50	6.03919e-49	Rank gene	1355	0.569063	0.450478	3230	8.08055	1347	0.550399	AT3G07610	Transcription factor jumonji (jmjC) domain-containing protein			LOC_Os03g31594
172	Nycol.L00880	MSTRG.17158	14.9862	2.64922	1.74191e-49	2.3867e-48	Rank gene	526	0.278541	0.24572	1581	7.36645	522	0.276838	AT4G28706	pfkB-like carbohydrate kinase family protein	Cre01.g045640	(1 of 1) PTHR10584//PTHR10584:SF190 - SUGAR KINASE // RIBOKINASE-RELATED	LOC_Os08g45180
173	Nycol.D01643	MSTRG.7872	14.9823	1.7492	1.15589e-49	1.58897e-48	Rank gene	888	0.528013	0.423968	2997	8.0057	879	0.513486			Cre16.g655450	(1 of 1) PTHR19241//PTHR19241:SF307 - ATP-BINDING CASSETTE TRANSPORTER // ABC TRANSPORTER G FAMILY MEMBER 34-RELATED	LOC_Os02g32690
174	Nycol.A01863	MSTRG.1382	14.9809	2.02301	1.13963e-49	1.57179e-48	Rank gene	759	0.224101	0.202207	1272	7.14913	755	0.221257	AT1G53160	squamosa promoter binding protein-like 4			LOC_Os07g32170
175	Nycol.A02167	MSTRG.1636	14.9607	2.43073	2.04598e-49	2.78507e-48	Rank gene	611	0.190627	0.17448	1082	6.98749	604	0.186438	AT1G51940	protein kinase family protein / peptidoglycan-binding LysM domain-containing protein			LOC_Os01g53840
176	Nycol.E01200	MSTRG.8876	14.9161	1.43304	2.54979e-49	3.44841e-48	Rank gene	1199	0.481149	0.392818	2731	7.91279	1192	0.477965	AT5G18670	beta-amylase 3			LOC_Os07g47120
177	Nycol.B02302	MSTRG.4472	14.916	1.66505	2.78461e-49	3.75383e-48	Rank gene	987	0.341966	0.294136	1941	7.57147	978	0.332789	AT1G26810	galactosyltransferase1			LOC_Os06g12390
178	Nycol.B02568	MSTRG.4683	14.9065	2.29712	4.13711e-49	5.50605e-48	Rank gene	638	0.209126	0.189898	1187	7.08003	632	0.207467					LOC_Os02g01380
179	Nycol.D01628	MSTRG.7861	14.9033	1.63727	3.12938e-49	4.20504e-48	Rank gene	1001	0.332981	0.287418	1890	7.54486	995	0.327328					LOC_Os07g44560
180	Nycol.I01230	MSTRG.13346	14.8997	1.63017	3.36395e-49	4.50575e-48	Rank gene	966	0.348661	0.299112	1979	7.59085	958	0.339443	AT1G60220	UB-like protease 1D			LOC_Os06g29310
182	Nycol.E01397	MSTRG.9032	14.8578	1.63662	6.31886e-49	8.3565e-48	Rank gene	945	0.452784	0.373481	2570	7.85205	939	0.44706	AT1G02860	SPX (SYG1/Pho81/XPR1) domain-containing protein			LOC_Os07g47590
183	Nycol.K01430	MSTRG.16373	14.8507	1.62779	7.76012e-49	1.02301e-47	Rank gene	1033	0.834214	0.606616	4735	8.46295	1023	0.827093	AT5G35210	metalloendopeptidases;zinc ion binding;DNA binding			LOC_Os11g05130
184	Nycol.D01847	MSTRG.8038	14.807	1.50152	1.23879e-48	1.62285e-47	Rank gene	1092	0.388125	0.327954	2203	7.69803	1082	0.379305	AT4G30080	auxin response factor 16			LOC_Os06g47150
185	Nycol.J01283	MSTRG.14843	14.8007	1.73068	1.49815e-48	1.95649e-47	Rank gene	911	0.30303	0.264693	1720	7.45066	905	0.300427	AT5G58350	with no lysine (K) kinase 4	Cre01.g040200	WNK protein kinase	LOC_Os11g02300
186	Nycol.A02593	MSTRG.1995	14.7627	2.32542	3.38943e-48	4.37174e-47	Rank gene	608	0.175652	0.161823	997	6.90575	602	0.173261	AT1G11340	S-locus lectin protein kinase family protein	Cre12.g525400	Protein tyrosine kinase	LOC_Os01g57480
187	Nycol.B01627	MSTRG.4005	14.743	1.82007	3.46409e-48	4.45429e-47	Rank gene	836	0.287703	0.25286	1633	7.39879	827	0.2825	AT2G37250	adenosine kinase	Cre08.g377100	Adenylate kinase	LOC_Os04g57540
188	Nycol.F00308	MSTRG.9426	14.7333	1.66313	3.96683e-48	5.08509e-47	Rank gene	918	0.333862	0.288078	1895	7.5475	912	0.329626			Cre17.g718300	(1 of 1) K10144 - RING finger and CHY zinc finger domain-containing protein 1 (RCHY1, PIRH2)	LOC_Os01g52110
189	Nycol.B02010	MSTRG.4272	14.7198	1.78771	4.63779e-48	5.92701e-47	Rank gene	866	0.273784	0.241992	1554	7.34923	857	0.262288	AT5G41580	RING/U-box superfamily protein			LOC_Os06g06870
190	Nycol.C01952	MSTRG.6442	14.704	2.29468	8.06575e-48	1.02452e-46	Rank gene	619	0.170543	0.157467	968	6.87626	612	0.166736	AT5G61370	Pentatricopeptide repeat (PPR) superfamily protein			LOC_Os10g28640
191	Nycol.A03047	MSTRG.2367	14.7009	1.73006	6.29706e-48	8.02299e-47	Rank gene	887	0.315715	0.27438	1792	7.49165	879	0.305149	AT1G53090	SPA1-related 4	Cre13.g602700	(1 of 1) K16240 - protein suppressor of PHYA-105 1 (SPA1)
193	Nycol.C00914	MSTRG.5635	14.6595	1.57705	9.77389e-48	1.23027e-46	Rank gene	1030	0.354827	0.303674	2014	7.60837	1020	0.351783	AT4G31510				LOC_Os09g32330
194	Nycol.A00073	MSTRG.59	14.658	0.98546	9.22658e-48	1.16489e-46	Rank gene	1967	1.60183	0.956216	9092	9.11526	1957	1.6108
195	Nycol.I01297	MSTRG.13389	14.6452	1.29985	1.16793e-47	1.4657e-46	Rank gene	1343	0.52907	0.42466	3003	8.0077	1333	0.516941
196	Nycol.M00439	MSTRG.17891	14.6433	2.43261	2.11523e-47	2.62301e-46	Rank gene	550	0.264975	0.235053	1504	7.31655	545	0.254666	AT3G61770	Acid phosphatase/vanadium-dependent haloperoxidase-related protein	Cre12.g530100	Conserved in the Green Lineage	LOC_Os05g45770
197	Nycol.I00196	MSTRG.12541	14.6296	1.24378	1.39761e-47	1.74869e-46	Rank gene	1436	0.549331	0.437823	3118	8.04527	1427	0.530662	AT2G46270	G-box binding factor 3			LOC_Os05g49420
198	Nycol.J01365	MSTRG.14908	14.6212	2.80449	3.56312e-47	4.36665e-46	Rank gene	469	0.118569	0.112051	673	6.51323	464	0.117205
199	Nycol.L00241	MSTRG.16694	14.5824	1.85599	3.66941e-47	4.48377e-46	Rank gene	782	0.301092	0.263204	1709	7.44425	775	0.297787
200	Nycol.F01403	MSTRG.10247	14.575	1.56368	3.38479e-47	4.1603e-46	Rank gene	1004	0.409619	0.34332	2325	7.75191	994	0.399813	AT1G18270	ketose-bisphosphate aldolase class-II family protein			LOC_Os06g14740
201	Nycol.J01430	MSTRG.14961	14.5061	2.39127	1.23152e-46	1.48315e-45	Rank gene	565	0.187632	0.171962	1065	6.97167	559	0.184493	AT3G08650	ZIP metal ion transporter family	Cre06.g281900	Zinc/iron transporter	LOC_Os05g25194
202	Nycol.A00809	MSTRG.554	14.4987	2.00727	1.13501e-46	1.37087e-45	Rank gene	688	0.220049	0.198891	1249	7.1309	686	0.2174	AT1G49770	basic helix-loop-helix (bHLH) DNA-binding superfamily protein			LOC_Os04g35010
203	Nycol.F00535	MSTRG.9612	14.4824	1.68301	1.25745e-46	1.51002e-45	Rank gene	913	0.282065	0.248472	1601	7.37901	905	0.271612	AT1G79830	golgin candidate 5	Cre03.g187000	(1 of 1) PF12329 - TATA element modulatory factor 1 DNA binding (TMF_DNA_bd)	LOC_Os05g48620
204	Nycol.J01771	MSTRG.15229	14.4599	1.62537	1.68142e-46	2.01336e-45	Rank gene	975	0.334038	0.28821	1896	7.54803	965	0.32499	AT4G16070	Mono-/di-acylglycerol lipase, N-terminal;Lipase, class 3	Cre03.g144524	(1 of 3) PTHR21493//PTHR21493:SF135 - CGI-141-RELATED/LIPASE CONTAINING PROTEIN // SUBFAMILY NOT NAMED	LOC_Os01g20840
205	Nycol.M00134	MSTRG.17666	14.4495	1.67528	2.09778e-46	2.50476e-45	Rank gene	927	0.320648	0.278123	1820	7.50714	920	0.315616	AT1G21410	F-box/RNI-like superfamily protein			LOC_Os05g35110
206	Nycol.A01725	MSTRG.1275	14.4302	1.59444	2.52337e-46	3.00431e-45	Rank gene	944	0.3284	0.283975	1864	7.53102	938	0.324097	AT3G15530	S-adenosyl-L-methionine-dependent methyltransferases superfamily protein
207	Nycol.L00587	MSTRG.16917	14.4046	1.27943	3.35067e-46	3.97797e-45	Rank gene	1316	0.556906	0.442701	3161	8.05896	1306	0.519494	AT3G48150	anaphase-promoting complex subunit 8	Cre16.g681578	Anaphase promoting complex subunit 8	LOC_Os02g43920
208	Nycol.C01559	MSTRG.6121	14.4022	2.51729	5.38471e-46	6.33879e-45	Rank gene	533	0.150634	0.140313	855	6.75227	531	0.150496	AT4G09680	conserved telomere maintenance component 1			LOC_Os09g20910
209	Nycol.C01142	MSTRG.5784	14.2603	1.7042	2.71187e-45	3.16561e-44	Rank gene	883	0.277837	0.245168	1577	7.36391	874	0.269053	AT5G47690	binding	Cre01.g032550	Conserved in the Green Lineage	LOC_Os06g17840
210	Nycol.B02782	MSTRG.4849	14.2541	2.23544	3.62416e-45	4.1838e-44	Rank gene	614	0.163143	0.151126	926	6.83195	606	0.161983	AT3G19340	Protein of unknown function (DUF3754)	Cre07.g318350	Conserved in the Green Lineage	LOC_Os12g29550
211	Nycol.D01400	MSTRG.7674	14.253	1.41578	2.98974e-45	3.48026e-44	Rank gene	1078	0.75	0.559616	4257	8.35655	1069	0.731742	AT2G44980	SNF2 domain-containing protein / helicase domain-containing protein			LOC_Os03g01200
212	Nycol.H00086	MSTRG.11279	14.2515	1.57905	3.00803e-45	3.49183e-44	Rank gene	955	0.394468	0.332513	2239	7.71423	946	0.389587	AT3G29200	chorismate mutase 1	Cre03.g155200	Chorismate mutase	LOC_Os01g55870
213	Nycol.D00668	MSTRG.7099	14.242	1.61499	3.5191e-45	4.07377e-44	Rank gene	919	0.329457	0.284771	1870	7.53423	910	0.321689	AT1G76480		Cre12.g547734		LOC_Os03g58930
215	Nycol.C00784	MSTRG.5536	14.2221	2.20292	5.70232e-45	6.5467e-44	Rank gene	615	0.178471	0.164218	1013	6.92166	606	0.171091	AT1G67420	Zn-dependent exopeptidases superfamily protein	Cre02.g108100	(1 of 1) PTHR12147 - FXNA-RELATED	LOC_Os07g19530
216	Nycol.D00929	MSTRG.7306	14.2022	1.79396	6.98464e-45	7.99693e-44	Rank gene	859	0.405391	0.340316	2301	7.74153	850	0.40339	AT3G15430	Regulator of chromosome condensation (RCC1) family protein			LOC_Os07g27490
217	Nycol.I00024	MSTRG.12401	14.2003	2.79379	9.09967e-45	1.039e-43	Rank gene	464	0.164553	0.152337	934	6.84055	460	0.16323	AT1G53090	SPA1-related 4	Cre13.g602700	(1 of 1) K16240 - protein suppressor of PHYA-105 1 (SPA1)
218	Nycol.D00415	MSTRG.6894	14.1703	1.69071	9.90557e-45	1.12794e-43	Rank gene	891	0.324877	0.281319	1844	7.52023	883	0.312315	AT4G37870	phosphoenolpyruvate carboxykinase 1	Cre02.g141400	Phosphoenolpyruvate carboxykinase	LOC_Os03g15050
219	Nycol.B00196	MSTRG.2880	14.1534	2.70788	2.03648e-44	2.26342e-43	Rank gene	490	0.131959	0.12395	749	6.62007	485	0.129156
220	Nycol.C01826	MSTRG.6333	14.1529	1.53344	1.20752e-44	1.37126e-43	Rank gene	995	0.364341	0.310672	2068	7.63482	987	0.357318	AT3G43920	dicer-like 3	Cre02.g141000	Dicer-like protein	LOC_Os10g34430
221	Nycol.B01403	MSTRG.3814	14.1384	2.79865	2.39446e-44	2.64023e-43	Rank gene	450	0.132311	0.124261	751	6.62274	448	0.129786
222	Nycol.L00976	MSTRG.17239	14.1302	1.3105	1.59965e-44	1.79221e-43	Rank gene	1252	0.572939	0.452946	3252	8.08733	1243	0.574532	AT3G07010	Pectin lyase-like superfamily protein			LOC_Os04g05050
223	Nycol.C01732	MSTRG.6256	14.1279	1.54718	1.62176e-44	1.81212e-43	Rank gene	1005	0.344609	0.296103	1956	7.57917	999	0.338309	AT5G42940	RING/U-box superfamily protein			LOC_Os04g55510
224	Nycol.I00894	MSTRG.13061	14.1256	0.935733	1.52802e-44	1.71656e-43	Rank gene	1999	1.39711	0.874264	7930	8.97853	1989	1.40521	AT2G18540	RmlC-like cupins superfamily protein			LOC_Os03g10110
225	Nycol.A01988	MSTRG.1492	14.1136	1.25898	1.88527e-44	2.10094e-43	Rank gene	1293	0.48432	0.394957	2749	7.91936	1286	0.477399	AT2G42690	alpha/beta-Hydrolases superfamily protein	Cre09.g391986	(1 of 1) 3.1.1.32 - Phospholipase A(1) / Phospholipase A1	LOC_Os01g51360
226	Nycol.B01154	MSTRG.3599	14.1006	1.41832	2.27531e-44	2.52215e-43	Rank gene	1077	0.381783	0.323375	2167	7.68156	1067	0.37619	AT3G03760	LOB domain-containing protein 20
227	Nycol.C00807	MSTRG.5551	14.0882	1.75252	3.17227e-44	3.48866e-43	Rank gene	787	0.252643	0.225255	1434	7.26892	778	0.243889	AT1G13040	Pentatricopeptide repeat (PPR-like) superfamily protein	Cre01.g050500	Translation factor for chloroplast petB RNA	LOC_Os07g48850
228	Nycol.J00475	MSTRG.14204	14.0762	2.44966	4.74204e-44	5.20131e-43	Rank gene	548	0.189042	0.173148	1073	6.97915	541	0.186141	AT1G12370	photolyase 1	Cre12.g533000	CPD photolyase, class II	LOC_Os10g08580
229	Nycol.G00504	MSTRG.10714	14.0125	2.00236	8.97699e-44	9.82064e-43	Rank gene	649	0.327696	0.283445	1860	7.52887	643	0.322465	AT5G15410	Cyclic nucleotide-regulated ion channel family protein			LOC_Os03g55100
230	Nycol.A01235	MSTRG.887	14.0003	1.97719	1.12489e-43	1.22102e-42	Rank gene	673	0.193094	0.17655	1096	7.00033	667	0.18682	AT3G63340	Protein phosphatase 2C family protein	Cre01.g008150	RNA-polymerase-subunit kinase	LOC_Os11g37540
231	Nycol.B00175	MSTRG.2868	13.9971	1.23424	9.14081e-44	9.97375e-43	Rank gene	1359	0.480444	0.392342	2727	7.91132	1349	0.475592	AT1G30040	gibberellin 2-oxidase			LOC_Os01g55240
232	Nycol.B00191	Nycol.B00191.v1.2	13.984	2.12583	1.64899e-43	1.78526e-42	Rank gene	599	0.251586	0.224411	1428	7.26473	595	0.246937
233	Nycol.K00680	MSTRG.15824	13.9792	0.748628	1.1057e-43	1.20331e-42	Rank gene	2793	2.40398	1.22495	13645	9.5212	2782	2.36454
234	Nycol.B01365	MSTRG.3780	13.9405	2.06393	2.67696e-43	2.87584e-42	Rank gene	609	0.204193	0.18581	1159	7.05618	607	0.204272	AT5G05600	2-oxoglutarate (2OG) and Fe(II)-dependent oxygenase superfamily protein			LOC_Os05g03640
235	Nycol.B01626	MSTRG.4004	13.9388	1.29109	2.05382e-43	2.2178e-42	Rank gene	1252	0.56413	0.44733	3202	8.07184	1241	0.540742
236	Nycol.K00981	MSTRG.16056	13.9348	1.30326	2.2259e-43	2.39743e-42	Rank gene	1226	0.508104	0.410853	2884	7.96728	1217	0.504081	AT3G14200	Chaperone DnaJ-domain superfamily protein			LOC_Os02g54130
237	Nycol.D01238	MSTRG.7549	13.8998	2.74658	6.02256e-43	6.37172e-42	Rank gene	430	0.122445	0.11551	695	6.54535	425	0.12039			Cre09.g416650	Nucleotide-diphospho-sugar transferase
238	Nycol.J01643	MSTRG.15135	13.8971	2.25217	4.96797e-43	5.28273e-42	Rank gene	557	0.19098	0.174776	1084	6.98934	552	0.188552
239	Nycol.B01753	MSTRG.4111	13.8968	1.04156	3.50004e-43	3.74084e-42	Rank gene	1665	1.07893	0.731853	6124	8.72013	1657	1.09841	AT2G23240	Plant EC metallothionein-like protein, family 15
240	Nycol.A02160	MSTRG.1629	13.8746	1.29808	4.9409e-43	5.26735e-42	Rank gene	1229	0.471635	0.386374	2677	7.89283	1220	0.464672			Cre02.g117500	Hexokinase
241	Nycol.D01107	MSTRG.7444	13.8611	2.14174	8.40043e-43	8.84267e-42	Rank gene	590	0.204898	0.186395	1163	7.05962	584	0.198337
242	Nycol.I01631	MSTRG.13648	13.8363	2.09447	9.99137e-43	1.04646e-41	Rank gene	620	0.177942	0.163769	1010	6.9187	614	0.174182	AT2G45690	shrunken seed protein (SSE1)			LOC_Os02g03070
243	Nycol.L00174	MSTRG.16644	13.828	2.16841	1.25268e-42	1.30222e-41	Rank gene	619	0.203841	0.185517	1157	7.05445	611	0.199433	AT4G20960	Cytidine/deoxycytidylate deaminase family protein			LOC_Os03g02600
244	Nycol.B02844	MSTRG.4899	13.8249	1.3259	9.48646e-43	9.96078e-42	Rank gene	1190	0.392001	0.330743	2225	7.70796	1184	0.389553	AT5G13200	GRAM domain family protein			LOC_Os12g29400
245	Nycol.M00379	MSTRG.17847	13.8222	2.24563	1.26775e-42	1.31462e-41	Rank gene	571	0.15451	0.143676	877	6.77765	564	0.147836	AT5G13690	alpha-N-acetylglucosaminidase family / NAGLU family			LOC_Os04g55730
246	Nycol.D00874	MSTRG.7255	13.8162	1.79617	1.24548e-42	1.29797e-41	Rank gene	738	0.254933	0.227082	1447	7.27794	733	0.250784	AT1G01580	ferric reduction oxidase 2	Cre03.g188400	Respiratory burst oxidase	LOC_Os04g48930
247	Nycol.D01793	MSTRG.7992	13.816	1.34688	1.11726e-42	1.16726e-41	Rank gene	1175	0.426357	0.355123	2420	7.79194	1166	0.414122	AT3G01150	polypyrimidine tract-binding protein 1			LOC_Os08g33830
248	Nycol.N00259	MSTRG.18373	13.7663	1.58417	2.25134e-42	2.31733e-41	Rank gene	893	0.325405	0.281718	1847	7.52186	884	0.312337	AT5G17620	(1 of 1) PTHR14352:SF2 - HAUS AUGMIN-LIKE COMPLEX SUBUNIT 7			LOC_Os01g64920
249	Nycol.F00457	MSTRG.9545	13.7629	1.45335	2.2428e-42	2.31424e-41	Rank gene	1026	0.377378	0.320182	2142	7.66996	1017	0.369003	AT5G11700	(1 of 2) PTHR31513:SF1 - GLYCINE-RICH PROTEIN			LOC_Os01g09246
250	Nycol.A03203	MSTRG.2504	13.7428	2.3197	4.2881e-42	4.37072e-41	Rank gene	528	0.227097	0.204651	1289	7.1624	526	0.231237	AT5G41800	Transmembrane amino acid transporter family protein			LOC_Os01g43320
251	Nycol.D00882	MSTRG.7263	13.7412	1.88918	3.40679e-42	3.49803e-41	Rank gene	697	0.234144	0.210377	1329	7.19293	690	0.229405	AT2G16460	Protein of unknown function (DUF1640)	Cre09.g388400	Chloroplast tscA maturation factor	LOC_Os06g49890
252	Nycol.G00157	MSTRG.10463	13.7315	2.11662	4.19591e-42	4.28721e-41	Rank gene	598	0.160677	0.149003	912	6.81674	593	0.155221	AT1G22882	Galactose-binding protein			LOC_Os01g65520
253	Nycol.M00189	MSTRG.17698	13.7143	1.42881	4.33022e-42	4.40291e-41	Rank gene	1052	0.360289	0.307697	2045	7.62364	1043	0.350149					LOC_Os07g15370
254	Nycol.H00567	MSTRG.11561	13.7126	1.85932	4.94722e-42	5.01807e-41	Rank gene	712	0.294045	0.257773	1669	7.42058	709	0.294353	AT4G25000	alpha-amylase-like	Cre08.g385500	Alpha-amylase	LOC_Os09g28420
255	Nycol.A02783	MSTRG.2149	13.7046	2.10173	7.41048e-42	7.46227e-41	Rank gene	668	0.451022	0.372268	2560	7.84815	659	0.425156	AT3G10690	DNA GYRASE A	Cre04.g221650	Topoisomerase type IV
256	Nycol.A02793	MSTRG.2159	13.6633	1.73356	8.99052e-42	9.03159e-41	Rank gene	795	0.247886	0.221451	1407	7.24993	786	0.236291					LOC_Os11g03550
257	Nycol.M00409	MSTRG.17865	13.644	2.35945	1.64417e-41	1.63207e-40	Rank gene	517	0.210007	0.190626	1192	7.08423	510	0.204316	AT1G75340	Zinc finger C-x8-C-x5-C-x3-H type family protein			LOC_Os06g49080
258	Nycol.F00981	MSTRG.9948	13.6406	2.26605	1.40035e-41	1.39335e-40	Rank gene	546	0.146758	0.136939	833	6.72623	538	0.142547	AT2G01460	P-loop containing nucleoside triphosphate hydrolases superfamily protein			LOC_Os04g21110
259	Nycol.A02675	MSTRG.2065	13.6325	1.64011	1.38e-41	1.37637e-40	Rank gene	818	0.314658	0.273577	1786	7.48829	810	0.304908	AT4G15240	Protein of unknown function (DUF604)			LOC_Os08g04300
260	Nycol.J01854	MSTRG.15292	13.5983	1.56771	2.0271e-41	2.00266e-40	Rank gene	893	0.337385	0.290717	1915	7.55799	884	0.326001					LOC_Os07g48360
261	Nycol.A00140	MSTRG.101	13.5155	0.994634	6.01823e-41	5.91769e-40	Rank gene	1787	2.00088	1.09891	11357	9.33768	1778	1.93438					LOC_Os01g65670
262	Nycol.J01501	MSTRG.15017	13.4965	2.92073	1.25087e-40	1.22135e-39	Rank gene	390	0.110994	0.105255	630	6.44731	387	0.110012					LOC_Os03g50900
263	Nycol.C00153	MSTRG.5084	13.4756	1.43128	9.92621e-41	9.71467e-40	Rank gene	1028	0.356942	0.305233	2026	7.61431	1021	0.350454	AT5G03795	Exostosin family protein			LOC_Os07g09050
264	Nycol.D00392	MSTRG.6878	13.4692	2.03203	1.27032e-40	1.23746e-39	Rank gene	629	0.166667	0.154151	946	6.8533	621	0.164497	AT5G26180	S-adenosyl-L-methionine-dependent methyltransferases superfamily protein			LOC_Os02g12600
265	Nycol.K00560	MSTRG.15728	13.4621	1.62136	1.28262e-40	1.24653e-39	Rank gene	836	0.245595	0.219614	1394	7.24065	831	0.243701	AT4G28100				LOC_Os07g37156
266	Nycol.E00482	MSTRG.8421	13.4533	1.56294	1.39489e-40	1.35249e-39	Rank gene	892	0.28876	0.25368	1639	7.40245	884	0.279654	AT1G28100		Cre03.g194450	Conserved in the Green Lineage	LOC_Os10g35644
267	Nycol.I01591	MSTRG.13615	13.3871	2.99656	5.44432e-40	5.15914e-39	Rank gene	358	0.136187	0.127678	773	6.65157	357	0.133701	AT1G12740	cytochrome P450, family 87, subfamily A, polypeptide 2			LOC_Os04g48170
268	Nycol.E01406	MSTRG.9040	13.3805	3.39878	6.58627e-40	6.1991e-39	Rank gene	346	0.142354	0.133091	808	6.6958	342	0.141915	AT1G02850	beta glucosidase 11	Cre07.g320850	(1 of 2) 3.2.1.21 - Beta-glucosidase / Gentobiase	LOC_Os05g30350
269	Nycol.B00212	MSTRG.2894	13.3763	1.73755	4.28205e-40	4.09489e-39	Rank gene	775	0.322586	0.279589	1831	7.51316	766	0.317259	AT5G14620	domains rearranged methyltransferase 2			LOC_Os03g02010
270	Nycol.K01186	MSTRG.16205	13.3758	1.38294	3.70574e-40	3.5519e-39	Rank gene	1038	0.386892	0.327065	2196	7.69485	1027	0.372896	AT5G16110				LOC_Os12g40840
271	Nycol.I00617	MSTRG.12826	13.3625	1.48296	4.49707e-40	4.2907e-39	Rank gene	938	0.378964	0.321333	2151	7.67415	928	0.366359	AT3G09360	Cyclin/Brf1-like TBP-binding protein	Cre06.g256420	(1 of 1) K15196 - transcription factor IIIB 90 kDa subunit (BRF1, GTF3B)	LOC_Os05g23940
272	Nycol.F00898	MSTRG.9889	13.3587	2.06705	5.6854e-40	5.37541e-39	Rank gene	604	0.201727	0.183759	1145	7.04403	598	0.198758	AT2G36630	Sulfite exporter TauE/SafE family protein			LOC_Os03g51650
273	Nycol.A03057	MSTRG.2377	13.353	1.56363	5.09732e-40	4.85233e-39	Rank gene	895	0.280479	0.247234	1592	7.37337	886	0.272198	AT1G53025	Ubiquitin-conjugating enzyme family protein			LOC_Os05g48380
274	Nycol.A01268	MSTRG.910	13.3497	1.30934	5.26854e-40	5.00392e-39	Rank gene	1147	0.458421	0.377355	2602	7.86442	1138	0.435747	AT1G54510	NIMA-related serine/threonine kinase 1			LOC_Os12g41180
275	Nycol.E00843	MSTRG.8672	13.3291	2.22397	8.80643e-40	8.27012e-39	Rank gene	553	0.161557	0.149762	917	6.8222	547	0.160897	AT5G58510	(1 of 1) KOG2390 - Uncharacterized conserved protein			LOC_Os03g18440
276	Nycol.E01350	MSTRG.8995	13.3012	2.60597	1.29489e-39	1.20789e-38	Rank gene	437	0.107294	0.101919	609	6.41346	433	0.105055	AT3G12440	Polynucleotidyl transferase, ribonuclease H-like superfamily protein			LOC_Os01g47180
277	Nycol.A02840	MSTRG.2200	13.2821	1.30545	1.27204e-39	1.18923e-38	Rank gene	1188	0.491191	0.399575	2788	7.93344	1179	0.476612	AT5G06120	ARM repeat superfamily protein			LOC_Os03g42050
278	Nycol.H01317	MSTRG.12161	13.2727	1.76587	1.48077e-39	1.37514e-38	Rank gene	758	0.207541	0.188586	1178	7.07242	752	0.204569	AT1G54100	aldehyde dehydrogenase 7B4			LOC_Os09g26880
279	Nycol.B00432	MSTRG.3052	13.2714	1.37199	1.40216e-39	1.30504e-38	Rank gene	1075	0.358879	0.30666	2037	7.61972	1068	0.350381	AT3G23610	dual specificity protein phosphatase 1	Cre17.g717300	Dual-Specificity Protein Phosphatase	LOC_Os01g29469
280	Nycol.L00879	MSTRG.17157	13.2602	1.92139	1.93099e-39	1.78531e-38	Rank gene	640	0.27766	0.245031	1576	7.36328	633	0.271063	AT4G28706	pfkB-like carbohydrate kinase family protein	Cre01.g045640	(1 of 1) PTHR10584//PTHR10584:SF190 - SUGAR KINASE // RIBOKINASE-RELATED	LOC_Os08g45180
281	Nycol.C02101	MSTRG.6565	13.2599	2.15708	2.05759e-39	1.89816e-38	Rank gene	571	0.159443	0.14794	905	6.80904	566	0.155554	AT1G75210	HAD-superfamily hydrolase, subfamily IG, 5'-nucleotidase	Cre10.g456900	Purine 5'-nucleotidase	LOC_Os03g56310
282	Nycol.K00793	MSTRG.15919	13.2561	1.28029	1.67785e-39	1.55471e-38	Rank gene	1153	0.459302	0.377958	2607	7.86634	1145	0.448057	AT4G14240	CBS domain-containing protein with a domain of unknown function (DUF21)	Cre17.g719250	(1 of 1) KOG2118 - Predicted membrane protein, contains two CBS domains	LOC_Os05g32850
283	Nycol.D00967	MSTRG.7337	13.25	2.17181	2.25191e-39	2.07285e-38	Rank gene	553	0.204369	0.185956	1160	7.05704	546	0.202249	AT1G63300	Myosin heavy chain-related protein			LOC_Os10g36060
284	Nycol.K00022	MSTRG.15321	13.1798	2.43398	6.04002e-39	5.52325e-38	Rank gene	477	0.141473	0.132319	803	6.6896	471	0.137265	AT2G36380	pleiotropic drug resistance 6	Cre16.g655450	(1 of 1) PTHR19241//PTHR19241:SF307 - ATP-BINDING CASSETTE TRANSPORTER // ABC TRANSPORTER G FAMILY MEMBER 34-RELATED
285	Nycol.B02270	MSTRG.4444	13.1661	2.0867	6.72992e-39	6.14068e-38	Rank gene	555	0.242953	0.21749	1379	7.22984	550	0.241077	AT1G69490	NAC-like, activated by AP3/PI
286	Nycol.L00669	MSTRG.16987	13.1509	1.88068	7.3961e-39	6.71919e-38	Rank gene	661	0.196441	0.179351	1115	7.01751	652	0.188917	AT1G08620	Transcription factor jumonji (jmj) family protein / zinc finger (C5HC2 type) family protein			LOC_Os05g10770
287	Nycol.H00790	MSTRG.11740	13.1444	1.85959	8.08944e-39	7.33313e-38	Rank gene	661	0.228858	0.206086	1299	7.17012	654	0.224296	AT2G01830	CHASE domain containing histidine kinase protein			LOC_Os02g50480
288	Nycol.C01403	MSTRG.5995	13.1294	1.9426	9.93819e-39	8.98954e-38	Rank gene	656	0.204722	0.186249	1162	7.05876	646	0.198485	AT2G25180	response regulator 12			LOC_Os02g08500
289	Nycol.D01714	MSTRG.7932	13.1186	2.95701	1.54179e-38	1.38265e-37	Rank gene	369	0.136011	0.127523	772	6.65028	367	0.132613
290	Nycol.L00960	MSTRG.17224	13.1152	1.12538	1.02307e-38	9.23415e-38	Rank gene	1364	0.728682	0.547359	4136	8.32773	1355	0.720838	AT1G04120	multidrug resistance-associated protein 5	Cre03.g174050	ABC transporter, multidrug resistance associated protein	LOC_Os03g04920
291	Nycol.H01033	MSTRG.11945	13.1143	1.67829	1.14284e-38	1.0293e-37	Rank gene	794	0.247533	0.221168	1405	7.2485	787	0.239296	AT4G30100	P-loop containing nucleoside triphosphate hydrolases superfamily protein	Cre03.g187950	Putative splicing endonuclease positive effecto
292	Nycol.L00687	MSTRG.17003	13.0692	2.02057	2.26533e-38	2.02283e-37	Rank gene	612	0.166138	0.153698	943	6.85013	604	0.16418	AT5G04220	Calcium-dependent lipid-binding (CaLB domain) family protein	Cre12.g559450	(1 of 18) PTHR10774 - EXTENDED SYNAPTOTAGMIN-RELATED	LOC_Os06g47130
293	Nycol.I01167	MSTRG.13291	13.0639	1.98968	2.39582e-38	2.13478e-37	Rank gene	586	0.226392	0.204076	1285	7.15929	578	0.223332	AT1G16860	Ubiquitin-specific protease family C19-related protein			LOC_Os08g13350
294	Nycol.L00013	MSTRG.16555	13.0571	2.29079	2.99718e-38	2.65928e-37	Rank gene	486	0.133721	0.125505	759	6.63332	477	0.129357	AT1G65140	Ubiquitin carboxyl-terminal hydrolase family protein
295	Nycol.J00699	MSTRG.14373	13.0399	1.59913	2.9659e-38	2.63713e-37	Rank gene	801	0.358879	0.30666	2037	7.61972	797	0.35388	AT5G24580	Heavy metal transport/detoxification superfamily protein			LOC_Os03g64340
296	Nycol.L01355	Nycol.L01355.v1.2	13.0276	2.481	4.12966e-38	3.64859e-37	Rank gene	444	0.11716	0.11079	665	6.50129	439	0.115042
297	Nycol.J00055	MSTRG.13930	13.0243	1.48622	3.584e-38	3.17321e-37	Rank gene	864	0.45666	0.376146	2592	7.86057	857	0.44626	AT5G19530	S-adenosyl-L-methionine-dependent methyltransferases superfamily protein	Cre06.g251500	Spermine synthase	LOC_Os02g14190
298	Nycol.B02440	MSTRG.4586	13.0047	1.256	4.17372e-38	3.67974e-37	Rank gene	1146	0.465292	0.382055	2641	7.87929	1139	0.457408	AT5G09960	(1 of 11) PF05627 - Cleavage site for pathogenic type III effector avirulence factor Avr (AvrRpt-cleavage)			LOC_Os03g07380
299	Nycol.A02868	MSTRG.2223	13.0009	1.9821	5.12225e-38	4.48761e-37	Rank gene	609	0.210183	0.190772	1193	7.08506	604	0.206286	AT2G26980	CBL-interacting protein kinase 3			LOC_Os12g03810
300	Nycol.G00627	MSTRG.10785	12.9995	1.60452	4.85557e-38	4.27188e-37	Rank gene	815	0.28277	0.249021	1605	7.3815	806	0.273932	AT2G03140	alpha/beta-Hydrolases superfamily protein
301	Nycol.H00297	MSTRG.11408	12.9935	2.0438	5.73238e-38	5.00117e-37	Rank gene	551	0.1642	0.152034	932	6.83841	549	0.161795	AT1G69120	K-box region and MADS-box transcription factor family protein			LOC_Os03g54160
302	Nycol.D00930	MSTRG.7307	12.9899	1.89394	5.68006e-38	4.96589e-37	Rank gene	647	0.223044	0.201343	1266	7.14441	639	0.219925	AT3G15390	silencing defective 5			LOC_Os02g42670
303	Nycol.C00928	MSTRG.5647	12.9806	2.15041	6.85203e-38	5.9408e-37	Rank gene	562	0.149753	0.139547	850	6.74641	558	0.148294	AT3G28430	(1 of 1) PF09758 - Uncharacterised conserved protein (FPL)	Cre12.g515250	Rythm Of Chloroplast 7	LOC_Os04g23210
304	Nycol.H01098	MSTRG.11993	12.9591	1.68053	8.22772e-38	7.11876e-37	Rank gene	751	0.219521	0.198458	1246	7.1285	744	0.214817			Cre19.g750597	Conserved Serine/Threonine Protein Kinase
305	Nycol.M00553	MSTRG.17986	12.9274	2.22718	1.33109e-37	1.14458e-36	Rank gene	531	0.14253	0.133245	809	6.69703	529	0.143929					LOC_Os06g35050
306	Nycol.I01104	MSTRG.13238	12.921	2.48168	1.66449e-37	1.41957e-36	Rank gene	428	0.116631	0.110317	662	6.49677	423	0.114492	AT4G39010	glycosyl hydrolase 9B18	Cre17.g730550	(1 of 4) 3.2.1.4 - Cellulase / Endoglucanase	LOC_Os09g36060
307	Nycol.D00863	MSTRG.7246	12.9189	1.13093	1.23857e-37	1.06721e-36	Rank gene	1375	0.526075	0.422699	2986	8.00202	1367	0.510708	AT4G27720	Major facilitator superfamily protein	Cre16.g695500	(1 of 2) PTHR23516:SF1 - MOLYBDATE-ANION TRANSPORTER	LOC_Os10g37520
308	Nycol.H00828	MSTRG.11768	12.9114	1.54328	1.43189e-37	1.2262e-36	Rank gene	876	0.267442	0.237001	1518	7.32581	869	0.26867	AT4G23920	UDP-D-glucose/UDP-D-galactose 4-epimerase 2	Cre04.g214502	UDP-D-glucose/UDP-D-galactose 4-epimerase 5	LOC_Os05g51670
310	Nycol.A03126	MSTRG.2436	12.9002	0.887801	1.52589e-37	1.30403e-36	Rank gene	1904	1.75634	1.0139	9969	9.20734	1894	1.73039	AT4G10850	Nodulin MtN3 family protein	Cre07.g340700	paralog of LCI36	LOC_Os02g19820
311	Nycol.D00968	MSTRG.7338	12.8997	2.15659	1.88846e-37	1.60731e-36	Rank gene	534	0.183404	0.168395	1041	6.9489	529	0.186086					LOC_Os10g36180
312	Nycol.B01134	MSTRG.3582	12.8833	1.51162	2.00182e-37	1.69688e-36	Rank gene	920	0.285236	0.250942	1619	7.39018	911	0.273655	AT3G03790	ankyrin repeat family protein / regulator of chromosome condensation (RCC1) family protein			LOC_Os07g07080
313	Nycol.K00922	MSTRG.16014	12.867	1.74044	2.65655e-37	2.23375e-36	Rank gene	697	0.210888	0.191354	1197	7.08841	689	0.202741
314	Nycol.K01288	MSTRG.16282	12.8546	1.13278	2.74201e-37	2.30098e-36	Rank gene	1315	0.59778	0.468615	3393	8.12976	1305	0.563065	AT3G12810	SNF2 domain-containing protein / helicase domain-containing protein	Cre14.g618860	SNF2-related DNA/RNA helicase	LOC_Os02g46450
315	Nycol.F00889	MSTRG.9882	12.8416	2.16037	3.89984e-37	3.2465e-36	Rank gene	550	0.153982	0.143218	874	6.77422	541	0.147082	AT3G53090	ubiquitin-protein ligase 7	Cre03.g159200	ubiquitin-protein ligase
316	Nycol.J00704	MSTRG.14377	12.8394	0.88554	3.3018e-37	2.75414e-36	Rank gene	1957	1.53118	0.928687	8691	9.07016	1947	1.48207
317	Nycol.I00005	MSTRG.12386	12.8369	1.75855	3.90894e-37	3.2476e-36	Rank gene	724	0.208774	0.189606	1185	7.07834	715	0.201668	AT1G59820	aminophospholipid ATPase 3	Cre12.g536000	ATPase, aminophospholipid transporter
318	Nycol.N00290	MSTRG.18392	12.8259	1.25923	4.06593e-37	3.37133e-36	Rank gene	1169	0.450846	0.372147	2559	7.84776	1159	0.425496	AT4G14350	AGC (cAMP-dependent, cGMP-dependent and protein kinase C) kinase family protein	Cre01.g029850	Serine/threonine protein kinase	LOC_Os05g43570
319	Nycol.C01717	MSTRG.6246	12.8213	1.44435	4.40352e-37	3.64402e-36	Rank gene	884	0.306378	0.267258	1739	7.46164	880	0.306367
320	Nycol.H00710	MSTRG.11673	12.8139	2.39233	5.77013e-37	4.75609e-36	Rank gene	463	0.120507	0.113782	684	6.52942	455	0.117829
321	Nycol.B01468	MSTRG.3872	12.7858	2.0779	7.54578e-37	6.20744e-36	Rank gene	534	0.157505	0.146267	894	6.79682	528	0.155795
322	Nycol.A03121	MSTRG.2431	12.7848	2.74432	9.55186e-37	7.84229e-36	Rank gene	370	0.123679	0.116608	702	6.55536	367	0.123821	AT3G28007	Nodulin MtN3 family protein	Cre07.g340700	paralog of LCI36	LOC_Os01g42090
323	Nycol.M00069	MSTRG.17618	12.7587	1.60822	9.64905e-37	7.90655e-36	Rank gene	790	0.249824	0.223003	1418	7.25771	783	0.244204	AT5G49950	alpha/beta-Hydrolases superfamily protein			LOC_Os05g35730
324	Nycol.B01381	MSTRG.3796	12.7518	1.63767	1.09552e-36	8.94173e-36	Rank gene	747	0.36487	0.311059	2071	7.63627	739	0.363836	AT1G07910	RNAligase	Cre07.g352800	(1 of 1) PTHR35460:SF1 - TRANSLATION ELONGATION FACTOR EF-1 ALPHA	LOC_Os07g09400
325	Nycol.D01046	MSTRG.7398	12.7386	1.54069	1.28406e-36	1.04602e-35	Rank gene	790	0.252643	0.225255	1434	7.26892	785	0.248728			Cre01.g031650	Conserved in the Green Lineage and Diatoms
326	Nycol.D00951	MSTRG.7323	12.7258	1.07588	1.38671e-36	1.12744e-35	Rank gene	1351	0.923538	0.654166	5242	8.56465	1342	0.898343	AT1G52920	G protein coupled receptor	Cre03.g151250	LanC lantibiotic synthetase component C-like protein	LOC_Os10g35480
327	Nycol.C01390	MSTRG.5985	12.7255	2.8191	2.16445e-36	1.74618e-35	Rank gene	366	0.0928471	0.0887863	527	6.2691	360	0.0902585
328	Nycol.B02488	MSTRG.4622	12.7157	1.70619	1.73216e-36	1.40284e-35	Rank gene	722	0.221635	0.20019	1258	7.13807	713	0.212347	AT4G11670	Protein of unknown function (DUF810)	Cre11.g467500	(1 of 1) PF05664 - Plant family of unknown function (DUF810) (DUF810)
329	Nycol.D01550	MSTRG.7797	12.7103	1.16626	1.68579e-36	1.36794e-35	Rank gene	1227	0.538936	0.431091	3059	8.02617	1217	0.51042	AT3G16840	P-loop containing nucleoside triphosphate hydrolases superfamily protein	Cre01.g022350	DEAH box ATP-dependent RNA helicase	LOC_Os04g43140
330	Nycol.A01409	MSTRG.1024	12.7073	1.23648	1.77596e-36	1.43554e-35	Rank gene	1129	0.419486	0.350295	2381	7.7757	1119	0.406536	AT3G03770	Leucine-rich repeat protein kinase family protein			LOC_Os07g07230
331	Nycol.C00248	MSTRG.5162	12.7053	2.09709	2.2096e-36	1.77918e-35	Rank gene	529	0.203665	0.185371	1156	7.05359	522	0.201509
332	Nycol.B01520	MSTRG.3919	12.6857	1.51259	2.33608e-36	1.8774e-35	Rank gene	857	0.289464	0.254227	1643	7.40489	849	0.284897					LOC_Os10g34200
333	Nycol.F01029	MSTRG.9982	12.6831	1.74501	2.55748e-36	2.05138e-35	Rank gene	695	0.211593	0.191936	1201	7.09174	688	0.207015	AT5G26240	chloride channel D	Cre01.g038700	Voltage-gated chloride channel	LOC_Os03g48940
334	Nycol.A03106	MSTRG.2417	12.6739	1.81988	3.02326e-36	2.41572e-35	Rank gene	636	0.192213	0.175811	1091	6.99577	629	0.18858	AT5G14760	L-aspartate oxidase	Cre12.g528450	L-aspartate oxidase	LOC_Os02g04170
335	Nycol.K01000	MSTRG.16069	12.6711	1.54548	2.86335e-36	2.29232e-35	Rank gene	808	0.263566	0.233938	1496	7.31122	799	0.255022	AT2G40700	P-loop containing nucleoside triphosphate hydrolases superfamily protein	Cre03.g188550	DEAD/DEAH box helicase	LOC_Os05g01990
336	Nycol.I01556	MSTRG.13585	12.6649	2.1395	3.66382e-36	2.9164e-35	Rank gene	509	0.137245	0.128608	779	6.65929	500	0.128919
337	Nycol.E00933	MSTRG.8732	12.6645	2.18696	3.65099e-36	2.91174e-35	Rank gene	512	0.140063	0.131084	795	6.6796	508	0.139337	AT5G58600	Plant protein of unknown function (DUF828)			LOC_Os03g18110
338	Nycol.J01841	MSTRG.15282	12.6519	3.38288	5.61065e-36	4.40731e-35	Rank gene	315	0.0785765	0.0756421	446	6.10256	315	0.0781426
339	Nycol.A02967	MSTRG.2306	12.6477	1.81371	4.06025e-36	3.22582e-35	Rank gene	685	0.210359	0.190917	1194	7.0859	676	0.198303
340	Nycol.M00243	MSTRG.17735	12.6359	1.36526	4.38081e-36	3.47389e-35	Rank gene	962	0.344785	0.296234	1957	7.57968	953	0.340783			Cre01.g011100	Terpenoid cylase
341	Nycol.O00019	MSTRG.18527	12.6184	1.56717	5.32332e-36	4.18949e-35	Rank gene	813	0.253876	0.22624	1441	7.27379	806	0.250077	AT3G26670	Protein of unknown function (DUF803)	Cre08.g358400	(1 of 3) KOG2922 - Uncharacterized conserved protein	LOC_Os02g31874
342	Nycol.K00391	MSTRG.15596	12.6181	0.873699	5.16663e-36	4.08154e-35	Rank gene	1877	1.16931	0.774409	6637	8.80057	1867	1.16436	AT5G44310	Late embryogenesis abundant protein (LEA) family protein			LOC_Os04g52110
343	Nycol.B02139	MSTRG.4361	12.6064	1.35477	6.36734e-36	4.99233e-35	Rank gene	959	0.359937	0.307438	2043	7.62266	956	0.362118			Cre02.g102300	(1 of 1) PTHR31013:SF2 - PROTEIN THN-1-RELATED
344	Nycol.B00730	MSTRG.3263	12.5966	2.26353	8.28262e-36	6.46973e-35	Rank gene	492	0.120684	0.113939	685	6.53088	490	0.118996	AT1G24480	S-adenosyl-L-methionine-dependent methyltransferases superfamily protein			LOC_Os08g02600
345	Nycol.C00356	MSTRG.5246	12.5793	1.66836	9.39182e-36	7.30883e-35	Rank gene	712	0.237491	0.213086	1348	7.20712	705	0.229545	AT5G48450	SKU5 similar 3			LOC_Os01g01030
346	Nycol.F00439	MSTRG.9530	12.5698	2.43692	1.20688e-35	9.35726e-35	Rank gene	437	0.123679	0.116608	702	6.55536	433	0.12399	AT1G80170	Pectin lyase-like superfamily protein			LOC_Os05g46510
347	Nycol.G00676	MSTRG.10802	12.5568	1.3129	1.18368e-35	9.19439e-35	Rank gene	1001	0.419662	0.350419	2382	7.77612	993	0.406187	AT1G68560	alpha-xylosidase 1	Cre03.g194700	Alpha glucosidase	LOC_Os01g03950
348	Nycol.J00058	MSTRG.13933	12.5494	1.52802	1.28832e-35	9.97014e-35	Rank gene	836	0.263037	0.233519	1493	7.30921	827	0.252418
349	Nycol.B00353	MSTRG.2993	12.5492	2.42581	1.63184e-35	1.2582e-34	Rank gene	462	0.111875	0.106047	635	6.4552	457	0.111125	AT3G02600	lipid phosphate phosphatase 3	Cre05.g230900	(1 of 2) PTHR10165//PTHR10165:SF35 - LIPID PHOSPHATE PHOSPHATASE // DIACYLGLYCEROL PYROPHOSPHATE PHOSPHATASE 1-RELATED	LOC_Os08g27040
350	Nycol.I01648	MSTRG.13662	12.5287	1.70159	1.69299e-35	1.30055e-34	Rank gene	716	0.214412	0.19426	1217	7.10497	712	0.212422					LOC_Os02g01380
351	Nycol.F01048	MSTRG.9996	12.5122	1.36714	2.05039e-35	1.57221e-34	Rank gene	972	0.416667	0.348307	2365	7.76896	963	0.397136	AT4G02780	Terpenoid cyclases/Protein prenyltransferases superfamily protein			LOC_Os02g17780
352	Nycol.I00435	MSTRG.12704	12.4829	1.58158	2.86502e-35	2.19284e-34	Rank gene	783	0.227977	0.205368	1294	7.16627	778	0.223719	AT1G08570	atypical CYS HIS rich thioredoxin 4			LOC_Os03g21000
353	Nycol.B00372	MSTRG.3009	12.4755	1.8595	3.5763e-35	2.72229e-34	Rank gene	656	0.20666	0.187856	1173	7.06817	646	0.204191	AT1G18460	alpha/beta-Hydrolases superfamily protein	Cre12.g541352	Triacylglycerol lipase
354	Nycol.J01227	MSTRG.14807	12.4746	1.56704	3.53635e-35	2.69679e-34	Rank gene	755	0.387597	0.327573	2200	7.69667	751	0.392612
355	Nycol.C00289	MSTRG.5193	12.4622	1.58873	3.68082e-35	2.79675e-34	Rank gene	773	0.260747	0.231704	1480	7.30047	766	0.249303	AT1G04880	HMG (high mobility group) box protein with ARID/BRIGHT DNA-binding domain			LOC_Os02g27060
356	Nycol.A02535	MSTRG.1948	12.4612	1.78709	4.08192e-35	3.09589e-34	Rank gene	631	0.22692	0.204507	1288	7.16162	626	0.225161	AT1G11260	sugar transporter 1			LOC_Os07g37320
357	Nycol.J00887	MSTRG.14523	12.4406	1.70099	5.03997e-35	3.81558e-34	Rank gene	687	0.228506	0.205799	1297	7.16858	678	0.218971	AT2G46560	transducin family protein / WD-40 repeat family protein
358	Nycol.E01433	MSTRG.9065	12.4365	1.78804	5.19014e-35	3.92217e-34	Rank gene	661	0.177414	0.16332	1007	6.91572	654	0.173797			Cre02.g074650	(1 of 1) PTHR23244//PTHR23244:SF315 - KELCH REPEAT DOMAIN // SUBFAMILY NOT NAMED
359	Nycol.K01076	MSTRG.16137	12.4364	1.79565	5.55313e-35	4.18135e-34	Rank gene	611	0.35518	0.303934	2016	7.60937	607	0.347318
360	Nycol.J01746	MSTRG.15213	12.4271	1.25675	5.45884e-35	4.11778e-34	Rank gene	1090	0.414729	0.346938	2354	7.7643	1080	0.396293
361	Nycol.D00429	MSTRG.6905	12.4231	1.27729	5.92085e-35	4.45022e-34	Rank gene	1007	0.54334	0.433949	3084	8.03431	998	0.523383	AT5G65685	UDP-Glycosyltransferase superfamily protein			LOC_Os02g56320
362	Nycol.F01259	MSTRG.10159	12.3967	2.31274	9.9315e-35	7.4513e-34	Rank gene	476	0.14253	0.133245	809	6.69703	472	0.142087	AT1G32130	Transcription elongation factor (TFIIS) family protein	Cre10.g441000	(1 of 1) K17498 - transcription factor SPN1 (SPN1, IWS1)	LOC_Os01g05420
363	Nycol.C01987	MSTRG.6471	12.3764	1.25432	1.0262e-34	7.68547e-34	Rank gene	1092	0.363284	0.309896	2062	7.63192	1083	0.355249	AT2G14520	CBS domain-containing protein with a domain of unknown function (DUF21)	Cre17.g719250	(1 of 1) KOG2118 - Predicted membrane protein, contains two CBS domains	LOC_Os03g47120
364	Nycol.C01887	MSTRG.6388	12.3343	2.24726	2.12194e-34	1.5835e-33	Rank gene	475	0.133369	0.125194	757	6.63068	473	0.127741	AT4G30520	Leucine-rich repeat protein kinase family protein	Cre03.g144324	(1 of 546) 2.7.11.1 - Non-specific serine/threonine protein kinase / Threonine-specific protein kinase
366	Nycol.H00826	MSTRG.11767	12.3067	1.84445	2.64663e-34	1.97153e-33	Rank gene	630	0.189746	0.17374	1077	6.98286	622	0.181932	AT2G01980	sodium proton exchanger, putative (NHX7) (SOS1)	Cre01.g034150	(1 of 2) PTHR10110//PTHR10110:SF86 - SODIUM/HYDROGEN EXCHANGER // SODIUM/HYDROGEN EXCHANGER 7-RELATED	LOC_Os12g44360
367	Nycol.C00883	MSTRG.5609	12.2798	1.60559	3.47533e-34	2.58424e-33	Rank gene	772	0.238724	0.214082	1355	7.21229	763	0.234713	AT4G30160	villin 4	Cre12.g555550	(1 of 1) K05768 - gelsolin (GSN)	LOC_Os06g44890
368	Nycol.A00732	MSTRG.498	12.2761	2.00468	3.9771e-34	2.94164e-33	Rank gene	559	0.145173	0.135555	824	6.71538	551	0.142081					LOC_Os05g37340
369	Nycol.M00051	MSTRG.17605	12.2361	1.40101	5.65825e-34	4.17771e-33	Rank gene	876	0.307259	0.267932	1744	7.46451	871	0.305958			Cre03.g148800	(1 of 1) 2.1.1.4 - Acetylserotonin O-methyltransferase / Hydroxyindole O-methyltransferase	LOC_Os12g25490
370	Nycol.C00737	MSTRG.5512	12.1976	1.70403	9.35104e-34	6.86784e-33	Rank gene	689	0.195208	0.17832	1108	7.01121	683	0.191794	AT5G55530	Calcium-dependent lipid-binding (CaLB domain) family protein			LOC_Os03g09840
371	Nycol.A01215	MSTRG.870	12.1852	3.74741	1.62405e-33	1.18033e-32	Rank gene	244	0.055673	0.0541785	316	5.7589	242	0.0557451
372	Nycol.B02842	MSTRG.4897	12.1767	1.64922	1.18573e-33	8.64778e-33	Rank gene	697	0.213178	0.193244	1210	7.0992	692	0.208715	AT5G13220	jasmonate-zim-domain protein 10
373	Nycol.L00912	MSTRG.17181	12.1391	2.15726	2.08351e-33	1.5038e-32	Rank gene	482	0.185166	0.169883	1051	6.95845	476	0.178595	AT4G22970	homolog of separase
374	Nycol.A00246	MSTRG.185	12.1384	1.90194	1.95028e-33	1.41251e-32	Rank gene	554	0.20525	0.186687	1165	7.06133	548	0.203239	AT1G33480	RING/U-box superfamily protein			LOC_Os02g35144
375	Nycol.A01703	MSTRG.1260	12.1364	2.96781	2.73493e-33	1.96379e-32	Rank gene	347	0.163848	0.151732	930	6.83626	344	0.164289	AT1G11190	bifunctional nuclease i			LOC_Os04g54390
376	Nycol.H01428	MSTRG.12252	12.1331	1.49672	1.9498e-33	1.41251e-32	Rank gene	828	0.268851	0.238112	1526	7.33106	821	0.264177					LOC_Os03g32160
377	Nycol.K00100	MSTRG.15381	12.1314	1.49463	2.05269e-33	1.48412e-32	Rank gene	760	0.336681	0.290189	1911	7.55591	754	0.335336	AT4G31330	Protein of unknown function, DUF599			LOC_Os08g40940
378	Nycol.B01120	MSTRG.3568	12.1238	2.02628	2.40597e-33	1.73056e-32	Rank gene	522	0.145173	0.135555	824	6.71538	514	0.141197					LOC_Os07g42400
379	Nycol.A00706	MSTRG.474	12.1216	1.63756	2.26427e-33	1.63144e-32	Rank gene	703	0.211769	0.192081	1202	7.09257	695	0.205905	AT3G10550	Myotubularin-like phosphatases II superfamily			LOC_Os08g44260
380	Nycol.A03256	Nycol.A03256.v1.2	12.0976	2.35452	3.4937e-33	2.49576e-32	Rank gene	425	0.103594	0.0985722	588	6.37843	419	0.101584			Cre03.g144324	(1 of 546) 2.7.11.1 - Non-specific serine/threonine protein kinase / Threonine-specific protein kinase
381	Nycol.G01016	MSTRG.11041	12.0953	0.99072	2.92906e-33	2.09958e-32	Rank gene	1426	1.00775	0.697016	5720	8.6519	1417	1.00191	AT5G50700	hydroxysteroid dehydrogenase 1			LOC_Os12g27830
382	Nycol.A02683	MSTRG.2072	12.0895	1.58321	3.333e-33	2.38503e-32	Rank gene	735	0.217759	0.197012	1236	7.12044	727	0.212434	AT3G20720	(1 of 1) PTHR22774:SF11 - PROTEIN C44H4.4			LOC_Os04g53670
383	Nycol.B01424	MSTRG.3831	12.075	1.55487	4.13825e-33	2.94612e-32	Rank gene	703	0.356589	0.304974	2024	7.61332	700	0.344941
384	Nycol.A02671	MSTRG.2061	12.0656	2.53887	5.20263e-33	3.68505e-32	Rank gene	387	0.119979	0.11331	681	6.52503	382	0.119313	AT4G23160	cysteine-rich RLK (RECEPTOR-like protein kinase) 8	Cre16.g654900	(1 of 55) 2.7.12.1 - Dual-specificity kinase	LOC_Os05g41370
385	Nycol.K00122	MSTRG.15396	12.0637	1.81845	4.66636e-33	3.31645e-32	Rank gene	595	0.161557	0.149762	917	6.8222	590	0.158782	AT5G09850	Transcription elongation factor (TFIIS) family protein			LOC_Os12g06850
386	Nycol.B02521	MSTRG.4647	12.053	1.2099	4.88173e-33	3.46362e-32	Rank gene	1082	0.383897	0.324904	2179	7.68708	1072	0.371091	AT5G62090	SEUSS-like 2			LOC_Os06g03600
387	Nycol.C01571	MSTRG.6133	12.0316	2.25486	7.64113e-33	5.35776e-32	Rank gene	442	0.131431	0.123483	746	6.61607	438	0.128808	AT4G29490	Metallopeptidase M24 family protein	Cre07.g342920	(1 of 2) 3.4.13.9 - Xaa-Pro dipeptidase / X-Pro dipeptidase
388	Nycol.F00718	MSTRG.9750	12.0307	1.39358	6.66869e-33	4.69166e-32	Rank gene	864	0.485553	0.395787	2756	7.9219	855	0.480814	AT1G51940	protein kinase family protein / peptidoglycan-binding LysM domain-containing protein			LOC_Os01g53840
389	Nycol.F01442	MSTRG.10279	12.0124	1.36723	7.94699e-33	5.56289e-32	Rank gene	919	0.291755	0.256002	1656	7.41276	909	0.280609	AT1G58230	binding
390	Nycol.F01216	MSTRG.10121	12.0072	1.21853	8.32357e-33	5.81676e-32	Rank gene	1088	0.388478	0.328208	2205	7.69894	1079	0.375981	AT3G11410	protein phosphatase 2CA	Cre03.g211073	(1 of 2) K14497 - protein phosphatase 2C (PP2C)	LOC_Os03g16170
391	Nycol.B02855	MSTRG.4908	11.9714	1.47163	1.39546e-32	9.71935e-32	Rank gene	773	0.531536	0.426271	3017	8.01235	767	0.52828
392	Nycol.H00840	MSTRG.11778	11.9522	1.97125	1.89137e-32	1.31079e-31	Rank gene	523	0.155567	0.144591	883	6.78446	517	0.151253	AT1G08730	Myosin family protein with Dil domain	Cre16.g658650	Myosin heavy chain, class XI	LOC_Os06g29350
393	Nycol.A00707	MSTRG.475	11.9521	1.99117	1.79104e-32	1.24331e-31	Rank gene	525	0.159267	0.147788	904	6.80793	519	0.156226	AT5G22750	DNA/RNA helicase protein			LOC_Os02g32570
394	Nycol.K00244	MSTRG.15496	11.9283	1.60986	2.25137e-32	1.55769e-31	Rank gene	680	0.208245	0.189169	1182	7.07581	671	0.203722	AT1G16540	molybdenum cofactor sulfurase (LOS5) (ABA3)	Cre03.g152000	Molybdenum cofactor sulfurase	LOC_Os06g45860
395	Nycol.A03292	MSTRG.2577	11.9127	1.53795	2.58597e-32	1.78624e-31	Rank gene	775	0.23432	0.21052	1330	7.19369	765	0.226547	AT1G53190	RING/U-box superfamily protein			LOC_Os01g47740
396	Nycol.K00966	MSTRG.16046	11.91	1.52476	3.02372e-32	2.07831e-31	Rank gene	818	0.49172	0.399929	2791	7.93451	807	0.490025	AT1G50710	(1 of 1) PTHR16219:SF1 - HAUS AUGMIN-LIKE COMPLEX SUBUNIT 4			LOC_Os02g02690
397	Nycol.F01543	MSTRG.10337	11.9096	1.581	2.74769e-32	1.89482e-31	Rank gene	708	0.281712	0.248197	1599	7.37776	701	0.27232	AT5G58140	phototropin 2	Cre03.g199000	Phototropin	LOC_Os04g23890
398	Nycol.L01277	MSTRG.17490	11.9005	1.39798	3.073e-32	2.10872e-31	Rank gene	808	0.434989	0.361157	2469	7.81197	805	0.44156			Cre07.g318800	heat shock protein 22A
399	Nycol.C01888	MSTRG.6389	11.899	1.74783	3.15286e-32	2.15997e-31	Rank gene	629	0.172128	0.158821	977	6.88551	623	0.163714	AT2G14680	myosin heavy chain-related			LOC_Os03g31730
400	Nycol.C00919	MSTRG.5639	11.8512	1.58709	5.46686e-32	3.72085e-31	Rank gene	715	0.245067	0.219189	1391	7.2385	707	0.235801					LOC_Os02g49260
401	Nycol.B01303	MSTRG.3726	11.8425	2.61029	7.18218e-32	4.84884e-31	Rank gene	340	0.10148	0.0966547	576	6.35784	340	0.101243	AT5G11600		Cre08.g375850		LOC_Os05g51754
402	Nycol.E00392	MSTRG.8376	11.8331	1.14078	6.39072e-32	4.32149e-31	Rank gene	1104	0.486786	0.396617	2763	7.92443	1098	0.479721
403	Nycol.A03155	MSTRG.2463	11.8269	2.5395	9.09388e-32	6.10986e-31	Rank gene	345	0.125793	0.118488	714	6.57228	342	0.125891
404	Nycol.C01400	MSTRG.5993	11.8211	2.11331	8.41383e-32	5.66206e-31	Rank gene	467	0.118922	0.112366	675	6.51619	462	0.117438
405	Nycol.N00235	MSTRG.18362	11.8119	1.2009	8.3033e-32	5.59669e-31	Rank gene	1047	0.512861	0.414003	2911	7.9766	1037	0.500289	AT3G14420	Aldolase-type TIM barrel family protein	Cre03.g171300	Glycolate oxidase	LOC_Os07g05820
406	Nycol.N00140	MSTRG.18301	11.7705	1.88899	1.49294e-31	9.96641e-31	Rank gene	556	0.183756	0.168693	1043	6.95081	547	0.178457	AT1G56180				LOC_Os02g07250
407	Nycol.E00913	MSTRG.8717	11.7662	1.39918	1.39832e-31	9.3497e-31	Rank gene	864	0.258809	0.230166	1469	7.29302	858	0.25687	AT1G07110	fructose-2,6-bisphosphatase	Cre16.g691888	Fructose-2,6-bisphosphate 2-phosphatase	LOC_Os05g07130
408	Nycol.C01239	MSTRG.5865	11.7565	1.21017	1.57384e-31	1.0473e-30	Rank gene	1032	0.502819	0.407343	2854	7.95683	1024	0.488917	AT1G70210	CYCLIN D1;1	Cre06.g284350	D-type cyclin	LOC_Os08g32540
409	Nycol.D01277	MSTRG.7579	11.741	2.14074	2.22723e-31	1.4774e-30	Rank gene	455	0.124031	0.116921	704	6.5582	448	0.122131
410	Nycol.F00938	MSTRG.9917	11.7196	2.39168	2.89089e-31	1.90854e-30	Rank gene	384	0.105884	0.100645	601	6.40026	380	0.105292	AT1G06690	NAD(P)-linked oxidoreductase superfamily protein	Cre06.g294450	Aldo/keto reductase	LOC_Os07g05000
411	Nycol.L00917	MSTRG.17185	11.7125	1.61922	2.76721e-31	1.82977e-30	Rank gene	621	0.235025	0.211091	1334	7.19669	619	0.237557	AT5G03510	C2H2-type zinc finger family protein			LOC_Os04g08060
412	Nycol.J00599	MSTRG.14300	11.6993	1.60597	3.30257e-31	2.17688e-30	Rank gene	660	0.269908	0.238945	1532	7.33498	657	0.2706
413	Nycol.I00094	MSTRG.12458	11.6848	1.56463	3.61796e-31	2.38102e-30	Rank gene	688	0.271318	0.240054	1540	7.34019	683	0.258321	AT5G24280	gamma-irradiation and mitomycin c induced 1
415	Nycol.E00827	MSTRG.8664	11.6769	1.52578	4.11056e-31	2.69248e-30	Rank gene	671	0.272551	0.241024	1547	7.34472	669	0.278109
416	Nycol.G01139	Nycol.G01139.v1.2	11.6756	3.31026	5.60721e-31	3.64993e-30	Rank gene	261	0.154863	0.143981	879	6.77992	259	0.152721	AT5G14180	Myzus persicae-induced lipase 1	Cre12.g498750	Triacylglycerol lipase	LOC_Os08g41780
417	Nycol.I01542	MSTRG.13572	11.6753	1.19635	3.95374e-31	2.59383e-30	Rank gene	1055	0.353418	0.302633	2006	7.6044	1046	0.351283	AT1G33240	GT-2-like 1			LOC_Os03g02240
418	Nycol.J00806	MSTRG.14459	11.6418	1.55183	6.02789e-31	3.91766e-30	Rank gene	740	0.210359	0.190917	1194	7.0859	732	0.203222	AT1G73960	TBP-associated factor 2	Cre13.g583500	(1 of 1) PTHR15137 - TRANSCRIPTION INITIATION FACTOR TFIID	LOC_Os09g24440
419	Nycol.A00911	MSTRG.633	11.6368	1.60313	6.29117e-31	4.08242e-30	Rank gene	685	0.184461	0.169288	1047	6.95464	683	0.181424	AT3G44190	FAD/NAD(P)-binding oxidoreductase family protein	Cre12.g555803	Type-II NADH dehydrogenase	LOC_Os02g05680
420	Nycol.B02812	MSTRG.4874	11.6066	1.21456	8.68283e-31	5.61696e-30	Rank gene	1037	0.378788	0.321205	2150	7.67369	1028	0.364545	AT5G13980	Glycosyl hydrolase family 38 protein			LOC_Os11g32260
421	Nycol.J00772	MSTRG.14430	11.5928	2.52697	1.22885e-30	7.93717e-30	Rank gene	381	0.108879	0.10335	618	6.42811	375	0.104628	AT3G53170	Tetratricopeptide repeat (TPR)-like superfamily protein			LOC_Os03g02430
422	Nycol.M00647	Nycol.M00647.v1.2	11.5658	3.14367	1.81153e-30	1.15932e-29	Rank gene	278	0.0646582	0.0626538	367	5.90808	276	0.064945
423	Nycol.B02593	MSTRG.4703	11.5513	1.61851	1.70642e-30	1.09373e-29	Rank gene	683	0.222692	0.201055	1264	7.14283	674	0.209722	AT5G45140	nuclear RNA polymerase C2	Cre12.g542800	DNA-directed RNA polymerase III, subunit 2	LOC_Os03g28960
424	Nycol.F00189	MSTRG.9340	11.5496	1.28371	1.69057e-30	1.08524e-29	Rank gene	953	0.312368	0.271833	1773	7.48099	947	0.308541	AT1G69850	nitrate transporter 1:2			LOC_Os06g38294
425	Nycol.A00788	MSTRG.540	11.5402	1.1795	1.88079e-30	1.20181e-29	Rank gene	1063	0.3321	0.286757	1885	7.54221	1056	0.326591	AT2G21750	Protein of unknown function (DUF1278)			LOC_Os11g06730
426	Nycol.A03022	MSTRG.2347	11.5389	1.90924	2.07773e-30	1.32562e-29	Rank gene	496	0.127731	0.120207	725	6.58755	490	0.125608
427	Nycol.C01068	MSTRG.5738	11.5295	1.56271	2.17178e-30	1.38352e-29	Rank gene	689	0.202255	0.184199	1148	7.04665	680	0.196014	AT3G13226	regulatory protein RecX family protein			LOC_Os04g57230
428	Nycol.F01340	MSTRG.10210	11.5219	1.69086	2.41424e-30	1.53097e-29	Rank gene	600	0.168428	0.15566	956	6.8638	596	0.165504	AT3G55290	NAD(P)-binding Rossmann-fold superfamily protein
429	Nycol.A02305	MSTRG.1756	11.5211	1.75676	2.40831e-30	1.52953e-29	Rank gene	609	0.162967	0.150974	925	6.83087	601	0.158145	AT5G19660	SITE-1 protease	Cre14.g628800	(1 of 1) 3.4.21.112 - Site-1 protease / Subtilisin/kexin isozyme 1	LOC_Os06g06810
430	Nycol.F01412	MSTRG.10255	11.5193	1.80975	2.58004e-30	1.63363e-29	Rank gene	562	0.14852	0.138474	843	6.73815	555	0.14549	AT1G10410	Protein of unknown function (DUF1336)			LOC_Os03g48660
431	Nycol.J01510	MSTRG.15024	11.5106	1.34272	2.62425e-30	1.65911e-29	Rank gene	846	0.319239	0.277055	1812	7.50274	838	0.311319	AT2G47600	magnesium/proton exchanger	Cre11.g479600	Ca2+/Na+ exchanger	LOC_Os11g43860
432	Nycol.K00642	MSTRG.15793	11.51	1.65854	2.74359e-30	1.73194e-29	Rank gene	635	0.181642	0.166905	1031	6.93925	627	0.178312	AT5G62960		Cre03.g159700	(1 of 1) PF04750 - FAR-17a/AIG1-like protein (Far-17a_AIG1)	LOC_Os02g03790
433	Nycol.H01093	MSTRG.11989	11.5042	2.27421	3.24305e-30	2.038e-29	Rank gene	403	0.181466	0.166756	1030	6.93828	396	0.179257					LOC_Os05g33440
434	Nycol.H00927	MSTRG.11853	11.5018	1.97719	3.10072e-30	1.95443e-29	Rank gene	504	0.17988	0.165413	1021	6.92952	501	0.176379	AT5G47800	Phototropic-responsive NPH3 family protein			LOC_Os09g09370
435	Nycol.I00471	MSTRG.12725	11.4922	1.32046	3.2281e-30	2.03166e-29	Rank gene	873	0.304792	0.266044	1730	7.45645	864	0.292667	AT5G21160	LA RNA-binding protein	Cre10.g441200	La-domain RNA-binding protein	LOC_Os01g16110
436	Nycol.A02470	MSTRG.1900	11.4799	1.28332	3.7073e-30	2.32276e-29	Rank gene	909	0.377731	0.320438	2144	7.67089	900	0.368354	AT1G79950	RAD3-like DNA-binding helicase protein	Cre09.g397350	RAD3/XP-D family DNA-binding helicase	LOC_Os01g40980
438	Nycol.A00015	MSTRG.11	11.4761	1.63619	4.03946e-30	2.51954e-29	Rank gene	634	0.227273	0.204794	1290	7.16317	632	0.225073	AT1G48910	Flavin-containing monooxygenase family protein			LOC_Os12g08780
440	Nycol.B01995	MSTRG.4260	11.4649	1.76831	4.69597e-30	2.92466e-29	Rank gene	580	0.156977	0.14581	891	6.79347	572	0.153888	AT3G52030	F-box family protein with WD40/YVTN repeat doamin			LOC_Os11g07970
441	Nycol.B00992	MSTRG.3471	11.4489	1.19078	5.2258e-30	3.2498e-29	Rank gene	1024	0.38055	0.322482	2160	7.67833	1016	0.370474	AT1G04920	sucrose phosphate synthase 3F	Cre12.g524000	Sucrose-phosphate synthase	LOC_Os01g69030
442	Nycol.C00243	MSTRG.5157	11.4298	1.08006	6.45661e-30	3.99736e-29	Rank gene	1163	0.541755	0.432921	3075	8.03139	1154	0.521029	AT4G02630	Protein kinase superfamily protein	Cre12.g517600	(1 of 1) K04733 - interleukin-1 receptor-associated kinase 4 (IRAK4)	LOC_Os02g34430
443	Nycol.A02288	MSTRG.1740	11.4273	2.44241	7.62895e-30	4.71618e-29	Rank gene	376	0.0990134	0.0944129	562	6.33328	373	0.0972527	AT3G24620	RHO guanyl-nucleotide exchange factor 8			LOC_Os01g48410
444	Nycol.E00510	MSTRG.8447	11.4097	1.47723	8.38312e-30	5.16712e-29	Rank gene	747	0.230444	0.207375	1308	7.17702	738	0.220914	AT3G45740	hydrolase family protein / HAD-superfamily protein	Cre01.g013250	(1 of 1) PTHR14269//PTHR14269:SF4 - CDP-DIACYLGLYCEROL--GLYCEROL-3-PHOSPHATE 3-PHOSPHATIDYLTRANSFERASE-RELATED // PROTEIN H32C10.1, ISOFORM A	LOC_Os03g17590
445	Nycol.D01825	MSTRG.8018	11.409	1.24709	8.14962e-30	5.03062e-29	Rank gene	975	0.345137	0.296496	1959	7.5807	969	0.332772	AT3G23280	XB3 ortholog 5 in Arabidopsis thaliana	Cre06.g255050	(1 of 1) PTHR24188:SF44 - E3 UBIQUITIN-PROTEIN LIGASE XBAT35-RELATED	LOC_Os07g26490
446	Nycol.L01013	MSTRG.17274	11.4018	1.98198	9.82845e-30	6.02245e-29	Rank gene	487	0.141473	0.132319	803	6.6896	480	0.136693	AT5G55810	nicotinate/nicotinamide mononucleotide adenyltransferase	Cre14.g626950	Nicotinate-/nicotinamide-nucleotide adenylyltransferase	LOC_Os09g17870
447	Nycol.A02514	MSTRG.1929	11.3987	1.45861	9.34186e-30	5.74958e-29	Rank gene	761	0.229387	0.206516	1302	7.17242	751	0.219242	AT5G63890	histidinol dehydrogenase	Cre02.g077350	Histidinol dehydrogenase	LOC_Os01g13190
[truncated: 147 more rows]

## Sheet: enrichment_endosperm
ENRICHMENT ANALYSES
[truncated: 564 more rows]

## Sheet: perisperm_rankgenes
Rank	locusName	names	scores	logfoldchanges	pvals	pvals_adj	set.x	n_cells_by_counts.x	mean_counts.x	log1p_mean_counts.x	total_counts.x	log1p_total_counts.x	n_cells.x	means.x	Best.hit.arabi.name	Best.hit.arabi.defline	Best.hit.clamy.name	Best.hit.clamy.defline	Best.hit.rice.name
[truncated: 312 more rows]

[truncated: 1 more sheets: enrichment_perispermcluster]
