# Supplementary material for: Genomic imprinting in an early‐diverging angiosperm reveals an ancient mechanism for seed initiation in flowering plants
Source: New Phytol. 2025 Nov 28;249(4):1580–91. doi: 10.1111/nph.70776 (PMC12825398; doi:10.1111/nph.70776)
Supplement: Supplementary file 2 — Table S1 Allele‐specific expression pipeline statistics. Table S2 Overview of imprinted genes and enrichment. Table S3 Seed compartment DGE intersections and enrichment. Table S4 Top‐ranked single‐cell gene clusters and overlaps with seed compartment DGE intersections. Table S5 Raw data and statistics of auxin‐related experiments. Table S6 Hormonal treatment DGE: auxin vs pollination. Table S7 Auxin biosynthesis genes and ortholog expression. Table S8 Summary of NGS datasets. Please note: Wiley is not responsible for the content or functionality of any Supporting Information supplied by the authors. Any queries (other than missing material) should be directed to the New Phytologist Central Office. [file NPH-249-1580-s001.zip › Table_S5_data_stats_auxin_experiments.xlsx]

## Sheet: Information
New Phytologist Supporting Information
Article title:	Genomic imprinting in an early-diverging angiosperm reveals an ancient mechanism for seed initiation in flowering plants
Authors:	Ana M. Florez-Rueda, Mathias Scharmann, Leonardo P. de Souza, Alisdair R. Fernie, Julien B. Bachelier, Duarte D. Figueiredo
Article acceptance date:	2025-10-31

## Sheet: Seed_size_caerulea_raw_data
flowerID	experiment	subset	Area	Perimeter	Max.diameter	Min.diameter	plant	treatment
21	auxin experiments at 3DAP	3 DAYS	0.34392	2.20444	0.83469	0.4946	1	auxin 25 uM
21	auxin experiments at 3DAP	3 DAYS	0.12481	1.35893	0.49009	0.31642	1	auxin 25 uM
21	auxin experiments at 3DAP	3 DAYS	0.49591	2.7283	1.0193	0.67413	1	auxin 25 uM
21	auxin experiments at 3DAP	3 DAYS	0.36888	2.67312	1.03549	0.5191	1	auxin 25 uM
21	auxin experiments at 3DAP	3 DAYS	0.32728	2.22395	0.84559	0.47114	1	auxin 25 uM
21	auxin experiments at 3DAP	3 DAYS	0.30731	2.08264	0.76897	0.48415	1	auxin 25 uM
21	auxin experiments at 3DAP	3 DAYS	0.33504	2.3962	0.94942	0.46927	1	auxin 25 uM
21	auxin experiments at 3DAP	3 DAYS	0.27569	2.27106	0.85342	0.42461	1	auxin 25 uM
21	auxin experiments at 3DAP	3 DAYS	0.33893	2.4238	0.97108	0.45298	1	auxin 25 uM
21	auxin experiments at 3DAP	3 DAYS	0.43378	2.64552	0.99395	0.58881	1	auxin 25 uM
21	auxin experiments at 3DAP	3 DAYS	0.46152	2.6674	0.9412	0.66596	1	auxin 25 uM
21	auxin experiments at 3DAP	3 DAYS	0.23131	1.80809	0.67812	0.432	1	auxin 25 uM
21	auxin experiments at 3DAP	3 DAYS	0.29677	2.08264	0.81212	0.45295	1	auxin 25 uM
21	auxin experiments at 3DAP	3 DAYS	0.25905	1.98271	0.76717	0.41822	1	auxin 25 uM
21	auxin experiments at 3DAP	3 DAYS	0.31618	2.17685	0.8327	0.46857	1	auxin 25 uM
21	auxin experiments at 3DAP	3 DAYS	0.29566	2.11595	0.82264	0.44245	1	auxin 25 uM
21	auxin experiments at 3DAP	3 DAYS	0.38441	2.37669	0.89684	0.52674	1	auxin 25 uM
21	auxin experiments at 3DAP	3 DAYS	0.38885	2.51229	0.99979	0.4946	1	auxin 25 uM
21	auxin experiments at 3DAP	3 DAYS	0.3478	2.41808	0.96822	0.45129	1	auxin 25 uM
21	auxin experiments at 3DAP	3 DAYS	0.26404	2.00794	0.76717	0.42461	1	auxin 25 uM
21	auxin experiments at 3DAP	3 DAYS	0.33726	2.24346	0.84919	0.49163	1	auxin 25 uM
21	auxin experiments at 3DAP	3 DAYS	0.34503	2.21015	0.82735	0.4946	1	auxin 25 uM
21	auxin experiments at 3DAP	3 DAYS	0.33061	2.40192	0.97507	0.42918	1	auxin 25 uM
21	auxin experiments at 3DAP	3 DAYS	0.31618	2.2882	0.83536	0.51627	1	auxin 25 uM
21	auxin experiments at 3DAP	3 DAYS	0.39828	2.5594	0.97108	0.52896	1	auxin 25 uM
21	auxin experiments at 3DAP	3 DAYS	0.32062	2.20207	0.85731	0.46631	1	auxin 25 uM
21	auxin experiments at 3DAP	3 DAYS	0.32007	2.17685	0.85114	0.47104	1	auxin 25 uM
21	auxin experiments at 3DAP	3 DAYS	0.42712	2.6674	0.97961	0.60231	1	auxin 25 uM
21	auxin experiments at 3DAP	3 DAYS	0.2829	2.06076	0.78715	0.433	1	auxin 25 uM
21	auxin experiments at 3DAP	3 DAYS	0.35224	2.29057	0.87397	0.49307	1	auxin 25 uM
21	auxin experiments at 3DAP	3 DAYS	0.3417	2.25489	0.85082	0.48296	1	auxin 25 uM
21	auxin experiments at 3DAP	3 DAYS	0.32728	2.17685	0.80939	0.4946	1	auxin 25 uM
21	auxin experiments at 3DAP	3 DAYS	0.29954	2.14117	0.8327	0.44241	1	auxin 25 uM
21	auxin experiments at 3DAP	3 DAYS	0.32839	2.20444	0.84559	0.47104	1	auxin 25 uM
21	auxin experiments at 3DAP	3 DAYS	0.32839	2.26297	0.88501	0.45296	1	auxin 25 uM
21	auxin experiments at 3DAP	3 DAYS	0.30398	2.11595	0.81927	0.46182	1	auxin 25 uM
21	auxin experiments at 3DAP	3 DAYS	0.31064	2.14925	0.84427	0.45298	1	auxin 25 uM
21	auxin experiments at 3DAP	3 DAYS	0.24185	1.86091	0.69907	0.43113	1	auxin 25 uM
21	auxin experiments at 3DAP	3 DAYS	0.19914	1.64155	0.56916	0.43914	1	auxin 25 uM
21	auxin experiments at 3DAP	3 DAYS	0.26182	1.99414	0.77149	0.405	1	auxin 25 uM
21	auxin experiments at 3DAP	3 DAYS	0.41215	2.45139	0.90485	0.57937	1	auxin 25 uM
21	auxin experiments at 3DAP	3 DAYS	0.28456	2.08835	0.77257	0.46347	1	auxin 25 uM
21	auxin experiments at 3DAP	3 DAYS	0.36278	2.50421	1.02038	0.45296	1	auxin 25 uM
21	auxin experiments at 3DAP	3 DAYS	0.42158	2.50421	0.866	0.6591	1	auxin 25 uM
21	auxin experiments at 3DAP	3 DAYS	0.33837	2.23538	0.85634	0.4899	1	auxin 25 uM
21	auxin experiments at 3DAP	3 DAYS	0.30121	2.302	0.93796	0.41807	1	auxin 25 uM
21	auxin experiments at 3DAP	3 DAYS	0.41991	2.48707	0.92335	0.60008	1	auxin 25 uM
21	auxin experiments at 3DAP	3 DAYS	0.29178	2.07456	0.79137	0.44966	1	auxin 25 uM
21	auxin experiments at 3DAP	3 DAYS	0.35723	2.30436	0.85958	0.4995	1	auxin 25 uM
21	auxin experiments at 3DAP	3 DAYS	0.33782	2.37098	0.95437	0.46079	1	auxin 25 uM
21	auxin experiments at 3DAP	3 DAYS	0.33171	2.19636	0.82399	0.50302	1	auxin 25 uM
21	auxin experiments at 3DAP	3 DAYS	0.41548	2.54797	0.9027	0.54123	1	auxin 25 uM
21	auxin experiments at 3DAP	3 DAYS	0.31064	2.29057	0.88689	0.44533	1	auxin 25 uM
21	auxin experiments at 3DAP	3 DAYS	0.37886	2.34575	0.85602	0.51815	1	auxin 25 uM
21	auxin experiments at 3DAP	3 DAYS	0.50035	3.08661	1.01302	0.702	1	auxin 25 uM
21	auxin experiments at 3DAP	3 DAYS	0.79212	4.8947	1.96093	0.67772	1	auxin 25 uM
21	auxin experiments at 3DAP	3 DAYS	0.35501	2.24918	0.83867	0.51627	1	auxin 25 uM
21	auxin experiments at 3DAP	3 DAYS	0.22355	1.74148	0.63416	0.42394	1	auxin 25 uM
21	auxin experiments at 3DAP	3 DAYS	0.71835	4.85331	1.84506	0.60659	1	auxin 25 uM
21	auxin experiments at 3DAP	3 DAYS	0.33338	2.21587	0.8531	0.48501	1	auxin 25 uM
21	auxin experiments at 3DAP	3 DAYS	0.44709	2.70406	1.06429	0.54773	1	auxin 25 uM
21	auxin experiments at 3DAP	3 DAYS	0.40882	2.58462	1.02878	0.50648	1	auxin 25 uM
21	auxin experiments at 3DAP	3 DAYS	0.24906	2.10215	0.8327	0.37926	1	auxin 25 uM
21	auxin experiments at 3DAP	3 DAYS	0.41381	2.5318	0.9412	0.59026	1	auxin 25 uM
21	auxin experiments at 3DAP	3 DAYS	0.23631	1.89422	0.73955	0.39847	1	auxin 25 uM
21	auxin experiments at 3DAP	3 DAYS	0.32395	2.18256	0.82969	0.47034	1	auxin 25 uM
21	auxin experiments at 3DAP	3 DAYS	0.44155	2.97289	1.01712	0.61627	1	auxin 25 uM
21	auxin experiments at 3DAP	3 DAYS	0.36555	2.46282	0.98046	0.49507	1	auxin 25 uM
21	auxin experiments at 3DAP	3 DAYS	0.47927	2.67075	0.95263	0.6544	1	auxin 25 uM
21	auxin experiments at 3DAP	3 DAYS	0.38663	2.46282	0.97507	0.49962	1	auxin 25 uM
21	auxin experiments at 3DAP	3 DAYS	0.28401	2.11595	0.83536	0.41715	1	auxin 25 uM
21	auxin experiments at 3DAP	3 DAYS	0.26792	2.07456	0.72707	0.54958	1	auxin 25 uM
21	auxin experiments at 3DAP	3 DAYS	0.39939	2.45711	0.91612	0.51986	1	auxin 25 uM
21	auxin experiments at 3DAP	3 DAYS	0.30897	2.10215	0.75954	0.48462	1	auxin 25 uM
21	auxin experiments at 3DAP	3 DAYS	0.38719	2.39049	0.90147	0.53631	1	auxin 25 uM
21	auxin experiments at 3DAP	3 DAYS	0.69283	4.76816	1.7272	0.7225	1	auxin 25 uM
21	auxin experiments at 3DAP	3 DAYS	0.32173	2.19636	0.84919	0.46353	1	auxin 25 uM
21	auxin experiments at 3DAP	3 DAYS	0.26182	1.95512	0.75844	0.42141	1	auxin 25 uM
21	auxin experiments at 3DAP	3 DAYS	0.33948	2.23538	0.85958	0.51126	1	auxin 25 uM
21	auxin experiments at 3DAP	3 DAYS	0.30731	2.17685	0.84821	0.44749	1	auxin 25 uM
21	auxin experiments at 3DAP	3 DAYS	0.16419	1.47265	0.49178	0.42394	1	auxin 25 uM
21	auxin experiments at 3DAP	3 DAYS	0.29732	2.12974	0.84919	0.43948	1	auxin 25 uM
21	auxin experiments at 3DAP	3 DAYS	0.4593	2.61222	0.90485	0.68301	1	auxin 25 uM
21	auxin experiments at 3DAP	3 DAYS	0.60297	3.73562	1.32082	0.71295	1	auxin 25 uM
21	auxin experiments at 3DAP	3 DAYS	0.35557	2.85345	1.0726	0.50286	1	auxin 25 uM
21	auxin experiments at 3DAP	3 DAYS	0.30287	2.12166	0.8327	0.45727	1	auxin 25 uM
21	auxin experiments at 3DAP	3 DAYS	0.29732	2.13546	0.85731	0.43194	1	auxin 25 uM
21	auxin experiments at 3DAP	3 DAYS	0.28734	2.09407	0.82028	0.41635	1	auxin 25 uM
21	auxin experiments at 3DAP	3 DAYS	0.289	2.04125	0.79696	0.433	1	auxin 25 uM
21	auxin experiments at 3DAP	3 DAYS	0.39994	2.44331	0.88658	0.55585	1	auxin 25 uM
21	auxin experiments at 3DAP	3 DAYS	0.29011	2.23203	0.9027	0.40039	1	auxin 25 uM
21	auxin experiments at 3DAP	3 DAYS	0.29011	2.21015	0.87998	0.41713	1	auxin 25 uM
21	auxin experiments at 3DAP	3 DAYS	0.36444	2.32151	0.79172	0.53597	1	auxin 25 uM
21	auxin experiments at 3DAP	3 DAYS	0.35557	2.40665	0.94679	0.44749	1	auxin 25 uM
21	auxin experiments at 3DAP	3 DAYS	0.32839	2.20207	0.83536	0.48296	1	auxin 25 uM
21	auxin experiments at 3DAP	3 DAYS	0.30897	2.14925	0.81349	0.46353	1	auxin 25 uM
21	auxin experiments at 3DAP	3 DAYS	0.25461	1.97463	0.78997	0.40029	1	auxin 25 uM
21	auxin experiments at 3DAP	3 DAYS	0.32672	2.35482	0.93411	0.44241	1	auxin 25 uM
21	auxin experiments at 3DAP	3 DAYS	0.31785	2.14354	0.79452	0.47104	1	auxin 25 uM
21	auxin experiments at 3DAP	3 DAYS	0.27292	2.01602	0.77149	0.42546	1	auxin 25 uM
21	auxin experiments at 3DAP	3 DAYS	0.31396	2.37098	0.97108	0.42457	1	auxin 25 uM
21	auxin experiments at 3DAP	3 DAYS	0.33449	2.31579	0.91733	0.46349	1	auxin 25 uM
21	auxin experiments at 3DAP	3 DAYS	0.28512	2.06313	0.78291	0.44692	1	auxin 25 uM
21	auxin experiments at 3DAP	3 DAYS	0.35057	2.70977	1.10394	0.433	1	auxin 25 uM
21	auxin experiments at 3DAP	3 DAYS	0.26848	2.13782	0.85958	0.39263	1	auxin 25 uM
21	auxin experiments at 3DAP	3 DAYS	0.32395	2.20207	0.86664	0.44966	1	auxin 25 uM
21	auxin experiments at 3DAP	3 DAYS	0.33615	2.25726	0.88658	0.45567	1	auxin 25 uM
21	auxin experiments at 3DAP	3 DAYS	0.26737	2.05741	0.761	0.43895	1	auxin 25 uM
21	auxin experiments at 3DAP	3 DAYS	0.43434	2.62365	1.01302	0.56623	1	auxin 25 uM
21	auxin experiments at 3DAP	3 DAYS	0.3245	2.17685	0.82836	0.47984	1	auxin 25 uM
21	auxin experiments at 3DAP	3 DAYS	0.23575	1.83332	0.63765	0.48791	1	auxin 25 uM
21	auxin experiments at 3DAP	3 DAYS	0.30342	2.04933	0.75404	0.4946	1	auxin 25 uM
21	auxin experiments at 3DAP	3 DAYS	0.2657	1.94704	0.70853	0.45922	1	auxin 25 uM
21	auxin experiments at 3DAP	3 DAYS	0.26626	1.98271	0.75514	0.42394	1	auxin 25 uM
21	auxin experiments at 3DAP	3 DAYS	0.3062	2.17113	0.84919	0.43944	1	auxin 25 uM
21	auxin experiments at 3DAP	3 DAYS	0.29067	2.08264	0.80492	0.44245	1	auxin 25 uM
21	auxin experiments at 3DAP	3 DAYS	0.2829	2.08264	0.81315	0.42274	1	auxin 25 uM
21	auxin experiments at 3DAP	3 DAYS	0.26127	2.02745	0.80561	0.39969	1	auxin 25 uM
21	auxin experiments at 3DAP	3 DAYS	0.27403	2.04933	0.80561	0.40966	1	auxin 25 uM
21	auxin experiments at 3DAP	3 DAYS	0.36222	2.26869	0.84919	0.53118	1	auxin 25 uM
21	auxin experiments at 3DAP	3 DAYS	0.39772	2.68455	1.0525	0.51562	1	auxin 25 uM
21	auxin experiments at 3DAP	3 DAYS	0.34447	2.41808	0.97706	0.44343	1	auxin 25 uM
21	auxin experiments at 3DAP	3 DAYS	0.3772	2.34575	0.85958	0.51815	1	auxin 25 uM
21	auxin experiments at 3DAP	3 DAYS	0.50201	2.80635	1.0411	0.66181	1	auxin 25 uM
21	auxin experiments at 3DAP	3 DAYS	0.42934	3.69897	1.23912	0.76736	1	auxin 25 uM
21	auxin experiments at 3DAP	3 DAYS	0.45375	2.62365	0.9412	0.62484	1	auxin 25 uM
21	auxin experiments at 3DAP	3 DAYS	0.29455	2.10215	0.81212	0.44696	1	auxin 25 uM
21	auxin experiments at 3DAP	3 DAYS	0.31452	2.2273	0.80561	0.50901	1	auxin 25 uM
21	auxin experiments at 3DAP	3 DAYS	0.29732	2.27914	0.93321	0.40039	1	auxin 25 uM
21	auxin experiments at 3DAP	3 DAYS	0.53474	3.67137	1.20577	0.72069	1	auxin 25 uM
21	auxin experiments at 3DAP	3 DAYS	0.29621	2.09643	0.82701	0.47104	1	auxin 25 uM
21	auxin experiments at 3DAP	3 DAYS	0.30065	2.10786	0.80389	0.46347	1	auxin 25 uM
21	auxin experiments at 3DAP	3 DAYS	0.31729	2.21587	0.85375	0.46356	1	auxin 25 uM
21	auxin experiments at 3DAP	3 DAYS	0.25627	1.9632	0.75404	0.41196	1	auxin 25 uM
21	auxin experiments at 3DAP	3 DAYS	0.33338	2.96717	0.98639	0.56423	1	auxin 25 uM
21	auxin experiments at 3DAP	3 DAYS	0.20912	1.69437	0.60047	0.41986	1	auxin 25 uM
21	auxin experiments at 3DAP	3 DAYS	0.48759	2.78447	1.05985	0.59954	1	auxin 25 uM
21	auxin experiments at 3DAP	3 DAYS	0.2535	1.93561	0.76717	0.40966	1	auxin 25 uM
21	auxin experiments at 3DAP	3 DAYS	0.27957	2.09072	0.82735	0.40039	1	auxin 25 uM
21	auxin experiments at 3DAP	3 DAYS	0.14256	1.47265	0.54933	0.32197	1	auxin 25 uM
21	auxin experiments at 3DAP	3 DAYS	0.36444	2.31008	0.86888	0.52425	1	auxin 25 uM
21	auxin experiments at 3DAP	3 DAYS	0.42934	2.78684	1.11395	0.49644	1	auxin 25 uM
21	auxin experiments at 3DAP	3 DAYS	0.21467	1.78858	0.70263	0.36976	1	auxin 25 uM
21	auxin experiments at 3DAP	3 DAYS	0.30176	2.12974	0.82836	0.45435	1	auxin 25 uM
21	auxin experiments at 3DAP	3 DAYS	0.33061	2.39286	0.97593	0.42394	1	auxin 25 uM
21	auxin experiments at 3DAP	3 DAYS	0.31452	2.32722	0.93796	0.41635	1	auxin 25 uM
21	auxin experiments at 3DAP	3 DAYS	0.28235	2.0241	0.77687	0.42394	1	auxin 25 uM
21	auxin experiments at 3DAP	3 DAYS	0.30065	2.25489	0.90882	0.42138	1	auxin 25 uM
21	auxin experiments at 3DAP	3 DAYS	0.21134	1.69201	0.57931	0.433	1	auxin 25 uM
21	auxin experiments at 3DAP	3 DAYS	0.19692	1.70817	0.65609	0.35695	1	auxin 25 uM
21	auxin experiments at 3DAP	3 DAYS	0.59021	3.0671	1.0726	0.79851	1	auxin 25 uM
21	auxin experiments at 3DAP	3 DAYS	0.3123	2.37906	0.97279	0.40039	1	auxin 25 uM
21	auxin experiments at 3DAP	3 DAYS	0.27624	2.05504	0.79172	0.42135	1	auxin 25 uM
21	auxin experiments at 3DAP	3 DAYS	0.2535	1.94704	0.74479	0.40985	1	auxin 25 uM
21	auxin experiments at 3DAP	3 DAYS	0.22577	1.89422	0.65988	0.44966	1	auxin 25 uM
21	auxin experiments at 3DAP	3 DAYS	0.28623	2.09643	0.81315	0.4324	1	auxin 25 uM
21	auxin experiments at 3DAP	3 DAYS	0.2474	1.93561	0.7485	0.40966	1	auxin 25 uM
21	auxin experiments at 3DAP	3 DAYS	0.37609	2.41808	0.90147	0.5794	1	auxin 25 uM
21	auxin experiments at 3DAP	3 DAYS	0.14922	1.48073	0.55435	0.32973	1	auxin 25 uM
21	auxin experiments at 3DAP	3 DAYS	0.3772	2.74545	0.96822	0.52468	1	auxin 25 uM
21	auxin experiments at 3DAP	3 DAYS	0.12148	1.33942	0.46392	0.32862	1	auxin 25 uM
21	auxin experiments at 3DAP	3 DAYS	0.26071	1.99651	0.78997	0.40039	1	auxin 25 uM
21	auxin experiments at 3DAP	3 DAYS	0.35279	2.86488	0.93796	0.64918	1	auxin 25 uM
21	auxin experiments at 3DAP	3 DAYS	0.37554	2.51229	0.86856	0.55961	1	auxin 25 uM
21	auxin experiments at 3DAP	3 DAYS	0.25128	1.93324	0.73579	0.39969	1	auxin 25 uM
21	auxin experiments at 3DAP	3 DAYS	0.33449	2.44902	1.00615	0.42135	1	auxin 25 uM
21	auxin experiments at 3DAP	3 DAYS	0.39329	2.55703	1.01466	0.49512	1	auxin 25 uM
21	auxin experiments at 3DAP	3 DAYS	0.4593	2.75924	0.95292	0.6297	1	auxin 25 uM
21	auxin experiments at 3DAP	3 DAYS	0.29954	2.12166	0.80492	0.44611	1	auxin 25 uM
21	auxin experiments at 3DAP	3 DAYS	0.11704	1.2119	0.40521	0.33308	1	auxin 25 uM
21	auxin experiments at 3DAP	3 DAYS	0.23353	1.87471	0.73579	0.39969	1	auxin 25 uM
21	auxin experiments at 3DAP	3 DAYS	0.46263	2.843	1.14028	0.50954	1	auxin 25 uM
21	auxin experiments at 3DAP	3 DAYS	0.27181	2.02982	0.77687	0.42274	1	auxin 25 uM
21	auxin experiments at 3DAP	3 DAYS	0.31285	2.10452	0.77472	0.48413	1	auxin 25 uM
21	auxin experiments at 3DAP	3 DAYS	0.16586	1.51404	0.55983	0.35823	1	auxin 25 uM
21	auxin experiments at 3DAP	3 DAYS	0.25461	1.96084	0.78291	0.40032	1	auxin 25 uM
21	auxin experiments at 3DAP	3 DAYS	0.29621	2.12403	0.81757	0.44533	1	auxin 25 uM
21	auxin experiments at 3DAP	3 DAYS	0.51976	3.13134	1.00615	0.75283	1	auxin 25 uM
21	auxin experiments at 3DAP	3 DAYS	0.29289	2.25154	0.90607	0.42274	1	auxin 25 uM
21	auxin experiments at 3DAP	3 DAYS	0.42158	3.04522	1.14707	0.52688	1	auxin 25 uM
21	auxin experiments at 3DAP	3 DAYS	0.46984	2.85109	1.04536	0.68239	1	auxin 25 uM
21	auxin experiments at 3DAP	3 DAYS	0.98405	5.33815	1.65286	1.02753	1	auxin 25 uM
21	auxin experiments at 3DAP	3 DAYS	0.43544	2.73402	1.09105	0.5027	1	auxin 25 uM
21	auxin experiments at 3DAP	3 DAYS	0.29732	2.34575	0.96564	0.40966	1	auxin 25 uM
21	auxin experiments at 3DAP	3 DAYS	0.25905	1.88042	0.67361	0.44966	1	auxin 25 uM
21	auxin experiments at 3DAP	3 DAYS	0.40549	2.41808	0.88407	0.59954	1	auxin 25 uM
21	auxin experiments at 3DAP	3 DAYS	0.3184	2.17685	0.8327	0.48461	1	auxin 25 uM
21	auxin experiments at 3DAP	3 DAYS	0.34669	2.24346	0.82735	0.51815	1	auxin 25 uM
21	auxin experiments at 3DAP	3 DAYS	0.41936	2.64552	0.89684	0.63591	1	auxin 25 uM
21	auxin experiments at 3DAP	3 DAYS	0.22188	1.78858	0.66989	0.39116	1	auxin 25 uM
21	auxin experiments at 3DAP	3 DAYS	0.26848	2.11595	0.86376	0.40029	1	auxin 25 uM
21	auxin experiments at 3DAP	3 DAYS	0.41048	2.59034	0.94209	0.57174	1	auxin 25 uM
21	auxin experiments at 3DAP	3 DAYS	0.28512	2.07692	0.80492	0.42466	1	auxin 25 uM
21	auxin experiments at 3DAP	3 DAYS	0.29788	2.01365	0.67976	0.53293	1	auxin 25 uM
21	auxin experiments at 3DAP	3 DAYS	0.29122	2.07456	0.79696	0.44966	1	auxin 25 uM
21	auxin experiments at 3DAP	3 DAYS	0.33504	2.32387	0.92366	0.46929	1	auxin 25 uM
21	auxin experiments at 3DAP	3 DAYS	0.4948	2.68691	0.94268	0.63591	1	auxin 25 uM
21	auxin experiments at 3DAP	3 DAYS	0.69116	3.28882	1.07415	0.86823	1	auxin 25 uM
21	auxin experiments at 3DAP	3 DAYS	0.42324	2.63173	1.0427	0.52761	1	auxin 25 uM
21	auxin experiments at 3DAP	3 DAYS	0.29566	2.12403	0.8327	0.42394	1	auxin 25 uM
21	auxin experiments at 3DAP	3 DAYS	0.37942	3.03379	0.99059	0.53523	1	auxin 25 uM
21	auxin experiments at 3DAP	3 DAYS	0.39495	2.49613	0.98159	0.50299	1	auxin 25 uM
21	auxin experiments at 3DAP	3 DAYS	0.54916	2.94529	1.05985	0.71612	1	auxin 25 uM
21	auxin experiments at 3DAP	3 DAYS	0.39051	2.3962	0.87619	0.56178	1	auxin 25 uM
21	auxin experiments at 3DAP	3 DAYS	0.52753	3.18082	1.18348	0.59602	1	auxin 25 uM
21	auxin experiments at 3DAP	3 DAYS	0.28567	1.96892	0.69549	0.50653	1	auxin 25 uM
21	auxin experiments at 3DAP	3 DAYS	0.48093	2.85917	0.99171	0.61236	1	auxin 25 uM
21	auxin experiments at 3DAP	3 DAYS	0.49924	2.79255	1.0427	0.62216	1	auxin 25 uM
21	auxin experiments at 3DAP	3 DAYS	0.36389	2.25154	0.77257	0.63285	1	auxin 25 uM
21	auxin experiments at 3DAP	3 DAYS	0.51421	2.78684	0.92546	0.74449	1	auxin 25 uM
21	auxin experiments at 3DAP	3 DAYS	0.32284	2.17448	0.82433	0.46631	1	auxin 25 uM
21	auxin experiments at 3DAP	3 DAYS	0.42879	2.4985	0.90974	0.56816	1	auxin 25 uM
21	auxin experiments at 3DAP	3 DAYS	0.48759	2.60413	0.91974	0.65841	1	auxin 25 uM
21	auxin experiments at 3DAP	3 DAYS	0.46207	2.60413	0.90178	0.64258	1	auxin 25 uM
21	auxin experiments at 3DAP	3 DAYS	0.36722	2.3629	0.81042	0.59832	1	auxin 25 uM
21	auxin experiments at 3DAP	3 DAYS	0.36666	2.32387	0.8327	0.53814	1	auxin 25 uM
21	auxin experiments at 3DAP	3 DAYS	0.50534	2.71214	0.93796	0.668	1	auxin 25 uM
21	auxin experiments at 3DAP	3 DAYS	0.68118	3.15894	1.1072	0.79822	1	auxin 25 uM
21	auxin experiments at 3DAP	3 DAYS	0.25184	1.8414	0.64069	0.48296	1	auxin 25 uM
21	auxin experiments at 3DAP	3 DAYS	0.39495	2.49613	0.96132	0.50954	1	auxin 25 uM
21	auxin experiments at 3DAP	3 DAYS	0.20524	1.62776	0.5381	0.47104	1	auxin 25 uM
21	auxin experiments at 3DAP	3 DAYS	0.41936	2.4985	0.92785	0.57966	1	auxin 25 uM
21	auxin experiments at 3DAP	3 DAYS	0.34558	2.19636	0.79172	0.55991	1	auxin 25 uM
21	auxin experiments at 3DAP	3 DAYS	0.41048	2.51229	0.92335	0.56525	1	auxin 25 uM
21	auxin experiments at 3DAP	3 DAYS	0.29954	2.03553	0.67976	0.5316	1	auxin 25 uM
21	auxin experiments at 3DAP	3 DAYS	0.23963	1.90802	0.72555	0.43189	1	auxin 25 uM
21	auxin experiments at 3DAP	3 DAYS	0.4482	2.58462	0.95263	0.58881	1	auxin 25 uM
21	auxin experiments at 3DAP	3 DAYS	0.48038	2.69834	0.97507	0.61715	1	auxin 25 uM
21	auxin experiments at 3DAP	3 DAYS	0.25794	1.97463	0.74479	0.44966	1	auxin 25 uM
22	auxin experiments at 3DAP	3 DAYS	0.21528	2.56544	0.95071	0.41298	2	auxin 25 uM
22	auxin experiments at 3DAP	3 DAYS	0.29795	2.25518	0.89696	0.44246	2	auxin 25 uM
22	auxin experiments at 3DAP	3 DAYS	0.14315	1.6394	0.65997	0.26499	2	auxin 25 uM
22	auxin experiments at 3DAP	3 DAYS	0.24746	2.06102	0.82038	0.39975	2	auxin 25 uM
22	auxin experiments at 3DAP	3 DAYS	0.16146	2.12528	0.96116	0.22866	2	auxin 25 uM
22	auxin experiments at 3DAP	3 DAYS	0.25856	2.01056	0.79462	0.40044	2	auxin 25 uM
22	auxin experiments at 3DAP	3 DAYS	0.26133	2.06339	0.82174	0.4098	2	auxin 25 uM
22	auxin experiments at 3DAP	3 DAYS	0.20862	2.07482	0.8434	0.30648	2	auxin 25 uM
22	auxin experiments at 3DAP	3 DAYS	0.24968	1.96109	0.76109	0.41089	2	auxin 25 uM
22	auxin experiments at 3DAP	3 DAYS	0.31571	2.21852	0.85969	0.44755	2	auxin 25 uM
22	auxin experiments at 3DAP	3 DAYS	0.23137	1.85543	0.58888	0.5174	2	auxin 25 uM
22	auxin experiments at 3DAP	3 DAYS	0.24025	1.86923	0.70823	0.40044	2	auxin 25 uM
22	auxin experiments at 3DAP	3 DAYS	0.30073	2.22995	0.88669	0.43741	2	auxin 25 uM
22	auxin experiments at 3DAP	3 DAYS	0.13816	1.69459	0.68675	0.26835	2	auxin 25 uM
22	auxin experiments at 3DAP	3 DAYS	0.11485	1.68887	0.67984	0.25663	2	auxin 25 uM
22	auxin experiments at 3DAP	3 DAYS	0.30184	2.19092	0.86867	0.43426	2	auxin 25 uM
22	auxin experiments at 3DAP	3 DAYS	0.27909	1.9944	0.72104	0.46637	2	auxin 25 uM
22	auxin experiments at 3DAP	3 DAYS	0.31737	2.32417	0.89696	0.42581	2	auxin 25 uM
22	auxin experiments at 3DAP	3 DAYS	0.2863	2.13573	0.8434	0.43773	2	auxin 25 uM
22	auxin experiments at 3DAP	3 DAYS	0.38562	2.56544	0.88888	0.62496	2	auxin 25 uM
22	auxin experiments at 3DAP	3 DAYS	0.24191	1.84164	0.69278	0.43306	2	auxin 25 uM
22	auxin experiments at 3DAP	3 DAYS	0.37341	2.64349	0.97719	0.52674	2	auxin 25 uM
22	auxin experiments at 3DAP	3 DAYS	0.51157	2.93996	1.07866	0.63652	2	auxin 25 uM
22	auxin experiments at 3DAP	3 DAYS	0.30073	2.19664	0.86419	0.44179	2	auxin 25 uM
22	auxin experiments at 3DAP	3 DAYS	0.50325	3.1422	1.16592	0.58899	2	auxin 25 uM
22	auxin experiments at 3DAP	3 DAYS	0.26355	1.93014	0.68957	0.44411	2	auxin 25 uM
22	auxin experiments at 3DAP	3 DAYS	0.13316	1.7279	0.72257	0.23841	2	auxin 25 uM
22	auxin experiments at 3DAP	3 DAYS	0.31959	2.23803	0.85613	0.4711	2	auxin 25 uM
22	auxin experiments at 3DAP	3 DAYS	0.5837	3.63379	1.32664	0.62045	2	auxin 25 uM
22	auxin experiments at 3DAP	3 DAYS	0.24746	1.92443	0.73627	0.37688	2	auxin 25 uM
22	auxin experiments at 3DAP	3 DAYS	0.29573	2.20472	0.8493	0.44755	2	auxin 25 uM
22	auxin experiments at 3DAP	3 DAYS	0.16368	2.35985	0.97605	0.25817	2	auxin 25 uM
22	auxin experiments at 3DAP	3 DAYS	0.31127	2.24138	0.86867	0.44971	2	auxin 25 uM
22	auxin experiments at 3DAP	3 DAYS	0.27964	2.14381	0.8328	0.43373	2	auxin 25 uM
22	auxin experiments at 3DAP	3 DAYS	0.32459	2.56781	1.05342	0.42399	2	auxin 25 uM
22	auxin experiments at 3DAP	3 DAYS	0.27853	2.11622	0.83546	0.41827	2	auxin 25 uM
22	auxin experiments at 3DAP	3 DAYS	0.26744	2.03816	0.79007	0.40044	2	auxin 25 uM
22	auxin experiments at 3DAP	3 DAYS	0.27631	2.14381	0.84175	0.41098	2	auxin 25 uM
22	auxin experiments at 3DAP	3 DAYS	0.28242	2.16667	0.82275	0.43195	2	auxin 25 uM
22	auxin experiments at 3DAP	3 DAYS	0.11596	1.27868	0.49015	0.28315	2	auxin 25 uM
22	auxin experiments at 3DAP	3 DAYS	0.15036	1.58085	0.65321	0.298	2	auxin 25 uM
22	auxin experiments at 3DAP	3 DAYS	0.15314	1.60608	0.65448	0.30551	2	auxin 25 uM
22	auxin experiments at 3DAP	3 DAYS	0.22249	1.94729	0.77267	0.37158	2	auxin 25 uM
22	auxin experiments at 3DAP	3 DAYS	0.31072	2.17141	0.84569	0.44755	2	auxin 25 uM
22	auxin experiments at 3DAP	3 DAYS	0.29962	2.20807	0.87662	0.43772	2	auxin 25 uM
22	auxin experiments at 3DAP	3 DAYS	0.46996	3.05369	1.03563	0.74964	2	auxin 25 uM
22	auxin experiments at 3DAP	3 DAYS	0.29185	2.17476	0.85742	0.4164	2	auxin 25 uM
22	auxin experiments at 3DAP	3 DAYS	0.28797	2.22424	0.89696	0.4057	2	auxin 25 uM
22	auxin experiments at 3DAP	3 DAYS	0.29629	2.11622	0.81223	0.45141	2	auxin 25 uM
22	auxin experiments at 3DAP	3 DAYS	0.28242	2.01056	0.76291	0.42399	2	auxin 25 uM
22	auxin experiments at 3DAP	3 DAYS	0.29518	2.21615	0.87154	0.41719	2	auxin 25 uM
22	auxin experiments at 3DAP	3 DAYS	0.24247	1.88875	0.70862	0.41719	2	auxin 25 uM
22	auxin experiments at 3DAP	3 DAYS	0.32015	2.17712	0.80226	0.49466	2	auxin 25 uM
22	auxin experiments at 3DAP	3 DAYS	0.28131	1.97488	0.73173	0.45989	2	auxin 25 uM
22	auxin experiments at 3DAP	3 DAYS	0.29962	2.13573	0.82275	0.45304	2	auxin 25 uM
22	auxin experiments at 3DAP	3 DAYS	0.24413	1.90255	0.73173	0.40044	2	auxin 25 uM
22	auxin experiments at 3DAP	3 DAYS	0.17256	1.58657	0.60054	0.35993	2	auxin 25 uM
22	auxin experiments at 3DAP	3 DAYS	0.22638	1.7555	0.59451	0.49466	2	auxin 25 uM
22	auxin experiments at 3DAP	3 DAYS	0.31848	2.24375	0.87154	0.4741	2	auxin 25 uM
22	auxin experiments at 3DAP	3 DAYS	0.35455	2.37463	0.7669	0.58296	2	auxin 25 uM
22	auxin experiments at 3DAP	3 DAYS	0.28075	2.12765	0.83878	0.4164	2	auxin 25 uM
22	auxin experiments at 3DAP	3 DAYS	0.2863	2.14145	0.85742	0.4164	2	auxin 25 uM
22	auxin experiments at 3DAP	3 DAYS	0.24635	1.87495	0.69916	0.4214	2	auxin 25 uM
22	auxin experiments at 3DAP	3 DAYS	0.31793	2.25755	0.89386	0.49466	2	auxin 25 uM
22	auxin experiments at 3DAP	3 DAYS	0.258	1.94966	0.74488	0.42462	2	auxin 25 uM
22	auxin experiments at 3DAP	3 DAYS	0.24136	1.84972	0.68594	0.4228	2	auxin 25 uM
22	auxin experiments at 3DAP	3 DAYS	0.26522	1.96345	0.76291	0.40044	2	auxin 25 uM
22	auxin experiments at 3DAP	3 DAYS	0.30572	2.15524	0.8328	0.47351	2	auxin 25 uM
22	auxin experiments at 3DAP	3 DAYS	0.27576	2.10813	0.8298	0.43306	2	auxin 25 uM
22	auxin experiments at 3DAP	3 DAYS	0.13261	1.70602	0.70272	0.24915	2	auxin 25 uM
22	auxin experiments at 3DAP	3 DAYS	0.33735	2.76294	0.99072	0.51744	2	auxin 25 uM
22	auxin experiments at 3DAP	3 DAYS	0.12429	1.35339	0.52142	0.28308	2	auxin 25 uM
22	auxin experiments at 3DAP	3 DAYS	0.18255	1.60845	0.6056	0.35333	2	auxin 25 uM
22	auxin experiments at 3DAP	3 DAYS	0.30184	2.22424	0.8801	0.44349	2	auxin 25 uM
22	auxin experiments at 3DAP	3 DAYS	0.17533	1.60037	0.6183	0.33723	2	auxin 25 uM
22	auxin experiments at 3DAP	3 DAYS	0.30184	2.27706	0.90281	0.43762	2	auxin 25 uM
22	auxin experiments at 3DAP	3 DAYS	0.2802	2.10813	0.83646	0.42143	2	auxin 25 uM
22	auxin experiments at 3DAP	3 DAYS	0.32903	2.73772	1.13114	0.41086	2	auxin 25 uM
22	auxin experiments at 3DAP	3 DAYS	0.2347	1.78881	0.65151	0.42399	2	auxin 25 uM
22	auxin experiments at 3DAP	3 DAYS	0.28519	2.16096	0.85742	0.4164	2	auxin 25 uM
22	auxin experiments at 3DAP	3 DAYS	0.30517	2.17712	0.84569	0.46474	2	auxin 25 uM
22	auxin experiments at 3DAP	3 DAYS	0.31238	2.22424	0.86867	0.45441	2	auxin 25 uM
22	auxin experiments at 3DAP	3 DAYS	0.25301	2.32417	0.75266	0.54732	2	auxin 25 uM
22	auxin experiments at 3DAP	3 DAYS	0.30073	2.52641	1.03563	0.40971	2	auxin 25 uM
22	auxin experiments at 3DAP	3 DAYS	0.2863	2.1519	0.84569	0.42399	2	auxin 25 uM
22	auxin experiments at 3DAP	3 DAYS	0.18643	2.00248	0.75963	0.38345	2	auxin 25 uM
22	auxin experiments at 3DAP	3 DAYS	0.26244	2.14953	0.88544	0.37928	2	auxin 25 uM
22	auxin experiments at 3DAP	3 DAYS	0.12484	1.48663	0.56631	0.26091	2	auxin 25 uM
22	auxin experiments at 3DAP	3 DAYS	0.14426	1.39241	0.46458	0.37893	2	auxin 25 uM
22	auxin experiments at 3DAP	3 DAYS	0.27243	1.96345	0.74488	0.44755	2	auxin 25 uM
22	auxin experiments at 3DAP	3 DAYS	0.263	2.10479	0.8298	0.40044	2	auxin 25 uM
22	auxin experiments at 3DAP	3 DAYS	0.30406	2.19664	0.85742	0.46184	2	auxin 25 uM
22	auxin experiments at 3DAP	3 DAYS	0.26133	1.91634	0.70862	0.44755	2	auxin 25 uM
22	auxin experiments at 3DAP	3 DAYS	0.1598	1.52566	0.59076	0.32657	2	auxin 25 uM
22	auxin experiments at 3DAP	3 DAYS	0.23026	1.81641	0.67452	0.40044	2	auxin 25 uM
22	auxin experiments at 3DAP	3 DAYS	0.11374	1.29819	0.5074	0.26342	2	auxin 25 uM
22	auxin experiments at 3DAP	3 DAYS	0.23248	1.84735	0.70862	0.38982	2	auxin 25 uM
22	auxin experiments at 3DAP	3 DAYS	0.21639	1.7279	0.63424	0.41089	2	auxin 25 uM
22	auxin experiments at 3DAP	3 DAYS	0.14537	1.4005	0.51445	0.32977	2	auxin 25 uM
22	auxin experiments at 3DAP	3 DAYS	0.22249	1.87495	0.76036	0.37138	2	auxin 25 uM
22	auxin experiments at 3DAP	3 DAYS	0.12484	1.44524	0.58888	0.2665	2	auxin 25 uM
22	auxin experiments at 3DAP	3 DAYS	0.23304	1.94157	0.76907	0.39975	2	auxin 25 uM
22	auxin experiments at 3DAP	3 DAYS	0.20918	1.84972	0.75963	0.32977	2	auxin 25 uM
22	auxin experiments at 3DAP	3 DAYS	0.22194	1.7417	0.62366	0.4228	2	auxin 25 uM
22	auxin experiments at 3DAP	3 DAYS	0.1143	1.27296	0.4969	0.27397	2	auxin 25 uM
22	auxin experiments at 3DAP	3 DAYS	0.20585	1.7141	0.65321	0.37931	2	auxin 25 uM
22	auxin experiments at 3DAP	3 DAYS	0.21084	1.7279	0.66499	0.38736	2	auxin 25 uM
22	auxin experiments at 3DAP	3 DAYS	0.17922	1.72553	0.62232	0.36768	2	auxin 25 uM
22	auxin experiments at 3DAP	3 DAYS	0.31016	2.25518	0.89044	0.44757	2	auxin 25 uM
22	auxin experiments at 3DAP	3 DAYS	0.50491	2.92616	1.01178	0.71621	2	auxin 25 uM
22	auxin experiments at 3DAP	3 DAYS	0.24968	1.89683	0.71018	0.40044	2	auxin 25 uM
22	auxin experiments at 3DAP	3 DAYS	0.258	2.08054	0.83546	0.38309	2	auxin 25 uM
22	auxin experiments at 3DAP	3 DAYS	0.14204	1.72219	0.53817	0.34926	2	auxin 25 uM
22	auxin experiments at 3DAP	3 DAYS	0.2519	1.91634	0.70862	0.42503	2	auxin 25 uM
22	auxin experiments at 3DAP	3 DAYS	0.24857	1.90255	0.72257	0.42039	2	auxin 25 uM
22	auxin experiments at 3DAP	3 DAYS	0.13871	1.40621	0.49913	0.34858	2	auxin 25 uM
22	auxin experiments at 3DAP	3 DAYS	0.22138	1.78881	0.67984	0.39729	2	auxin 25 uM
22	auxin experiments at 3DAP	3 DAYS	0.26078	2.07719	0.81325	0.39729	2	auxin 25 uM
22	auxin experiments at 3DAP	3 DAYS	0.27188	2.0829	0.82712	0.41095	2	auxin 25 uM
22	auxin experiments at 3DAP	3 DAYS	0.22693	1.82212	0.69318	0.39994	2	auxin 25 uM
22	auxin experiments at 3DAP	3 DAYS	0.27243	2.14145	0.85353	0.4099	2	auxin 25 uM
22	auxin experiments at 3DAP	3 DAYS	0.23637	1.84972	0.69318	0.40044	2	auxin 25 uM
22	auxin experiments at 3DAP	3 DAYS	0.28297	2.09433	0.82443	0.4164	2	auxin 25 uM
22	auxin experiments at 3DAP	3 DAYS	0.28575	2.14381	0.84175	0.43741	2	auxin 25 uM
22	auxin experiments at 3DAP	3 DAYS	0.2236	1.81641	0.69757	0.37688	2	auxin 25 uM
22	auxin experiments at 3DAP	3 DAYS	0.30295	2.21615	0.79007	0.56533	2	auxin 25 uM
22	auxin experiments at 3DAP	3 DAYS	0.18476	1.64176	0.55841	0.42399	2	auxin 25 uM
30	auxin experiments at 3DAP	3 DAYS	0.25139	1.8811	0.64743	0.44709	1	auxin 100 uM
30	auxin experiments at 3DAP	3 DAYS	0.49391	2.87847	1.10996	0.56475	1	auxin 100 uM
30	auxin experiments at 3DAP	3 DAYS	0.42857	2.75677	1.1017	0.49377	1	auxin 100 uM
30	auxin experiments at 3DAP	3 DAYS	0.23644	1.89489	0.7563	0.35297	1	auxin 100 uM
30	auxin experiments at 3DAP	3 DAYS	0.33112	2.61224	1.06308	0.42356	1	auxin 100 uM
30	auxin experiments at 3DAP	3 DAYS	0.43577	2.51004	0.94183	0.56475	1	auxin 100 uM
30	auxin experiments at 3DAP	3 DAYS	0.33998	2.28044	0.90404	0.46589	1	auxin 100 uM
30	auxin experiments at 3DAP	3 DAYS	0.41805	2.82333	1.11593	0.52849	1	auxin 100 uM
30	auxin experiments at 3DAP	3 DAYS	0.19269	1.59302	0.5613	0.42021	1	auxin 100 uM
30	auxin experiments at 3DAP	3 DAYS	0.48838	2.80954	1.07034	0.59015	1	auxin 100 uM
30	auxin experiments at 3DAP	3 DAYS	0.34884	2.53761	1.05234	0.42356	1	auxin 100 uM
30	auxin experiments at 3DAP	3 DAYS	0.41252	2.75677	1.0662	0.5413	1	auxin 100 uM
30	auxin experiments at 3DAP	3 DAYS	0.39978	2.44349	0.95555	0.49415	1	auxin 100 uM
30	auxin experiments at 3DAP	3 DAYS	0.32392	2.49862	1.01866	0.4127	1	auxin 100 uM
30	auxin experiments at 3DAP	3 DAYS	0.28682	2.51339	1.0589	0.37535	1	auxin 100 uM
30	auxin experiments at 3DAP	3 DAYS	0.39812	2.73491	1.03216	0.56828	1	auxin 100 uM
30	auxin experiments at 3DAP	3 DAYS	0.37265	2.61224	1.06723	0.46137	1	auxin 100 uM
30	auxin experiments at 3DAP	3 DAYS	0.32891	2.4744	1.00332	0.42432	1	auxin 100 uM
30	auxin experiments at 3DAP	3 DAYS	0.12403	1.38528	0.56573	0.26794	1	auxin 100 uM
30	auxin experiments at 3DAP	3 DAYS	0.40809	2.70971	1.09464	0.49119	1	auxin 100 uM
30	auxin experiments at 3DAP	3 DAYS	0.32115	2.38835	0.97958	0.42103	1	auxin 100 uM
30	auxin experiments at 3DAP	3 DAYS	0.45128	3.42233	1.08473	0.75056	1	auxin 100 uM
30	auxin experiments at 3DAP	3 DAYS	0.27852	2.09219	0.81955	0.41598	1	auxin 100 uM
30	auxin experiments at 3DAP	3 DAYS	0.4247	2.98972	1.19546	0.51597	1	auxin 100 uM
30	auxin experiments at 3DAP	3 DAYS	0.4103	3.35007	1.37209	0.43402	1	auxin 100 uM
30	auxin experiments at 3DAP	3 DAYS	0.34164	2.48818	1.01211	0.46589	1	auxin 100 uM
30	auxin experiments at 3DAP	3 DAYS	0.38372	2.65457	1.09008	0.45653	1	auxin 100 uM
30	auxin experiments at 3DAP	3 DAYS	0.3721	2.49389	0.9793	0.47754	1	auxin 100 uM
30	auxin experiments at 3DAP	3 DAYS	0.36213	2.61795	1.06542	0.42356	1	auxin 100 uM
30	auxin experiments at 3DAP	3 DAYS	0.35715	2.58231	1.02083	0.44664	1	auxin 100 uM
30	auxin experiments at 3DAP	3 DAYS	0.39092	2.60751	1.04495	0.49601	1	auxin 100 uM
30	auxin experiments at 3DAP	3 DAYS	0.40864	2.64552	1.06542	0.47062	1	auxin 100 uM
30	auxin experiments at 3DAP	3 DAYS	0.40643	2.68214	1.07525	0.48417	1	auxin 100 uM
30	auxin experiments at 3DAP	3 DAYS	0.24087	2.06128	0.82627	0.358	1	auxin 100 uM
30	auxin experiments at 3DAP	3 DAYS	0.40975	2.65123	1.05234	0.50225	1	auxin 100 uM
30	auxin experiments at 3DAP	3 DAYS	0.38206	2.6213	1.08345	0.45796	1	auxin 100 uM
30	auxin experiments at 3DAP	3 DAYS	0.49225	3.27446	1.33548	0.49415	1	auxin 100 uM
30	auxin experiments at 3DAP	3 DAYS	0.38428	2.58802	1.04017	0.48253	1	auxin 100 uM
30	auxin experiments at 3DAP	3 DAYS	0.39978	2.95881	1.05916	0.47062	1	auxin 100 uM
30	auxin experiments at 3DAP	3 DAYS	0.40366	2.78434	1.15398	0.46142	1	auxin 100 uM
30	auxin experiments at 3DAP	3 DAYS	0.28406	2.09456	0.82895	0.42356	1	auxin 100 uM
30	auxin experiments at 3DAP	3 DAYS	0.32891	2.40548	0.98522	0.41598	1	auxin 100 uM
30	auxin experiments at 3DAP	3 DAYS	0.47675	3.34436	1.14507	0.54696	1	auxin 100 uM
30	auxin experiments at 3DAP	3 DAYS	0.39978	2.71778	1.10295	0.46802	1	auxin 100 uM
30	auxin experiments at 3DAP	3 DAYS	0.36268	2.59373	1.05759	0.43151	1	auxin 100 uM
30	auxin experiments at 3DAP	3 DAYS	0.71041	4.78241	1.71793	0.64892	1	auxin 100 uM
30	auxin experiments at 3DAP	3 DAYS	0.433	2.76248	1.10621	0.49472	1	auxin 100 uM
30	auxin experiments at 3DAP	3 DAYS	0.37431	2.57994	1.05471	0.44925	1	auxin 100 uM
30	auxin experiments at 3DAP	3 DAYS	0.36379	2.4996	1.00056	0.44716	1	auxin 100 uM
30	auxin experiments at 3DAP	3 DAYS	0.39923	2.97495	1.24181	0.42356	1	auxin 100 uM
30	auxin experiments at 3DAP	3 DAYS	0.41307	2.72349	1.10621	0.47373	1	auxin 100 uM
30	auxin experiments at 3DAP	3 DAYS	0.35493	2.36315	0.92283	0.46802	1	auxin 100 uM
30	auxin experiments at 3DAP	3 DAYS	0.38981	2.88418	1.14918	0.45093	1	auxin 100 uM
30	auxin experiments at 3DAP	3 DAYS	0.44519	2.7934	1.11791	0.51301	1	auxin 100 uM
30	auxin experiments at 3DAP	3 DAYS	0.35548	2.55947	1.05234	0.42356	1	auxin 100 uM
30	auxin experiments at 3DAP	3 DAYS	0.39701	3.08148	1.30847	0.44333	1	auxin 100 uM
30	auxin experiments at 3DAP	3 DAYS	0.3051	2.16919	0.85038	0.43842	1	auxin 100 uM
30	auxin experiments at 3DAP	3 DAYS	0.2979	2.51575	1.07961	0.37894	1	auxin 100 uM
30	auxin experiments at 3DAP	3 DAYS	0.36933	2.60417	1.06542	0.44709	1	auxin 100 uM
30	auxin experiments at 3DAP	3 DAYS	0.33887	2.47105	1.01074	0.43329	1	auxin 100 uM
30	auxin experiments at 3DAP	3 DAYS	0.36379	2.59944	1.07034	0.43727	1	auxin 100 uM
30	auxin experiments at 3DAP	3 DAYS	0.38649	2.88752	1.19082	0.46124	1	auxin 100 uM
30	auxin experiments at 3DAP	3 DAYS	0.39646	3.18131	1.33486	0.44925	1	auxin 100 uM
30	auxin experiments at 3DAP	3 DAYS	0.41418	2.72684	1.10621	0.47874	1	auxin 100 uM
30	auxin experiments at 3DAP	3 DAYS	0.46567	3.57967	1.33797	0.52915	1	auxin 100 uM
30	auxin experiments at 3DAP	3 DAYS	0.3649	2.56616	1.06697	0.43261	1	auxin 100 uM
30	auxin experiments at 3DAP	3 DAYS	0.42414	2.58802	0.99306	0.56573	1	auxin 100 uM
30	auxin experiments at 3DAP	3 DAYS	0.34164	2.49626	1.02785	0.43909	1	auxin 100 uM
30	auxin experiments at 3DAP	3 DAYS	0.36877	2.60988	1.07164	0.45536	1	auxin 100 uM
30	auxin experiments at 3DAP	3 DAYS	0.34829	2.50768	1.03323	0.4438	1	auxin 100 uM
30	auxin experiments at 3DAP	3 DAYS	0.39258	3.00587	1.23174	0.45277	1	auxin 100 uM
30	auxin experiments at 3DAP	3 DAYS	0.35825	2.4996	1.01811	0.44281	1	auxin 100 uM
30	auxin experiments at 3DAP	3 DAYS	0.43024	2.79242	1.06542	0.49912	1	auxin 100 uM
30	auxin experiments at 3DAP	3 DAYS	0.40255	2.61795	1.03376	0.48517	1	auxin 100 uM
30	auxin experiments at 3DAP	3 DAYS	0.36877	3.00587	1.17231	0.44409	1	auxin 100 uM
30	auxin experiments at 3DAP	3 DAYS	0.3577	2.58467	1.04203	0.42356	1	auxin 100 uM
30	auxin experiments at 3DAP	3 DAYS	0.35825	2.71876	1.13585	0.43261	1	auxin 100 uM
30	auxin experiments at 3DAP	3 DAYS	0.33721	2.62366	1.10496	0.41675	1	auxin 100 uM
30	auxin experiments at 3DAP	3 DAYS	0.28461	2.43305	0.93948	0.3824	1	auxin 100 uM
30	auxin experiments at 3DAP	3 DAYS	0.38206	2.63174	1.08473	0.45009	1	auxin 100 uM
30	auxin experiments at 3DAP	3 DAYS	0.3361	2.48484	1.01593	0.42265	1	auxin 100 uM
30	auxin experiments at 3DAP	3 DAYS	0.18383	1.59302	0.57447	0.41043	1	auxin 100 uM
30	auxin experiments at 3DAP	3 DAYS	0.39369	2.69356	1.09691	0.45932	1	auxin 100 uM
30	auxin experiments at 3DAP	3 DAYS	0.35548	2.66501	1.11593	0.42423	1	auxin 100 uM
30	auxin experiments at 3DAP	3 DAYS	0.36213	2.62937	1.08804	0.4315	1	auxin 100 uM
30	auxin experiments at 3DAP	3 DAYS	0.40421	2.67407	1.07034	0.48296	1	auxin 100 uM
30	auxin experiments at 3DAP	3 DAYS	0.13178	1.50697	0.57687	0.28803	1	auxin 100 uM
30	auxin experiments at 3DAP	3 DAYS	0.4618	3.35578	1.08345	0.61486	1	auxin 100 uM
30	auxin experiments at 3DAP	3 DAYS	0.3732	2.54096	1.03323	0.46338	1	auxin 100 uM
30	auxin experiments at 3DAP	3 DAYS	0.35161	2.42734	0.96133	0.4614	1	auxin 100 uM
30	auxin experiments at 3DAP	3 DAYS	0.48505	3.08621	1.13828	0.51768	1	auxin 100 uM
30	auxin experiments at 3DAP	3 DAYS	0.29015	2.52717	0.90404	0.42871	1	auxin 100 uM
30	auxin experiments at 3DAP	3 DAYS	0.40864	2.70735	1.09767	0.46993	1	auxin 100 uM
30	auxin experiments at 3DAP	3 DAYS	0.37819	2.73728	1.13072	0.45148	1	auxin 100 uM
30	auxin experiments at 3DAP	3 DAYS	0.28406	2.09219	0.83792	0.39934	1	auxin 100 uM
30	auxin experiments at 3DAP	3 DAYS	0.38262	2.72586	1.11816	0.46861	1	auxin 100 uM
30	auxin experiments at 3DAP	3 DAYS	0.35715	2.30801	0.83195	0.56195	1	auxin 100 uM
30	auxin experiments at 3DAP	3 DAYS	0.40587	2.85424	1.15014	0.45376	1	auxin 100 uM
30	auxin experiments at 3DAP	3 DAYS	0.37099	2.65694	1.08804	0.4457	1	auxin 100 uM
30	auxin experiments at 3DAP	3 DAYS	0.26135	1.91438	0.69247	0.44709	1	auxin 100 uM
30	auxin experiments at 3DAP	3 DAYS	0.37431	2.61559	1.03564	0.46305	1	auxin 100 uM
30	auxin experiments at 3DAP	3 DAYS	0.37154	2.59038	1.05707	0.44656	1	auxin 100 uM
30	auxin experiments at 3DAP	3 DAYS	0.3433	2.51812	1.03376	0.42356	1	auxin 100 uM
30	auxin experiments at 3DAP	3 DAYS	0.39812	2.70735	1.05366	0.53596	1	auxin 100 uM
30	auxin experiments at 3DAP	3 DAYS	0.19435	1.60681	0.56914	0.42356	1	auxin 100 uM
30	auxin experiments at 3DAP	3 DAYS	0.16168	1.4989	0.49862	0.41074	1	auxin 100 uM
30	auxin experiments at 3DAP	3 DAYS	0.38372	2.8761	1.18172	0.46305	1	auxin 100 uM
30	auxin experiments at 3DAP	3 DAYS	0.33223	2.43778	0.99529	0.40003	1	auxin 100 uM
30	auxin experiments at 3DAP	3 DAYS	0.43688	3.01158	1.26128	0.46239	1	auxin 100 uM
30	auxin experiments at 3DAP	3 DAYS	0.29236	2.12547	0.84187	0.43687	1	auxin 100 uM
30	auxin experiments at 3DAP	3 DAYS	0.3721	2.66836	1.05366	0.44206	1	auxin 100 uM
30	auxin experiments at 3DAP	3 DAYS	0.39424	3.12283	1.27872	0.45705	1	auxin 100 uM
30	auxin experiments at 3DAP	3 DAYS	0.33001	2.41926	0.95555	0.43261	1	auxin 100 uM
30	auxin experiments at 3DAP	3 DAYS	0.32946	2.26902	0.90526	0.44709	1	auxin 100 uM
30	auxin experiments at 3DAP	3 DAYS	0.35659	2.53761	1.0505	0.43717	1	auxin 100 uM
30	auxin experiments at 3DAP	3 DAYS	0.42525	3.52926	1.49158	0.44709	1	auxin 100 uM
30	auxin experiments at 3DAP	3 DAYS	0.3505	2.32987	0.8861	0.47582	1	auxin 100 uM
30	auxin experiments at 3DAP	3 DAYS	0.3804	2.61559	1.07318	0.46596	1	auxin 100 uM
30	auxin experiments at 3DAP	3 DAYS	0.40366	3.05293	1.20216	0.50818	1	auxin 100 uM
30	auxin experiments at 3DAP	3 DAYS	0.38262	2.59038	1.05234	0.46137	1	auxin 100 uM
30	auxin experiments at 3DAP	3 DAYS	0.42968	2.8314	1.13145	0.50225	1	auxin 100 uM
30	auxin experiments at 3DAP	3 DAYS	0.38483	2.69593	1.10621	0.44664	1	auxin 100 uM
30	auxin experiments at 3DAP	3 DAYS	0.16778	1.63201	0.59993	0.34156	1	auxin 100 uM
30	auxin experiments at 3DAP	3 DAYS	0.23256	1.96144	0.80866	0.35297	1	auxin 100 uM
30	auxin experiments at 3DAP	3 DAYS	0.402	2.88752	1.09691	0.51029	1	auxin 100 uM
30	auxin experiments at 3DAP	3 DAYS	0.39203	2.62366	1.0292	0.47332	1	auxin 100 uM
30	auxin experiments at 3DAP	3 DAYS	0.37154	2.6788	1.0916	0.45593	1	auxin 100 uM
30	auxin experiments at 3DAP	3 DAYS	0.335	2.41592	0.99723	0.43166	1	auxin 100 uM
30	auxin experiments at 3DAP	3 DAYS	0.36324	2.48818	0.98971	0.47375	1	auxin 100 uM
30	auxin experiments at 3DAP	3 DAYS	0.33167	2.43207	0.97505	0.42356	1	auxin 100 uM
30	auxin experiments at 3DAP	3 DAYS	0.41362	2.71542	1.07961	0.50558	1	auxin 100 uM
30	auxin experiments at 3DAP	3 DAYS	0.41141	2.83711	1.14047	0.47998	1	auxin 100 uM
30	auxin experiments at 3DAP	3 DAYS	0.24474	1.85925	0.67874	0.43727	1	auxin 100 uM
30	auxin experiments at 3DAP	3 DAYS	0.28018	1.98665	0.66598	0.54909	1	auxin 100 uM
30	auxin experiments at 3DAP	3 DAYS	0.35825	2.58231	1.05366	0.43913	1	auxin 100 uM
30	auxin experiments at 3DAP	3 DAYS	0.37099	2.77961	1.06308	0.44381	1	auxin 100 uM
30	auxin experiments at 3DAP	3 DAYS	0.35881	2.59373	1.06334	0.44207	1	auxin 100 uM
30	auxin experiments at 3DAP	3 DAYS	0.402	3.0482	1.25313	0.44925	1	auxin 100 uM
30	auxin experiments at 3DAP	3 DAYS	0.3577	2.41021	0.93089	0.47201	1	auxin 100 uM
30	auxin experiments at 3DAP	3 DAYS	0.27796	2.04749	0.8004	0.42106	1	auxin 100 uM
30	auxin experiments at 3DAP	3 DAYS	0.29901	2.13925	0.83792	0.43261	1	auxin 100 uM
30	auxin experiments at 3DAP	3 DAYS	0.33943	2.5571	1.04442	0.42556	1	auxin 100 uM
30	auxin experiments at 3DAP	3 DAYS	0.38981	2.62366	1.04839	0.46729	1	auxin 100 uM
30	auxin experiments at 3DAP	3 DAYS	0.32558	2.45254	1.02164	0.41417	1	auxin 100 uM
30	auxin experiments at 3DAP	3 DAYS	0.3505	2.62937	0.89604	0.5719	1	auxin 100 uM
30	auxin experiments at 3DAP	3 DAYS	0.30565	2.16348	0.85525	0.40003	1	auxin 100 uM
30	auxin experiments at 3DAP	3 DAYS	0.65892	5.28158	1.82302	0.624	1	auxin 100 uM
30	auxin experiments at 3DAP	3 DAYS	0.43577	2.78198	1.14241	0.5157	1	auxin 100 uM
30	auxin experiments at 3DAP	3 DAYS	0.21373	2.59038	1.06542	0.3765	1	auxin 100 uM
30	auxin experiments at 3DAP	3 DAYS	0.39646	2.61322	1.05155	0.48253	1	auxin 100 uM
30	auxin experiments at 3DAP	3 DAYS	0.40919	2.71305	1.11071	0.46589	1	auxin 100 uM
30	auxin experiments at 3DAP	3 DAYS	0.35659	2.47203	1.01211	0.43261	1	auxin 100 uM
30	auxin experiments at 3DAP	3 DAYS	0.31008	2.32987	0.95989	0.40003	1	auxin 100 uM
30	auxin experiments at 3DAP	3 DAYS	0.34053	2.69829	1.11295	0.41664	1	auxin 100 uM
30	auxin experiments at 3DAP	3 DAYS	0.38262	2.6465	1.07318	0.46308	1	auxin 100 uM
30	auxin experiments at 3DAP	3 DAYS	0.37154	2.58802	1.05366	0.44204	1	auxin 100 uM
30	auxin experiments at 3DAP	3 DAYS	0.35105	2.42163	0.97958	0.44627	1	auxin 100 uM
30	auxin experiments at 3DAP	3 DAYS	0.37043	2.60751	1.06308	0.45105	1	auxin 100 uM
30	auxin experiments at 3DAP	3 DAYS	0.36656	2.57423	1.05759	0.44382	1	auxin 100 uM
30	auxin experiments at 3DAP	3 DAYS	0.2464	1.99472	0.78926	0.40003	1	auxin 100 uM
30	auxin experiments at 3DAP	3 DAYS	0.27575	1.98094	0.73551	0.44709	1	auxin 100 uM
30	auxin experiments at 3DAP	3 DAYS	0.31119	2.46869	1.02083	0.3895	1	auxin 100 uM
30	auxin experiments at 3DAP	3 DAYS	0.35881	3.35007	1.41265	0.4105	1	auxin 100 uM
30	auxin experiments at 3DAP	3 DAYS	0.30731	2.16111	0.85266	0.4316	1	auxin 100 uM
30	auxin experiments at 3DAP	3 DAYS	0.28682	2.14969	0.85525	0.40003	1	auxin 100 uM
30	auxin experiments at 3DAP	3 DAYS	0.35881	2.92887	1.1843	0.41973	1	auxin 100 uM
30	auxin experiments at 3DAP	3 DAYS	0.21816	1.76512	0.64614	0.4025	1	auxin 100 uM
30	auxin experiments at 3DAP	3 DAYS	0.41418	2.71542	1.07756	0.49463	1	auxin 100 uM
30	auxin experiments at 3DAP	3 DAYS	0.36047	2.69022	1.13853	0.43162	1	auxin 100 uM
30	auxin experiments at 3DAP	3 DAYS	0.23201	1.94432	0.76648	0.32944	1	auxin 100 uM
30	auxin experiments at 3DAP	3 DAYS	0.39148	2.704	1.10295	0.46803	1	auxin 100 uM
30	auxin experiments at 3DAP	3 DAYS	0.35438	2.49389	0.99723	0.45849	1	auxin 100 uM
30	auxin experiments at 3DAP	3 DAYS	0.31562	2.39169	0.9742	0.41598	1	auxin 100 uM
30	auxin experiments at 3DAP	3 DAYS	0.33777	2.29422	0.87857	0.46038	1	auxin 100 uM
30	auxin experiments at 3DAP	3 DAYS	0.40144	3.1252	1.09691	0.61632	1	auxin 100 uM
30	auxin experiments at 3DAP	3 DAYS	0.74696	5.24496	1.79347	0.8148	1	auxin 100 uM
30	auxin experiments at 3DAP	3 DAYS	0.25415	1.96144	0.67383	0.49415	1	auxin 100 uM
30	auxin experiments at 3DAP	3 DAYS	0.37542	2.8062	1.06723	0.436	1	auxin 100 uM
30	auxin experiments at 3DAP	3 DAYS	0.40366	2.95073	1.11494	0.50479	1	auxin 100 uM
30	auxin experiments at 3DAP	3 DAYS	0.38095	2.6465	1.08345	0.45033	1	auxin 100 uM
30	auxin experiments at 3DAP	3 DAYS	0.44352	3.15847	1.29678	0.47632	1	auxin 100 uM
30	auxin experiments at 3DAP	3 DAYS	0.30454	2.40784	0.98971	0.40464	1	auxin 100 uM
30	auxin experiments at 3DAP	3 DAYS	0.31008	2.36315	0.94389	0.42356	1	auxin 100 uM
30	auxin experiments at 3DAP	3 DAYS	0.27575	2.31608	0.97619	0.38239	1	auxin 100 uM
30	auxin experiments at 3DAP	3 DAYS	0.2691	2.11405	0.85298	0.37894	1	auxin 100 uM
30	auxin experiments at 3DAP	3 DAYS	0.33278	2.62937	1.09388	0.40006	1	auxin 100 uM
30	auxin experiments at 3DAP	3 DAYS	0.39757	2.58802	1.03216	0.48951	1	auxin 100 uM
30	auxin experiments at 3DAP	3 DAYS	0.39203	2.64079	1.07782	0.47465	1	auxin 100 uM
30	auxin experiments at 3DAP	3 DAYS	0.36102	2.51575	1.02272	0.46142	1	auxin 100 uM
30	auxin experiments at 3DAP	3 DAYS	0.36157	2.56281	1.03457	0.45881	1	auxin 100 uM
30	auxin experiments at 3DAP	3 DAYS	0.36379	2.44112	0.95294	0.47764	1	auxin 100 uM
30	auxin experiments at 3DAP	3 DAYS	0.31894	2.43778	0.99834	0.40003	1	auxin 100 uM
30	auxin experiments at 3DAP	3 DAYS	0.38815	2.97357	1.23533	0.44925	1	auxin 100 uM
30	auxin experiments at 3DAP	3 DAYS	0.32835	2.78198	1.01293	0.58936	1	auxin 100 uM
30	auxin experiments at 3DAP	3 DAYS	0.36324	2.57423	1.04442	0.45261	1	auxin 100 uM
30	auxin experiments at 3DAP	3 DAYS	0.3062	2.35173	0.94594	0.40003	1	auxin 100 uM
30	auxin experiments at 3DAP	3 DAYS	0.33057	2.88181	1.01811	0.47368	1	auxin 100 uM
30	auxin experiments at 3DAP	3 DAYS	0.38095	2.64552	1.08652	0.42356	1	auxin 100 uM
30	auxin experiments at 3DAP	3 DAYS	0.14009	1.6263	0.64227	0.2888	1	auxin 100 uM
30	auxin experiments at 3DAP	3 DAYS	0.42359	3.0482	1.20009	0.46308	1	auxin 100 uM
30	auxin experiments at 3DAP	3 DAYS	0.33721	2.44349	0.97505	0.43909	1	auxin 100 uM
30	auxin experiments at 3DAP	3 DAYS	0.32724	2.41926	0.9855	0.43728	1	auxin 100 uM
30	auxin experiments at 3DAP	3 DAYS	0.60742	3.87917	1.31963	0.70366	1	auxin 100 uM
30	auxin experiments at 3DAP	3 DAYS	0.34829	2.85661	1.12606	0.545	1	auxin 100 uM
30	auxin experiments at 3DAP	3 DAYS	0.1639	1.80411	0.65929	0.31938	1	auxin 100 uM
30	auxin experiments at 3DAP	3 DAYS	0.35715	2.58467	1.05234	0.42765	1	auxin 100 uM
30	auxin experiments at 3DAP	3 DAYS	0.32835	2.53288	1.03644	0.40677	1	auxin 100 uM
30	auxin experiments at 3DAP	3 DAYS	0.32448	2.43541	0.98971	0.422	1	auxin 100 uM
30	auxin experiments at 3DAP	3 DAYS	0.26523	2.26331	0.92851	0.3765	1	auxin 100 uM
30	auxin experiments at 3DAP	3 DAYS	0.36157	2.84519	1.03884	0.45258	1	auxin 100 uM
30	auxin experiments at 3DAP	3 DAYS	0.3948	3.24689	1.31543	0.44141	1	auxin 100 uM
30	auxin experiments at 3DAP	3 DAYS	0.32835	2.46298	0.99306	0.43202	1	auxin 100 uM
30	auxin experiments at 3DAP	3 DAYS	0.31174	2.33558	0.94857	0.42103	1	auxin 100 uM
30	auxin experiments at 3DAP	3 DAYS	0.40919	2.77627	1.12261	0.47156	1	auxin 100 uM
30	auxin experiments at 3DAP	3 DAYS	0.29956	2.25287	0.91651	0.41598	1	auxin 100 uM
30	auxin experiments at 3DAP	3 DAYS	0.33887	2.46632	1.01838	0.41598	1	auxin 100 uM
30	auxin experiments at 3DAP	3 DAYS	0.32005	2.45727	0.99083	0.40939	1	auxin 100 uM
30	auxin experiments at 3DAP	3 DAYS	0.37597	2.98164	1.16235	0.42978	1	auxin 100 uM
30	auxin experiments at 3DAP	3 DAYS	0.366	2.51575	1.03457	0.45394	1	auxin 100 uM
30	auxin experiments at 3DAP	3 DAYS	0.30953	2.34936	0.95294	0.42423	1	auxin 100 uM
30	auxin experiments at 3DAP	3 DAYS	0.28516	2.10834	0.82895	0.42356	1	auxin 100 uM
30	auxin experiments at 3DAP	3 DAYS	0.40809	2.69022	1.08652	0.4837	1	auxin 100 uM
30	auxin experiments at 3DAP	3 DAYS	0.42082	3.55447	1.35952	0.4581	1	auxin 100 uM
30	auxin experiments at 3DAP	3 DAYS	0.35327	2.52717	1.04017	0.45255	1	auxin 100 uM
30	auxin experiments at 3DAP	3 DAYS	0.40587	3.08384	1.05366	0.66375	1	auxin 100 uM
30	auxin experiments at 3DAP	3 DAYS	0.36767	2.81762	1.13341	0.45025	1	auxin 100 uM
30	auxin experiments at 3DAP	3 DAYS	0.35327	2.56045	1.07318	0.43076	1	auxin 100 uM
30	auxin experiments at 3DAP	3 DAYS	0.39591	2.89225	1.22181	0.45394	1	auxin 100 uM
30	auxin experiments at 3DAP	3 DAYS	0.32724	2.47676	1.00525	0.44304	1	auxin 100 uM
30	auxin experiments at 3DAP	3 DAYS	0.32946	3.10097	1.02164	0.59129	1	auxin 100 uM
30	auxin experiments at 3DAP	3 DAYS	0.39867	3.51311	1.39807	0.43639	1	auxin 100 uM
30	auxin experiments at 3DAP	3 DAYS	0.32282	2.79813	0.97505	0.48338	1	auxin 100 uM
30	auxin experiments at 3DAP	3 DAYS	0.29347	2.2001	0.88578	0.4283	1	auxin 100 uM
30	auxin experiments at 3DAP	3 DAYS	0.26578	2.11405	0.86299	0.36848	1	auxin 100 uM
30	auxin experiments at 3DAP	3 DAYS	0.38981	3.1057	1.25335	0.48335	1	auxin 100 uM
30	auxin experiments at 3DAP	3 DAYS	0.2979	2.0727	0.76358	0.4699	1	auxin 100 uM
30	auxin experiments at 3DAP	3 DAYS	0.32171	2.50768	0.93089	0.46815	1	auxin 100 uM
30	auxin experiments at 3DAP	3 DAYS	0.20764	1.9258	0.73287	0.37679	1	auxin 100 uM
30	auxin experiments at 3DAP	3 DAYS	0.29568	2.33558	0.93089	0.39942	1	auxin 100 uM
30	auxin experiments at 3DAP	3 DAYS	0.31783	2.38264	0.96736	0.42236	1	auxin 100 uM
30	auxin experiments at 3DAP	3 DAYS	0.335	2.47676	1.01375	0.42419	1	auxin 100 uM
30	auxin experiments at 3DAP	3 DAYS	0.39037	2.59944	1.05155	0.46589	1	auxin 100 uM
30	auxin experiments at 3DAP	3 DAYS	0.34884	2.54903	1.03457	0.43171	1	auxin 100 uM
30	auxin experiments at 3DAP	3 DAYS	0.35161	2.72349	1.10771	0.42249	1	auxin 100 uM
30	auxin experiments at 3DAP	3 DAYS	0.23754	2.1749	0.92702	0.34978	1	auxin 100 uM
30	auxin experiments at 3DAP	3 DAYS	0.35327	2.53525	1.05234	0.44207	1	auxin 100 uM
30	auxin experiments at 3DAP	3 DAYS	0.4031	2.65457	1.07422	0.47647	1	auxin 100 uM
30	auxin experiments at 3DAP	3 DAYS	0.38705	2.62603	1.05681	0.44709	1	auxin 100 uM
30	auxin experiments at 3DAP	3 DAYS	0.37486	2.71208	1.11866	0.44758	1	auxin 100 uM
30	auxin experiments at 3DAP	3 DAYS	0.43909	3.19983	1.25512	0.46146	1	auxin 100 uM
30	auxin experiments at 3DAP	3 DAYS	0.38151	2.59038	1.03884	0.47517	1	auxin 100 uM
30	auxin experiments at 3DAP	3 DAYS	0.38649	2.70971	1.1022	0.45402	1	auxin 100 uM
30	auxin experiments at 3DAP	3 DAYS	0.39203	2.67978	1.03323	0.46324	1	auxin 100 uM
30	auxin experiments at 3DAP	3 DAYS	0.35715	3.10334	1.34848	0.41043	1	auxin 100 uM
30	auxin experiments at 3DAP	3 DAYS	0.3721	2.7292	1.0423	0.51231	1	auxin 100 uM
30	auxin experiments at 3DAP	3 DAYS	0.30399	2.42163	1.00525	0.40933	1	auxin 100 uM
30	auxin experiments at 3DAP	3 DAYS	0.25858	2.18632	0.90097	0.3827	1	auxin 100 uM
30	auxin experiments at 3DAP	3 DAYS	0.27243	2.06699	0.81853	0.40528	1	auxin 100 uM
30	auxin experiments at 3DAP	3 DAYS	0.34496	2.51339	1.03777	0.43076	1	auxin 100 uM
30	auxin experiments at 3DAP	3 DAYS	0.35991	2.50531	1.00332	0.44925	1	auxin 100 uM
30	auxin experiments at 3DAP	3 DAYS	0.41971	2.76248	1.11618	0.47632	1	auxin 100 uM
30	auxin experiments at 3DAP	3 DAYS	0.3433	2.51575	1.01211	0.43166	1	auxin 100 uM
30	auxin experiments at 3DAP	3 DAYS	0.36711	2.63271	1.08779	0.43261	1	auxin 100 uM
30	auxin experiments at 3DAP	3 DAYS	0.34053	2.57994	1.03777	0.4372	1	auxin 100 uM
30	auxin experiments at 3DAP	3 DAYS	0.3134	2.43876	0.98859	0.40949	1	auxin 100 uM
30	auxin experiments at 3DAP	3 DAYS	0.39923	2.8509	1.0959	0.46137	1	auxin 100 uM
30	auxin experiments at 3DAP	3 DAYS	0.37874	2.50768	1.02083	0.48297	1	auxin 100 uM
30	auxin experiments at 3DAP	3 DAYS	0.13068	1.54359	0.63316	0.24006	1	auxin 100 uM
30	auxin experiments at 3DAP	3 DAYS	0.37653	2.59944	1.03644	0.46338	1	auxin 100 uM
30	auxin experiments at 3DAP	3 DAYS	0.28627	2.21959	0.89604	0.3954	1	auxin 100 uM
30	auxin experiments at 3DAP	3 DAYS	0.3804	2.66265	1.10996	0.4457	1	auxin 100 uM
30	auxin experiments at 3DAP	3 DAYS	0.22813	1.95337	0.8004	0.36838	1	auxin 100 uM
30	auxin experiments at 3DAP	3 DAYS	0.3433	2.49153	1.01838	0.41598	1	auxin 100 uM
30	auxin experiments at 3DAP	3 DAYS	0.39424	3.08955	1.30529	0.43578	1	auxin 100 uM
30	auxin experiments at 3DAP	3 DAYS	0.35715	3.61295	1.53025	0.42685	1	auxin 100 uM
30	auxin experiments at 3DAP	3 DAYS	0.26357	2.04749	0.82761	0.40186	1	auxin 100 uM
30	auxin experiments at 3DAP	3 DAYS	0.28406	2.29993	0.97021	0.3916	1	auxin 100 uM
30	auxin experiments at 3DAP	3 DAYS	0.38538	2.71208	1.12606	0.44709	1	auxin 100 uM
30	auxin experiments at 3DAP	3 DAYS	0.3433	2.52954	1.04177	0.43162	1	auxin 100 uM
30	auxin experiments at 3DAP	3 DAYS	0.44685	2.99779	1.13341	0.53857	1	auxin 100 uM
30	auxin experiments at 3DAP	3 DAYS	0.45238	3.16084	1.32987	0.48457	1	auxin 100 uM
30	auxin experiments at 3DAP	3 DAYS	0.32946	2.49862	1.00608	0.42237	1	auxin 100 uM
30	auxin experiments at 3DAP	3 DAYS	0.34939	2.57423	1.0423	0.43151	1	auxin 100 uM
30	auxin experiments at 3DAP	3 DAYS	0.35105	2.67072	1.04945	0.42419	1	auxin 100 uM
30	auxin experiments at 3DAP	3 DAYS	0.27409	2.12783	0.86331	0.39618	1	auxin 100 uM
30	auxin experiments at 3DAP	3 DAYS	0.25305	2.00851	0.80866	0.3765	1	auxin 100 uM
30	auxin experiments at 3DAP	3 DAYS	0.30565	2.35744	0.9474	0.39852	1	auxin 100 uM
30	auxin experiments at 3DAP	3 DAYS	0.33721	2.25287	0.88578	0.44925	1	auxin 100 uM
30	auxin experiments at 3DAP	3 DAYS	0.40809	2.88418	1.09691	0.45417	1	auxin 100 uM
30	auxin experiments at 3DAP	3 DAYS	0.23699	1.90631	0.73852	0.39993	1	auxin 100 uM
30	auxin experiments at 3DAP	3 DAYS	0.23034	1.91438	0.77795	0.35297	1	auxin 100 uM
30	auxin experiments at 3DAP	3 DAYS	0.30953	2.39406	0.98071	0.41047	1	auxin 100 uM
30	auxin experiments at 3DAP	3 DAYS	0.35659	2.55139	1.03644	0.4336	1	auxin 100 uM
30	auxin experiments at 3DAP	3 DAYS	0.37929	2.58802	1.02732	0.47362	1	auxin 100 uM
30	auxin experiments at 3DAP	3 DAYS	0.37376	2.74535	1.04839	0.42356	1	auxin 100 uM
30	auxin experiments at 3DAP	3 DAYS	0.42359	3.32152	1.38494	0.46611	1	auxin 100 uM
30	auxin experiments at 3DAP	3 DAYS	0.34109	2.54903	1.02785	0.42694	1	auxin 100 uM
30	auxin experiments at 3DAP	3 DAYS	0.75859	4.80427	1.69848	0.81093	1	auxin 100 uM
30	auxin experiments at 3DAP	3 DAYS	0.37763	3.03442	1.16235	0.45195	1	auxin 100 uM
30	auxin experiments at 3DAP	3 DAYS	0.34552	2.5766	1.0292	0.43328	1	auxin 100 uM
30	auxin experiments at 3DAP	3 DAYS	0.3577	2.5766	1.0505	0.4395	1	auxin 100 uM
30	auxin experiments at 3DAP	3 DAYS	0.35272	2.50433	1.00525	0.44652	1	auxin 100 uM
30	auxin experiments at 3DAP	3 DAYS	0.37874	2.6018	1.05759	0.47864	1	auxin 100 uM
30	auxin experiments at 3DAP	3 DAYS	0.35659	2.56616	1.05076	0.43727	1	auxin 100 uM
30	auxin experiments at 3DAP	3 DAYS	0.30565	2.29088	0.90526	0.40003	1	auxin 100 uM
30	auxin experiments at 3DAP	3 DAYS	0.4103	2.84519	1.1317	0.44366	1	auxin 100 uM
30	auxin experiments at 3DAP	3 DAYS	0.38705	2.8509	1.19059	0.42873	1	auxin 100 uM
30	auxin experiments at 3DAP	3 DAYS	0.41695	3.02536	1.28023	0.4693	1	auxin 100 uM
30	auxin experiments at 3DAP	3 DAYS	0.44906	2.91509	1.14241	0.50256	1	auxin 100 uM
30	auxin experiments at 3DAP	3 DAYS	0.39369	2.99779	1.20745	0.45262	1	auxin 100 uM
30	auxin experiments at 3DAP	3 DAYS	0.4247	2.69258	1.07164	0.49415	1	auxin 100 uM
30	auxin experiments at 3DAP	3 DAYS	0.32724	2.40548	0.9742	0.41598	1	auxin 100 uM
30	auxin experiments at 3DAP	3 DAYS	0.41418	2.70164	1.10295	0.48931	1	auxin 100 uM
30	auxin experiments at 3DAP	3 DAYS	0.40476	2.6465	1.06542	0.48296	1	auxin 100 uM
30	auxin experiments at 3DAP	3 DAYS	0.31783	2.43068	0.99306	0.39934	1	auxin 100 uM
30	auxin experiments at 3DAP	3 DAYS	0.22149	1.86496	0.59576	0.49515	1	auxin 100 uM
30	auxin experiments at 3DAP	3 DAYS	0.4618	3.87681	1.41676	0.52221	1	auxin 100 uM
30	auxin experiments at 3DAP	3 DAYS	0.40919	3.29493	1.24448	0.48397	1	auxin 100 uM
30	auxin experiments at 3DAP	3 DAYS	0.31894	2.45156	1.01866	0.40003	1	auxin 100 uM
30	auxin experiments at 3DAP	3 DAYS	0.37431	2.6213	1.07782	0.46308	1	auxin 100 uM
30	auxin experiments at 3DAP	3 DAYS	0.39535	2.64079	1.08345	0.47779	1	auxin 100 uM
30	auxin experiments at 3DAP	3 DAYS	0.47785	3.4694	1.27958	0.5649	1	auxin 100 uM
30	auxin experiments at 3DAP	3 DAYS	0.3721	2.59373	1.04495	0.46338	1	auxin 100 uM
30	auxin experiments at 3DAP	3 DAYS	0.40255	2.82096	1.17656	0.46992	1	auxin 100 uM
30	auxin experiments at 3DAP	3 DAYS	0.3649	2.6213	1.07756	0.44382	1	auxin 100 uM
30	auxin experiments at 3DAP	3 DAYS	0.39591	3.26973	1.29784	0.44223	1	auxin 100 uM
30	auxin experiments at 3DAP	3 DAYS	0.402	2.66028	1.07318	0.46589	1	auxin 100 uM
30	auxin experiments at 3DAP	3 DAYS	0.33721	2.43305	0.96592	0.43728	1	auxin 100 uM
30	auxin experiments at 3DAP	3 DAYS	0.33777	2.22767	0.84352	0.49467	1	auxin 100 uM
30	auxin experiments at 3DAP	3 DAYS	0.41529	2.9208	1.20951	0.48253	1	auxin 100 uM
30	auxin experiments at 3DAP	3 DAYS	0.34662	2.51575	1.04177	0.44519	1	auxin 100 uM
30	auxin experiments at 3DAP	3 DAYS	0.39203	2.67643	1.1022	0.46234	1	auxin 100 uM
30	auxin experiments at 3DAP	3 DAYS	0.34773	2.46298	0.99723	0.46137	1	auxin 100 uM
30	auxin experiments at 3DAP	3 DAYS	0.28184	2.29422	0.94711	0.38746	1	auxin 100 uM
30	auxin experiments at 3DAP	3 DAYS	0.43024	3.15611	1.27958	0.45896	1	auxin 100 uM
30	auxin experiments at 3DAP	3 DAYS	0.37653	3.18131	1.17656	0.47874	1	auxin 100 uM
30	auxin experiments at 3DAP	3 DAYS	0.40532	2.73491	1.06957	0.47412	1	auxin 100 uM
30	auxin experiments at 3DAP	3 DAYS	0.32282	2.40784	0.97278	0.43156	1	auxin 100 uM
30	auxin experiments at 3DAP	3 DAYS	0.41473	2.84853	1.17938	0.46311	1	auxin 100 uM
30	auxin experiments at 3DAP	3 DAYS	0.31008	2.45825	1.00056	0.39934	1	auxin 100 uM
30	auxin experiments at 3DAP	3 DAYS	0.36933	2.70971	1.10896	0.46036	1	auxin 100 uM
30	auxin experiments at 3DAP	3 DAYS	0.40864	2.97259	1.26128	0.47062	1	auxin 100 uM
30	auxin experiments at 3DAP	3 DAYS	0.34829	2.65457	1.10621	0.42107	1	auxin 100 uM
30	auxin experiments at 3DAP	3 DAYS	0.19657	1.72613	0.66264	0.3765	1	auxin 100 uM
30	auxin experiments at 3DAP	3 DAYS	0.40089	3.02773	1.28455	0.43596	1	auxin 100 uM
30	auxin experiments at 3DAP	3 DAYS	0.31506	2.48582	1.03644	0.3916	1	auxin 100 uM
30	auxin experiments at 3DAP	3 DAYS	0.40809	3.26638	1.34313	0.44109	1	auxin 100 uM
30	auxin experiments at 3DAP	3 DAYS	0.25526	2.33794	0.96936	0.32944	1	auxin 100 uM
30	auxin experiments at 3DAP	3 DAYS	0.29624	2.27473	0.93682	0.39999	1	auxin 100 uM
30	auxin experiments at 3DAP	3 DAYS	0.3721	3.24452	1.39053	0.43151	1	auxin 100 uM
30	auxin experiments at 3DAP	3 DAYS	0.19878	1.71235	0.64012	0.38939	1	auxin 100 uM
30	auxin experiments at 3DAP	3 DAYS	0.36047	2.56518	1.03964	0.42356	1	auxin 100 uM
30	auxin experiments at 3DAP	3 DAYS	0.25526	2.00851	0.80558	0.3765	1	auxin 100 uM
30	auxin experiments at 3DAP	3 DAYS	0.35216	2.51004	0.98971	0.45444	1	auxin 100 uM
30	auxin experiments at 3DAP	3 DAYS	0.32724	2.47105	1.0143	0.40003	1	auxin 100 uM
30	auxin experiments at 3DAP	3 DAYS	0.41418	2.72586	1.11816	0.47062	1	auxin 100 uM
30	auxin experiments at 3DAP	3 DAYS	0.33334	2.44349	0.97505	0.41685	1	auxin 100 uM
30	auxin experiments at 3DAP	3 DAYS	0.33887	2.50197	1.02272	0.42106	1	auxin 100 uM
30	auxin experiments at 3DAP	3 DAYS	0.32891	2.56852	1.0423	0.39686	1	auxin 100 uM
30	auxin experiments at 3DAP	3 DAYS	0.32614	2.56852	1.05707	0.41511	1	auxin 100 uM
30	auxin experiments at 3DAP	3 DAYS	0.38649	2.57994	1.03376	0.48253	1	auxin 100 uM
30	auxin experiments at 3DAP	3 DAYS	0.41252	2.74062	1.11593	0.48253	1	auxin 100 uM
30	auxin experiments at 3DAP	3 DAYS	0.31506	2.39642	0.92283	0.46046	1	auxin 100 uM
30	auxin experiments at 3DAP	3 DAYS	0.36877	3.01492	1.2839	0.43261	1	auxin 100 uM
30	auxin experiments at 3DAP	3 DAYS	0.34441	2.45491	0.99194	0.44557	1	auxin 100 uM
30	auxin experiments at 3DAP	3 DAYS	0.29291	2.36078	0.97958	0.38939	1	auxin 100 uM
30	auxin experiments at 3DAP	3 DAYS	0.40975	2.69593	1.07318	0.51079	1	auxin 100 uM
30	auxin experiments at 3DAP	3 DAYS	0.27409	2.09456	0.82627	0.4315	1	auxin 100 uM
30	auxin experiments at 3DAP	3 DAYS	0.38981	3.31344	1.07318	0.58734	1	auxin 100 uM
30	auxin experiments at 3DAP	3 DAYS	0.11296	1.51268	0.61362	0.25395	1	auxin 100 uM
30	auxin experiments at 3DAP	3 DAYS	0.29679	2.04749	0.7306	0.48375	1	auxin 100 uM
30	auxin experiments at 3DAP	3 DAYS	0.37154	2.58231	1.03564	0.46755	1	auxin 100 uM
30	auxin experiments at 3DAP	3 DAYS	0.36656	2.9531	1.21476	0.41118	1	auxin 100 uM
30	auxin experiments at 3DAP	3 DAYS	0.30842	2.46061	1.00525	0.39993	1	auxin 100 uM
30	auxin experiments at 3DAP	3 DAYS	0.41529	2.97022	1.18242	0.46311	1	auxin 100 uM
30	auxin experiments at 3DAP	3 DAYS	0.37154	2.55474	1.02272	0.46311	1	auxin 100 uM
30	auxin experiments at 3DAP	3 DAYS	0.39369	2.63508	1.06542	0.48299	1	auxin 100 uM
30	auxin experiments at 3DAP	3 DAYS	0.32115	2.33321	0.95207	0.43261	1	auxin 100 uM
30	auxin experiments at 3DAP	3 DAYS	0.39812	3.09192	1.13853	0.46037	1	auxin 100 uM
30	auxin experiments at 3DAP	3 DAYS	0.38649	2.52717	0.9742	0.5109	1	auxin 100 uM
30	auxin experiments at 3DAP	3 DAYS	0.33334	2.47676	1.01375	0.421	1	auxin 100 uM
30	auxin experiments at 3DAP	3 DAYS	0.25914	1.92817	0.71567	0.42356	1	auxin 100 uM
30	auxin experiments at 3DAP	3 DAYS	0.366	2.5319	1.0143	0.44709	1	auxin 100 uM
30	auxin experiments at 3DAP	3 DAYS	0.36102	2.54096	1.01811	0.45262	1	auxin 100 uM
30	auxin experiments at 3DAP	3 DAYS	0.44906	3.50504	1.40341	0.48253	1	auxin 100 uM
30	auxin experiments at 3DAP	3 DAYS	0.66446	4.3555	1.74353	0.55599	1	auxin 100 uM
30	auxin experiments at 3DAP	3 DAYS	0.38317	2.65694	1.09388	0.45327	1	auxin 100 uM
30	auxin experiments at 3DAP	3 DAYS	0.45626	3.03915	1.26128	0.48595	1	auxin 100 uM
30	auxin experiments at 3DAP	3 DAYS	0.37929	2.66265	1.09388	0.45256	1	auxin 100 uM
30	auxin experiments at 3DAP	3 DAYS	0.37376	2.66028	1.05471	0.43261	1	auxin 100 uM
30	auxin experiments at 3DAP	3 DAYS	0.35825	2.60751	1.05366	0.44204	1	auxin 100 uM
30	auxin experiments at 3DAP	3 DAYS	0.4103	3.2203	1.21134	0.46141	1	auxin 100 uM
30	auxin experiments at 3DAP	3 DAYS	0.46014	3.36149	1.38414	0.48027	1	auxin 100 uM
30	auxin experiments at 3DAP	3 DAYS	0.23145	1.93151	0.77688	0.36241	1	auxin 100 uM
30	auxin experiments at 3DAP	3 DAYS	0.39148	2.67643	1.1022	0.4837	1	auxin 100 uM
30	auxin experiments at 3DAP	3 DAYS	0.36988	2.66836	1.1017	0.43171	1	auxin 100 uM
30	auxin experiments at 3DAP	3 DAYS	0.4031	3.01394	1.0292	0.51467	1	auxin 100 uM
30	auxin experiments at 3DAP	3 DAYS	0.36877	2.77056	1.11816	0.43845	1	auxin 100 uM
30	auxin experiments at 3DAP	3 DAYS	0.31894	2.59944	1.07034	0.3827	1	auxin 100 uM
30	auxin experiments at 3DAP	3 DAYS	0.43577	2.91174	1.17019	0.49655	1	auxin 100 uM
30	auxin experiments at 3DAP	3 DAYS	0.3732	2.63744	1.08473	0.44656	1	auxin 100 uM
30	auxin experiments at 3DAP	3 DAYS	0.53766	3.77934	1.56265	0.52808	1	auxin 100 uM
30	auxin experiments at 3DAP	3 DAYS	0.39646	2.68785	1.07756	0.46992	1	auxin 100 uM
30	auxin experiments at 3DAP	3 DAYS	0.13234	1.53788	0.62168	0.28067	1	auxin 100 uM
30	auxin experiments at 3DAP	3 DAYS	0.37819	2.68785	1.11071	0.46992	1	auxin 100 uM
30	auxin experiments at 3DAP	3 DAYS	0.45349	2.92887	1.05681	0.60576	1	auxin 100 uM
30	auxin experiments at 3DAP	3 DAYS	0.31783	2.4045	0.99306	0.40003	1	auxin 100 uM
30	auxin experiments at 3DAP	3 DAYS	0.35105	2.55237	1.05076	0.41598	1	auxin 100 uM
30	auxin experiments at 3DAP	3 DAYS	0.3732	2.78769	1.1027	0.4438	1	auxin 100 uM
30	auxin experiments at 3DAP	3 DAYS	0.31728	2.44349	1.00608	0.41785	1	auxin 100 uM
30	auxin experiments at 3DAP	3 DAYS	0.35272	2.57089	1.0292	0.44493	1	auxin 100 uM
30	auxin experiments at 3DAP	3 DAYS	0.37874	2.72586	1.0959	0.44709	1	auxin 100 uM
30	auxin experiments at 3DAP	3 DAYS	0.33444	2.48484	1.01866	0.42356	1	auxin 100 uM
30	auxin experiments at 3DAP	3 DAYS	0.43577	2.80718	1.13341	0.49587	1	auxin 100 uM
30	auxin experiments at 3DAP	3 DAYS	0.43799	2.97259	1.15398	0.53706	1	auxin 100 uM
30	auxin experiments at 3DAP	3 DAYS	0.28572	2.34129	0.96017	0.38701	1	auxin 100 uM
30	auxin experiments at 3DAP	3 DAYS	0.29347	2.347	0.97278	0.3916	1	auxin 100 uM
30	auxin experiments at 3DAP	3 DAYS	0.33223	2.54666	1.06542	0.42423	1	auxin 100 uM
30	auxin experiments at 3DAP	3 DAYS	0.37154	2.56045	1.03644	0.44925	1	auxin 100 uM
30	auxin experiments at 3DAP	3 DAYS	0.29568	2.48011	0.9793	0.39934	1	auxin 100 uM
30	auxin experiments at 3DAP	3 DAYS	0.41362	2.69829	1.08473	0.47062	1	auxin 100 uM
30	auxin experiments at 3DAP	3 DAYS	0.37708	2.59373	1.05759	0.46338	1	auxin 100 uM
30	auxin experiments at 3DAP	3 DAYS	0.366	2.59846	1.03884	0.45089	1	auxin 100 uM
30	auxin experiments at 3DAP	3 DAYS	0.38926	2.71208	1.11494	0.44709	1	auxin 100 uM
30	auxin experiments at 3DAP	3 DAYS	0.37597	2.60417	1.05707	0.46142	1	auxin 100 uM
30	auxin experiments at 3DAP	3 DAYS	0.33832	2.43541	0.98943	0.44593	1	auxin 100 uM
30	auxin experiments at 3DAP	3 DAYS	0.45072	2.66265	1.01074	0.61181	1	auxin 100 uM
30	auxin experiments at 3DAP	3 DAYS	0.4103	3.023	1.07782	0.51132	1	auxin 100 uM
30	auxin experiments at 3DAP	3 DAYS	0.335	2.51575	1.02732	0.43162	1	auxin 100 uM
30	auxin experiments at 3DAP	3 DAYS	0.34718	2.72113	1.03644	0.45033	1	auxin 100 uM
30	auxin experiments at 3DAP	3 DAYS	0.31229	2.24145	0.90066	0.4315	1	auxin 100 uM
30	auxin experiments at 3DAP	3 DAYS	0.34552	2.50433	1.03644	0.42356	1	auxin 100 uM
30	auxin experiments at 3DAP	3 DAYS	0.31008	2.36315	0.96133	0.41676	1	auxin 100 uM
30	auxin experiments at 3DAP	3 DAYS	0.29679	2.11976	0.83792	0.43261	1	auxin 100 uM
30	auxin experiments at 3DAP	3 DAYS	0.37985	2.63744	1.07164	0.4615	1	auxin 100 uM
30	auxin experiments at 3DAP	3 DAYS	0.32226	2.18632	0.75886	0.55192	1	auxin 100 uM
30	auxin experiments at 3DAP	3 DAYS	0.32171	2.4492	1.01211	0.41664	1	auxin 100 uM
30	auxin experiments at 3DAP	3 DAYS	0.6484	4.86609	1.63452	0.6279	1	auxin 100 uM
30	auxin experiments at 3DAP	3 DAYS	0.35825	2.56045	1.05471	0.44925	1	auxin 100 uM
30	auxin experiments at 3DAP	3 DAYS	0.33112	2.48484	1.03777	0.40003	1	auxin 100 uM
30	auxin experiments at 3DAP	3 DAYS	0.70432	4.57467	1.84115	0.57404	1	auxin 100 uM
30	auxin experiments at 3DAP	3 DAYS	0.31285	2.37693	0.97619	0.41074	1	auxin 100 uM
30	auxin experiments at 3DAP	3 DAYS	0.73367	4.32223	1.265	1.03967	1	auxin 100 uM
30	auxin experiments at 3DAP	3 DAYS	0.34718	2.42399	0.97192	0.44709	1	auxin 100 uM
30	auxin experiments at 3DAP	3 DAYS	0.30676	2.3023	0.90557	0.42423	1	auxin 100 uM
30	auxin experiments at 3DAP	3 DAYS	0.39148	3.01158	1.07525	0.47346	1	auxin 100 uM
30	auxin experiments at 3DAP	3 DAYS	0.36324	2.53761	1.02164	0.45247	1	auxin 100 uM
30	auxin experiments at 3DAP	3 DAYS	0.35604	2.54666	1.03644	0.45034	1	auxin 100 uM
30	auxin experiments at 3DAP	3 DAYS	0.33223	2.4744	1.00111	0.42097	1	auxin 100 uM
30	auxin experiments at 3DAP	3 DAYS	0.38981	2.63271	1.05471	0.4634	1	auxin 100 uM
30	auxin experiments at 3DAP	3 DAYS	0.28793	2.16111	0.8792	0.42237	1	auxin 100 uM
30	auxin experiments at 3DAP	3 DAYS	0.27077	1.98094	0.73551	0.44709	1	auxin 100 uM
30	auxin experiments at 3DAP	3 DAYS	0.35548	2.61559	1.07318	0.42103	1	auxin 100 uM
30	auxin experiments at 3DAP	3 DAYS	0.36213	2.57089	1.03884	0.44765	1	auxin 100 uM
30	auxin experiments at 3DAP	3 DAYS	0.34275	2.50433	1.02164	0.42356	1	auxin 100 uM
30	auxin experiments at 3DAP	3 DAYS	0.28461	2.04513	0.73852	0.46046	1	auxin 100 uM
30	auxin experiments at 3DAP	3 DAYS	0.40587	3.00587	1.24604	0.47062	1	auxin 100 uM
30	auxin experiments at 3DAP	3 DAYS	0.35493	2.53525	1.04442	0.44212	1	auxin 100 uM
30	auxin experiments at 3DAP	3 DAYS	0.38926	2.62937	1.05366	0.47367	1	auxin 100 uM
30	auxin experiments at 3DAP	3 DAYS	0.31008	2.23574	0.89696	0.42356	1	auxin 100 uM
30	auxin experiments at 3DAP	3 DAYS	0.38815	2.81191	1.15374	0.45293	1	auxin 100 uM
30	auxin experiments at 3DAP	3 DAYS	0.3361	2.4492	1.01375	0.42993	1	auxin 100 uM
30	auxin experiments at 3DAP	3 DAYS	0.37819	2.6018	1.05366	0.47359	1	auxin 100 uM
30	auxin experiments at 3DAP	3 DAYS	0.335	2.48484	1.01593	0.40818	1	auxin 100 uM
30	auxin experiments at 3DAP	3 DAYS	0.30842	2.18061	0.87192	0.44709	1	auxin 100 uM
30	auxin experiments at 3DAP	3 DAYS	0.36877	2.61086	1.03644	0.43261	1	auxin 100 uM
30	auxin experiments at 3DAP	3 DAYS	0.34607	2.71778	1.03884	0.43453	1	auxin 100 uM
30	auxin experiments at 3DAP	3 DAYS	0.35382	2.49055	1.01211	0.44709	1	auxin 100 uM
30	auxin experiments at 3DAP	3 DAYS	0.38206	2.56616	1.03644	0.46589	1	auxin 100 uM
30	auxin experiments at 3DAP	3 DAYS	0.35382	2.60417	1.0755	0.42356	1	auxin 100 uM
30	auxin experiments at 3DAP	3 DAYS	0.36877	2.53525	1.02732	0.46142	1	auxin 100 uM
30	auxin experiments at 3DAP	3 DAYS	0.29568	2.17726	0.74783	0.486	1	auxin 100 uM
30	auxin experiments at 3DAP	3 DAYS	0.38926	2.86803	1.18172	0.44712	1	auxin 100 uM
30	auxin experiments at 3DAP	3 DAYS	0.38926	2.88181	1.19477	0.45686	1	auxin 100 uM
30	auxin experiments at 3DAP	3 DAYS	0.30344	2.3275	0.92702	0.43917	1	auxin 100 uM
30	auxin experiments at 3DAP	3 DAYS	0.36656	2.69829	1.1017	0.43265	1	auxin 100 uM
30	auxin experiments at 3DAP	3 DAYS	0.36102	2.58231	1.04442	0.43168	1	auxin 100 uM
30	auxin experiments at 3DAP	3 DAYS	0.40753	2.98972	1.24337	0.45267	1	auxin 100 uM
30	auxin experiments at 3DAP	3 DAYS	0.37708	2.63508	1.07756	0.45678	1	auxin 100 uM
30	auxin experiments at 3DAP	3 DAYS	0.36988	2.68785	1.10621	0.45255	1	auxin 100 uM
30	auxin experiments at 3DAP	3 DAYS	0.35438	2.50197	1.01074	0.45256	1	auxin 100 uM
30	auxin experiments at 3DAP	3 DAYS	0.34939	2.4996	1.00718	0.43261	1	auxin 100 uM
30	auxin experiments at 3DAP	3 DAYS	0.32614	2.39642	0.96017	0.43381	1	auxin 100 uM
30	auxin experiments at 3DAP	3 DAYS	0.3433	2.59038	1.08881	0.42356	1	auxin 100 uM
30	auxin experiments at 3DAP	3 DAYS	0.30953	2.21388	0.88797	0.43151	1	auxin 100 uM
30	auxin experiments at 3DAP	3 DAYS	0.37653	2.59373	0.97021	0.4839	1	auxin 100 uM
30	auxin experiments at 3DAP	3 DAYS	0.32171	2.51004	1.01211	0.40476	1	auxin 100 uM
30	auxin experiments at 3DAP	3 DAYS	0.30011	2.31037	0.94389	0.39604	1	auxin 100 uM
30	auxin experiments at 3DAP	3 DAYS	0.39701	2.67072	1.08473	0.46885	1	auxin 100 uM
30	auxin experiments at 3DAP	3 DAYS	0.35936	2.52619	1.01866	0.42356	1	auxin 100 uM
30	auxin experiments at 3DAP	3 DAYS	0.42802	3.16182	1.30465	0.46589	1	auxin 100 uM
30	auxin experiments at 3DAP	3 DAYS	0.38538	2.60417	1.0505	0.46146	1	auxin 100 uM
30	auxin experiments at 3DAP	3 DAYS	0.37154	2.96117	1.26128	0.42356	1	auxin 100 uM
30	auxin experiments at 3DAP	3 DAYS	0.36711	2.64079	1.08575	0.44243	1	auxin 100 uM
30	auxin experiments at 3DAP	3 DAYS	0.3649	2.65123	1.07987	0.43461	1	auxin 100 uM
30	auxin experiments at 3DAP	3 DAYS	0.38815	2.72113	1.08779	0.47096	1	auxin 100 uM
30	auxin experiments at 3DAP	3 DAYS	0.40919	3.13662	1.25092	0.45251	1	auxin 100 uM
30	auxin experiments at 3DAP	3 DAYS	0.47343	3.46034	1.28907	0.54337	1	auxin 100 uM
30	auxin experiments at 3DAP	3 DAYS	0.3433	2.48484	0.99278	0.42356	1	auxin 100 uM
30	auxin experiments at 3DAP	3 DAYS	0.33943	2.71542	1.12261	0.43008	1	auxin 100 uM
30	auxin experiments at 3DAP	3 DAYS	0.38428	2.63271	1.07034	0.46311	1	auxin 100 uM
30	auxin experiments at 3DAP	3 DAYS	0.33555	2.5571	1.0505	0.40933	1	auxin 100 uM
30	auxin experiments at 3DAP	3 DAYS	0.41141	2.69829	1.10821	0.47062	1	auxin 100 uM
30	auxin experiments at 3DAP	3 DAYS	0.38649	2.62603	1.06308	0.44709	1	auxin 100 uM
30	auxin experiments at 3DAP	3 DAYS	0.3422	2.46534	0.99278	0.42356	1	auxin 100 uM
30	auxin experiments at 3DAP	3 DAYS	0.37819	2.56518	1.04495	0.44709	1	auxin 100 uM
30	auxin experiments at 3DAP	3 DAYS	0.35659	2.56281	1.04442	0.44133	1	auxin 100 uM
30	auxin experiments at 3DAP	3 DAYS	0.45847	2.79005	1.10996	0.5368	1	auxin 100 uM
30	auxin experiments at 3DAP	3 DAYS	0.43799	3.63717	1.58289	0.42778	1	auxin 100 uM
30	auxin experiments at 3DAP	3 DAYS	0.44131	2.86803	1.15782	0.51581	1	auxin 100 uM
30	auxin experiments at 3DAP	3 DAYS	0.38705	2.58565	1.03216	0.46589	1	auxin 100 uM
30	auxin experiments at 3DAP	3 DAYS	0.25028	2.29422	0.95294	0.34266	1	auxin 100 uM
30	auxin experiments at 3DAP	3 DAYS	0.39148	2.54903	0.99306	0.56573	1	auxin 100 uM
31	auxin experiments at 3DAP	3 DAYS	0.18781	2.01237	0.86192	0.30029	2	auxin 10 uM
31	auxin experiments at 3DAP	3 DAYS	0.12742	1.61293	0.68743	0.25363	2	auxin 10 uM
31	auxin experiments at 3DAP	3 DAYS	0.20442	1.84022	0.74431	0.3573	2	auxin 10 uM
31	auxin experiments at 3DAP	3 DAYS	0.3252	2.4969	1.03483	0.42434	2	auxin 10 uM
31	auxin experiments at 3DAP	3 DAYS	0.37783	2.79313	1.16193	0.44721	2	auxin 10 uM
31	auxin experiments at 3DAP	3 DAYS	0.28309	2.31668	0.97644	0.39394	2	auxin 10 uM
31	auxin experiments at 3DAP	3 DAYS	0.22658	1.95387	0.78946	0.36277	2	auxin 10 uM
31	auxin experiments at 3DAP	3 DAYS	0.24597	2.07323	0.84373	0.36851	2	auxin 10 uM
31	auxin experiments at 3DAP	3 DAYS	0.23434	2.10888	0.85677	0.34529	2	auxin 10 uM
31	auxin experiments at 3DAP	3 DAYS	0.24708	2.15596	0.84011	0.36973	2	auxin 10 uM
31	auxin experiments at 3DAP	3 DAYS	0.24597	2.24774	0.92726	0.35794	2	auxin 10 uM
31	auxin experiments at 3DAP	3 DAYS	0.34736	2.81026	1.04522	0.44283	2	auxin 10 uM
31	auxin experiments at 3DAP	3 DAYS	0.13628	1.41084	0.55149	0.28294	2	auxin 10 uM
31	auxin experiments at 3DAP	3 DAYS	0.53793	4.1764	1.43654	0.76658	2	auxin 10 uM
31	auxin experiments at 3DAP	3 DAYS	0.28642	2.24439	0.89935	0.39997	2	auxin 10 uM
31	auxin experiments at 3DAP	3 DAYS	0.15013	1.73229	0.72699	0.26319	2	auxin 10 uM
31	auxin experiments at 3DAP	3 DAYS	0.12687	1.47978	0.59545	0.26261	2	auxin 10 uM
31	auxin experiments at 3DAP	3 DAYS	0.2216	2.05038	0.85255	0.32952	2	auxin 10 uM
31	auxin experiments at 3DAP	3 DAYS	0.21772	2.22587	0.90089	0.31622	2	auxin 10 uM
31	auxin experiments at 3DAP	3 DAYS	0.11689	1.427	0.59031	0.23537	2	auxin 10 uM
31	auxin experiments at 3DAP	3 DAYS	0.37173	2.50832	1.011	0.47002	2	auxin 10 uM
31	auxin experiments at 3DAP	3 DAYS	0.32076	2.37281	0.96042	0.42646	2	auxin 10 uM
31	auxin experiments at 3DAP	3 DAYS	0.30636	2.33381	0.94677	0.42111	2	auxin 10 uM
31	auxin experiments at 3DAP	3 DAYS	0.11357	1.58772	0.67769	0.20712	2	auxin 10 uM
31	auxin experiments at 3DAP	3 DAYS	0.34071	2.73561	1.13882	0.40019	2	auxin 10 uM
31	auxin experiments at 3DAP	3 DAYS	0.31412	2.33046	0.9453	0.42434	2	auxin 10 uM
31	auxin experiments at 3DAP	3 DAYS	0.37672	2.66904	1.11894	0.46317	2	auxin 10 uM
31	auxin experiments at 3DAP	3 DAYS	0.37339	3.18449	1.21507	0.47847	2	auxin 10 uM
31	auxin experiments at 3DAP	3 DAYS	0.11634	1.42463	0.57894	0.24534	2	auxin 10 uM
31	auxin experiments at 3DAP	3 DAYS	0.2842	2.81263	1.18833	0.35093	2	auxin 10 uM
31	auxin experiments at 3DAP	3 DAYS	0.22769	2.02281	0.82783	0.3573	2	auxin 10 uM
31	auxin experiments at 3DAP	3 DAYS	0.25872	2.14551	0.88975	0.36615	2	auxin 10 uM
31	auxin experiments at 3DAP	3 DAYS	0.3047	2.34523	0.94149	0.41608	2	auxin 10 uM
31	auxin experiments at 3DAP	3 DAYS	0.11357	1.39942	0.58228	0.23542	2	auxin 10 uM
31	auxin experiments at 3DAP	3 DAYS	0.19335	1.91822	0.80165	0.31622	2	auxin 10 uM
31	auxin experiments at 3DAP	3 DAYS	0.29085	2.56918	1.07062	0.37905	2	auxin 10 uM
31	auxin experiments at 3DAP	3 DAYS	0.31301	2.36375	0.95579	0.42367	2	auxin 10 uM
31	auxin experiments at 3DAP	3 DAYS	0.31744	2.61862	1.08679	0.40013	2	auxin 10 uM
31	auxin experiments at 3DAP	3 DAYS	0.39389	2.90776	1.20247	0.46601	2	auxin 10 uM
31	auxin experiments at 3DAP	3 DAYS	0.21329	1.89301	0.77708	0.33771	2	auxin 10 uM
31	auxin experiments at 3DAP	3 DAYS	0.15623	1.62672	0.65651	0.29687	2	auxin 10 uM
31	auxin experiments at 3DAP	3 DAYS	0.2083	2.01473	0.82414	0.37659	2	auxin 10 uM
31	auxin experiments at 3DAP	3 DAYS	0.32852	2.57155	1.08832	0.40939	2	auxin 10 uM
31	auxin experiments at 3DAP	3 DAYS	0.35013	2.6001	0.95579	0.53688	2	auxin 10 uM
31	auxin experiments at 3DAP	3 DAYS	0.25539	2.31097	0.88726	0.35636	2	auxin 10 uM
31	auxin experiments at 3DAP	3 DAYS	0.35899	2.52447	1.0219	0.44721	2	auxin 10 uM
31	auxin experiments at 3DAP	3 DAYS	0.16177	1.64621	0.63376	0.3579	2	auxin 10 uM
31	auxin experiments at 3DAP	3 DAYS	0.30802	2.59439	1.08807	0.39171	2	auxin 10 uM
31	auxin experiments at 3DAP	3 DAYS	0.2975	2.36375	0.97644	0.39085	2	auxin 10 uM
31	auxin experiments at 3DAP	3 DAYS	0.27755	2.48646	1.0219	0.36394	2	auxin 10 uM
31	auxin experiments at 3DAP	3 DAYS	0.29473	2.25581	0.90212	0.42367	2	auxin 10 uM
31	auxin experiments at 3DAP	3 DAYS	0.26149	2.48882	0.98097	0.38136	2	auxin 10 uM
31	auxin experiments at 3DAP	3 DAYS	0.15734	1.75986	0.70651	0.30528	2	auxin 10 uM
31	auxin experiments at 3DAP	3 DAYS	0.26149	2.31431	0.98575	0.36848	2	auxin 10 uM
31	auxin experiments at 3DAP	3 DAYS	0.15069	1.49928	0.56929	0.3474	2	auxin 10 uM
31	auxin experiments at 3DAP	3 DAYS	0.33184	2.44982	1.01401	0.4392	2	auxin 10 uM
31	auxin experiments at 3DAP	3 DAYS	0.15678	1.94579	0.8238	0.28294	2	auxin 10 uM
31	auxin experiments at 3DAP	3 DAYS	0.33129	2.44746	0.99303	0.42841	2	auxin 10 uM
31	auxin experiments at 3DAP	3 DAYS	0.159	1.70137	0.6842	0.29135	2	auxin 10 uM
31	auxin experiments at 3DAP	3 DAYS	0.34071	2.67948	1.12216	0.42367	2	auxin 10 uM
31	auxin experiments at 3DAP	3 DAYS	0.26536	2.27531	0.95318	0.37905	2	auxin 10 uM
31	auxin experiments at 3DAP	3 DAYS	0.28254	2.25916	0.93351	0.37865	2	auxin 10 uM
31	auxin experiments at 3DAP	3 DAYS	0.18393	1.82072	0.76233	0.32952	2	auxin 10 uM
31	auxin experiments at 3DAP	3 DAYS	0.28752	2.22824	0.90855	0.40196	2	auxin 10 uM
31	auxin experiments at 3DAP	3 DAYS	0.33018	2.37183	0.95202	0.42367	2	auxin 10 uM
31	auxin experiments at 3DAP	3 DAYS	0.29362	2.2306	0.90549	0.40013	2	auxin 10 uM
31	auxin experiments at 3DAP	3 DAYS	0.34459	2.44746	1.01647	0.43273	2	auxin 10 uM
31	auxin experiments at 3DAP	3 DAYS	0.32076	2.32475	0.94881	0.40013	2	auxin 10 uM
31	auxin experiments at 3DAP	3 DAYS	0.30747	2.35567	0.9835	0.41688	2	auxin 10 uM
31	auxin experiments at 3DAP	3 DAYS	0.27478	2.33618	0.79645	0.52634	2	auxin 10 uM
31	auxin experiments at 3DAP	3 DAYS	0.16011	1.699	0.69504	0.29777	2	auxin 10 uM
31	auxin experiments at 3DAP	3 DAYS	0.29583	2.25916	0.90855	0.39944	2	auxin 10 uM
31	auxin experiments at 3DAP	3 DAYS	0.28863	2.41083	0.988	0.38706	2	auxin 10 uM
31	auxin experiments at 3DAP	3 DAYS	0.30802	2.31431	0.9406	0.42111	2	auxin 10 uM
31	auxin experiments at 3DAP	3 DAYS	0.2914	2.31668	0.95376	0.39699	2	auxin 10 uM
31	auxin experiments at 3DAP	3 DAYS	0.28752	2.27768	0.92276	0.37659	2	auxin 10 uM
31	auxin experiments at 3DAP	3 DAYS	0.18504	1.738	0.68743	0.33287	2	auxin 10 uM
31	auxin experiments at 3DAP	3 DAYS	0.31356	2.61389	1.07809	0.39944	2	auxin 10 uM
31	auxin experiments at 3DAP	3 DAYS	0.354	2.77934	1.17049	0.42559	2	auxin 10 uM
31	auxin experiments at 3DAP	3 DAYS	0.15623	1.78173	0.75795	0.25961	2	auxin 10 uM
31	auxin experiments at 3DAP	3 DAYS	0.68086	4.88015	1.55274	0.91153	2	auxin 10 uM
31	auxin experiments at 3DAP	3 DAYS	0.39555	2.6657	1.08501	0.47074	2	auxin 10 uM
31	auxin experiments at 3DAP	3 DAYS	0.15567	1.81265	0.771	0.27631	2	auxin 10 uM
31	auxin experiments at 3DAP	3 DAYS	0.12964	1.52114	0.64028	0.25543	2	auxin 10 uM
31	auxin experiments at 3DAP	3 DAYS	0.11412	1.33856	0.5555	0.26319	2	auxin 10 uM
31	auxin experiments at 3DAP	3 DAYS	0.20775	2.02852	0.82916	0.34826	2	auxin 10 uM
31	auxin experiments at 3DAP	3 DAYS	0.25816	2.29481	0.94677	0.36561	2	auxin 10 uM
31	auxin experiments at 3DAP	3 DAYS	0.25428	2.21682	0.91795	0.34263	2	auxin 10 uM
31	auxin experiments at 3DAP	3 DAYS	0.36065	2.58868	0.93351	0.48704	2	auxin 10 uM
31	auxin experiments at 3DAP	3 DAYS	0.36121	2.51876	1.02542	0.42367	2	auxin 10 uM
31	auxin experiments at 3DAP	3 DAYS	0.22991	1.97573	0.79645	0.35893	2	auxin 10 uM
31	auxin experiments at 3DAP	3 DAYS	0.19612	1.92295	0.78241	0.31852	2	auxin 10 uM
31	auxin experiments at 3DAP	3 DAYS	0.33074	2.40038	0.98575	0.43598	2	auxin 10 uM
31	auxin experiments at 3DAP	3 DAYS	0.29639	2.37517	0.98294	0.4001	2	auxin 10 uM
31	auxin experiments at 3DAP	3 DAYS	0.30137	2.31668	0.96042	0.40939	2	auxin 10 uM
31	auxin experiments at 3DAP	3 DAYS	0.23822	2.19259	0.9012	0.36558	2	auxin 10 uM
31	auxin experiments at 3DAP	3 DAYS	0.16398	1.67142	0.68622	0.30029	2	auxin 10 uM
31	auxin experiments at 3DAP	3 DAYS	0.2842	2.27768	0.94764	0.38357	2	auxin 10 uM
31	auxin experiments at 3DAP	3 DAYS	0.35123	2.4579	0.988	0.45104	2	auxin 10 uM
31	auxin experiments at 3DAP	3 DAYS	0.19889	1.79886	0.72048	0.34951	2	auxin 10 uM
31	auxin experiments at 3DAP	3 DAYS	0.29916	2.32475	0.92875	0.40013	2	auxin 10 uM
31	auxin experiments at 3DAP	3 DAYS	0.31633	2.33952	0.97046	0.39944	2	auxin 10 uM
31	auxin experiments at 3DAP	3 DAYS	0.19833	1.88159	0.75649	0.32952	2	auxin 10 uM
31	auxin experiments at 3DAP	3 DAYS	0.30193	2.49926	1.03991	0.37659	2	auxin 10 uM
31	auxin experiments at 3DAP	3 DAYS	0.29805	2.57155	1.07346	0.39965	2	auxin 10 uM
31	auxin experiments at 3DAP	3 DAYS	0.22271	1.99287	0.82916	0.35253	2	auxin 10 uM
31	auxin experiments at 3DAP	3 DAYS	0.33129	2.38088	0.95579	0.44393	2	auxin 10 uM
31	auxin experiments at 3DAP	3 DAYS	0.34182	2.44175	0.98996	0.44216	2	auxin 10 uM
31	auxin experiments at 3DAP	3 DAYS	0.11357	1.30527	0.51406	0.26053	2	auxin 10 uM
31	auxin experiments at 3DAP	3 DAYS	0.15013	1.65764	0.6842	0.27726	2	auxin 10 uM
31	auxin experiments at 3DAP	3 DAYS	0.23877	1.99287	0.82916	0.36615	2	auxin 10 uM
31	auxin experiments at 3DAP	3 DAYS	0.30802	2.3671	0.95579	0.41608	2	auxin 10 uM
31	auxin experiments at 3DAP	3 DAYS	0.29417	2.39704	1.01619	0.38249	2	auxin 10 uM
31	auxin experiments at 3DAP	3 DAYS	0.31689	2.44982	1.011	0.40003	2	auxin 10 uM
31	auxin experiments at 3DAP	3 DAYS	0.24985	1.99287	0.77708	0.40003	2	auxin 10 uM
31	auxin experiments at 3DAP	3 DAYS	0.30968	2.40275	0.98294	0.40533	2	auxin 10 uM
31	auxin experiments at 3DAP	3 DAYS	0.21495	1.90916	0.76631	0.35306	2	auxin 10 uM
31	auxin experiments at 3DAP	3 DAYS	0.19612	1.98381	0.82682	0.30598	2	auxin 10 uM
31	auxin experiments at 3DAP	3 DAYS	0.36952	3.18115	1.33021	0.42247	2	auxin 10 uM
31	auxin experiments at 3DAP	3 DAYS	0.13351	1.40513	0.5555	0.29659	2	auxin 10 uM
31	auxin experiments at 3DAP	3 DAYS	0.24985	1.98716	0.80509	0.39392	2	auxin 10 uM
31	auxin experiments at 3DAP	3 DAYS	0.14127	1.51878	0.63376	0.28856	2	auxin 10 uM
31	auxin experiments at 3DAP	3 DAYS	0.27534	2.3281	0.97899	0.38949	2	auxin 10 uM
31	auxin experiments at 3DAP	3 DAYS	0.31799	2.43032	0.99749	0.41675	2	auxin 10 uM
31	auxin experiments at 3DAP	3 DAYS	0.16842	1.96195	0.84864	0.27703	2	auxin 10 uM
31	auxin experiments at 3DAP	3 DAYS	0.34182	2.4774	0.988	0.44652	2	auxin 10 uM
31	auxin experiments at 3DAP	3 DAYS	0.31301	2.4384	1.02946	0.40013	2	auxin 10 uM
31	auxin experiments at 3DAP	3 DAYS	0.30636	2.26153	0.90212	0.41522	2	auxin 10 uM
31	auxin experiments at 3DAP	3 DAYS	0.28088	2.26389	0.91915	0.39453	2	auxin 10 uM
31	auxin experiments at 3DAP	3 DAYS	0.53128	3.8973	1.32646	0.7627	2	auxin 10 uM
31	auxin experiments at 3DAP	3 DAYS	0.13019	1.47978	0.61782	0.27299	2	auxin 10 uM
31	auxin experiments at 3DAP	3 DAYS	0.16952	1.66808	0.674	0.30598	2	auxin 10 uM
31	auxin experiments at 3DAP	3 DAYS	0.33351	2.46125	1.00358	0.4294	2	auxin 10 uM
31	auxin experiments at 3DAP	3 DAYS	0.25428	2.22824	0.94881	0.37899	2	auxin 10 uM
31	auxin experiments at 3DAP	3 DAYS	0.33461	2.75177	1.16265	0.42833	2	auxin 10 uM
31	auxin experiments at 3DAP	3 DAYS	0.30581	2.62433	1.08679	0.40129	2	auxin 10 uM
31	auxin experiments at 3DAP	3 DAYS	0.2565	2.20637	0.92276	0.36559	2	auxin 10 uM
31	auxin experiments at 3DAP	3 DAYS	0.13628	1.65193	0.71159	0.24809	2	auxin 10 uM
31	auxin experiments at 3DAP	3 DAYS	0.30968	2.33952	0.95579	0.41608	2	auxin 10 uM
31	auxin experiments at 3DAP	3 DAYS	0.26315	2.12601	0.86833	0.38716	2	auxin 10 uM
31	auxin experiments at 3DAP	3 DAYS	0.24542	2.05038	0.82916	0.35306	2	auxin 10 uM
31	auxin experiments at 3DAP	3 DAYS	0.31079	2.27295	0.88351	0.43273	2	auxin 10 uM
31	auxin experiments at 3DAP	3 DAYS	0.29196	2.55205	1.07578	0.37659	2	auxin 10 uM
31	auxin experiments at 3DAP	3 DAYS	0.32353	2.52447	1.06022	0.40013	2	auxin 10 uM
31	auxin experiments at 3DAP	3 DAYS	0.18725	1.87351	0.77423	0.32013	2	auxin 10 uM
31	auxin experiments at 3DAP	3 DAYS	0.22381	2.1008	0.86321	0.3573	2	auxin 10 uM
31	auxin experiments at 3DAP	3 DAYS	0.27367	2.1593	0.85677	0.39944	2	auxin 10 uM
31	auxin experiments at 3DAP	3 DAYS	0.35123	2.48548	1.01647	0.42367	2	auxin 10 uM
31	auxin experiments at 3DAP	3 DAYS	0.36176	2.52211	1.01401	0.46022	2	auxin 10 uM
31	auxin experiments at 3DAP	3 DAYS	0.20664	2.29481	0.9344	0.33241	2	auxin 10 uM
31	auxin experiments at 3DAP	3 DAYS	0.34459	2.70706	1.1359	0.42367	2	auxin 10 uM
31	auxin experiments at 3DAP	3 DAYS	0.15069	1.88966	0.79401	0.27123	2	auxin 10 uM
31	auxin experiments at 3DAP	3 DAYS	0.31245	2.36139	0.95318	0.41063	2	auxin 10 uM
31	auxin experiments at 3DAP	3 DAYS	0.22271	2.10888	0.87373	0.34025	2	auxin 10 uM
31	auxin experiments at 3DAP	3 DAYS	0.20387	1.97908	0.83582	0.33294	2	auxin 10 uM
31	auxin experiments at 3DAP	3 DAYS	0.37284	2.7884	1.16289	0.43621	2	auxin 10 uM
31	auxin experiments at 3DAP	3 DAYS	0.30027	2.14217	0.85677	0.44531	2	auxin 10 uM
31	auxin experiments at 3DAP	3 DAYS	0.36619	3.048	1.27644	0.40336	2	auxin 10 uM
31	auxin experiments at 3DAP	3 DAYS	0.31024	2.3281	0.9584	0.41129	2	auxin 10 uM
31	auxin experiments at 3DAP	3 DAYS	0.29085	2.3086	0.93736	0.38956	2	auxin 10 uM
31	auxin experiments at 3DAP	3 DAYS	0.14404	1.51307	0.61782	0.29029	2	auxin 10 uM
31	auxin experiments at 3DAP	3 DAYS	0.25262	2.1983	0.92755	0.34951	2	auxin 10 uM
31	auxin experiments at 3DAP	3 DAYS	0.28919	2.30623	0.9676	0.3828	2	auxin 10 uM
31	auxin experiments at 3DAP	3 DAYS	0.2216	1.87922	0.75356	0.3625	2	auxin 10 uM
31	auxin experiments at 3DAP	3 DAYS	0.14072	1.39134	0.52261	0.31582	2	auxin 10 uM
31	auxin experiments at 3DAP	3 DAYS	0.30691	2.33952	0.94677	0.41608	2	auxin 10 uM
31	auxin experiments at 3DAP	3 DAYS	0.33849	2.50497	1.03403	0.42367	2	auxin 10 uM
31	auxin experiments at 3DAP	3 DAYS	0.42547	3.14786	1.1874	0.44721	2	auxin 10 uM
31	auxin experiments at 3DAP	3 DAYS	0.25207	2.03994	0.8099	0.39171	2	auxin 10 uM
31	auxin experiments at 3DAP	3 DAYS	0.32076	2.33618	0.94764	0.43386	2	auxin 10 uM
31	auxin experiments at 3DAP	3 DAYS	0.1457	1.85972	0.76848	0.26321	2	auxin 10 uM
31	auxin experiments at 3DAP	3 DAYS	0.12022	1.45221	0.61061	0.25439	2	auxin 10 uM
31	auxin experiments at 3DAP	3 DAYS	0.29029	2.3086	0.9584	0.38706	2	auxin 10 uM
31	auxin experiments at 3DAP	3 DAYS	0.32686	2.62433	0.99303	0.42367	2	auxin 10 uM
31	auxin experiments at 3DAP	3 DAYS	0.18725	1.79886	0.73871	0.32632	2	auxin 10 uM
31	auxin experiments at 3DAP	3 DAYS	0.30691	2.38088	0.98575	0.41129	2	auxin 10 uM
31	auxin experiments at 3DAP	3 DAYS	0.30636	2.29718	0.91915	0.41687	2	auxin 10 uM
31	auxin experiments at 3DAP	3 DAYS	0.31079	2.51876	1.04522	0.37659	2	auxin 10 uM
31	auxin experiments at 3DAP	3 DAYS	0.29916	2.28674	0.93351	0.4158	2	auxin 10 uM
31	auxin experiments at 3DAP	3 DAYS	0.30137	2.41417	1.00081	0.39944	2	auxin 10 uM
31	auxin experiments at 3DAP	3 DAYS	0.14238	1.72086	0.69981	0.25774	2	auxin 10 uM
31	auxin experiments at 3DAP	3 DAYS	0.14736	1.78507	0.74765	0.26768	2	auxin 10 uM
31	auxin experiments at 3DAP	3 DAYS	0.28254	2.25818	0.95202	0.35306	2	auxin 10 uM
31	auxin experiments at 3DAP	3 DAYS	0.23268	2.14551	0.90855	0.33287	2	auxin 10 uM
31	auxin experiments at 3DAP	3 DAYS	0.2975	2.3671	0.99331	0.40003	2	auxin 10 uM
31	auxin experiments at 3DAP	3 DAYS	0.29639	2.33952	0.95318	0.40003	2	auxin 10 uM
31	auxin experiments at 3DAP	3 DAYS	0.30691	2.41417	1.01319	0.40258	2	auxin 10 uM
31	auxin experiments at 3DAP	3 DAYS	0.23877	2.12267	0.87942	0.3722	2	auxin 10 uM
31	auxin experiments at 3DAP	3 DAYS	0.14681	1.59343	0.65651	0.28551	2	auxin 10 uM
31	auxin experiments at 3DAP	3 DAYS	0.30137	2.26389	0.91915	0.40013	2	auxin 10 uM
31	auxin experiments at 3DAP	3 DAYS	0.29971	2.29245	0.92276	0.41608	2	auxin 10 uM
31	auxin experiments at 3DAP	3 DAYS	0.33905	2.66333	1.02946	0.42247	2	auxin 10 uM
31	auxin experiments at 3DAP	3 DAYS	0.19445	2.01808	0.86609	0.29958	2	auxin 10 uM
31	auxin experiments at 3DAP	3 DAYS	0.277	2.20637	0.87119	0.39871	2	auxin 10 uM
31	auxin experiments at 3DAP	3 DAYS	0.25207	2.14551	0.92066	0.34951	2	auxin 10 uM
31	auxin experiments at 3DAP	3 DAYS	0.36231	2.94814	1.24213	0.40935	2	auxin 10 uM
31	auxin experiments at 3DAP	3 DAYS	0.32132	2.37281	0.97955	0.39944	2	auxin 10 uM
31	auxin experiments at 3DAP	3 DAYS	0.31689	2.43938	0.99915	0.39944	2	auxin 10 uM
31	auxin experiments at 3DAP	3 DAYS	0.23988	2.22016	0.91674	0.36583	2	auxin 10 uM
31	auxin experiments at 3DAP	3 DAYS	0.18504	1.58535	0.58984	0.3828	2	auxin 10 uM
31	auxin experiments at 3DAP	3 DAYS	0.29251	2.31668	0.96157	0.39456	2	auxin 10 uM
31	auxin experiments at 3DAP	3 DAYS	0.27589	2.19259	0.88601	0.39944	2	auxin 10 uM
31	auxin experiments at 3DAP	3 DAYS	0.28088	2.6267	1.08015	0.37656	2	auxin 10 uM
31	auxin experiments at 3DAP	3 DAYS	0.33794	2.51069	1.02758	0.41691	2	auxin 10 uM
31	auxin experiments at 3DAP	3 DAYS	0.29362	2.31668	0.91553	0.46625	2	auxin 10 uM
31	auxin experiments at 3DAP	3 DAYS	0.30747	2.32002	0.94677	0.4237	2	auxin 10 uM
31	auxin experiments at 3DAP	3 DAYS	0.25428	2.08702	0.79645	0.41057	2	auxin 10 uM
31	auxin experiments at 3DAP	3 DAYS	0.2155	1.94579	0.81161	0.32632	2	auxin 10 uM
31	auxin experiments at 3DAP	3 DAYS	0.27367	2.16738	0.86833	0.40013	2	auxin 10 uM
31	auxin experiments at 3DAP	3 DAYS	0.14182	1.73229	0.67441	0.26799	2	auxin 10 uM
31	auxin experiments at 3DAP	3 DAYS	0.29306	2.31668	0.95376	0.39458	2	auxin 10 uM
31	auxin experiments at 3DAP	3 DAYS	0.19944	2.03994	0.84373	0.33299	2	auxin 10 uM
31	auxin experiments at 3DAP	3 DAYS	0.28752	2.29718	0.93706	0.39237	2	auxin 10 uM
31	auxin experiments at 3DAP	3 DAYS	0.65649	4.82834	1.54791	0.82519	2	auxin 10 uM
31	auxin experiments at 3DAP	3 DAYS	0.13795	1.44413	0.57461	0.28294	2	auxin 10 uM
31	auxin experiments at 3DAP	3 DAYS	0.21717	2.23868	0.9753	0.30598	2	auxin 10 uM
31	auxin experiments at 3DAP	3 DAYS	0.12687	1.47742	0.60742	0.26113	2	auxin 10 uM
31	auxin experiments at 3DAP	3 DAYS	0.28974	2.80455	0.91553	0.49339	2	auxin 10 uM
31	auxin experiments at 3DAP	3 DAYS	0.29473	2.27531	0.91402	0.42121	2	auxin 10 uM
31	auxin experiments at 3DAP	3 DAYS	0.13795	1.41321	0.554	0.28245	2	auxin 10 uM
31	auxin experiments at 3DAP	3 DAYS	0.30913	2.55205	1.05261	0.40013	2	auxin 10 uM
31	auxin experiments at 3DAP	3 DAYS	0.11412	1.47978	0.59031	0.22852	2	auxin 10 uM
31	auxin experiments at 3DAP	3 DAYS	0.159	1.87587	0.79401	0.29687	2	auxin 10 uM
31	auxin experiments at 3DAP	3 DAYS	0.16509	1.61864	0.64287	0.30952	2	auxin 10 uM
31	auxin experiments at 3DAP	3 DAYS	0.33295	2.43604	0.92755	0.47597	2	auxin 10 uM
31	auxin experiments at 3DAP	3 DAYS	0.12742	1.45792	0.61061	0.26114	2	auxin 10 uM
31	auxin experiments at 3DAP	3 DAYS	0.22215	1.84593	0.73117	0.375	2	auxin 10 uM
31	auxin experiments at 3DAP	3 DAYS	0.3119	2.54397	1.06439	0.39963	2	auxin 10 uM
31	auxin experiments at 3DAP	3 DAYS	0.2637	2.09509	0.85677	0.40196	2	auxin 10 uM
31	auxin experiments at 3DAP	3 DAYS	0.29971	2.31668	0.93795	0.40196	2	auxin 10 uM
31	auxin experiments at 3DAP	3 DAYS	0.28531	2.20874	0.88726	0.40539	2	auxin 10 uM
31	auxin experiments at 3DAP	3 DAYS	0.23933	2.09746	0.87595	0.32952	2	auxin 10 uM
31	auxin experiments at 3DAP	3 DAYS	0.31467	2.42461	0.9753	0.41795	2	auxin 10 uM
31	auxin experiments at 3DAP	3 DAYS	0.2986	2.31668	0.94207	0.40939	2	auxin 10 uM
31	auxin experiments at 3DAP	3 DAYS	0.34569	2.91249	1.22868	0.42116	2	auxin 10 uM
31	auxin experiments at 3DAP	3 DAYS	0.51633	4.31762	1.52193	0.63527	2	auxin 10 uM
31	auxin experiments at 3DAP	3 DAYS	0.31024	2.37754	0.98322	0.40621	2	auxin 10 uM
31	auxin experiments at 3DAP	3 DAYS	0.3529	2.75511	1.14923	0.42792	2	auxin 10 uM
31	auxin experiments at 3DAP	3 DAYS	0.32797	2.39231	0.96617	0.43273	2	auxin 10 uM
31	auxin experiments at 3DAP	3 DAYS	0.2986	2.59676	1.10198	0.37963	2	auxin 10 uM
31	auxin experiments at 3DAP	3 DAYS	0.34569	2.60483	1.07578	0.42247	2	auxin 10 uM
31	auxin experiments at 3DAP	3 DAYS	0.27534	2.15359	0.87595	0.3917	2	auxin 10 uM
31	auxin experiments at 3DAP	3 DAYS	0.35234	2.97906	1.23699	0.37962	2	auxin 10 uM
31	auxin experiments at 3DAP	3 DAYS	0.31855	2.32239	0.94735	0.43162	2	auxin 10 uM
31	auxin experiments at 3DAP	3 DAYS	0.36508	2.53826	1.01647	0.44721	2	auxin 10 uM
31	auxin experiments at 3DAP	3 DAYS	0.29306	2.42461	1.01892	0.37659	2	auxin 10 uM
31	auxin experiments at 3DAP	3 DAYS	0.34182	2.38088	0.94881	0.4481	2	auxin 10 uM
31	auxin experiments at 3DAP	3 DAYS	0.44486	3.51972	1.37748	0.53104	2	auxin 10 uM
31	auxin experiments at 3DAP	3 DAYS	0.16232	1.66808	0.66448	0.2963	2	auxin 10 uM
31	auxin experiments at 3DAP	3 DAYS	0.3529	2.73561	1.15548	0.43162	2	auxin 10 uM
31	auxin experiments at 3DAP	3 DAYS	0.16232	1.79551	0.75356	0.28245	2	auxin 10 uM
31	auxin experiments at 3DAP	3 DAYS	0.25318	2.11223	0.85027	0.37929	2	auxin 10 uM
31	auxin experiments at 3DAP	3 DAYS	0.34791	2.55205	1.06335	0.42367	2	auxin 10 uM
31	auxin experiments at 3DAP	3 DAYS	0.16786	1.82644	0.73003	0.30598	2	auxin 10 uM
31	auxin experiments at 3DAP	3 DAYS	0.16842	1.63479	0.65101	0.30598	2	auxin 10 uM
31	auxin experiments at 3DAP	3 DAYS	0.27367	2.25345	0.92066	0.37899	2	auxin 10 uM
31	auxin experiments at 3DAP	3 DAYS	0.27035	2.22489	0.91402	0.37615	2	auxin 10 uM
31	auxin experiments at 3DAP	3 DAYS	0.21827	1.8873	0.77957	0.34743	2	auxin 10 uM
31	auxin experiments at 3DAP	3 DAYS	0.39943	2.9182	1.205	0.46154	2	auxin 10 uM
31	auxin experiments at 3DAP	3 DAYS	0.31245	2.50497	1.05261	0.40013	2	auxin 10 uM
31	auxin experiments at 3DAP	3 DAYS	0.32741	2.43604	1.00551	0.41675	2	auxin 10 uM
31	auxin experiments at 3DAP	3 DAYS	0.34459	2.6657	1.12512	0.43101	2	auxin 10 uM
31	auxin experiments at 3DAP	3 DAYS	0.25595	2.06988	0.82783	0.40013	2	auxin 10 uM
31	auxin experiments at 3DAP	3 DAYS	0.42381	3.15928	1.31007	0.46178	2	auxin 10 uM
31	auxin experiments at 3DAP	3 DAYS	0.32298	2.52782	1.05917	0.41174	2	auxin 10 uM
31	auxin experiments at 3DAP	3 DAYS	0.24653	2.19259	0.91674	0.34951	2	auxin 10 uM
31	auxin experiments at 3DAP	3 DAYS	0.28309	2.25581	0.90855	0.39453	2	auxin 10 uM
31	auxin experiments at 3DAP	3 DAYS	0.38946	3.86638	1.34347	0.55603	2	auxin 10 uM
31	auxin experiments at 3DAP	3 DAYS	0.11191	1.47171	0.60147	0.2404	2	auxin 10 uM
31	auxin experiments at 3DAP	3 DAYS	0.25595	2.1008	0.86545	0.37963	2	auxin 10 uM
31	auxin experiments at 3DAP	3 DAYS	0.15013	1.72894	0.7357	0.25891	2	auxin 10 uM
31	auxin experiments at 3DAP	3 DAYS	0.32963	2.64147	0.99915	0.54923	2	auxin 10 uM
31	auxin experiments at 3DAP	3 DAYS	0.19667	1.79551	0.71585	0.32952	2	auxin 10 uM
31	auxin experiments at 3DAP	3 DAYS	0.31412	2.41083	0.98294	0.41687	2	auxin 10 uM
31	auxin experiments at 3DAP	3 DAYS	0.14182	1.69092	0.72048	0.24965	2	auxin 10 uM
31	auxin experiments at 3DAP	3 DAYS	0.3047	2.33046	0.95579	0.40013	2	auxin 10 uM
31	auxin experiments at 3DAP	3 DAYS	0.43544	2.97099	1.22076	0.47639	2	auxin 10 uM
31	auxin experiments at 3DAP	3 DAYS	0.31356	2.60483	1.07578	0.38706	2	auxin 10 uM
31	auxin experiments at 3DAP	3 DAYS	0.38669	2.92155	1.2334	0.46136	2	auxin 10 uM
31	auxin experiments at 3DAP	3 DAYS	0.15457	1.70708	0.70807	0.29687	2	auxin 10 uM
31	auxin experiments at 3DAP	3 DAYS	0.14792	1.87922	0.75356	0.26854	2	auxin 10 uM
31	auxin experiments at 3DAP	3 DAYS	0.27755	2.2696	0.92875	0.39474	2	auxin 10 uM
31	auxin experiments at 3DAP	3 DAYS	0.11357	1.39942	0.57702	0.25787	2	auxin 10 uM
31	auxin experiments at 3DAP	3 DAYS	0.30027	2.40038	0.98575	0.39964	2	auxin 10 uM
31	auxin experiments at 3DAP	3 DAYS	0.27367	2.1788	0.88131	0.3828	2	auxin 10 uM
31	auxin experiments at 3DAP	3 DAYS	0.34071	2.61862	1.10324	0.41336	2	auxin 10 uM
31	auxin experiments at 3DAP	3 DAYS	0.25373	2.12838	0.87942	0.38474	2	auxin 10 uM
31	auxin experiments at 3DAP	3 DAYS	0.27644	2.30623	0.94677	0.37529	2	auxin 10 uM
31	auxin experiments at 3DAP	3 DAYS	0.28808	2.29147	0.94764	0.37659	2	auxin 10 uM
31	auxin experiments at 3DAP	3 DAYS	0.30525	2.4579	0.73003	0.6355	2	auxin 10 uM
31	auxin experiments at 3DAP	3 DAYS	0.25872	2.11223	0.85677	0.3828	2	auxin 10 uM
31	auxin experiments at 3DAP	3 DAYS	0.23379	2.05373	0.83216	0.34741	2	auxin 10 uM
31	auxin experiments at 3DAP	3 DAYS	0.27866	2.25581	0.90855	0.38706	2	auxin 10 uM
31	auxin experiments at 3DAP	3 DAYS	0.30913	2.4774	1.0219	0.40013	2	auxin 10 uM
31	auxin experiments at 3DAP	3 DAYS	0.28808	2.2891	0.93113	0.40345	2	auxin 10 uM
31	auxin experiments at 3DAP	3 DAYS	0.27312	2.1203	0.84373	0.4106	2	auxin 10 uM
31	auxin experiments at 3DAP	3 DAYS	0.32797	2.34425	0.92276	0.42367	2	auxin 10 uM
31	auxin experiments at 3DAP	3 DAYS	0.26093	2.05944	0.82346	0.40384	2	auxin 10 uM
31	auxin experiments at 3DAP	3 DAYS	0.17063	1.8873	0.77922	0.31263	2	auxin 10 uM
31	auxin experiments at 3DAP	3 DAYS	0.27312	2.14551	0.85677	0.39944	2	auxin 10 uM
31	auxin experiments at 3DAP	3 DAYS	0.22935	2.59676	1.00081	0.32709	2	auxin 10 uM
31	auxin experiments at 3DAP	3 DAYS	0.27921	2.33046	0.98294	0.38231	2	auxin 10 uM
31	auxin experiments at 3DAP	3 DAYS	0.118	1.48549	0.58843	0.25909	2	auxin 10 uM
31	auxin experiments at 3DAP	3 DAYS	0.19224	1.72894	0.68622	0.33688	2	auxin 10 uM
31	auxin experiments at 3DAP	3 DAYS	0.27921	2.2501	0.90946	0.39127	2	auxin 10 uM
31	auxin experiments at 3DAP	3 DAYS	0.38226	2.81598	0.9584	0.69847	2	auxin 10 uM
31	auxin experiments at 3DAP	3 DAYS	0.3119	2.33381	0.92845	0.4211	2	auxin 10 uM
31	auxin experiments at 3DAP	3 DAYS	0.26758	2.20066	0.91583	0.37899	2	auxin 10 uM
31	auxin experiments at 3DAP	3 DAYS	0.46702	3.66095	1.22868	0.60845	2	auxin 10 uM
31	auxin experiments at 3DAP	3 DAYS	0.13019	1.39371	0.53102	0.28245	2	auxin 10 uM
31	auxin experiments at 3DAP	3 DAYS	0.33074	2.44982	1.01237	0.41688	2	auxin 10 uM
31	auxin experiments at 3DAP	3 DAYS	0.32076	2.32475	0.92546	0.42367	2	auxin 10 uM
31	auxin experiments at 3DAP	3 DAYS	0.30691	2.77127	1.17049	0.39458	2	auxin 10 uM
31	auxin experiments at 3DAP	3 DAYS	0.2914	2.39704	0.98968	0.37659	2	auxin 10 uM
31	auxin experiments at 3DAP	3 DAYS	0.23545	1.9068	0.75061	0.39944	2	auxin 10 uM
31	auxin experiments at 3DAP	3 DAYS	0.28032	2.18353	0.87595	0.40013	2	auxin 10 uM
31	auxin experiments at 3DAP	3 DAYS	0.22215	1.86209	0.72508	0.36375	2	auxin 10 uM
31	auxin experiments at 3DAP	3 DAYS	0.28586	2.61152	1.1182	0.33287	2	auxin 10 uM
31	auxin experiments at 3DAP	3 DAYS	0.13407	1.47742	0.59405	0.28294	2	auxin 10 uM
31	auxin experiments at 3DAP	3 DAYS	0.27367	2.31097	0.97644	0.36867	2	auxin 10 uM
31	auxin experiments at 3DAP	3 DAYS	0.49306	4.13169	1.23497	0.72965	2	auxin 10 uM
31	auxin experiments at 3DAP	3 DAYS	0.33683	2.54397	1.02812	0.43686	2	auxin 10 uM
31	auxin experiments at 3DAP	3 DAYS	0.2698	2.32002	0.98884	0.36615	2	auxin 10 uM
31	auxin experiments at 3DAP	3 DAYS	0.36785	2.64954	1.0219	0.50244	2	auxin 10 uM
31	auxin experiments at 3DAP	3 DAYS	0.30304	2.33381	0.95318	0.40202	2	auxin 10 uM
31	auxin experiments at 3DAP	3 DAYS	0.30802	2.60247	1.11597	0.37899	2	auxin 10 uM
31	auxin experiments at 3DAP	3 DAYS	0.21772	1.93201	0.79086	0.34951	2	auxin 10 uM
31	auxin experiments at 3DAP	3 DAYS	0.30525	2.38088	0.96617	0.44937	2	auxin 10 uM
31	auxin experiments at 3DAP	3 DAYS	0.15013	1.43842	0.48978	0.37663	2	auxin 10 uM
31	auxin experiments at 3DAP	3 DAYS	0.31024	2.39133	0.96013	0.41018	2	auxin 10 uM
31	auxin experiments at 3DAP	3 DAYS	0.49472	3.80217	1.44519	0.62488	2	auxin 10 uM
31	auxin experiments at 3DAP	3 DAYS	0.35013	2.60247	1.09036	0.46897	2	auxin 10 uM
31	auxin experiments at 3DAP	3 DAYS	0.19944	2.0561	0.80578	0.35306	2	auxin 10 uM
31	auxin experiments at 3DAP	3 DAYS	0.32021	2.33618	0.88225	0.51607	2	auxin 10 uM
31	auxin experiments at 3DAP	3 DAYS	0.22991	2.07894	0.85288	0.35253	2	auxin 10 uM
31	auxin experiments at 3DAP	3 DAYS	0.31467	3.08463	1.05077	0.44721	2	auxin 10 uM
31	auxin experiments at 3DAP	3 DAYS	0.26647	2.1398	0.86609	0.3828	2	auxin 10 uM
31	auxin experiments at 3DAP	3 DAYS	0.13739	1.53828	0.63594	0.27419	2	auxin 10 uM
31	auxin experiments at 3DAP	3 DAYS	0.35345	2.88728	0.99554	0.51759	2	auxin 10 uM
31	auxin experiments at 3DAP	3 DAYS	0.28586	2.55539	1.04257	0.39126	2	auxin 10 uM
31	auxin experiments at 3DAP	3 DAYS	0.16011	1.56585	0.61917	0.31404	2	auxin 10 uM
31	auxin experiments at 3DAP	3 DAYS	0.35179	2.4384	0.9696	0.42367	2	auxin 10 uM
31	auxin experiments at 3DAP	3 DAYS	0.31799	2.33854	0.95202	0.40013	2	auxin 10 uM
31	auxin experiments at 3DAP	3 DAYS	0.24597	1.87922	0.72661	0.42108	2	auxin 10 uM
31	auxin experiments at 3DAP	3 DAYS	0.22603	1.9068	0.75356	0.39392	2	auxin 10 uM
31	auxin experiments at 3DAP	3 DAYS	0.28198	2.24203	0.9453	0.38706	2	auxin 10 uM
31	auxin experiments at 3DAP	3 DAYS	0.27811	2.41417	0.75061	0.54738	2	auxin 10 uM
31	auxin experiments at 3DAP	3 DAYS	0.21384	1.78744	0.70964	0.35306	2	auxin 10 uM
31	auxin experiments at 3DAP	3 DAYS	0.17728	1.79886	0.75098	0.30528	2	auxin 10 uM
31	auxin experiments at 3DAP	3 DAYS	0.32243	2.35902	0.95579	0.41608	2	auxin 10 uM
31	auxin experiments at 3DAP	3 DAYS	0.27977	2.19259	0.88476	0.40006	2	auxin 10 uM
31	auxin experiments at 3DAP	3 DAYS	0.21107	2.00902	0.84505	0.32543	2	auxin 10 uM
31	auxin experiments at 3DAP	3 DAYS	0.30137	2.38088	0.95318	0.41057	2	auxin 10 uM
31	auxin experiments at 3DAP	3 DAYS	0.33129	2.3476	0.93972	0.44217	2	auxin 10 uM
31	auxin experiments at 3DAP	3 DAYS	0.29473	2.7884	0.92845	0.61191	2	auxin 10 uM
31	auxin experiments at 3DAP	3 DAYS	0.31024	2.34996	0.9453	0.41795	2	auxin 10 uM
31	auxin experiments at 3DAP	3 DAYS	0.23323	1.90108	0.71856	0.38949	2	auxin 10 uM
31	auxin experiments at 3DAP	3 DAYS	0.27201	2.24774	0.92636	0.37904	2	auxin 10 uM
31	auxin experiments at 3DAP	3 DAYS	0.28808	2.42225	1.0219	0.37963	2	auxin 10 uM
31	auxin experiments at 3DAP	3 DAYS	0.17174	1.49357	0.51406	0.37659	2	auxin 10 uM
31	auxin experiments at 3DAP	3 DAYS	0.51466	3.93866	1.12512	0.81158	2	auxin 10 uM
31	auxin experiments at 3DAP	3 DAYS	0.41162	2.69327	1.08015	0.47074	2	auxin 10 uM
31	auxin experiments at 3DAP	3 DAYS	0.34736	2.47169	1.011	0.44721	2	auxin 10 uM
31	auxin experiments at 3DAP	3 DAYS	0.32907	2.43938	0.98547	0.41608	2	auxin 10 uM
31	auxin experiments at 3DAP	3 DAYS	0.36508	2.87349	1.19577	0.42817	2	auxin 10 uM
31	auxin experiments at 3DAP	3 DAYS	0.33628	2.75511	1.16859	0.41054	2	auxin 10 uM
31	auxin experiments at 3DAP	3 DAYS	0.28309	2.26724	0.93351	0.38516	2	auxin 10 uM
31	auxin experiments at 3DAP	3 DAYS	0.26259	2.1983	0.90427	0.36615	2	auxin 10 uM
31	auxin experiments at 3DAP	3 DAYS	0.33295	2.7884	1.15043	0.4041	2	auxin 10 uM
31	auxin experiments at 3DAP	3 DAYS	0.19113	1.89301	0.77708	0.32641	2	auxin 10 uM
31	auxin experiments at 3DAP	3 DAYS	0.17673	1.74844	0.73117	0.28245	2	auxin 10 uM
31	auxin experiments at 3DAP	3 DAYS	0.27755	2.23395	0.90855	0.39392	2	auxin 10 uM
31	auxin experiments at 3DAP	3 DAYS	0.36841	2.53826	1.011	0.46438	2	auxin 10 uM
31	auxin experiments at 3DAP	3 DAYS	0.20332	1.8288	0.75978	0.32952	2	auxin 10 uM
31	auxin experiments at 3DAP	3 DAYS	0.16786	1.8093	0.75905	0.28245	2	auxin 10 uM
31	auxin experiments at 3DAP	3 DAYS	0.33572	2.84021	1.21894	0.39474	2	auxin 10 uM
31	auxin experiments at 3DAP	3 DAYS	0.30414	2.60247	1.08603	0.3955	2	auxin 10 uM
31	auxin experiments at 3DAP	3 DAYS	0.30193	2.36139	0.96071	0.40487	2	auxin 10 uM
31	auxin experiments at 3DAP	3 DAYS	0.19999	1.82072	0.74319	0.34447	2	auxin 10 uM
31	auxin experiments at 3DAP	3 DAYS	0.22991	2.29245	0.96042	0.33754	2	auxin 10 uM
31	auxin experiments at 3DAP	3 DAYS	0.28752	2.26724	0.93736	0.38959	2	auxin 10 uM
31	auxin experiments at 3DAP	3 DAYS	0.18393	1.7185	0.68743	0.33287	2	auxin 10 uM
31	auxin experiments at 3DAP	3 DAYS	0.29639	2.25916	0.91674	0.39944	2	auxin 10 uM
31	auxin experiments at 3DAP	3 DAYS	0.21107	1.91487	0.75795	0.3573	2	auxin 10 uM
31	auxin experiments at 3DAP	3 DAYS	0.15013	1.62435	0.66615	0.28423	2	auxin 10 uM
31	auxin experiments at 3DAP	3 DAYS	0.34459	2.45219	0.99108	0.42367	2	auxin 10 uM
31	auxin experiments at 3DAP	3 DAYS	0.30968	2.34425	0.95579	0.40013	2	auxin 10 uM
31	auxin experiments at 3DAP	3 DAYS	0.18171	1.738	0.69225	0.32485	2	auxin 10 uM
31	auxin experiments at 3DAP	3 DAYS	0.28919	2.29718	0.94764	0.39963	2	auxin 10 uM
31	auxin experiments at 3DAP	3 DAYS	0.15789	1.61293	0.64244	0.30928	2	auxin 10 uM
31	auxin experiments at 3DAP	3 DAYS	0.17617	1.77602	0.7357	0.28245	2	auxin 10 uM
31	auxin experiments at 3DAP	3 DAYS	0.18781	1.78744	0.73003	0.34244	2	auxin 10 uM
31	auxin experiments at 3DAP	3 DAYS	0.30193	2.43032	1.0022	0.40196	2	auxin 10 uM
31	auxin experiments at 3DAP	3 DAYS	0.32132	2.31668	0.92486	0.43221	2	auxin 10 uM
31	auxin experiments at 3DAP	3 DAYS	0.28808	2.20874	0.85255	0.43392	2	auxin 10 uM
31	auxin experiments at 3DAP	3 DAYS	0.17229	1.87114	0.79086	0.28294	2	auxin 10 uM
31	auxin experiments at 3DAP	3 DAYS	0.13407	1.47742	0.6033	0.28423	2	auxin 10 uM
31	auxin experiments at 3DAP	3 DAYS	0.33351	2.46361	1.02812	0.42434	2	auxin 10 uM
31	auxin experiments at 3DAP	3 DAYS	0.1867	1.80123	0.74319	0.32894	2	auxin 10 uM
31	auxin experiments at 3DAP	3 DAYS	0.29085	2.25345	0.90549	0.40808	2	auxin 10 uM
31	auxin experiments at 3DAP	3 DAYS	0.24819	2.02281	0.80578	0.37659	2	auxin 10 uM
31	auxin experiments at 3DAP	3 DAYS	0.25539	2.17545	0.87879	0.39527	2	auxin 10 uM
31	auxin experiments at 3DAP	3 DAYS	0.17451	1.80123	0.75466	0.30598	2	auxin 10 uM
31	auxin experiments at 3DAP	3 DAYS	0.19224	1.79551	0.71585	0.32952	2	auxin 10 uM
31	auxin experiments at 3DAP	3 DAYS	0.31799	2.39133	0.98322	0.40013	2	auxin 10 uM
31	auxin experiments at 3DAP	3 DAYS	0.28642	2.29718	0.94618	0.37659	2	auxin 10 uM
31	auxin experiments at 3DAP	3 DAYS	0.31079	2.32239	0.92486	0.40539	2	auxin 10 uM
31	auxin experiments at 3DAP	3 DAYS	0.30802	2.46125	1.02542	0.403	2	auxin 10 uM
31	auxin experiments at 3DAP	3 DAYS	0.15401	1.6795	0.68622	0.29781	2	auxin 10 uM
31	auxin experiments at 3DAP	3 DAYS	0.3529	2.41417	0.98996	0.46317	2	auxin 10 uM
31	auxin experiments at 3DAP	3 DAYS	0.33129	2.2891	0.87595	0.49428	2	auxin 10 uM
31	auxin experiments at 3DAP	3 DAYS	0.22381	2.07323	0.81976	0.3526	2	auxin 10 uM
31	auxin experiments at 3DAP	3 DAYS	0.24819	2.02615	0.82916	0.38132	2	auxin 10 uM
31	auxin experiments at 3DAP	3 DAYS	0.31024	2.66904	0.95202	0.43073	2	auxin 10 uM
31	auxin experiments at 3DAP	3 DAYS	0.34348	2.44746	0.98884	0.44937	2	auxin 10 uM
31	auxin experiments at 3DAP	3 DAYS	0.33849	2.62197	1.07449	0.42859	2	auxin 10 uM
31	auxin experiments at 3DAP	3 DAYS	0.26259	2.02852	0.78241	0.43854	2	auxin 10 uM
31	auxin experiments at 3DAP	3 DAYS	0.31467	2.34996	0.97046	0.41522	2	auxin 10 uM
31	auxin experiments at 3DAP	3 DAYS	0.27146	2.20874	0.90916	0.38249	2	auxin 10 uM
31	auxin experiments at 3DAP	3 DAYS	0.27257	2.33618	0.88601	0.4204	2	auxin 10 uM
31	auxin experiments at 3DAP	3 DAYS	0.17396	1.75986	0.73871	0.30158	2	auxin 10 uM
31	auxin experiments at 3DAP	3 DAYS	0.20387	1.73465	0.64028	0.40013	2	auxin 10 uM
31	auxin experiments at 3DAP	3 DAYS	0.30636	2.33854	0.94413	0.40013	2	auxin 10 uM
31	auxin experiments at 3DAP	3 DAYS	0.27644	2.22253	0.90916	0.3791	2	auxin 10 uM
31	auxin experiments at 3DAP	3 DAYS	0.29251	2.31097	0.94764	0.39237	2	auxin 10 uM
31	auxin experiments at 3DAP	3 DAYS	0.277	2.21682	0.90549	0.40013	2	auxin 10 uM
31	auxin experiments at 3DAP	3 DAYS	0.31412	2.57155	1.06569	0.40013	2	auxin 10 uM
31	auxin experiments at 3DAP	3 DAYS	0.32409	2.3671	0.94677	0.44392	2	auxin 10 uM
31	auxin experiments at 3DAP	3 DAYS	0.29196	2.30289	0.93113	0.40551	2	auxin 10 uM
31	auxin experiments at 3DAP	3 DAYS	0.14515	1.51307	0.6214	0.29034	2	auxin 10 uM
31	auxin experiments at 3DAP	3 DAYS	0.35456	2.4579	0.98968	0.44721	2	auxin 10 uM
31	auxin experiments at 3DAP	3 DAYS	0.13019	1.42463	0.58984	0.27369	2	auxin 10 uM
31	auxin experiments at 3DAP	3 DAYS	0.20553	1.78744	0.7201	0.35306	2	auxin 10 uM
31	auxin experiments at 3DAP	3 DAYS	0.14626	1.52114	0.61106	0.28245	2	auxin 10 uM
31	auxin experiments at 3DAP	3 DAYS	0.1457	1.63243	0.6842	0.28423	2	auxin 10 uM
31	auxin experiments at 3DAP	3 DAYS	0.24819	2.26724	0.96071	0.34743	2	auxin 10 uM
31	auxin experiments at 3DAP	3 DAYS	0.23489	1.85401	0.73117	0.39823	2	auxin 10 uM
31	auxin experiments at 3DAP	3 DAYS	0.13462	1.46028	0.59591	0.25891	2	auxin 10 uM
31	auxin experiments at 3DAP	3 DAYS	0.27866	2.1203	0.84275	0.39823	2	auxin 10 uM
31	auxin experiments at 3DAP	3 DAYS	0.22658	2.0561	0.83582	0.34991	2	auxin 10 uM
31	auxin experiments at 3DAP	3 DAYS	0.13739	1.58535	0.66615	0.27369	2	auxin 10 uM
31	auxin experiments at 3DAP	3 DAYS	0.30691	2.3086	0.95318	0.42833	2	auxin 10 uM
31	auxin experiments at 3DAP	3 DAYS	0.31799	2.59676	1.07346	0.40939	2	auxin 10 uM
31	auxin experiments at 3DAP	3 DAYS	0.30082	2.37183	0.97217	0.37659	2	auxin 10 uM
31	auxin experiments at 3DAP	3 DAYS	0.23268	2.07323	0.86192	0.3578	2	auxin 10 uM
31	auxin experiments at 3DAP	3 DAYS	0.25318	1.9515	0.72202	0.41608	2	auxin 10 uM
31	auxin experiments at 3DAP	3 DAYS	0.12797	1.48786	0.62318	0.23537	2	auxin 10 uM
31	auxin experiments at 3DAP	3 DAYS	0.33683	2.43938	0.98547	0.42818	2	auxin 10 uM
31	auxin experiments at 3DAP	3 DAYS	0.17008	1.78173	0.74802	0.29023	2	auxin 10 uM
31	auxin experiments at 3DAP	3 DAYS	0.19058	1.85972	0.76848	0.31582	2	auxin 10 uM
31	auxin experiments at 3DAP	3 DAYS	0.28365	2.13409	0.86353	0.41522	2	auxin 10 uM
31	auxin experiments at 3DAP	3 DAYS	0.21661	1.75415	0.65651	0.39085	2	auxin 10 uM
31	auxin experiments at 3DAP	3 DAYS	0.29805	2.33046	0.93706	0.41407	2	auxin 10 uM
31	auxin experiments at 3DAP	3 DAYS	0.27534	2.15359	0.87879	0.40941	2	auxin 10 uM
31	auxin experiments at 3DAP	3 DAYS	0.2709	2.33854	0.9753	0.35996	2	auxin 10 uM
31	auxin experiments at 3DAP	3 DAYS	0.20276	2.17545	0.78241	0.40013	2	auxin 10 uM
31	auxin experiments at 3DAP	3 DAYS	0.14238	1.51878	0.60147	0.28423	2	auxin 10 uM
31	auxin experiments at 3DAP	3 DAYS	0.32298	2.41988	0.99303	0.41237	2	auxin 10 uM
31	auxin experiments at 3DAP	3 DAYS	0.29362	2.22824	0.88726	0.41959	2	auxin 10 uM
31	auxin experiments at 3DAP	3 DAYS	0.25927	2.22253	0.91915	0.40083	2	auxin 10 uM
31	auxin experiments at 3DAP	3 DAYS	0.34514	2.49119	1.01619	0.44315	2	auxin 10 uM
31	auxin experiments at 3DAP	3 DAYS	0.1662	1.54635	0.5555	0.38952	2	auxin 10 uM
31	auxin experiments at 3DAP	3 DAYS	0.2842	2.21445	0.88726	0.40006	2	auxin 10 uM
31	auxin experiments at 3DAP	3 DAYS	0.28365	2.3086	0.9406	0.39921	2	auxin 10 uM
31	auxin experiments at 3DAP	3 DAYS	0.42769	2.77127	0.99887	0.58568	2	auxin 10 uM
31	auxin experiments at 3DAP	3 DAYS	0.34846	2.48548	0.988	0.44721	2	auxin 10 uM
31	auxin experiments at 3DAP	3 DAYS	0.21938	2.07559	0.85903	0.33541	2	auxin 10 uM
31	auxin experiments at 3DAP	3 DAYS	0.15734	1.75179	0.75061	0.28294	2	auxin 10 uM
31	auxin experiments at 3DAP	3 DAYS	0.32076	2.47976	1.03804	0.37659	2	auxin 10 uM
31	auxin experiments at 3DAP	3 DAYS	0.3047	2.37183	0.96013	0.39848	2	auxin 10 uM
31	auxin experiments at 3DAP	3 DAYS	0.2432	1.92629	0.76051	0.40003	2	auxin 10 uM
31	auxin experiments at 3DAP	3 DAYS	0.35179	2.56347	1.04203	0.43179	2	auxin 10 uM
31	auxin experiments at 3DAP	3 DAYS	0.33129	2.42461	0.9696	0.42367	2	auxin 10 uM
31	auxin experiments at 3DAP	3 DAYS	0.32132	2.40609	0.97046	0.41608	2	auxin 10 uM
31	auxin experiments at 3DAP	3 DAYS	0.33295	2.6001	1.08373	0.41897	2	auxin 10 uM
31	auxin experiments at 3DAP	3 DAYS	0.16288	1.54635	0.59545	0.35306	2	auxin 10 uM
31	auxin experiments at 3DAP	3 DAYS	0.3047	2.67475	0.84864	0.64909	2	auxin 10 uM
31	auxin experiments at 3DAP	3 DAYS	0.11745	1.53257	0.61782	0.26715	2	auxin 10 uM
31	auxin experiments at 3DAP	3 DAYS	0.31135	2.27295	0.91674	0.41608	2	auxin 10 uM
31	auxin experiments at 3DAP	3 DAYS	0.33794	2.51974	1.03403	0.43273	2	auxin 10 uM
31	auxin experiments at 3DAP	3 DAYS	0.17894	1.82644	0.73117	0.30598	2	auxin 10 uM
31	auxin experiments at 3DAP	3 DAYS	0.36176	2.70233	1.1376	0.43162	2	auxin 10 uM
31	auxin experiments at 3DAP	3 DAYS	0.32963	2.54397	0.99749	0.40939	2	auxin 10 uM
31	auxin experiments at 3DAP	3 DAYS	0.37173	2.86305	1.1902	0.45257	2	auxin 10 uM
31	auxin experiments at 3DAP	3 DAYS	0.33295	2.93533	1.2572	0.40284	2	auxin 10 uM
31	auxin experiments at 3DAP	3 DAYS	0.23656	2.28674	0.96071	0.35252	2	auxin 10 uM
31	auxin experiments at 3DAP	3 DAYS	0.40276	2.64383	1.04866	0.51782	2	auxin 10 uM
31	auxin experiments at 3DAP	3 DAYS	0.2421	2.07323	0.83582	0.35906	2	auxin 10 uM
31	auxin experiments at 3DAP	3 DAYS	0.34071	2.58868	1.04971	0.44113	2	auxin 10 uM
31	auxin experiments at 3DAP	3 DAYS	0.4299	3.13978	1.26948	0.4876	2	auxin 10 uM
31	auxin experiments at 3DAP	3 DAYS	0.46093	3.20636	1.27883	0.47328	2	auxin 10 uM
31	auxin experiments at 3DAP	3 DAYS	0.25872	2.18924	0.90549	0.39699	2	auxin 10 uM
31	auxin experiments at 3DAP	3 DAYS	0.33018	2.6657	1.11894	0.41665	2	auxin 10 uM
31	auxin experiments at 3DAP	3 DAYS	0.36619	2.52782	1.01319	0.48266	2	auxin 10 uM
31	auxin experiments at 3DAP	3 DAYS	0.41827	3.20636	1.29647	0.45548	2	auxin 10 uM
31	auxin experiments at 3DAP	3 DAYS	0.33738	2.45888	0.98884	0.41608	2	auxin 10 uM
31	auxin experiments at 3DAP	3 DAYS	0.2975	2.29245	0.92755	0.41608	2	auxin 10 uM
31	auxin experiments at 3DAP	3 DAYS	0.32797	2.45219	0.98322	0.41678	2	auxin 10 uM
31	auxin experiments at 3DAP	3 DAYS	0.37229	2.48311	0.99887	0.5092	2	auxin 10 uM
31	auxin experiments at 3DAP	3 DAYS	0.19168	2.08367	0.86353	0.34826	2	auxin 10 uM
31	auxin experiments at 3DAP	3 DAYS	0.29362	2.21445	0.87563	0.43162	2	auxin 10 uM
31	auxin experiments at 3DAP	3 DAYS	0.31966	2.50832	1.04548	0.41057	2	auxin 10 uM
31	auxin experiments at 3DAP	3 DAYS	0.30027	2.29718	0.92546	0.40013	2	auxin 10 uM
31	auxin experiments at 3DAP	3 DAYS	0.21495	2.0366	0.80887	0.32952	2	auxin 10 uM
31	auxin experiments at 3DAP	3 DAYS	0.36287	2.54161	0.98097	0.45044	2	auxin 10 uM
31	auxin experiments at 3DAP	3 DAYS	0.35567	3.12029	1.32144	0.44515	2	auxin 10 uM
31	auxin experiments at 3DAP	3 DAYS	0.236	2.07559	0.8532	0.33965	2	auxin 10 uM
31	auxin experiments at 3DAP	3 DAYS	0.27035	2.29245	0.94998	0.3828	2	auxin 10 uM
31	auxin experiments at 3DAP	3 DAYS	0.14238	1.58535	0.60285	0.31442	2	auxin 10 uM
31	auxin experiments at 3DAP	3 DAYS	0.19556	1.98145	0.83582	0.32774	2	auxin 10 uM
31	auxin experiments at 3DAP	3 DAYS	0.20166	2.07225	0.87879	0.28245	2	auxin 10 uM
31	auxin experiments at 3DAP	3 DAYS	0.28974	2.50832	1.05261	0.37908	2	auxin 10 uM
31	auxin experiments at 3DAP	3 DAYS	0.28032	2.5806	1.1065	0.36559	2	auxin 10 uM
31	auxin experiments at 3DAP	3 DAYS	0.25982	2.24537	0.94149	0.34951	2	auxin 10 uM
31	auxin experiments at 3DAP	3 DAYS	0.31412	2.5806	1.08603	0.3896	2	auxin 10 uM
32	auxin experiments at 3DAP	3 DAYS	0.3707	2.91633	1.21998	0.4209	1	auxin 100 uM
32	auxin experiments at 3DAP	3 DAYS	0.60253	4.59476	1.49527	0.6582	1	auxin 100 uM
32	auxin experiments at 3DAP	3 DAYS	0.39449	2.68348	1.06682	0.46436	1	auxin 100 uM
32	auxin experiments at 3DAP	3 DAYS	0.30431	2.11895	0.8376	0.43245	1	auxin 100 uM
32	auxin experiments at 3DAP	3 DAYS	0.35908	2.53998	1.02125	0.43144	1	auxin 100 uM
32	auxin experiments at 3DAP	3 DAYS	0.23515	1.78629	0.63335	0.4629	1	auxin 100 uM
32	auxin experiments at 3DAP	3 DAYS	0.32921	2.52286	1.03417	0.4101	1	auxin 100 uM
32	auxin experiments at 3DAP	3 DAYS	0.49464	3.13541	1.27497	0.54104	1	auxin 100 uM
32	auxin experiments at 3DAP	3 DAYS	0.3447	2.63643	1.08763	0.40143	1	auxin 100 uM
32	auxin experiments at 3DAP	3 DAYS	0.39615	2.79232	1.13151	0.43245	1	auxin 100 uM
32	auxin experiments at 3DAP	3 DAYS	0.22851	2.05478	0.74754	0.37635	1	auxin 100 uM
32	auxin experiments at 3DAP	3 DAYS	0.36628	2.62502	1.07946	0.4234	1	auxin 100 uM
32	auxin experiments at 3DAP	3 DAYS	0.42105	2.7443	1.10253	0.48439	1	auxin 100 uM
32	auxin experiments at 3DAP	3 DAYS	0.36683	2.75571	1.06682	0.50487	1	auxin 100 uM
32	auxin experiments at 3DAP	3 DAYS	0.40279	2.88877	1.18944	0.45238	1	auxin 100 uM
32	auxin experiments at 3DAP	3 DAYS	0.39117	2.72816	1.10953	0.4524	1	auxin 100 uM
32	auxin experiments at 3DAP	3 DAYS	0.41275	3.2043	1.29905	0.42084	1	auxin 100 uM
32	auxin experiments at 3DAP	3 DAYS	0.3198	2.53191	1.04904	0.38255	1	auxin 100 uM
32	auxin experiments at 3DAP	3 DAYS	0.41275	2.71103	1.0861	0.47044	1	auxin 100 uM
32	auxin experiments at 3DAP	3 DAYS	0.34304	2.626	1.0738	0.39984	1	auxin 100 uM
32	auxin experiments at 3DAP	3 DAYS	0.42714	2.93818	1.17822	0.47044	1	auxin 100 uM
32	auxin experiments at 3DAP	3 DAYS	0.33695	2.49766	1.02125	0.39988	1	auxin 100 uM
32	auxin experiments at 3DAP	3 DAYS	0.50847	3.37063	1.23149	0.61748	1	auxin 100 uM
32	auxin experiments at 3DAP	3 DAYS	0.34525	2.65926	1.10953	0.41597	1	auxin 100 uM
32	auxin experiments at 3DAP	3 DAYS	0.30597	2.69253	1.12045	0.36592	1	auxin 100 uM
32	auxin experiments at 3DAP	3 DAYS	0.39228	2.7443	1.13151	0.44578	1	auxin 100 uM
32	auxin experiments at 3DAP	3 DAYS	0.30376	2.46538	1.03604	0.38255	1	auxin 100 uM
32	auxin experiments at 3DAP	3 DAYS	0.35798	2.63977	1.07277	0.44781	1	auxin 100 uM
32	auxin experiments at 3DAP	3 DAYS	0.41607	2.74764	1.10128	0.48397	1	auxin 100 uM
32	auxin experiments at 3DAP	3 DAYS	0.24677	2.32661	0.98287	0.34223	1	auxin 100 uM
32	auxin experiments at 3DAP	3 DAYS	0.45978	3.09073	1.18384	0.48315	1	auxin 100 uM
32	auxin experiments at 3DAP	3 DAYS	0.3613	2.35987	0.90369	0.49819	1	auxin 100 uM
32	auxin experiments at 3DAP	3 DAYS	0.47804	2.97813	1.20492	0.48235	1	auxin 100 uM
32	auxin experiments at 3DAP	3 DAYS	0.37181	2.67875	1.08431	0.43245	1	auxin 100 uM
32	auxin experiments at 3DAP	3 DAYS	0.42327	2.81988	1.16784	0.47625	1	auxin 100 uM
32	auxin experiments at 3DAP	3 DAYS	0.91293	5.03055	1.83548	0.86849	1	auxin 100 uM
32	auxin experiments at 3DAP	3 DAYS	0.44374	3.04132	1.12045	0.65221	1	auxin 100 uM
32	auxin experiments at 3DAP	3 DAYS	0.33861	2.53427	1.03524	0.42084	1	auxin 100 uM
32	auxin experiments at 3DAP	3 DAYS	0.48966	3.42909	1.14318	0.66323	1	auxin 100 uM
32	auxin experiments at 3DAP	3 DAYS	0.11896	1.30444	0.43754	0.36592	1	auxin 100 uM
32	auxin experiments at 3DAP	3 DAYS	0.32533	2.51813	1.03977	0.39525	1	auxin 100 uM
32	auxin experiments at 3DAP	3 DAYS	0.36794	2.65592	1.08966	0.45075	1	auxin 100 uM
32	auxin experiments at 3DAP	3 DAYS	0.49575	3.56688	1.44407	0.49396	1	auxin 100 uM
32	auxin experiments at 3DAP	3 DAYS	0.26503	1.99159	0.78614	0.39918	1	auxin 100 uM
32	auxin experiments at 3DAP	3 DAYS	0.32921	2.55376	1.0419	0.42081	1	auxin 100 uM
32	auxin experiments at 3DAP	3 DAYS	0.47915	3.65053	1.4744	0.48692	1	auxin 100 uM
32	auxin experiments at 3DAP	3 DAYS	0.23847	1.97211	0.80458	0.36695	1	auxin 100 uM
32	auxin experiments at 3DAP	3 DAYS	0.47583	3.63912	1.51859	0.46559	1	auxin 100 uM
32	auxin experiments at 3DAP	3 DAYS	0.3956	2.84173	1.17822	0.43133	1	auxin 100 uM
32	auxin experiments at 3DAP	3 DAYS	0.34249	2.53664	1.04137	0.42407	1	auxin 100 uM
32	auxin experiments at 3DAP	3 DAYS	0.41552	2.80039	1.1293	0.4734	1	auxin 100 uM
32	auxin experiments at 3DAP	3 DAYS	0.3624	2.68682	1.08431	0.44908	1	auxin 100 uM
32	auxin experiments at 3DAP	3 DAYS	0.38177	2.68918	1.09548	0.44502	1	auxin 100 uM
32	auxin experiments at 3DAP	3 DAYS	0.43986	3.54503	1.47309	0.45018	1	auxin 100 uM
32	auxin experiments at 3DAP	3 DAYS	0.39671	2.73859	1.10729	0.43155	1	auxin 100 uM
32	auxin experiments at 3DAP	3 DAYS	0.34857	2.70631	1.11575	0.39147	1	auxin 100 uM
32	auxin experiments at 3DAP	3 DAYS	0.21025	1.75303	0.68578	0.37658	1	auxin 100 uM
32	auxin experiments at 3DAP	3 DAYS	0.30707	2.59175	1.11178	0.37635	1	auxin 100 uM
32	auxin experiments at 3DAP	3 DAYS	0.40667	2.77186	1.13297	0.44692	1	auxin 100 uM
32	auxin experiments at 3DAP	3 DAYS	0.3873	2.68918	1.10128	0.45376	1	auxin 100 uM
32	auxin experiments at 3DAP	3 DAYS	0.38509	2.6445	1.07509	0.44692	1	auxin 100 uM
32	auxin experiments at 3DAP	3 DAYS	0.31482	2.21303	0.86777	0.45184	1	auxin 100 uM
32	auxin experiments at 3DAP	3 DAYS	0.43488	3.35685	1.39337	0.44187	1	auxin 100 uM
32	auxin experiments at 3DAP	3 DAYS	0.38509	2.7006	1.09447	0.4419	1	auxin 100 uM
32	auxin experiments at 3DAP	3 DAYS	0.32146	2.4516	1.01772	0.40214	1	auxin 100 uM
32	auxin experiments at 3DAP	3 DAYS	0.44318	2.83366	1.15474	0.49582	1	auxin 100 uM
32	auxin experiments at 3DAP	3 DAYS	0.38011	2.67875	1.08966	0.45237	1	auxin 100 uM
32	auxin experiments at 3DAP	3 DAYS	0.36849	2.68111	1.09346	0.44189	1	auxin 100 uM
32	auxin experiments at 3DAP	3 DAYS	0.41275	2.74193	1.06371	0.51547	1	auxin 100 uM
32	auxin experiments at 3DAP	3 DAYS	0.40224	3.03896	1.30796	0.44363	1	auxin 100 uM
32	auxin experiments at 3DAP	3 DAYS	0.39283	2.40692	0.93291	0.52844	1	auxin 100 uM
32	auxin experiments at 3DAP	3 DAYS	0.45536	2.89212	1.15066	0.49898	1	auxin 100 uM
32	auxin experiments at 3DAP	3 DAYS	0.38509	2.72245	1.10579	0.43146	1	auxin 100 uM
32	auxin experiments at 3DAP	3 DAYS	0.3613	2.53093	1.03737	0.4234	1	auxin 100 uM
32	auxin experiments at 3DAP	3 DAYS	0.3873	2.75906	1.13517	0.43597	1	auxin 100 uM
32	auxin experiments at 3DAP	3 DAYS	0.38564	2.70533	1.09118	0.4234	1	auxin 100 uM
32	auxin experiments at 3DAP	3 DAYS	0.38786	2.73623	1.11823	0.45244	1	auxin 100 uM
32	auxin experiments at 3DAP	3 DAYS	0.40501	2.69253	1.05719	0.47343	1	auxin 100 uM
32	auxin experiments at 3DAP	3 DAYS	0.36572	2.62836	1.07122	0.44156	1	auxin 100 uM
32	auxin experiments at 3DAP	3 DAYS	0.38509	2.69253	1.08737	0.46107	1	auxin 100 uM
32	auxin experiments at 3DAP	3 DAYS	0.39892	2.81181	1.18734	0.43245	1	auxin 100 uM
32	auxin experiments at 3DAP	3 DAYS	0.20582	1.97447	0.80835	0.31832	1	auxin 100 uM
32	auxin experiments at 3DAP	3 DAYS	0.3873	2.70533	1.11773	0.4234	1	auxin 100 uM
32	auxin experiments at 3DAP	3 DAYS	0.45259	3.2043	1.34714	0.47929	1	auxin 100 uM
32	auxin experiments at 3DAP	3 DAYS	0.28882	1.98018	0.70566	0.51501	1	auxin 100 uM
32	auxin experiments at 3DAP	3 DAYS	0.3862	2.73052	1.10953	0.46797	1	auxin 100 uM
32	auxin experiments at 3DAP	3 DAYS	0.48357	3.14112	1.12218	0.62108	1	auxin 100 uM
32	auxin experiments at 3DAP	3 DAYS	0.36904	2.36224	0.91857	0.49235	1	auxin 100 uM
32	auxin experiments at 3DAP	3 DAYS	0.46864	3.44621	1.18874	0.62826	1	auxin 100 uM
32	auxin experiments at 3DAP	3 DAYS	0.41773	2.81417	1.12955	0.48537	1	auxin 100 uM
32	auxin experiments at 3DAP	3 DAYS	0.3873	2.71103	1.09826	0.43826	1	auxin 100 uM
32	auxin experiments at 3DAP	3 DAYS	0.1848	1.63138	0.65229	0.36534	1	auxin 100 uM
32	auxin experiments at 3DAP	3 DAYS	0.41441	2.83839	1.18127	0.46593	1	auxin 100 uM
32	auxin experiments at 3DAP	3 DAYS	0.44761	3.24091	1.27215	0.46916	1	auxin 100 uM
32	auxin experiments at 3DAP	3 DAYS	0.25507	1.9664	0.73523	0.44692	1	auxin 100 uM
32	auxin experiments at 3DAP	3 DAYS	0.40501	2.65828	1.06501	0.44692	1	auxin 100 uM
32	auxin experiments at 3DAP	3 DAYS	0.39173	2.67304	1.0774	0.4632	1	auxin 100 uM
32	auxin experiments at 3DAP	3 DAYS	0.27277	2.46774	0.85622	0.44692	1	auxin 100 uM
32	auxin experiments at 3DAP	3 DAYS	0.40667	3.0988	1.27215	0.44692	1	auxin 100 uM
32	auxin experiments at 3DAP	3 DAYS	0.15215	1.4123	0.45672	0.39988	1	auxin 100 uM
32	auxin experiments at 3DAP	3 DAYS	0.37956	2.55947	1.03176	0.46322	1	auxin 100 uM
32	auxin experiments at 3DAP	3 DAYS	0.31703	2.39648	0.96984	0.39918	1	auxin 100 uM
32	auxin experiments at 3DAP	3 DAYS	0.3696	2.62029	1.04481	0.4419	1	auxin 100 uM
32	auxin experiments at 3DAP	3 DAYS	0.39726	2.73623	1.08966	0.47178	1	auxin 100 uM
32	auxin experiments at 3DAP	3 DAYS	0.26115	2.20398	0.88169	0.35804	1	auxin 100 uM
32	auxin experiments at 3DAP	3 DAYS	0.38786	2.57797	1.05194	0.44692	1	auxin 100 uM
32	auxin experiments at 3DAP	3 DAYS	0.40445	2.77186	1.13126	0.44692	1	auxin 100 uM
32	auxin experiments at 3DAP	3 DAYS	0.41884	2.79705	1.10729	0.48498	1	auxin 100 uM
32	auxin experiments at 3DAP	3 DAYS	0.40888	2.86358	1.13785	0.47044	1	auxin 100 uM
32	auxin experiments at 3DAP	3 DAYS	0.29158	1.97447	0.63335	0.54101	1	auxin 100 uM
32	auxin experiments at 3DAP	3 DAYS	0.3779	2.63072	1.06786	0.44692	1	auxin 100 uM
32	auxin experiments at 3DAP	3 DAYS	0.44595	3.6529	1.31092	0.6419	1	auxin 100 uM
32	auxin experiments at 3DAP	3 DAYS	0.45038	3.01376	1.25022	0.48201	1	auxin 100 uM
32	auxin experiments at 3DAP	3 DAYS	0.45591	3.01613	1.16974	0.5176	1	auxin 100 uM
32	auxin experiments at 3DAP	3 DAYS	0.37624	2.78661	1.13297	0.43245	1	auxin 100 uM
32	auxin experiments at 3DAP	3 DAYS	0.39726	2.76142	1.13785	0.45671	1	auxin 100 uM
32	auxin experiments at 3DAP	3 DAYS	0.43986	3.35114	1.26342	0.48089	1	auxin 100 uM
32	auxin experiments at 3DAP	3 DAYS	0.33695	2.64785	1.07122	0.41034	1	auxin 100 uM
32	auxin experiments at 3DAP	3 DAYS	0.34083	2.65926	1.11575	0.41101	1	auxin 100 uM
32	auxin experiments at 3DAP	3 DAYS	0.36794	2.70296	1.09447	0.44012	1	auxin 100 uM
32	auxin experiments at 3DAP	3 DAYS	0.51898	2.91633	1.141	0.59516	1	auxin 100 uM
32	auxin experiments at 3DAP	3 DAYS	0.39892	2.82461	1.10178	0.46683	1	auxin 100 uM
32	auxin experiments at 3DAP	3 DAYS	0.35134	2.40692	0.97921	0.48394	1	auxin 100 uM
32	auxin experiments at 3DAP	3 DAYS	0.39671	3.24564	1.08763	0.55688	1	auxin 100 uM
32	auxin experiments at 3DAP	3 DAYS	0.64679	3.68853	1.45476	0.57269	1	auxin 100 uM
32	auxin experiments at 3DAP	3 DAYS	0.41054	2.70296	1.0792	0.50199	1	auxin 100 uM
32	auxin experiments at 3DAP	3 DAYS	0.4703	3.29937	1.41641	0.4371	1	auxin 100 uM
32	auxin experiments at 3DAP	3 DAYS	0.41552	3.37063	1.10953	0.58918	1	auxin 100 uM
32	auxin experiments at 3DAP	3 DAYS	0.32312	2.60887	1.07946	0.38015	1	auxin 100 uM
32	auxin experiments at 3DAP	3 DAYS	0.36185	2.75571	1.10729	0.43513	1	auxin 100 uM
32	auxin experiments at 3DAP	3 DAYS	0.39062	2.7006	1.09977	0.48235	1	auxin 100 uM
32	auxin experiments at 3DAP	3 DAYS	0.5804	3.29032	1.12218	0.75128	1	auxin 100 uM
32	auxin experiments at 3DAP	3 DAYS	0.40611	2.97479	1.23328	0.448	1	auxin 100 uM
32	auxin experiments at 3DAP	3 DAYS	0.37956	2.65021	1.06136	0.45342	1	auxin 100 uM
32	auxin experiments at 3DAP	3 DAYS	0.22187	1.78629	0.65229	0.41076	1	auxin 100 uM
32	auxin experiments at 3DAP	3 DAYS	0.43101	3.21238	1.32478	0.45962	1	auxin 100 uM
32	auxin experiments at 3DAP	3 DAYS	0.32589	2.41263	0.98933	0.41753	1	auxin 100 uM
32	auxin experiments at 3DAP	3 DAYS	0.24234	3.15253	1.20698	0.35367	1	auxin 100 uM
32	auxin experiments at 3DAP	3 DAYS	0.44263	2.88543	1.20538	0.47044	1	auxin 100 uM
32	auxin experiments at 3DAP	3 DAYS	0.36406	2.5699	1.03337	0.45072	1	auxin 100 uM
32	auxin experiments at 3DAP	3 DAYS	0.42216	2.80039	1.12218	0.47312	1	auxin 100 uM
32	auxin experiments at 3DAP	3 DAYS	0.17871	1.56485	0.57232	0.37635	1	auxin 100 uM
32	auxin experiments at 3DAP	3 DAYS	0.49187	3.5094	1.35961	0.53379	1	auxin 100 uM
32	auxin experiments at 3DAP	3 DAYS	0.44263	2.91397	1.20055	0.47625	1	auxin 100 uM
32	auxin experiments at 3DAP	3 DAYS	0.36849	2.56517	1.05849	0.43245	1	auxin 100 uM
32	auxin experiments at 3DAP	3 DAYS	0.38675	2.9187	1.16974	0.41982	1	auxin 100 uM
32	auxin experiments at 3DAP	3 DAYS	0.38122	2.68348	1.09548	0.45377	1	auxin 100 uM
32	auxin experiments at 3DAP	3 DAYS	0.39228	3.3659	1.45495	0.41753	1	auxin 100 uM
32	auxin experiments at 3DAP	3 DAYS	0.40501	2.93345	1.20973	0.4629	1	auxin 100 uM
32	auxin experiments at 3DAP	3 DAYS	0.45591	3.9946	1.73059	0.4734	1	auxin 100 uM
32	auxin experiments at 3DAP	3 DAYS	0.38011	2.7315	1.07277	0.43983	1	auxin 100 uM
32	auxin experiments at 3DAP	3 DAYS	0.37624	2.63977	1.06371	0.46974	1	auxin 100 uM
32	auxin experiments at 3DAP	3 DAYS	0.38122	2.72816	1.08763	0.44635	1	auxin 100 uM
32	auxin experiments at 3DAP	3 DAYS	0.48523	3.58066	1.50431	0.51206	1	auxin 100 uM
32	auxin experiments at 3DAP	3 DAYS	0.3364	2.19118	0.75856	0.53007	1	auxin 100 uM
32	auxin experiments at 3DAP	3 DAYS	0.45978	4.21033	1.30796	0.67052	1	auxin 100 uM
32	auxin experiments at 3DAP	3 DAYS	0.379	2.72008	1.08966	0.43373	1	auxin 100 uM
32	auxin experiments at 3DAP	3 DAYS	0.4454	3.48755	1.14705	0.63985	1	auxin 100 uM
32	auxin experiments at 3DAP	3 DAYS	0.48136	3.82729	1.25463	0.81994	1	auxin 100 uM
32	auxin experiments at 3DAP	3 DAYS	0.44152	3.19958	1.12439	0.55228	1	auxin 100 uM
32	auxin experiments at 3DAP	3 DAYS	0.4371	3.07695	1.0792	0.58816	1	auxin 100 uM
32	auxin experiments at 3DAP	3 DAYS	0.58317	4.03594	1.49601	0.59809	1	auxin 100 uM
32	auxin experiments at 3DAP	3 DAYS	0.3862	2.65355	1.07483	0.4602	1	auxin 100 uM
32	auxin experiments at 3DAP	3 DAYS	0.41884	2.94153	1.16997	0.4567	1	auxin 100 uM
32	auxin experiments at 3DAP	3 DAYS	0.37624	2.65119	1.08227	0.43245	1	auxin 100 uM
32	auxin experiments at 3DAP	3 DAYS	0.31095	2.51479	1.02125	0.41059	1	auxin 100 uM
32	auxin experiments at 3DAP	3 DAYS	0.37292	2.70867	1.09346	0.42341	1	auxin 100 uM
32	auxin experiments at 3DAP	3 DAYS	0.32035	2.29905	0.92007	0.44908	1	auxin 100 uM
32	auxin experiments at 3DAP	3 DAYS	0.41386	2.79705	1.14874	0.46593	1	auxin 100 uM
32	auxin experiments at 3DAP	3 DAYS	0.4631	2.91062	1.15833	0.51326	1	auxin 100 uM
32	auxin experiments at 3DAP	3 DAYS	0.35189	2.6388	1.07946	0.4076	1	auxin 100 uM
32	auxin experiments at 3DAP	3 DAYS	0.40279	3.40724	1.09725	0.63477	1	auxin 100 uM
32	auxin experiments at 3DAP	3 DAYS	0.33142	2.55376	1.05325	0.40997	1	auxin 100 uM
32	auxin experiments at 3DAP	3 DAYS	0.50073	3.37063	1.33663	0.50438	1	auxin 100 uM
32	auxin experiments at 3DAP	3 DAYS	0.42714	2.84744	1.18384	0.46571	1	auxin 100 uM
32	auxin experiments at 3DAP	3 DAYS	0.29546	2.43113	1.01391	0.35283	1	auxin 100 uM
32	auxin experiments at 3DAP	3 DAYS	0.49353	3.61254	1.25397	0.63836	1	auxin 100 uM
32	auxin experiments at 3DAP	3 DAYS	0.33806	2.50435	1.02557	0.40724	1	auxin 100 uM
32	auxin experiments at 3DAP	3 DAYS	1.01916	6.81016	2.14567	1.05736	1	auxin 100 uM
32	auxin experiments at 3DAP	3 DAYS	0.353	2.50337	1.01554	0.44286	1	auxin 100 uM
32	auxin experiments at 3DAP	3 DAYS	0.34912	2.56517	1.03095	0.42593	1	auxin 100 uM
32	auxin experiments at 3DAP	3 DAYS	0.41607	2.94153	1.11575	0.57151	1	auxin 100 uM
32	auxin experiments at 3DAP	3 DAYS	0.4703	3.36492	1.34096	0.48728	1	auxin 100 uM
32	auxin experiments at 3DAP	3 DAYS	0.31593	2.4953	1.00073	0.40923	1	auxin 100 uM
32	auxin experiments at 3DAP	3 DAYS	0.3447	2.30712	0.81822	0.50963	1	auxin 100 uM
32	auxin experiments at 3DAP	3 DAYS	0.37845	2.875	1.18734	0.4314	1	auxin 100 uM
32	auxin experiments at 3DAP	3 DAYS	0.41939	2.71201	1.09725	0.48235	1	auxin 100 uM
32	auxin experiments at 3DAP	3 DAYS	0.43267	3.07695	1.29436	0.47343	1	auxin 100 uM
32	auxin experiments at 3DAP	3 DAYS	0.34912	2.52384	1.02557	0.43245	1	auxin 100 uM
32	auxin experiments at 3DAP	3 DAYS	0.37402	2.91968	1.23126	0.43245	1	auxin 100 uM
32	auxin experiments at 3DAP	3 DAYS	0.40058	2.95196	1.22676	0.42762	1	auxin 100 uM
32	auxin experiments at 3DAP	3 DAYS	0.52175	4.12904	1.62456	0.4758	1	auxin 100 uM
32	auxin experiments at 3DAP	3 DAYS	0.26115	2.37602	0.97468	0.33466	1	auxin 100 uM
32	auxin experiments at 3DAP	3 DAYS	0.35964	2.43448	0.94821	0.46851	1	auxin 100 uM
32	auxin experiments at 3DAP	3 DAYS	0.41939	3.30646	1.39813	0.43202	1	auxin 100 uM
32	auxin experiments at 3DAP	3 DAYS	0.42327	2.84507	1.13882	0.48235	1	auxin 100 uM
32	auxin experiments at 3DAP	3 DAYS	0.40224	2.78327	1.13102	0.46784	1	auxin 100 uM
32	auxin experiments at 3DAP	3 DAYS	0.35576	2.59844	1.05036	0.43662	1	auxin 100 uM
32	auxin experiments at 3DAP	3 DAYS	0.33751	2.58368	1.0501	0.41056	1	auxin 100 uM
32	auxin experiments at 3DAP	3 DAYS	0.39117	2.76949	1.1533	0.45208	1	auxin 100 uM
32	auxin experiments at 3DAP	3 DAYS	0.40999	3.04703	1.19013	0.4419	1	auxin 100 uM
32	auxin experiments at 3DAP	3 DAYS	0.35742	2.68918	1.11575	0.42403	1	auxin 100 uM
32	auxin experiments at 3DAP	3 DAYS	0.34802	2.72008	1.16784	0.41031	1	auxin 100 uM
32	auxin experiments at 3DAP	3 DAYS	0.41773	2.81988	1.13297	0.46582	1	auxin 100 uM
32	auxin experiments at 3DAP	3 DAYS	0.38564	2.70867	1.1155	0.46119	1	auxin 100 uM
32	auxin experiments at 3DAP	3 DAYS	0.35853	2.61222	1.09649	0.41756	1	auxin 100 uM
32	auxin experiments at 3DAP	3 DAYS	0.45148	3.69521	1.50615	0.46571	1	auxin 100 uM
32	auxin experiments at 3DAP	3 DAYS	0.31482	2.15458	0.73861	0.53649	1	auxin 100 uM
32	auxin experiments at 3DAP	3 DAYS	0.36517	2.8061	1.16618	0.41824	1	auxin 100 uM
32	auxin experiments at 3DAP	3 DAYS	0.37402	2.7006	1.09447	0.43134	1	auxin 100 uM
32	auxin experiments at 3DAP	3 DAYS	0.35521	2.87263	1.20492	0.41401	1	auxin 100 uM
32	auxin experiments at 3DAP	3 DAYS	0.40445	2.78661	1.13297	0.46571	1	auxin 100 uM
32	auxin experiments at 3DAP	3 DAYS	0.39394	2.7443	1.12439	0.45377	1	auxin 100 uM
32	auxin experiments at 3DAP	3 DAYS	0.42825	2.77854	1.1293	0.48235	1	auxin 100 uM
32	auxin experiments at 3DAP	3 DAYS	0.35466	2.60415	1.0543	0.41582	1	auxin 100 uM
32	auxin experiments at 3DAP	3 DAYS	0.34857	2.57324	1.0419	0.42089	1	auxin 100 uM
32	auxin experiments at 3DAP	3 DAYS	0.40169	3.335	1.43253	0.42181	1	auxin 100 uM
32	auxin experiments at 3DAP	3 DAYS	0.42548	3.07361	1.27302	0.43162	1	auxin 100 uM
32	auxin experiments at 3DAP	3 DAYS	0.32035	2.24059	0.88918	0.4632	1	auxin 100 uM
32	auxin experiments at 3DAP	3 DAYS	0.15437	1.4123	0.45672	0.39988	1	auxin 100 uM
32	auxin experiments at 3DAP	3 DAYS	0.34968	2.59273	1.05849	0.42817	1	auxin 100 uM
32	auxin experiments at 3DAP	3 DAYS	0.39228	2.73957	1.10953	0.45015	1	auxin 100 uM
32	auxin experiments at 3DAP	3 DAYS	0.34802	2.51479	1.02233	0.42977	1	auxin 100 uM
32	auxin experiments at 3DAP	3 DAYS	0.353	2.60553	1.06786	0.39988	1	auxin 100 uM
32	auxin experiments at 3DAP	3 DAYS	0.42714	3.04939	1.16191	0.48173	1	auxin 100 uM
32	auxin experiments at 3DAP	3 DAYS	0.35632	2.6008	1.05325	0.43137	1	auxin 100 uM
32	auxin experiments at 3DAP	3 DAYS	0.43322	2.88307	1.12562	0.51906	1	auxin 100 uM
32	auxin experiments at 3DAP	3 DAYS	0.37956	2.67777	1.09548	0.44164	1	auxin 100 uM
32	auxin experiments at 3DAP	3 DAYS	0.34857	2.44825	1.00486	0.4524	1	auxin 100 uM
32	auxin experiments at 3DAP	3 DAYS	0.3779	2.95294	1.25287	0.41753	1	auxin 100 uM
32	auxin experiments at 3DAP	3 DAYS	0.38675	2.72008	1.10579	0.4524	1	auxin 100 uM
32	auxin experiments at 3DAP	3 DAYS	0.33861	2.62265	1.09346	0.40171	1	auxin 100 uM
32	auxin experiments at 3DAP	3 DAYS	0.33529	2.63072	1.06682	0.39369	1	auxin 100 uM
32	auxin experiments at 3DAP	3 DAYS	0.41552	2.91968	1.16214	0.50091	1	auxin 100 uM
32	auxin experiments at 3DAP	3 DAYS	0.34802	2.48959	0.99851	0.43367	1	auxin 100 uM
32	auxin experiments at 3DAP	3 DAYS	0.40113	2.64214	1.07122	0.47609	1	auxin 100 uM
32	auxin experiments at 3DAP	3 DAYS	0.29601	2.30712	0.9447	0.39367	1	auxin 100 uM
32	auxin experiments at 3DAP	3 DAYS	0.31039	2.58368	1.06084	0.37635	1	auxin 100 uM
32	auxin experiments at 3DAP	3 DAYS	0.38343	2.70296	1.10854	0.44477	1	auxin 100 uM
32	auxin experiments at 3DAP	3 DAYS	0.38398	2.77284	1.12955	0.43561	1	auxin 100 uM
32	auxin experiments at 3DAP	3 DAYS	0.3873	2.63977	1.04481	0.46214	1	auxin 100 uM
32	auxin experiments at 3DAP	3 DAYS	0.42161	2.93818	1.10178	0.46862	1	auxin 100 uM
32	auxin experiments at 3DAP	3 DAYS	0.29158	2.1408	0.80458	0.47354	1	auxin 100 uM
32	auxin experiments at 3DAP	3 DAYS	0.40999	2.75808	1.11773	0.44692	1	auxin 100 uM
32	auxin experiments at 3DAP	3 DAYS	0.34747	2.27956	0.88074	0.49898	1	auxin 100 uM
32	auxin experiments at 3DAP	3 DAYS	0.36849	2.6008	1.07483	0.46974	1	auxin 100 uM
32	auxin experiments at 3DAP	3 DAYS	0.44429	2.7443	1.10729	0.49396	1	auxin 100 uM
32	auxin experiments at 3DAP	3 DAYS	0.33474	2.65926	1.09143	0.40227	1	auxin 100 uM
32	auxin experiments at 3DAP	3 DAYS	0.49021	3.2295	1.33745	0.50497	1	auxin 100 uM
32	auxin experiments at 3DAP	3 DAYS	0.39007	3.03561	1.25397	0.42794	1	auxin 100 uM
32	auxin experiments at 3DAP	3 DAYS	0.40777	2.69725	1.07122	0.47978	1	auxin 100 uM
32	auxin experiments at 3DAP	3 DAYS	0.41552	2.6754	1.07483	0.4945	1	auxin 100 uM
32	auxin experiments at 3DAP	3 DAYS	0.42548	2.91633	1.2362	0.45385	1	auxin 100 uM
32	auxin experiments at 3DAP	3 DAYS	0.24179	1.80007	0.60703	0.51437	1	auxin 100 uM
32	auxin experiments at 3DAP	3 DAYS	0.50294	3.70565	1.51713	0.51437	1	auxin 100 uM
32	auxin experiments at 3DAP	3 DAYS	0.36351	2.81417	1.16808	0.42407	1	auxin 100 uM
32	auxin experiments at 3DAP	3 DAYS	0.4537	2.89114	1.18664	0.49636	1	auxin 100 uM
32	auxin experiments at 3DAP	3 DAYS	0.45757	2.89448	1.13785	0.5156	1	auxin 100 uM
32	auxin experiments at 3DAP	3 DAYS	0.39062	2.99428	1.25926	0.43717	1	auxin 100 uM
32	auxin experiments at 3DAP	3 DAYS	0.41884	2.73052	1.09548	0.48241	1	auxin 100 uM
32	auxin experiments at 3DAP	3 DAYS	0.38786	2.72816	1.10128	0.44785	1	auxin 100 uM
32	auxin experiments at 3DAP	3 DAYS	0.37734	2.65355	1.08533	0.45669	1	auxin 100 uM
32	auxin experiments at 3DAP	3 DAYS	0.39062	2.67206	1.08431	0.4234	1	auxin 100 uM
32	auxin experiments at 3DAP	3 DAYS	0.44318	3.50606	1.35737	0.45839	1	auxin 100 uM
32	auxin experiments at 3DAP	3 DAYS	0.45093	2.84409	1.13541	0.51667	1	auxin 100 uM
32	auxin experiments at 3DAP	3 DAYS	0.43322	3.00806	1.23149	0.46288	1	auxin 100 uM
32	auxin experiments at 3DAP	3 DAYS	0.36296	2.65355	1.05325	0.42089	1	auxin 100 uM
32	auxin experiments at 3DAP	3 DAYS	0.39007	2.70296	1.06501	0.47044	1	auxin 100 uM
32	auxin experiments at 3DAP	3 DAYS	0.44484	2.87834	1.13687	0.51353	1	auxin 100 uM
32	auxin experiments at 3DAP	3 DAYS	0.38564	2.626	1.0738	0.4524	1	auxin 100 uM
32	auxin experiments at 3DAP	3 DAYS	0.36738	2.64548	1.08431	0.41582	1	auxin 100 uM
32	auxin experiments at 3DAP	3 DAYS	0.40224	2.71438	1.09725	0.48861	1	auxin 100 uM
32	auxin experiments at 3DAP	3 DAYS	0.35134	2.63072	1.07509	0.41651	1	auxin 100 uM
32	auxin experiments at 3DAP	3 DAYS	0.40833	2.8061	1.13882	0.46972	1	auxin 100 uM
32	auxin experiments at 3DAP	3 DAYS	0.23681	1.792	0.60246	0.48235	1	auxin 100 uM
32	auxin experiments at 3DAP	3 DAYS	0.36904	2.69253	1.09977	0.43245	1	auxin 100 uM
32	auxin experiments at 3DAP	3 DAYS	0.40224	2.72245	1.10128	0.45803	1	auxin 100 uM
32	auxin experiments at 3DAP	3 DAYS	0.4288	2.76142	1.1155	0.49448	1	auxin 100 uM
32	auxin experiments at 3DAP	3 DAYS	0.36351	2.77284	1.15474	0.41842	1	auxin 100 uM
32	auxin experiments at 3DAP	3 DAYS	0.34857	2.66399	1.09447	0.39988	1	auxin 100 uM
32	auxin experiments at 3DAP	3 DAYS	0.35189	2.63072	1.06786	0.4234	1	auxin 100 uM
32	auxin experiments at 3DAP	3 DAYS	0.42437	3.33166	1.39317	0.46971	1	auxin 100 uM
32	auxin experiments at 3DAP	3 DAYS	0.50681	3.81686	1.57334	0.59434	1	auxin 100 uM
32	auxin experiments at 3DAP	3 DAYS	0.37624	2.65021	1.07277	0.46119	1	auxin 100 uM
32	auxin experiments at 3DAP	3 DAYS	0.43931	2.94153	1.15354	0.51583	1	auxin 100 uM
32	auxin experiments at 3DAP	3 DAYS	0.27111	1.95262	0.70173	0.47761	1	auxin 100 uM
32	auxin experiments at 3DAP	3 DAYS	0.36628	2.6445	1.06501	0.4234	1	auxin 100 uM
32	auxin experiments at 3DAP	3 DAYS	0.33529	2.56419	1.06136	0.40463	1	auxin 100 uM
32	auxin experiments at 3DAP	3 DAYS	0.31039	2.59509	1.10729	0.40171	1	auxin 100 uM
32	auxin experiments at 3DAP	3 DAYS	0.3541	2.73052	1.04455	0.42441	1	auxin 100 uM
32	auxin experiments at 3DAP	3 DAYS	0.34581	2.63407	1.09447	0.42084	1	auxin 100 uM
32	auxin experiments at 3DAP	3 DAYS	0.39837	3.22852	1.37156	0.38718	1	auxin 100 uM
32	auxin experiments at 3DAP	3 DAYS	0.36572	2.50337	1.01035	0.44692	1	auxin 100 uM
32	auxin experiments at 3DAP	3 DAYS	0.40556	2.70631	1.09725	0.46974	1	auxin 100 uM
32	auxin experiments at 3DAP	3 DAYS	0.34691	2.55947	1.05849	0.46571	1	auxin 100 uM
32	auxin experiments at 3DAP	3 DAYS	0.46864	3.77789	1.564	0.45291	1	auxin 100 uM
32	auxin experiments at 3DAP	3 DAYS	0.40113	2.85885	1.19037	0.44908	1	auxin 100 uM
32	auxin experiments at 3DAP	3 DAYS	0.39837	2.63977	1.06371	0.48235	1	auxin 100 uM
32	auxin experiments at 3DAP	3 DAYS	0.35355	2.7752	1.17563	0.40175	1	auxin 100 uM
32	auxin experiments at 3DAP	3 DAYS	0.37568	2.68348	1.11823	0.44615	1	auxin 100 uM
32	auxin experiments at 3DAP	3 DAYS	0.42714	2.84173	1.15833	0.47174	1	auxin 100 uM
32	auxin experiments at 3DAP	3 DAYS	0.39283	2.72481	1.10253	0.45632	1	auxin 100 uM
32	auxin experiments at 3DAP	3 DAYS	0.31095	2.55139	1.05849	0.36592	1	auxin 100 uM
32	auxin experiments at 3DAP	3 DAYS	0.29767	2.50435	1.03604	0.38255	1	auxin 100 uM
32	auxin experiments at 3DAP	3 DAYS	0.42659	3.13777	1.2362	0.47354	1	auxin 100 uM
32	auxin experiments at 3DAP	3 DAYS	0.35908	2.5699	1.07277	0.437	1	auxin 100 uM
32	auxin experiments at 3DAP	3 DAYS	0.26558	1.99159	0.75307	0.43245	1	auxin 100 uM
32	auxin experiments at 3DAP	3 DAYS	0.12117	1.62567	0.65525	0.26871	1	auxin 100 uM
32	auxin experiments at 3DAP	3 DAYS	0.31925	2.53664	1.0564	0.39673	1	auxin 100 uM
32	auxin experiments at 3DAP	3 DAYS	0.40777	3.19053	1.09118	0.54101	1	auxin 100 uM
32	auxin experiments at 3DAP	3 DAYS	0.31371	2.66733	1.11748	0.39978	1	auxin 100 uM
32	auxin experiments at 3DAP	3 DAYS	0.37513	2.78091	1.0543	0.50044	1	auxin 100 uM
32	auxin experiments at 3DAP	3 DAYS	0.1942	2.31283	0.96096	0.28007	1	auxin 100 uM
32	auxin experiments at 3DAP	3 DAYS	0.32091	2.55612	1.05719	0.39978	1	auxin 100 uM
32	auxin experiments at 3DAP	3 DAYS	0.28439	2.50908	1.05194	0.37086	1	auxin 100 uM
32	auxin experiments at 3DAP	3 DAYS	0.34802	2.60887	1.0861	0.40915	1	auxin 100 uM
32	auxin experiments at 3DAP	3 DAYS	0.38951	2.65119	1.08431	0.43245	1	auxin 100 uM
32	auxin experiments at 3DAP	3 DAYS	0.34968	2.47581	0.99268	0.45238	1	auxin 100 uM
32	auxin experiments at 3DAP	3 DAYS	0.29546	2.4264	1.00073	0.37874	1	auxin 100 uM
32	auxin experiments at 3DAP	3 DAYS	0.46144	3.32831	1.28017	0.48271	1	auxin 100 uM
32	auxin experiments at 3DAP	3 DAYS	0.27388	2.08568	0.83528	0.40932	1	auxin 100 uM
32	auxin experiments at 3DAP	3 DAYS	0.51622	3.74462	1.43716	0.50298	1	auxin 100 uM
32	auxin experiments at 3DAP	3 DAYS	0.43931	2.81083	1.12341	0.49419	1	auxin 100 uM
32	auxin experiments at 3DAP	3 DAYS	0.34304	2.4207	0.96984	0.47202	1	auxin 100 uM
32	auxin experiments at 3DAP	3 DAYS	0.4382	3.1606	1.31598	0.47861	1	auxin 100 uM
32	auxin experiments at 3DAP	3 DAYS	0.29048	2.11324	0.83362	0.43133	1	auxin 100 uM
32	auxin experiments at 3DAP	3 DAYS	0.41552	3.27891	1.32749	0.44692	1	auxin 100 uM
32	auxin experiments at 3DAP	3 DAYS	0.41109	3.26276	1.35145	0.435	1	auxin 100 uM
32	auxin experiments at 3DAP	3 DAYS	0.41054	2.9059	1.1155	0.46497	1	auxin 100 uM
32	auxin experiments at 3DAP	3 DAYS	0.39062	2.69725	1.08839	0.44692	1	auxin 100 uM
32	auxin experiments at 3DAP	3 DAYS	0.3873	2.71438	1.09649	0.45244	1	auxin 100 uM
32	auxin experiments at 3DAP	3 DAYS	0.34249	2.57797	1.06136	0.4048	1	auxin 100 uM
32	auxin experiments at 3DAP	3 DAYS	0.3696	2.69155	1.08839	0.4234	1	auxin 100 uM
32	auxin experiments at 3DAP	3 DAYS	0.34304	2.31283	0.92666	0.4629	1	auxin 100 uM
32	auxin experiments at 3DAP	3 DAYS	0.40667	2.76949	1.06786	0.49065	1	auxin 100 uM
32	auxin experiments at 3DAP	3 DAYS	0.37513	2.61458	1.05666	0.45431	1	auxin 100 uM
32	auxin experiments at 3DAP	3 DAYS	0.41165	2.78091	1.1155	0.45244	1	auxin 100 uM
32	auxin experiments at 3DAP	3 DAYS	0.44429	3.47279	1.43793	0.45167	1	auxin 100 uM
32	auxin experiments at 3DAP	3 DAYS	0.45646	2.9496	1.20147	0.49454	1	auxin 100 uM
32	auxin experiments at 3DAP	3 DAYS	0.34691	2.32897	0.91343	0.46575	1	auxin 100 uM
32	auxin experiments at 3DAP	3 DAYS	0.40279	2.73859	1.09118	0.44692	1	auxin 100 uM
32	auxin experiments at 3DAP	3 DAYS	0.81997	4.52252	1.22676	1.01078	1	auxin 100 uM
32	auxin experiments at 3DAP	3 DAYS	0.27	2.33232	0.9338	0.38255	1	auxin 100 uM
32	auxin experiments at 3DAP	3 DAYS	0.43156	2.85787	1.17186	0.47482	1	auxin 100 uM
32	auxin experiments at 3DAP	3 DAYS	0.38675	2.70867	1.11823	0.44553	1	auxin 100 uM
32	auxin experiments at 3DAP	3 DAYS	0.40999	3.01849	1.23754	0.45361	1	auxin 100 uM
32	auxin experiments at 3DAP	3 DAYS	0.44484	3.05746	1.13517	0.47615	1	auxin 100 uM
32	auxin experiments at 3DAP	3 DAYS	0.35632	2.51813	1.03095	0.42813	1	auxin 100 uM
32	auxin experiments at 3DAP	3 DAYS	0.42493	2.73957	1.09826	0.48235	1	auxin 100 uM
32	auxin experiments at 3DAP	3 DAYS	0.23736	2.05812	0.82294	0.34724	1	auxin 100 uM
32	auxin experiments at 3DAP	3 DAYS	0.4548	3.00806	1.24289	0.50811	1	auxin 100 uM
32	auxin experiments at 3DAP	3 DAYS	0.29324	2.43211	1.00486	0.37188	1	auxin 100 uM
32	auxin experiments at 3DAP	3 DAYS	0.34525	2.54471	1.03337	0.437	1	auxin 100 uM
32	auxin experiments at 3DAP	3 DAYS	0.39449	2.78091	1.16191	0.45015	1	auxin 100 uM
32	auxin experiments at 3DAP	3 DAYS	0.34802	2.65021	1.09118	0.41049	1	auxin 100 uM
32	auxin experiments at 3DAP	3 DAYS	0.38066	2.65021	1.06786	0.44692	1	auxin 100 uM
32	auxin experiments at 3DAP	3 DAYS	0.462	3.10451	1.29564	0.48353	1	auxin 100 uM
32	auxin experiments at 3DAP	3 DAYS	0.43378	2.78327	1.09346	0.49636	1	auxin 100 uM
32	auxin experiments at 3DAP	3 DAYS	0.79397	4.95497	1.81364	0.86723	1	auxin 100 uM
32	auxin experiments at 3DAP	3 DAYS	0.47527	3.56215	1.3886	0.56551	1	auxin 100 uM
32	auxin experiments at 3DAP	3 DAYS	0.46808	3.18245	1.29905	0.49869	1	auxin 100 uM
32	auxin experiments at 3DAP	3 DAYS	0.43433	2.87263	1.16214	0.48891	1	auxin 100 uM
32	auxin experiments at 3DAP	3 DAYS	0.32257	2.49864	1.01172	0.39801	1	auxin 100 uM
32	auxin experiments at 3DAP	3 DAYS	0.38066	2.69725	1.08431	0.45072	1	auxin 100 uM
32	auxin experiments at 3DAP	3 DAYS	0.55218	4.04401	1.60175	0.50114	1	auxin 100 uM
32	auxin experiments at 3DAP	3 DAYS	0.4122	3.10451	1.13028	0.57625	1	auxin 100 uM
32	auxin experiments at 3DAP	3 DAYS	0.33363	2.54471	1.03737	0.37635	1	auxin 100 uM
32	auxin experiments at 3DAP	3 DAYS	0.13943	1.4123	0.48492	0.37635	1	auxin 100 uM
32	auxin experiments at 3DAP	3 DAYS	0.77239	3.96272	1.51	0.77745	1	auxin 100 uM
32	auxin experiments at 3DAP	3 DAYS	0.36572	2.62029	1.07715	0.4314	1	auxin 100 uM
32	auxin experiments at 3DAP	3 DAYS	0.40501	2.78661	1.13687	0.4419	1	auxin 100 uM
32	auxin experiments at 3DAP	3 DAYS	0.353	2.63643	1.07122	0.4234	1	auxin 100 uM
32	auxin experiments at 3DAP	3 DAYS	0.41552	2.7443	1.10253	0.47496	1	auxin 100 uM
32	auxin experiments at 3DAP	3 DAYS	0.28937	2.09946	0.82327	0.44363	1	auxin 100 uM
32	auxin experiments at 3DAP	3 DAYS	0.33419	2.29571	0.90154	0.44692	1	auxin 100 uM
32	auxin experiments at 3DAP	3 DAYS	0.39837	2.70631	1.07303	0.48616	1	auxin 100 uM
32	auxin experiments at 3DAP	3 DAYS	0.38343	2.67206	1.09118	0.4234	1	auxin 100 uM
32	auxin experiments at 3DAP	3 DAYS	0.39726	2.89685	1.21521	0.43929	1	auxin 100 uM
32	auxin experiments at 3DAP	3 DAYS	0.40667	2.71438	1.08763	0.48399	1	auxin 100 uM
32	auxin experiments at 3DAP	3 DAYS	0.38564	2.71201	1.08431	0.45477	1	auxin 100 uM
32	auxin experiments at 3DAP	3 DAYS	0.39283	2.68348	1.10178	0.46248	1	auxin 100 uM
32	auxin experiments at 3DAP	3 DAYS	0.40888	2.8061	1.18127	0.44908	1	auxin 100 uM
32	auxin experiments at 3DAP	3 DAYS	0.39007	2.84173	1.04137	0.4638	1	auxin 100 uM
32	auxin experiments at 3DAP	3 DAYS	0.34802	2.61222	1.06656	0.41582	1	auxin 100 uM
32	auxin experiments at 3DAP	3 DAYS	0.36074	2.61124	1.05194	0.4234	1	auxin 100 uM
32	auxin experiments at 3DAP	3 DAYS	0.40445	2.93011	1.21247	0.4499	1	auxin 100 uM
32	auxin experiments at 3DAP	3 DAYS	0.38675	2.56517	0.97383	0.48277	1	auxin 100 uM
32	auxin experiments at 3DAP	3 DAYS	0.37292	2.61792	1.06501	0.42929	1	auxin 100 uM
32	auxin experiments at 3DAP	3 DAYS	0.37568	2.59273	1.05719	0.44187	1	auxin 100 uM
32	auxin experiments at 3DAP	3 DAYS	0.353	2.97716	1.22405	0.40204	1	auxin 100 uM
32	auxin experiments at 3DAP	3 DAYS	0.38786	2.58939	1.03337	0.46866	1	auxin 100 uM
32	auxin experiments at 3DAP	3 DAYS	0.43433	2.81988	1.12955	0.48403	1	auxin 100 uM
32	auxin experiments at 3DAP	3 DAYS	0.35134	2.57895	1.0543	0.43245	1	auxin 100 uM
32	auxin experiments at 3DAP	3 DAYS	0.52784	3.36256	1.25287	0.54888	1	auxin 100 uM
32	auxin experiments at 3DAP	3 DAYS	0.39671	3.48184	1.49379	0.42084	1	auxin 100 uM
32	auxin experiments at 3DAP	3 DAYS	0.38177	3.28796	1.31808	0.4239	1	auxin 100 uM
32	auxin experiments at 3DAP	3 DAYS	0.1339	1.74732	0.73259	0.23522	1	auxin 100 uM
32	auxin experiments at 3DAP	3 DAYS	0.45702	3.49798	1.36286	0.47337	1	auxin 100 uM
32	auxin experiments at 3DAP	3 DAYS	0.38288	2.67777	1.08431	0.4234	1	auxin 100 uM
32	auxin experiments at 3DAP	3 DAYS	0.70821	5.17307	1.90761	0.58805	1	auxin 100 uM
32	auxin experiments at 3DAP	3 DAYS	0.39394	3.56215	1.52894	0.39978	1	auxin 100 uM
32	auxin experiments at 3DAP	3 DAYS	0.39062	2.7006	1.05849	0.46844	1	auxin 100 uM
32	auxin experiments at 3DAP	3 DAYS	0.37126	2.34846	0.93054	0.49396	1	auxin 100 uM
32	auxin experiments at 3DAP	3 DAYS	0.40501	2.82224	1.15354	0.44404	1	auxin 100 uM
32	auxin experiments at 3DAP	3 DAYS	0.40224	2.73052	1.10253	0.47609	1	auxin 100 uM
32	auxin experiments at 3DAP	3 DAYS	0.44761	3.2043	1.35451	0.45647	1	auxin 100 uM
32	auxin experiments at 3DAP	3 DAYS	0.41663	2.86122	1.19431	0.48928	1	auxin 100 uM
32	auxin experiments at 3DAP	3 DAYS	0.41939	2.76713	1.10953	0.47349	1	auxin 100 uM
32	auxin experiments at 3DAP	3 DAYS	0.36738	2.66733	1.09725	0.43137	1	auxin 100 uM
32	auxin experiments at 3DAP	3 DAYS	0.2783	2.1156	0.75856	0.45929	1	auxin 100 uM
32	auxin experiments at 3DAP	3 DAYS	0.38343	2.68682	1.08737	0.46061	1	auxin 100 uM
32	auxin experiments at 3DAP	3 DAYS	0.37181	2.57561	1.03417	0.44635	1	auxin 100 uM
32	auxin experiments at 3DAP	3 DAYS	0.26005	1.91935	0.67357	0.4839	1	auxin 100 uM
32	auxin experiments at 3DAP	3 DAYS	0.17539	1.63138	0.60292	0.40913	1	auxin 100 uM
32	auxin experiments at 3DAP	3 DAYS	0.36296	2.64785	1.09447	0.43892	1	auxin 100 uM
32	auxin experiments at 3DAP	3 DAYS	0.37513	2.69155	1.08839	0.4234	1	auxin 100 uM
32	auxin experiments at 3DAP	3 DAYS	0.50737	3.28698	1.23799	0.60441	1	auxin 100 uM
32	auxin experiments at 3DAP	3 DAYS	0.50571	4.37568	1.61551	0.52511	1	auxin 100 uM
32	auxin experiments at 3DAP	3 DAYS	0.35798	2.65926	1.09143	0.42343	1	auxin 100 uM
32	auxin experiments at 3DAP	3 DAYS	0.43986	2.88877	1.19246	0.491	1	auxin 100 uM
32	auxin experiments at 3DAP	3 DAYS	0.29103	2.09375	0.68699	0.58035	1	auxin 100 uM
32	auxin experiments at 3DAP	3 DAYS	0.36849	2.92775	1.15833	0.43359	1	auxin 100 uM
32	auxin experiments at 3DAP	3 DAYS	0.42935	2.7443	1.12144	0.47044	1	auxin 100 uM
32	auxin experiments at 3DAP	3 DAYS	0.41386	2.82559	1.17186	0.44908	1	auxin 100 uM
32	auxin experiments at 3DAP	3 DAYS	0.36849	2.62029	1.08431	0.4419	1	auxin 100 uM
32	auxin experiments at 3DAP	3 DAYS	0.53614	3.07459	1.12636	0.55387	1	auxin 100 uM
32	auxin experiments at 3DAP	3 DAYS	0.39837	2.7752	1.13614	0.44187	1	auxin 100 uM
32	auxin experiments at 3DAP	3 DAYS	0.37845	2.70296	1.11575	0.42865	1	auxin 100 uM
32	auxin experiments at 3DAP	3 DAYS	0.39449	3.06554	1.23485	0.4426	1	auxin 100 uM
32	auxin experiments at 3DAP	3 DAYS	0.3707	2.35987	0.92217	0.51178	1	auxin 100 uM
32	auxin experiments at 3DAP	3 DAYS	0.2772	2.11324	0.84056	0.39428	1	auxin 100 uM
32	auxin experiments at 3DAP	3 DAYS	0.35244	2.60651	1.05719	0.42081	1	auxin 100 uM
32	auxin experiments at 3DAP	3 DAYS	0.46144	3.51413	1.26605	0.56314	1	auxin 100 uM
32	auxin experiments at 3DAP	3 DAYS	0.3281	2.49864	1.01772	0.4061	1	auxin 100 uM
32	auxin experiments at 3DAP	3 DAYS	0.38509	2.67875	1.09649	0.43245	1	auxin 100 uM
32	auxin experiments at 3DAP	3 DAYS	0.44484	3.22852	1.12341	0.55582	1	auxin 100 uM
32	auxin experiments at 3DAP	3 DAYS	0.38509	3.11356	1.28943	0.41582	1	auxin 100 uM
32	auxin experiments at 3DAP	3 DAYS	0.38232	2.87165	1.18757	0.4234	1	auxin 100 uM
32	auxin experiments at 3DAP	3 DAYS	0.38232	2.75335	1.12218	0.43058	1	auxin 100 uM
32	auxin experiments at 3DAP	3 DAYS	0.39062	2.78091	1.08431	0.51204	1	auxin 100 uM
32	auxin experiments at 3DAP	3 DAYS	0.36462	2.62502	1.06501	0.4234	1	auxin 100 uM
32	auxin experiments at 3DAP	3 DAYS	0.37513	2.81988	1.1761	0.42813	1	auxin 100 uM
32	auxin experiments at 3DAP	3 DAYS	0.31205	2.4264	0.94821	0.46248	1	auxin 100 uM
32	auxin experiments at 3DAP	3 DAYS	0.42493	2.7443	1.09118	0.47044	1	auxin 100 uM
32	auxin experiments at 3DAP	3 DAYS	0.37513	2.68918	0.99823	0.53224	1	auxin 100 uM
32	auxin experiments at 3DAP	3 DAYS	0.34193	2.53998	1.04481	0.43133	1	auxin 100 uM
32	auxin experiments at 3DAP	3 DAYS	0.44374	3.86154	1.51311	0.48037	1	auxin 100 uM
32	auxin experiments at 3DAP	3 DAYS	0.38564	2.72245	1.09422	0.4525	1	auxin 100 uM
32	auxin experiments at 3DAP	3 DAYS	0.3364	2.54569	1.03977	0.43245	1	auxin 100 uM
32	auxin experiments at 3DAP	3 DAYS	0.43212	3.34878	1.35716	0.45595	1	auxin 100 uM
32	auxin experiments at 3DAP	3 DAYS	0.38398	2.62265	1.04137	0.47609	1	auxin 100 uM
32	auxin experiments at 3DAP	3 DAYS	0.29712	2.13272	0.85525	0.4371	1	auxin 100 uM
32	auxin experiments at 3DAP	3 DAYS	0.44429	3.06652	1.27215	0.47344	1	auxin 100 uM
32	auxin experiments at 3DAP	3 DAYS	0.3281	2.55376	1.01172	0.46866	1	auxin 100 uM
32	auxin experiments at 3DAP	3 DAYS	0.3707	2.68348	1.09826	0.4285	1	auxin 100 uM
32	auxin experiments at 3DAP	3 DAYS	0.20306	1.73118	0.63335	0.40646	1	auxin 100 uM
32	auxin experiments at 3DAP	3 DAYS	0.35576	2.62265	1.09826	0.43272	1	auxin 100 uM
32	auxin experiments at 3DAP	3 DAYS	0.37126	2.5699	1.03844	0.46225	1	auxin 100 uM
32	auxin experiments at 3DAP	3 DAYS	0.353	2.81988	1.16476	0.41582	1	auxin 100 uM
32	auxin experiments at 3DAP	3 DAYS	0.36406	2.55139	1.05115	0.43245	1	auxin 100 uM
32	auxin experiments at 3DAP	3 DAYS	0.13611	1.76681	0.7307	0.27822	1	auxin 100 uM
32	auxin experiments at 3DAP	3 DAYS	0.38509	2.95294	1.27974	0.41407	1	auxin 100 uM
32	auxin experiments at 3DAP	3 DAYS	0.44374	2.89114	1.08431	0.49396	1	auxin 100 uM
32	auxin experiments at 3DAP	3 DAYS	0.42769	3.42338	1.42109	0.4419	1	auxin 100 uM
32	auxin experiments at 3DAP	3 DAYS	0.38232	2.67206	1.09118	0.44692	1	auxin 100 uM
32	auxin experiments at 3DAP	3 DAYS	0.37624	2.74528	1.11028	0.43719	1	auxin 100 uM
32	auxin experiments at 3DAP	3 DAYS	0.45425	3.5531	1.17186	0.62701	1	auxin 100 uM
32	auxin experiments at 3DAP	3 DAYS	0.44318	3.35114	1.40917	0.43897	1	auxin 100 uM
32	auxin experiments at 3DAP	3 DAYS	0.38675	2.88543	1.22518	0.39988	1	auxin 100 uM
32	auxin experiments at 3DAP	3 DAYS	0.42161	2.77854	1.10579	0.48235	1	auxin 100 uM
32	auxin experiments at 3DAP	3 DAYS	0.40667	2.86122	1.1293	0.49321	1	auxin 100 uM
32	auxin experiments at 3DAP	3 DAYS	0.22519	1.91128	0.77051	0.36534	1	auxin 100 uM
32	auxin experiments at 3DAP	3 DAYS	0.37734	2.77756	1.11773	0.44692	1	auxin 100 uM
32	auxin experiments at 3DAP	3 DAYS	0.39062	2.69253	1.08304	0.45635	1	auxin 100 uM
32	auxin experiments at 3DAP	3 DAYS	0.3624	2.66497	1.03977	0.43245	1	auxin 100 uM
32	auxin experiments at 3DAP	3 DAYS	0.39117	2.73957	1.10953	0.43748	1	auxin 100 uM
32	auxin experiments at 3DAP	3 DAYS	0.44927	2.88877	1.10579	0.53607	1	auxin 100 uM
32	auxin experiments at 3DAP	3 DAYS	0.50792	3.833	1.58036	0.49062	1	auxin 100 uM
32	auxin experiments at 3DAP	3 DAYS	0.36628	2.67304	1.07715	0.4357	1	auxin 100 uM
32	auxin experiments at 3DAP	3 DAYS	0.45702	2.99999	1.2564	0.49898	1	auxin 100 uM
32	auxin experiments at 3DAP	3 DAYS	0.38398	2.78661	1.14197	0.4357	1	auxin 100 uM
32	auxin experiments at 3DAP	3 DAYS	0.41773	2.75808	1.08966	0.49396	1	auxin 100 uM
32	auxin experiments at 3DAP	3 DAYS	0.30707	2.59509	1.01772	0.38924	1	auxin 100 uM
32	auxin experiments at 3DAP	3 DAYS	0.40279	2.75001	1.09447	0.49396	1	auxin 100 uM
32	auxin experiments at 3DAP	3 DAYS	0.39726	2.93011	1.17563	0.48695	1	auxin 100 uM
32	auxin experiments at 3DAP	3 DAYS	0.37624	2.76713	1.14705	0.42081	1	auxin 100 uM
32	auxin experiments at 3DAP	3 DAYS	0.4122	2.98523	1.25044	0.44865	1	auxin 100 uM
32	auxin experiments at 3DAP	3 DAYS	0.47251	2.95196	1.19106	0.50085	1	auxin 100 uM
32	auxin experiments at 3DAP	3 DAYS	0.41607	2.91397	1.20216	0.45237	1	auxin 100 uM
32	auxin experiments at 3DAP	3 DAYS	0.42825	3.46236	1.30648	0.49094	1	auxin 100 uM
32	auxin experiments at 3DAP	3 DAYS	0.44097	2.80039	1.10579	0.5155	1	auxin 100 uM
32	auxin experiments at 3DAP	3 DAYS	0.5461	3.60349	1.16855	0.76985	1	auxin 100 uM
32	auxin experiments at 3DAP	3 DAYS	0.44374	2.83839	1.15474	0.47044	1	auxin 100 uM
32	auxin experiments at 3DAP	3 DAYS	0.4382	2.85787	1.13297	0.49018	1	auxin 100 uM
32	auxin experiments at 3DAP	3 DAYS	0.4703	2.93011	1.13809	0.55096	1	auxin 100 uM
32	auxin experiments at 3DAP	3 DAYS	0.44042	2.83366	1.11028	0.51539	1	auxin 100 uM
33	auxin experiments at 3DAP	8 DAYS	0.56382	3.00625	1.11235	0.59725	1	auxin 100 uM
33	auxin experiments at 3DAP	8 DAYS	0.43035	2.67914	0.99847	0.53808	1	auxin 100 uM
33	auxin experiments at 3DAP	8 DAYS	0.40099	2.65157	1.06139	0.4926	1	auxin 100 uM
33	auxin experiments at 3DAP	8 DAYS	0.24757	1.81242	0.58125	0.51588	1	auxin 100 uM
33	auxin experiments at 3DAP	8 DAYS	0.42425	2.69056	1.05063	0.51357	1	auxin 100 uM
33	auxin experiments at 3DAP	8 DAYS	0.30628	2.15568	0.83172	0.44666	1	auxin 100 uM
33	auxin experiments at 3DAP	8 DAYS	0.36056	2.43001	0.97518	0.47068	1	auxin 100 uM
33	auxin experiments at 3DAP	8 DAYS	0.37551	2.57122	1.0347	0.47378	1	auxin 100 uM
33	auxin experiments at 3DAP	8 DAYS	0.39656	2.55172	0.99541	0.49422	1	auxin 100 uM
33	auxin experiments at 3DAP	8 DAYS	0.44696	3.28295	1.26144	0.49785	1	auxin 100 uM
33	auxin experiments at 3DAP	8 DAYS	0.2664	2.02255	0.78231	0.40008	1	auxin 100 uM
33	auxin experiments at 3DAP	8 DAYS	0.22819	1.83428	0.71692	0.40008	1	auxin 100 uM
33	auxin experiments at 3DAP	8 DAYS	0.44364	2.67678	1.04217	0.56482	1	auxin 100 uM
33	auxin experiments at 3DAP	8 DAYS	0.35668	2.38866	0.93339	0.4989	1	auxin 100 uM
33	auxin experiments at 3DAP	8 DAYS	0.38881	2.585	1.04509	0.47068	1	auxin 100 uM
33	auxin experiments at 3DAP	8 DAYS	0.41705	2.61829	1.01879	0.51775	1	auxin 100 uM
33	auxin experiments at 3DAP	8 DAYS	0.39324	2.53557	0.99902	0.51775	1	auxin 100 uM
33	auxin experiments at 3DAP	8 DAYS	0.44198	2.7134	1.05904	0.53252	1	auxin 100 uM
33	auxin experiments at 3DAP	8 DAYS	0.48352	2.87312	1.13867	0.55264	1	auxin 100 uM
33	auxin experiments at 3DAP	8 DAYS	0.33508	2.35537	0.91904	0.454	1	auxin 100 uM
33	auxin experiments at 3DAP	8 DAYS	0.32345	2.26695	0.87552	0.48259	1	auxin 100 uM
33	auxin experiments at 3DAP	8 DAYS	0.38161	2.43572	0.95364	0.51775	1	auxin 100 uM
33	auxin experiments at 3DAP	8 DAYS	0.35502	2.47137	0.98787	0.43971	1	auxin 100 uM
33	auxin experiments at 3DAP	8 DAYS	0.33121	2.38058	0.88964	0.43161	1	auxin 100 uM
33	auxin experiments at 3DAP	8 DAYS	0.45804	2.77662	1.05248	0.57541	1	auxin 100 uM
33	auxin experiments at 3DAP	8 DAYS	0.35447	2.39673	0.94518	0.47678	1	auxin 100 uM
33	auxin experiments at 3DAP	8 DAYS	0.4381	2.98439	1.20278	0.49495	1	auxin 100 uM
33	auxin experiments at 3DAP	8 DAYS	0.36831	2.49323	0.95364	0.49422	1	auxin 100 uM
33	auxin experiments at 3DAP	8 DAYS	0.40376	2.59308	1.04852	0.44715	1	auxin 100 uM
33	auxin experiments at 3DAP	8 DAYS	0.29465	2.19231	0.84363	0.43267	1	auxin 100 uM
33	auxin experiments at 3DAP	8 DAYS	0.67958	4.67175	1.89461	0.5772	1	auxin 100 uM
33	auxin experiments at 3DAP	8 DAYS	0.40819	2.68249	1.04535	0.53597	1	auxin 100 uM
33	auxin experiments at 3DAP	8 DAYS	0.39878	2.56649	1.00124	0.4881	1	auxin 100 uM
33	auxin experiments at 3DAP	8 DAYS	0.39102	2.59406	1.04509	0.49469	1	auxin 100 uM
33	auxin experiments at 3DAP	8 DAYS	0.39878	2.56649	0.98871	0.48259	1	auxin 100 uM
33	auxin experiments at 3DAP	8 DAYS	0.35281	2.46093	0.98084	0.46317	1	auxin 100 uM
33	auxin experiments at 3DAP	8 DAYS	0.35558	2.59977	0.96605	0.49611	1	auxin 100 uM
33	auxin experiments at 3DAP	8 DAYS	0.33231	2.37487	0.93101	0.46143	1	auxin 100 uM
33	auxin experiments at 3DAP	8 DAYS	0.2592	1.95362	0.74421	0.44111	1	auxin 100 uM
33	auxin experiments at 3DAP	8 DAYS	0.32622	2.39673	0.97034	0.42267	1	auxin 100 uM
33	auxin experiments at 3DAP	8 DAYS	0.38271	2.44714	0.96919	0.49472	1	auxin 100 uM
33	auxin experiments at 3DAP	8 DAYS	0.42868	2.54936	0.97971	0.57896	1	auxin 100 uM
33	auxin experiments at 3DAP	8 DAYS	0.35502	2.46093	0.9729	0.44207	1	auxin 100 uM
33	auxin experiments at 3DAP	8 DAYS	0.40542	2.61021	1.04456	0.49142	1	auxin 100 uM
33	auxin experiments at 3DAP	8 DAYS	0.4741	2.83511	1.1394	0.54883	1	auxin 100 uM
33	auxin experiments at 3DAP	8 DAYS	0.40764	2.64684	1.08487	0.45938	1	auxin 100 uM
33	auxin experiments at 3DAP	8 DAYS	0.32013	2.29452	0.90415	0.48259	1	auxin 100 uM
33	auxin experiments at 3DAP	8 DAYS	0.33508	2.37487	0.94869	0.46311	1	auxin 100 uM
33	auxin experiments at 3DAP	8 DAYS	0.31681	2.32446	0.92295	0.4179	1	auxin 100 uM
33	auxin experiments at 3DAP	8 DAYS	0.43035	2.7134	1.07332	0.51588	1	auxin 100 uM
33	auxin experiments at 3DAP	8 DAYS	0.37939	2.44714	0.93724	0.50914	1	auxin 100 uM
33	auxin experiments at 3DAP	8 DAYS	0.32345	2.3278	0.90201	0.42268	1	auxin 100 uM
33	auxin experiments at 3DAP	8 DAYS	0.36333	2.40008	0.94869	0.47912	1	auxin 100 uM
33	auxin experiments at 3DAP	8 DAYS	0.51176	3.44463	1.05248	0.81882	1	auxin 100 uM
33	auxin experiments at 3DAP	8 DAYS	0.27859	2.18423	0.89461	0.36611	1	auxin 100 uM
33	auxin experiments at 3DAP	8 DAYS	0.25477	1.97312	0.77413	0.42106	1	auxin 100 uM
33	auxin experiments at 3DAP	8 DAYS	0.25256	2.00876	0.80327	0.37655	1	auxin 100 uM
33	auxin experiments at 3DAP	8 DAYS	0.36499	2.44143	0.9729	0.47146	1	auxin 100 uM
33	auxin experiments at 3DAP	8 DAYS	0.35447	2.49658	0.99207	0.45664	1	auxin 100 uM
33	auxin experiments at 3DAP	8 DAYS	0.30628	2.27266	0.92833	0.40335	1	auxin 100 uM
33	auxin experiments at 3DAP	8 DAYS	0.39158	2.50229	0.98787	0.53659	1	auxin 100 uM
33	auxin experiments at 3DAP	8 DAYS	0.29022	2.15331	0.83571	0.41052	1	auxin 100 uM
33	auxin experiments at 3DAP	8 DAYS	0.37884	2.58027	1.01851	0.49923	1	auxin 100 uM
33	auxin experiments at 3DAP	8 DAYS	0.32844	2.28644	0.89461	0.46595	1	auxin 100 uM
33	auxin experiments at 3DAP	8 DAYS	0.19274	2.03397	0.87868	0.28283	1	auxin 100 uM
33	auxin experiments at 3DAP	8 DAYS	0.24203	1.93412	0.76946	0.38949	1	auxin 100 uM
33	auxin experiments at 3DAP	8 DAYS	0.37108	2.5527	1.03336	0.46595	1	auxin 100 uM
33	auxin experiments at 3DAP	8 DAYS	0.28911	2.10625	0.75786	0.48418	1	auxin 100 uM
33	auxin experiments at 3DAP	8 DAYS	0.29354	2.36345	0.94869	0.38039	1	auxin 100 uM
33	auxin experiments at 3DAP	8 DAYS	0.37773	2.56314	1.00538	0.51334	1	auxin 100 uM
33	auxin experiments at 3DAP	8 DAYS	0.55995	3.43321	1.01634	0.87019	1	auxin 100 uM
33	auxin experiments at 3DAP	8 DAYS	0.39158	2.55172	0.99291	0.48976	1	auxin 100 uM
33	auxin experiments at 3DAP	8 DAYS	0.26197	1.95362	0.72193	0.43161	1	auxin 100 uM
33	auxin experiments at 3DAP	8 DAYS	0.33287	2.28644	0.8859	0.44544	1	auxin 100 uM
33	auxin experiments at 3DAP	8 DAYS	0.29022	2.17852	0.85277	0.41603	1	auxin 100 uM
33	auxin experiments at 3DAP	8 DAYS	0.40487	2.69056	1.00207	0.53962	1	auxin 100 uM
33	auxin experiments at 3DAP	8 DAYS	0.40764	2.65491	1.08793	0.49257	1	auxin 100 uM
33	auxin experiments at 3DAP	8 DAYS	0.33231	2.45522	1.0106	0.44525	1	auxin 100 uM
33	auxin experiments at 3DAP	8 DAYS	0.22487	1.8457	0.72499	0.38275	1	auxin 100 uM
33	auxin experiments at 3DAP	8 DAYS	0.39435	2.56551	0.98084	0.4893	1	auxin 100 uM
33	auxin experiments at 3DAP	8 DAYS	0.27527	2.12003	0.84886	0.41534	1	auxin 100 uM
33	auxin experiments at 3DAP	8 DAYS	0.1512	1.5243	0.51989	0.37987	1	auxin 100 uM
33	auxin experiments at 3DAP	8 DAYS	0.39933	2.61592	1.02177	0.52776	1	auxin 100 uM
33	auxin experiments at 3DAP	8 DAYS	0.35502	2.49421	0.9603	0.49068	1	auxin 100 uM
33	auxin experiments at 3DAP	8 DAYS	0.34616	2.59879	1.0196	0.4435	1	auxin 100 uM
33	auxin experiments at 3DAP	8 DAYS	0.33785	2.40815	1.00124	0.44657	1	auxin 100 uM
33	auxin experiments at 3DAP	8 DAYS	0.29576	2.15804	0.83571	0.37655	1	auxin 100 uM
33	auxin experiments at 3DAP	8 DAYS	0.30462	2.23366	0.87868	0.42109	1	auxin 100 uM
33	auxin experiments at 3DAP	8 DAYS	0.21268	1.74585	0.58976	0.48259	1	auxin 100 uM
33	auxin experiments at 3DAP	8 DAYS	0.34505	2.51844	0.99291	0.40734	1	auxin 100 uM
33	auxin experiments at 3DAP	8 DAYS	0.37053	2.42194	0.94869	0.51577	1	auxin 100 uM
33	auxin experiments at 3DAP	8 DAYS	0.17446	1.58515	0.60139	0.36611	1	auxin 100 uM
33	auxin experiments at 3DAP	8 DAYS	0.32345	2.24174	0.8631	0.47068	1	auxin 100 uM
33	auxin experiments at 3DAP	8 DAYS	0.29687	2.22559	0.90078	0.40263	1	auxin 100 uM
33	auxin experiments at 3DAP	8 DAYS	0.44419	2.6687	1.03791	0.57697	1	auxin 100 uM
33	auxin experiments at 3DAP	8 DAYS	0.37108	2.56551	1.0347	0.47068	1	auxin 100 uM
33	auxin experiments at 3DAP	8 DAYS	0.33841	2.37487	0.76622	0.6493	1	auxin 100 uM
33	auxin experiments at 3DAP	8 DAYS	0.56549	3.84875	1.53694	0.55647	1	auxin 100 uM
33	auxin experiments at 3DAP	8 DAYS	0.37441	2.45522	0.93724	0.5264	1	auxin 100 uM
33	auxin experiments at 3DAP	8 DAYS	0.17225	1.77913	0.67433	0.3461	1	auxin 100 uM
33	auxin experiments at 3DAP	8 DAYS	0.18665	2.03161	0.83472	0.29954	1	auxin 100 uM
33	auxin experiments at 3DAP	8 DAYS	0.28911	2.14997	0.85049	0.4179	1	auxin 100 uM
33	auxin experiments at 3DAP	8 DAYS	0.34117	2.40481	0.9325	0.41858	1	auxin 100 uM
33	auxin experiments at 3DAP	8 DAYS	0.1152	1.22475	0.41901	0.33282	1	auxin 100 uM
33	auxin experiments at 3DAP	8 DAYS	0.24702	1.94791	0.7709	0.39694	1	auxin 100 uM
33	auxin experiments at 3DAP	8 DAYS	0.33674	2.43907	0.95219	0.41891	1	auxin 100 uM
33	auxin experiments at 3DAP	8 DAYS	0.41927	2.63778	1.03657	0.50505	1	auxin 100 uM
33	auxin experiments at 3DAP	8 DAYS	0.38659	2.61829	1.08487	0.44276	1	auxin 100 uM
33	auxin experiments at 3DAP	8 DAYS	0.28579	2.11432	0.84363	0.43167	1	auxin 100 uM
33	auxin experiments at 3DAP	8 DAYS	0.46745	2.73192	1.0339	0.58835	1	auxin 100 uM
33	auxin experiments at 3DAP	8 DAYS	0.30074	2.30259	0.92295	0.3871	1	auxin 100 uM
33	auxin experiments at 3DAP	8 DAYS	0.30351	2.23032	0.85244	0.40577	1	auxin 100 uM
33	auxin experiments at 3DAP	8 DAYS	0.26807	2.12811	0.84363	0.42102	1	auxin 100 uM
33	auxin experiments at 3DAP	8 DAYS	0.31902	2.24982	0.8859	0.46143	1	auxin 100 uM
33	auxin experiments at 3DAP	8 DAYS	0.39379	2.73428	1.11508	0.40716	1	auxin 100 uM
33	auxin experiments at 3DAP	8 DAYS	0.2952	2.17852	0.85666	0.41603	1	auxin 100 uM
33	auxin experiments at 3DAP	8 DAYS	0.27859	2.09482	0.81287	0.40375	1	auxin 100 uM
33	auxin experiments at 3DAP	8 DAYS	0.17834	1.79863	0.73673	0.27834	1	auxin 100 uM
33	auxin experiments at 3DAP	8 DAYS	0.22154	1.86519	0.74421	0.35096	1	auxin 100 uM
[truncated: 11,622 more rows]

## Sheet: Seed_size_caerulea_statistics
Pairwise comparisons using Wilcoxon rank sum test with continuity correction for experiments at 3DAP
	auxin 10 uM	auxin 100 uM	auxin 25 uM	auxin 50 uM	control unpollinated
auxin 100 uM	< 2e-16	-	-	-	-
auxin 25 uM	1.8e-14	< 2e-16	-	-	-
auxin 50 uM	< 2e-16	< 2e-16	9.4e-09	-	-
control unpollinated	< 2e-16	< 2e-16	< 2e-16	< 2e-16	-
pollinated	4.9e-09	< 2e-16	< 2e-16	< 2e-16	< 2e-16
Pairwise comparisons using Wilcoxon rank sum test with continuity correction for experiments at 8DAP
	auxin 10 uM	auxin 100 uM	auxin 25 uM	auxin 50 uM	inhibitors at 100 uM	inhibitors at 30 uM
auxin 100 uM	< 2e-16	-	-	-	-	-
auxin 25 uM	< 2e-16	2.7e-16	-	-	-	-
auxin 50 uM	2.7e-06	< 2e-16	2.7e-16	-	-	-
inhibitors at 100 uM	< 2e-16	< 2e-16	< 2e-16	< 2e-16	-	-
inhibitors at 30 uM	< 2e-16	1.8e-09	0.037	< 2e-16	< 2e-16	-
pollinated	< 2e-16	6.1e-10	< 2e-16	< 2e-16	< 2e-16	< 2e-16

## Sheet: Mass_Spec_raw_data
sample	Species	Tissue	stage	IAA_130
9	Victoria cruziana22	root	somatic	1400
27.3	Nymphaea dimorpha	leaf	somatic	4640
9.2	Victoria cruziana22	root	somatic	866
28	Nymphaea dimorpha	developing seed	early	479
27.1	Nymphaea dimorpha	leaf	somatic	1590
15	Nymphaea lasiophyla	developing seed	mature	136000
4.1	Victoria cruziana	developing seed	early	16200
10.2	Victoria cruziana22	developing seed	early	415
27.2	Nymphaea dimorpha	leaf	somatic	8300
10.1	Victoria cruziana22	developing seed	early	506
4.2	Victoria cruziana	developing seed	early	12900
4.4	Victoria cruziana	developing seed	early	20200
10.3	Victoria cruziana22	developing seed	early	140
9.1	Victoria cruziana22	root	somatic	372
10.4	Victoria cruziana22	developing seed	early	129
43.1	Victoria cruziana	developing seed	early	599
4.3	Victoria cruziana	developing seed	early	28600
Ndi 4	Nymphaea dimorpha	developing seed	mature	174000
Ndi 3	Nymphaea dimorpha	developing seed	week-old	40200
29	Nymphaea dimorpha	developing seed	week-old	1360
43.4	Victoria cruziana	developing seed	early	709
1.1	Nymphaea colorata	developing seed	mature	28000
1.4	Nymphaea colorata	developing seed	mature	34800
1.3	Nymphaea colorata	developing seed	mature	24700
14	Nymphaea lasiophyla	developing seed	week-old	1120
42.3	Victoria cruziana22	developing seed	early	881
Ndi 2	Nymphaea dimorpha	developing seed	early	3250
43.3	Victoria cruziana	developing seed	early	156
5.4	Victoria cruziana	developing seed	two week-old	59400
car1	Nymphaea careulea	leaf	somatic	1120
42.1	Victoria cruziana22	developing seed	early	804
5.3	Victoria cruziana	developing seed	two week-old	56900
5.2	Victoria cruziana	developing seed	two week-old	64800
1.2	Nymphaea colorata	developing seed	mature	24600
34.1	Nymphaea pulchela	leaf	somatic	490
Ndi 5	Nymphaea dimorpha	developing seed	mature	43400
41.1	Victoria cruziana22	developing seed	two week-old	214000
car2	Nymphaea careulea	leaf	somatic	100
36.4	Nymphaea pulchela	developing seed	mature	5860
5	Victoria cruziana	developing seed	two week-old	35700
31	Nymphaea purple	leaf	somatic	473
7.3	Nymphaea lasiophyla	developing seed	mature	52600
40.1	Nymphaea nouchali	petal	somatic	162
43.2	Victoria cruziana	developing seed	early	2380
Ndi5_2	Nymphaea dimorpha	developing seed	mature	94100
Ndi5_1	Nymphaea dimorpha	developing seed	mature	88700
41.2	Victoria cruziana22	developing seed	two week-old	185000
5.1	Victoria cruziana	developing seed	two week-old	46800
36.2	Nymphaea pulchela	developing seed	mature	3390
42.2	Victoria cruziana22	developing seed	early	60.7
2.1	Nymphaea nouchali	developing seed	mature	30700
34.2	Nymphaea pulchela	leaf	somatic	160
22	Nymphaea heudolotti	developing seed	early	169
41.5	Victoria cruziana22	developing seed	two week-old	242000
36.1	Nymphaea pulchela	developing seed	mature	2840
39.1	Nymphaea nouchali	developing seed	early	631
37.1	Nymphaea nouchali	developing seed	early	1400
32.2	Nymphaea daubenyana	developing seed	early	476
7.2	Nymphaea lasiophyla	developing seed	mature	50500
41.3	Victoria cruziana22	developing seed	two week-old	199000
2.4	Nymphaea nouchali	developing seed	mature	26000
39.2	Nymphaea nouchali	developing seed	early	847
38.2	Nymphaea nouchali	developing seed	early	693
8.2	Victoria cruziana22	leaf	somatic	434
34.3	Nymphaea pulchela	leaf	somatic	811
41.4	Victoria cruziana22	developing seed	two week-old	238000
24.2	Nymphaea sp	developing seed	early	5240
33.2	Nymphaea daubenyana	leaf	somatic	160
21.1	Nymphaea nouchali	developing seed	early	332
36.5	Nymphaea pulchela	developing seed	mature	1610
38.1	Nymphaea nouchali	developing seed	early	1110
Nsp4_2	Nymphaea sp	developing seed	mature	42000
7.1	Nymphaea lasiophyla	developing seed	mature	51800
24.3	Nymphaea sp	developing seed	early	5320
31	Nymphaea purple	leaf	somatic	103
Nsp4_1	Nymphaea sp	developing seed	mature	44700
18.2	Nymphaea careulea	developing seed	week-old	4680
33.1	Nymphaea daubenyana	leaf	somatic	89.1
Nsp4	Nymphaea sp	developing seed	mature	15900
8.1	Victoria cruziana22	leaf	somatic	573
19.	Nymphaea dimorpha	developing seed	early	207
23	Nymphaea sp	developing seed	early	0
26.1	Nymphaea sp	leaf	somatic	501
35	Nymphaea pulchela		early	73.1
8.3	Victoria cruziana22	leaf	somatic	1390
26.2	Nymphaea sp	leaf	somatic	1420
23.	Nymphaea sp	developing seed	week-old	1630
25.3	Nymphaea sp	developing seed	week-old	43200
Nsp1	Nymphaea sp	developing seed	early	1610
Ndi 1	Nymphaea dimorpha	developing seed	early	44.5
21.4	Nymphaea nouchali	developing seed	early	0
24.1	Nymphaea sp	developing seed	early	2910
Nsp4_3	Nymphaea sp	developing seed	mature	39600
25.1	Nymphaea sp	developing seed	week-old	21000
21.1	Nymphaea nouchali	developing seed	early	3290
2.3	Nymphaea nouchali	developing seed	mature	26700
21.3	Nymphaea nouchali	developing seed	early	799
40.2	Nymphaea nouchali	petal	somatic	250
21.2	Nymphaea nouchali	developing seed	early	726
37.2	Nymphaea nouchali	developing seed	early	1090
18.1	Nymphaea careulea	developing seed	week-old	4670
21.2	Nymphaea nouchali	developing seed	early	857
Nsp3	Nymphaea sp	developing seed	week-old	1740
7	Nymphaea lasiophyla	developing seed	mature	43600
2.2	Nymphaea nouchali	developing seed	mature	32300
32.3	Nymphaea daubenyana	developing seed	early	164
37.3	Nymphaea nouchali	developing seed	early	611
25.2	Nymphaea sp	developing seed	week-old	17500
Nsp2	Nymphaea sp	developing seed	week-old	1360
17	Nymphaea careulea	developing seed	week-old	2650
18	Nymphaea careulea	developing seed	week-old	3830
30	Nymphaea purple	petal	somatic	144
17	Nymphaea careulea	developing seed	week-old	2070
18.3	Nymphaea careulea	developing seed	week-old	6630
21.4	Nymphaea nouchali	developing seed	early	702
25	Nymphaea sp	developing seed	week-old	16600
32.1	Nymphaea daubenyana	developing seed	early	418

## Sheet: Mass_Spec_statistics
Pairwise comparisons using Wilcoxon rank sum test with continuity correction P value adjustment method: bonferroni
In Nymphaea spp
	somatic	early	week-old
early	1	-	-
week-old	0.00044	1.0e-04	-
mature	9.0e-07	1.2e-08	0.00128
In Victoria spp
	somatic	early
early	1	-
two week-old	0.00075	1.8e-06

## Sheet: Seed_size_Nymphaea_raw_data
species	treatment	treat_sample	Areamm
Nymphaea nouchali	auxin	auxin_15	1.007
Nymphaea nouchali	auxin	auxin_15	0.9488
Nymphaea nouchali	auxin	auxin_15	0.84
Nymphaea nouchali	auxin	auxin_15	0.8653
Nymphaea nouchali	auxin	auxin_15	0.8948
Nymphaea nouchali	auxin	auxin_15	0.8164
Nymphaea nouchali	auxin	auxin_15	0.8595
Nymphaea nouchali	auxin	auxin_15	1.019
Nymphaea nouchali	auxin	auxin_15	0.8705
Nymphaea nouchali	auxin	auxin_15	0.9312
Nymphaea nouchali	auxin	auxin_15	0.8826
Nymphaea nouchali	auxin	auxin_15	0.9279
Nymphaea nouchali	auxin	auxin_15	0.8451
Nymphaea nouchali	auxin	auxin_15	0.8368
Nymphaea nouchali	auxin	auxin_15	0.8445
Nymphaea nouchali	auxin	auxin_15	0.7121
Nymphaea nouchali	auxin	auxin_15	0.899
Nymphaea nouchali	auxin	auxin_15	0.9169
Nymphaea nouchali	auxin	auxin_15	0.7445
Nymphaea nouchali	auxin	auxin_15	0.8475
Nymphaea nouchali	auxin	auxin_15	0.8969
Nymphaea nouchali	auxin	auxin_15	0.8953
Nymphaea nouchali	auxin	auxin_15	0.9636
Nymphaea nouchali	auxin	auxin_15	0.9264
Nymphaea nouchali	auxin	auxin_15	0.9296
Nymphaea nouchali	auxin	auxin_15	0.839
Nymphaea nouchali	auxin	auxin_15	0.8005
Nymphaea nouchali	auxin	auxin_15	0.7949
Nymphaea nouchali	auxin	auxin_15	1.018
Nymphaea nouchali	auxin	auxin_15	0.9816
Nymphaea nouchali	auxin	auxin_15	0.9729
Nymphaea nouchali	auxin	auxin_15	1.017
Nymphaea nouchali	auxin	auxin_15	0.8916
Nymphaea nouchali	auxin	auxin_15	0.7697
Nymphaea nouchali	auxin	auxin_15	0.7994
Nymphaea nouchali	auxin	auxin_15	0.9307
Nymphaea nouchali	auxin	auxin_15	0.9594
Nymphaea nouchali	auxin	auxin_15	0.9045
Nymphaea nouchali	auxin	auxin_15	0.8284
Nymphaea nouchali	auxin	auxin_15	1.037
Nymphaea nouchali	auxin	auxin_15	0.9913
Nymphaea nouchali	auxin	auxin_15	0.9201
Nymphaea nouchali	auxin	auxin_15	0.873
Nymphaea nouchali	auxin	auxin_15	0.8581
Nymphaea nouchali	auxin	auxin_15	0.9337
Nymphaea nouchali	auxin	auxin_15	0.8908
Nymphaea nouchali	auxin	auxin_15	0.7691
Nymphaea nouchali	auxin	auxin_15	0.8448
Nymphaea nouchali	auxin	auxin_15	0.9828
Nymphaea nouchali	auxin	auxin_15	0.8356
Nymphaea nouchali	auxin	auxin_15	0.8245
Nymphaea nouchali	auxin	auxin_15	0.7908
Nymphaea nouchali	auxin	auxin_15	0.8375
Nymphaea nouchali	auxin	auxin_15	0.9356
Nymphaea nouchali	auxin	auxin_15	0.766
Nymphaea nouchali	auxin	auxin_15	1.041
Nymphaea nouchali	auxin	auxin_15	0.9633
Nymphaea nouchali	auxin	auxin_15	0.8594
Nymphaea nouchali	auxin	auxin_15	0.7578
Nymphaea nouchali	auxin	auxin_15	0.875
Nymphaea nouchali	auxin	auxin_15	0.7112
Nymphaea nouchali	auxin	auxin_15	0.7444
Nymphaea nouchali	auxin	auxin_15	0.9745
Nymphaea nouchali	auxin	auxin_15	0.864
Nymphaea nouchali	auxin	auxin_15	0.9416
Nymphaea nouchali	auxin	auxin_15	0.8614
Nymphaea nouchali	auxin	auxin_15	0.8258
Nymphaea nouchali	auxin	auxin_15	0.8102
Nymphaea nouchali	auxin	auxin_15	0.9608
Nymphaea nouchali	auxin	auxin_15	0.8929
Nymphaea nouchali	auxin	auxin_15	0.6957
Nymphaea nouchali	auxin	auxin_15	0.5892
Nymphaea nouchali	auxin	auxin_15	1.042
Nymphaea nouchali	auxin	auxin_15	0.9334
Nymphaea nouchali	auxin	auxin_15	0.8693
Nymphaea nouchali	auxin	auxin_15	0.8061
Nymphaea nouchali	auxin	auxin_15	0.7751
Nymphaea nouchali	auxin	auxin_15	0.897
Nymphaea nouchali	auxin	auxin_15	0.7931
Nymphaea nouchali	auxin	auxin_15	0.8383
Nymphaea nouchali	auxin	auxin_15	0.9809
Nymphaea nouchali	auxin	auxin_15	0.9361
Nymphaea nouchali	auxin	auxin_15	0.7501
Nymphaea nouchali	auxin	auxin_15	0.9344
Nymphaea nouchali	auxin	auxin_15	0.9391
Nymphaea nouchali	auxin	auxin_15	0.8418
Nymphaea nouchali	auxin	auxin_15	0.9137
Nymphaea nouchali	auxin	auxin_15	0.9168
Nymphaea nouchali	auxin	auxin_15	0.895
Nymphaea nouchali	auxin	auxin_15	0.9258
Nymphaea nouchali	pollination	pollination_114	0.5906
Nymphaea nouchali	pollination	pollination_114	0.6054
Nymphaea nouchali	pollination	pollination_114	0.7534
Nymphaea nouchali	pollination	pollination_114	0.6589
Nymphaea nouchali	pollination	pollination_114	0.5912
Nymphaea nouchali	pollination	pollination_114	0.7324
Nymphaea nouchali	pollination	pollination_114	0.696
Nymphaea nouchali	pollination	pollination_114	0.571
Nymphaea nouchali	pollination	pollination_114	0.6941
Nymphaea nouchali	pollination	pollination_114	0.7384
Nymphaea nouchali	pollination	pollination_114	0.5713
Nymphaea nouchali	pollination	pollination_114	0.8028
Nymphaea nouchali	pollination	pollination_114	0.7241
Nymphaea nouchali	pollination	pollination_114	0.6521
Nymphaea nouchali	pollination	pollination_114	0.7069
Nymphaea nouchali	pollination	pollination_114	0.6645
Nymphaea nouchali	pollination	pollination_114	0.5425
Nymphaea nouchali	pollination	pollination_114	0.7918
Nymphaea nouchali	pollination	pollination_114	0.5377
Nymphaea nouchali	pollination	pollination_114	0.6915
Nymphaea nouchali	pollination	pollination_114	0.6135
Nymphaea nouchali	pollination	pollination_114	0.7309
Nymphaea nouchali	pollination	pollination_114	0.6709
Nymphaea nouchali	pollination	pollination_114	0.6925
Nymphaea nouchali	pollination	pollination_114	0.7816
Nymphaea nouchali	pollination	pollination_114	0.5012
Nymphaea nouchali	pollination	pollination_114	0.5677
Nymphaea nouchali	pollination	pollination_114	0.5732
Nymphaea nouchali	pollination	pollination_114	0.6922
Nymphaea nouchali	pollination	pollination_114	0.7701
Nymphaea nouchali	pollination	pollination_114	0.7185
Nymphaea nouchali	pollination	pollination_114	0.703
Nymphaea nouchali	pollination	pollination_114	0.596
Nymphaea nouchali	pollination	pollination_114	0.5683
Nymphaea nouchali	pollination	pollination_114	0.5971
Nymphaea nouchali	pollination	pollination_114	0.642
Nymphaea nouchali	pollination	pollination_114	0.7148
Nymphaea nouchali	pollination	pollination_114	0.6359
Nymphaea nouchali	pollination	pollination_114	0.7791
Nymphaea nouchali	pollination	pollination_114	0.552
Nymphaea nouchali	pollination	pollination_114	0.7695
Nymphaea nouchali	pollination	pollination_114	0.6617
Nymphaea nouchali	pollination	pollination_114	0.6545
Nymphaea nouchali	pollination	pollination_114	0.5988
Nymphaea nouchali	pollination	pollination_114	0.6546
Nymphaea nouchali	pollination	pollination_114	0.6915
Nymphaea nouchali	pollination	pollination_114	0.6757
Nymphaea nouchali	pollination	pollination_114	0.6333
Nymphaea nouchali	pollination	pollination_114	0.8035
Nymphaea nouchali	pollination	pollination_114	0.6634
Nymphaea nouchali	pollination	pollination_114	0.6984
Nymphaea nouchali	pollination	pollination_114	0.7191
Nymphaea nouchali	pollination	pollination_114	0.7254
Nymphaea nouchali	pollination	pollination_114	0.6671
Nymphaea nouchali	pollination	pollination_114	0.711
Nymphaea nouchali	pollination	pollination_114	0.7808
Nymphaea nouchali	pollination	pollination_114	0.7502
Nymphaea nouchali	pollination	pollination_114	0.8496
Nymphaea nouchali	pollination	pollination_114	0.777
Nymphaea nouchali	pollination	pollination_114	0.7678
Nymphaea nouchali	pollination	pollination_114	0.6112
Nymphaea nouchali	pollination	pollination_114	0.7586
Nymphaea nouchali	pollination	pollination_114	0.5635
Nymphaea nouchali	pollination	pollination_114	0.8483
Nymphaea nouchali	pollination	pollination_114	0.7963
Nymphaea nouchali	pollination	pollination_114	0.9279
Nymphaea nouchali	pollination	pollination_114	0.6095
Nymphaea nouchali	pollination	pollination_114	0.6033
Nymphaea nouchali	pollination	pollination_114	0.5364
Nymphaea nouchali	pollination	pollination_114	0.5817
Nymphaea nouchali	pollination	pollination_114	0.5901
Nymphaea nouchali	pollination	pollination_114	0.6687
Nymphaea nouchali	pollination	pollination_114	0.6441
Nymphaea nouchali	pollination	pollination_114	0.8101
Nymphaea nouchali	pollination	pollination_114	0.6803
Nymphaea nouchali	pollination	pollination_114	0.8443
Nymphaea nouchali	pollination	pollination_114	0.9
Nymphaea nouchali	pollination	pollination_114	0.4342
Nymphaea nouchali	pollination	pollination_114	0.5285
Nymphaea nouchali	control	control_71	0.5153
Nymphaea nouchali	control	control_71	0.6167
Nymphaea nouchali	control	control_71	0.5826
Nymphaea nouchali	control	control_71	0.8824
Nymphaea nouchali	control	control_71	0.5917
Nymphaea nouchali	control	control_71	0.4558
Nymphaea nouchali	control	control_71	0.5361
Nymphaea nouchali	control	control_71	0.6559
Nymphaea nouchali	control	control_71	0.4765
Nymphaea nouchali	control	control_71	0.5394
Nymphaea nouchali	control	control_71	0.4464
Nymphaea nouchali	control	control_71	0.6762
Nymphaea nouchali	control	control_71	0.4794
Nymphaea nouchali	control	control_71	0.5746
Nymphaea nouchali	control	control_71	0.6361
Nymphaea nouchali	control	control_71	0.5759
Nymphaea nouchali	control	control_71	0.6366
Nymphaea nouchali	control	control_71	0.5582
Nymphaea nouchali	control	control_71	0.6308
Nymphaea nouchali	control	control_71	0.6138
Nymphaea nouchali	control	control_71	0.6471
Nymphaea nouchali	control	control_71	0.5773
Nymphaea nouchali	control	control_71	0.5517
Nymphaea nouchali	control	control_71	0.6209
Nymphaea nouchali	control	control_71	0.5352
Nymphaea nouchali	control	control_71	0.6001
Nymphaea nouchali	control	control_71	0.7486
Nymphaea nouchali	control	control_71	0.5434
Nymphaea nouchali	control	control_71	0.6821
Nymphaea nouchali	control	control_71	0.4512
Nymphaea nouchali	control	control_71	0.5609
Nymphaea nouchali	control	control_71	0.55
Nymphaea nouchali	control	control_71	0.5055
Nymphaea nouchali	control	control_71	0.5169
Nymphaea nouchali	control	control_71	0.67
Nymphaea nouchali	control	control_71	0.6316
Nymphaea nouchali	control	control_71	0.5692
Nymphaea nouchali	control	control_71	0.6134
Nymphaea nouchali	control	control_71	0.4831
Nymphaea nouchali	control	control_71	0.5037
Nymphaea nouchali	control	control_71	0.569
Nymphaea nouchali	control	control_71	0.6474
Nymphaea nouchali	control	control_71	0.569
Nymphaea nouchali	control	control_71	0.4344
Nymphaea nouchali	control	control_71	0.5512
Nymphaea nouchali	control	control_71	0.5903
Nymphaea nouchali	control	control_71	0.5231
Nymphaea nouchali	control	control_71	0.4871
Nymphaea nouchali	control	control_71	0.6031
Nymphaea nouchali	control	control_71	0.554
Nymphaea nouchali	control	control_71	0.4866
Nymphaea nouchali	control	control_71	0.5959
Nymphaea nouchali	control	control_71	0.4518
Nymphaea nouchali	control	control_71	0.4375
Nymphaea nouchali	control	control_71	0.3565
Nymphaea nouchali	control	control_71	0.2739
Nymphaea nouchali	control	control_71	0.1905
Nymphaea nouchali	control	control_71	0.6216
Nymphaea nouchali	control	control_71	0.5547
Nymphaea nouchali	control	control_71	0.5454
Nymphaea nouchali	control	control_71	0.4539
Nymphaea nouchali	control	control_71	0.5433
Nymphaea nouchali	control	control_71	0.5433
Nymphaea nouchali	control	control_71	0.5374
Nymphaea nouchali	control	control_71	0.5888
Nymphaea nouchali	control	control_71	0.5206
Nymphaea nouchali	control	control_71	0.5018
Nymphaea nouchali	control	control_71	0.628
Nymphaea nouchali	control	control_71	0.5926
Nymphaea nouchali	control	control_71	0.6255
Nymphaea nouchali	control	control_71	0.6974
Nymphaea nouchali	control	control_71	0.5436
Nymphaea nouchali	control	control_71	0.6031
Nymphaea nouchali	control	control_71	0.6273
Nymphaea nouchali	control	control_71	0.5387
Nymphaea nouchali	control	control_71	0.4981
Nymphaea nouchali	control	control_71	0.6673
Nymphaea nouchali	control	control_71	0.5805
Nymphaea nouchali	control	control_71	0.6109
Nymphaea nouchali	control	control_71	0.5817
Nymphaea nouchali	control	control_71	0.5514
Nymphaea nouchali	control	control_71	0.6518
Nymphaea nouchali	control	control_71	0.5315
Nymphaea nouchali	control	control_71	0.6115
Nymphaea nouchali	control	control_71	0.6477
Nymphaea nouchali	control	control_71	0.5899
Nymphaea nouchali	control	control_71	0.567
Nymphaea nouchali	control	control_71	0.5927
Nymphaea nouchali	control	control_71	0.6153
Nymphaea nouchali	control	control_71	0.6076
Nymphaea nouchali	control	control_71	0.4543
Nymphaea nouchali	control	control_71	0.5585
Nymphaea nouchali	control	control_71	0.6612
Nymphaea nouchali	control	control_71	0.6347
Nymphaea nouchali	control	control_71	0.575
Nymphaea nouchali	control	control_71	0.6525
Nymphaea nouchali	control	control_71	0.628
Nymphaea nouchali	pollination	pollination_107	0.6263
Nymphaea nouchali	pollination	pollination_107	0.5106
Nymphaea nouchali	pollination	pollination_107	0.5513
Nymphaea nouchali	pollination	pollination_107	0.4895
Nymphaea nouchali	pollination	pollination_107	0.4586
Nymphaea nouchali	pollination	pollination_107	0.6131
Nymphaea nouchali	pollination	pollination_107	0.4391
Nymphaea nouchali	pollination	pollination_107	0.4855
Nymphaea nouchali	pollination	pollination_107	0.6454
Nymphaea nouchali	pollination	pollination_107	0.4516
Nymphaea nouchali	pollination	pollination_107	0.5571
Nymphaea nouchali	pollination	pollination_107	0.5931
Nymphaea nouchali	pollination	pollination_107	0.583
Nymphaea nouchali	pollination	pollination_107	0.606
Nymphaea nouchali	pollination	pollination_107	0.6174
Nymphaea nouchali	pollination	pollination_107	0.5859
Nymphaea nouchali	pollination	pollination_107	0.4849
Nymphaea nouchali	pollination	pollination_107	0.5238
Nymphaea nouchali	pollination	pollination_107	0.5543
Nymphaea nouchali	pollination	pollination_107	0.4783
Nymphaea nouchali	pollination	pollination_107	0.5818
Nymphaea nouchali	pollination	pollination_107	0.5366
Nymphaea nouchali	pollination	pollination_107	0.6325
Nymphaea nouchali	pollination	pollination_107	0.3387
Nymphaea nouchali	pollination	pollination_107	0.495
Nymphaea nouchali	pollination	pollination_107	0.3656
Nymphaea nouchali	pollination	pollination_107	0.5013
Nymphaea nouchali	pollination	pollination_107	0.6009
Nymphaea nouchali	pollination	pollination_107	0.4908
Nymphaea nouchali	pollination	pollination_107	0.4493
Nymphaea nouchali	pollination	pollination_107	0.6458
Nymphaea nouchali	pollination	pollination_107	0.6359
Nymphaea nouchali	pollination	pollination_107	0.5435
Nymphaea nouchali	pollination	pollination_107	0.5786
Nymphaea nouchali	pollination	pollination_107	0.6528
Nymphaea nouchali	pollination	pollination_107	0.5181
Nymphaea nouchali	pollination	pollination_107	0.6816
Nymphaea nouchali	pollination	pollination_107	0.4897
Nymphaea nouchali	pollination	pollination_107	0.4668
Nymphaea nouchali	pollination	pollination_107	0.4982
Nymphaea nouchali	pollination	pollination_107	0.4865
Nymphaea nouchali	pollination	pollination_107	0.3912
Nymphaea nouchali	pollination	pollination_107	0.4931
Nymphaea nouchali	pollination	pollination_107	0.4625
Nymphaea nouchali	pollination	pollination_107	0.609
Nymphaea nouchali	pollination	pollination_107	0.5486
Nymphaea nouchali	pollination	pollination_107	0.5042
Nymphaea nouchali	pollination	pollination_107	0.4338
Nymphaea nouchali	pollination	pollination_107	0.5633
Nymphaea nouchali	pollination	pollination_107	0.4984
Nymphaea nouchali	pollination	pollination_107	0.5561
Nymphaea nouchali	pollination	pollination_107	0.5736
Nymphaea nouchali	pollination	pollination_107	0.4509
Nymphaea nouchali	pollination	pollination_107	0.4591
Nymphaea nouchali	pollination	pollination_107	0.5827
Nymphaea nouchali	pollination	pollination_107	0.4395
Nymphaea nouchali	pollination	pollination_107	0.5973
Nymphaea nouchali	pollination	pollination_107	0.6019
Nymphaea nouchali	pollination	pollination_107	0.4581
Nymphaea nouchali	pollination	pollination_107	0.4666
Nymphaea nouchali	pollination	pollination_107	0.5274
Nymphaea nouchali	pollination	pollination_107	0.5723
Nymphaea nouchali	control	control_22	0.4155
Nymphaea nouchali	control	control_22	0.4036
Nymphaea nouchali	control	control_22	0.4233
Nymphaea nouchali	control	control_22	0.4213
Nymphaea nouchali	control	control_22	0.4282
Nymphaea nouchali	control	control_22	0.4197
Nymphaea nouchali	control	control_22	0.5665
Nymphaea nouchali	control	control_22	0.3252
Nymphaea nouchali	control	control_22	0.3559
Nymphaea nouchali	control	control_22	0.4159
Nymphaea nouchali	control	control_22	0.5871
Nymphaea nouchali	control	control_22	0.3948
Nymphaea nouchali	control	control_22	0.5287
Nymphaea nouchali	control	control_22	0.4821
Nymphaea nouchali	control	control_22	0.3658
Nymphaea nouchali	control	control_22	0.4066
Nymphaea nouchali	control	control_22	0.5941
Nymphaea nouchali	control	control_22	0.485
Nymphaea nouchali	control	control_22	0.3574
Nymphaea nouchali	control	control_22	0.4572
Nymphaea nouchali	control	control_22	0.3827
Nymphaea nouchali	control	control_22	0.5343
Nymphaea nouchali	control	control_22	0.4346
Nymphaea nouchali	control	control_22	0.3672
Nymphaea nouchali	control	control_22	0.3501
Nymphaea nouchali	control	control_22	0.6556
Nymphaea nouchali	control	control_22	0.6185
Nymphaea nouchali	control	control_22	0.6112
Nymphaea nouchali	control	control_22	0.5757
Nymphaea nouchali	control	control_22	0.5997
Nymphaea nouchali	control	control_22	0.5815
Nymphaea nouchali	control	control_22	0.5463
Nymphaea nouchali	control	control_22	0.6048
Nymphaea nouchali	control	control_22	0.5602
Nymphaea nouchali	control	control_22	0.4434
Nymphaea nouchali	control	control_22	0.3404
Nymphaea nouchali	control	control_22	0.5501
Nymphaea nouchali	control	control_22	0.4837
Nymphaea nouchali	control	control_22	0.4551
Nymphaea nouchali	control	control_22	0.4201
Nymphaea nouchali	control	control_22	0.4749
Nymphaea nouchali	control	control_22	0.3506
Nymphaea nouchali	control	control_22	0.3129
Nymphaea nouchali	control	control_22	0.4023
Nymphaea nouchali	control	control_22	0.3341
Nymphaea nouchali	control	control_22	0.3469
Nymphaea nouchali	control	control_22	0.4435
Nymphaea nouchali	control	control_22	0.5068
Nymphaea nouchali	control	control_22	0.4469
Nymphaea nouchali	control	control_22	0.4135
Nymphaea nouchali	control	control_22	0.3865
Nymphaea nouchali	control	control_22	0.3595
Nymphaea nouchali	control	control_22	0.4849
Nymphaea nouchali	control	control_22	0.3013
Nymphaea nouchali	control	control_22	0.2713
Nymphaea nouchali	control	control_22	0.4149
Nymphaea nouchali	control	control_22	0.4097
Nymphaea nouchali	control	control_22	0.3327
Nymphaea nouchali	control	control_22	0.347
Nymphaea nouchali	control	control_22	0.4618
Nymphaea nouchali	control	control_22	0.5029
Nymphaea nouchali	control	control_22	0.3721
Nymphaea nouchali	control	control_22	0.3212
Nymphaea nouchali	control	control_22	0.2968
Nymphaea nouchali	control	control_22	0.433
Nymphaea nouchali	control	control_22	0.3481
Nymphaea nouchali	control	control_22	0.3196
Nymphaea nouchali	control	control_22	0.4062
Nymphaea nouchali	control	control_22	0.4799
Nymphaea nouchali	control	control_22	0.5661
Nymphaea nouchali	control	control_22	0.3937
Nymphaea nouchali	control	control_22	0.4746
Nymphaea nouchali	control	control_22	0.4391
Nymphaea nouchali	control	control_22	0.3935
Nymphaea nouchali	control	control_22	0.3251
Nymphaea nouchali	control	control_22	0.3652
Nymphaea nouchali	control	control_22	0.4413
Nymphaea nouchali	control	control_22	0.5278
Nymphaea nouchali	control	control_22	0.4355
Nymphaea nouchali	control	control_22	0.4527
Nymphaea nouchali	control	control_22	0.4369
Nymphaea nouchali	control	control_22	0.4488
Nymphaea nouchali	control	control_22	0.4579
Nymphaea nouchali	control	control_22	0.4746
Nymphaea nouchali	control	control_22	0.4038
Nymphaea nouchali	control	control_22	0.4735
Nymphaea nouchali	control	control_22	0.3545
Nymphaea nouchali	control	control_22	0.4082
Nymphaea nouchali	auxin	auxin_23	0.7261
Nymphaea nouchali	auxin	auxin_23	0.5863
Nymphaea nouchali	auxin	auxin_23	0.6691
Nymphaea nouchali	auxin	auxin_23	0.741
Nymphaea nouchali	auxin	auxin_23	0.723
Nymphaea nouchali	auxin	auxin_23	0.7525
Nymphaea nouchali	auxin	auxin_23	0.6622
Nymphaea nouchali	auxin	auxin_23	0.6871
Nymphaea nouchali	auxin	auxin_23	0.6679
Nymphaea nouchali	auxin	auxin_23	0.7473
Nymphaea nouchali	auxin	auxin_23	0.7543
Nymphaea nouchali	auxin	auxin_23	0.6346
Nymphaea nouchali	auxin	auxin_23	0.8074
Nymphaea nouchali	auxin	auxin_23	0.7965
Nymphaea nouchali	auxin	auxin_23	0.5954
Nymphaea nouchali	auxin	auxin_23	0.5634
Nymphaea nouchali	auxin	auxin_23	0.7302
Nymphaea nouchali	auxin	auxin_23	0.6344
Nymphaea nouchali	auxin	auxin_23	0.5364
Nymphaea nouchali	auxin	auxin_23	0.7041
Nymphaea nouchali	auxin	auxin_23	0.6269
Nymphaea nouchali	auxin	auxin_23	0.703
Nymphaea nouchali	auxin	auxin_23	0.6913
Nymphaea nouchali	auxin	auxin_23	0.7234
Nymphaea nouchali	auxin	auxin_23	0.8138
Nymphaea nouchali	auxin	auxin_23	0.6807
Nymphaea nouchali	auxin	auxin_23	0.5943
Nymphaea nouchali	auxin	auxin_23	0.7596
Nymphaea nouchali	auxin	auxin_23	0.7469
Nymphaea nouchali	auxin	auxin_23	0.8084
Nymphaea nouchali	auxin	auxin_23	0.848
Nymphaea nouchali	auxin	auxin_23	0.6425
Nymphaea nouchali	auxin	auxin_23	0.618
Nymphaea nouchali	auxin	auxin_23	0.6461
Nymphaea nouchali	auxin	auxin_23	0.6143
Nymphaea nouchali	auxin	auxin_23	0.6397
Nymphaea nouchali	auxin	auxin_23	0.6463
Nymphaea nouchali	auxin	auxin_23	0.6418
Nymphaea nouchali	auxin	auxin_23	0.5241
Nymphaea nouchali	auxin	auxin_23	0.8725
Nymphaea nouchali	auxin	auxin_23	0.9241
Nymphaea nouchali	auxin	auxin_23	0.7034
Nymphaea nouchali	auxin	auxin_23	0.6482
Nymphaea nouchali	auxin	auxin_23	0.6726
Nymphaea nouchali	auxin	auxin_23	0.6924
Nymphaea nouchali	auxin	auxin_23	0.7811
Nymphaea nouchali	auxin	auxin_23	0.5906
Nymphaea nouchali	auxin	auxin_23	0.7918
Nymphaea nouchali	auxin	auxin_23	0.6386
Nymphaea nouchali	auxin	auxin_23	0.7935
Nymphaea nouchali	auxin	auxin_23	0.5982
Nymphaea nouchali	auxin	auxin_23	0.7322
Nymphaea nouchali	auxin	auxin_23	0.7968
Nymphaea nouchali	auxin	auxin_23	0.7892
Nymphaea nouchali	auxin	auxin_23	0.6116
Nymphaea nouchali	auxin	auxin_23	0.6519
Nymphaea nouchali	auxin	auxin_23	0.6758
Nymphaea nouchali	auxin	auxin_23	0.6134
Nymphaea nouchali	auxin	auxin_23	0.7618
Nymphaea nouchali	auxin	auxin_23	0.6904
Nymphaea nouchali	auxin	auxin_23	0.7911
Nymphaea nouchali	auxin	auxin_23	0.6284
Nymphaea nouchali	auxin	auxin_23	0.8573
Nymphaea nouchali	auxin	auxin_23	0.765
Nymphaea nouchali	auxin	auxin_23	0.7462
Nymphaea nouchali	auxin	auxin_23	0.9259
Nymphaea nouchali	auxin	auxin_23	0.6821
Nymphaea nouchali	auxin	auxin_23	0.7345
Nymphaea nouchali	auxin	auxin_23	0.6041
Nymphaea nouchali	auxin	auxin_23	0.5422
Nymphaea nouchali	auxin	auxin_23	0.6967
Nymphaea nouchali	auxin	auxin_23	0.7002
Nymphaea nouchali	auxin	auxin_23	0.8201
Nymphaea nouchali	auxin	auxin_23	0.4888
Nymphaea nouchali	auxin	auxin_23	0.6455
Nymphaea nouchali	auxin	auxin_23	0.7764
Nymphaea nouchali	auxin	auxin_23	0.7504
Nymphaea nouchali	auxin	auxin_23	0.5335
Nymphaea nouchali	auxin	auxin_23	0.5408
Nymphaea nouchali	auxin	auxin_23	0.4246
Nymphaea nouchali	auxin	auxin_23	0.6132
Nymphaea nouchali	auxin	auxin_23	0.7514
Nymphaea nouchali	auxin	auxin_23	0.8751
Nymphaea nouchali	auxin	auxin_23	0.8388
Nymphaea nouchali	auxin	auxin_23	0.705
Nymphaea alba	auxin	auxin29	0.5572
Nymphaea alba	auxin	auxin29	0.4981
Nymphaea alba	auxin	auxin29	0.4792
Nymphaea alba	auxin	auxin29	0.4036
Nymphaea alba	auxin	auxin29	0.5327
Nymphaea alba	auxin	auxin29	0.5028
Nymphaea alba	auxin	auxin29	0.5074
Nymphaea alba	auxin	auxin29	0.524
Nymphaea alba	auxin	auxin29	0.5229
Nymphaea alba	auxin	auxin29	0.5021
Nymphaea alba	auxin	auxin29	0.49
Nymphaea alba	auxin	auxin29	0.5459
Nymphaea alba	auxin	auxin29	0.5153
Nymphaea alba	auxin	auxin29	0.659
Nymphaea alba	auxin	auxin29	0.4873
Nymphaea alba	auxin	auxin29	0.4244
Nymphaea alba	auxin	auxin29	0.5801
Nymphaea alba	auxin	auxin29	0.5545
Nymphaea alba	auxin	auxin29	0.5592
Nymphaea alba	auxin	auxin29	0.5273
Nymphaea alba	auxin	auxin29	0.4424
Nymphaea alba	auxin	auxin29	0.5509
Nymphaea alba	auxin	auxin29	0.5663
Nymphaea alba	auxin	auxin29	0.5709
Nymphaea alba	auxin	auxin29	0.5191
Nymphaea alba	auxin	auxin29	0.5415
Nymphaea alba	auxin	auxin29	0.523
Nymphaea alba	auxin	auxin29	0.5767
Nymphaea alba	auxin	auxin29	0.4973
Nymphaea alba	auxin	auxin29	0.441
Nymphaea alba	auxin	auxin29	0.6424
Nymphaea alba	auxin	auxin29	0.5437
Nymphaea alba	auxin	auxin29	0.5203
Nymphaea alba	auxin	auxin29	0.6103
Nymphaea alba	auxin	auxin29	0.5618
Nymphaea alba	auxin	auxin29	0.5198
Nymphaea alba	auxin	auxin29	0.5724
Nymphaea alba	auxin	auxin29	0.655
Nymphaea alba	auxin	auxin29	0.4029
Nymphaea alba	auxin	auxin29	0.4924
Nymphaea alba	auxin	auxin29	0.4223
Nymphaea alba	auxin	auxin29	0.5206
Nymphaea alba	auxin	auxin29	0.4791
Nymphaea alba	auxin	auxin29	0.5572
Nymphaea alba	auxin	auxin29	0.6612
Nymphaea alba	auxin	auxin29	0.4835
Nymphaea alba	auxin	auxin29	0.5358
Nymphaea alba	auxin	auxin29	0.3709
Nymphaea alba	auxin	auxin29	0.5031
Nymphaea alba	auxin	auxin29	0.5802
Nymphaea alba	auxin	auxin29	0.4657
Nymphaea alba	auxin	auxin29	0.6603
Nymphaea alba	auxin	auxin29	0.5515
Nymphaea alba	auxin	auxin29	0.6075
Nymphaea alba	auxin	auxin29	0.4993
Nymphaea alba	auxin	auxin29	0.5641
Nymphaea alba	auxin	auxin29	0.6784
Nymphaea alba	auxin	auxin29	0.6161
Nymphaea alba	auxin	auxin29	0.5696
Nymphaea alba	auxin	auxin29	0.4863
Nymphaea alba	auxin	auxin29	0.4898
Nymphaea alba	auxin	auxin29	0.638
Nymphaea alba	auxin	auxin29	0.5242
Nymphaea alba	auxin	auxin29	0.4852
Nymphaea alba	auxin	auxin29	0.5059
Nymphaea alba	auxin	auxin29	0.6406
Nymphaea alba	auxin	auxin29	0.5371
Nymphaea alba	auxin	auxin29	0.5378
Nymphaea alba	auxin	auxin29	0.442
Nymphaea alba	auxin	auxin29	0.4589
Nymphaea alba	auxin	auxin29	0.5446
Nymphaea alba	auxin	auxin29	0.5423
Nymphaea alba	auxin	auxin29	0.5809
Nymphaea alba	auxin	auxin29	0.5193
Nymphaea alba	auxin	auxin29	0.5964
Nymphaea alba	auxin	auxin29	0.5354
Nymphaea alba	pollination	pollination30	0.6606
Nymphaea alba	pollination	pollination30	0.6024
Nymphaea alba	pollination	pollination30	0.7041
Nymphaea alba	pollination	pollination30	0.7371
Nymphaea alba	pollination	pollination30	0.6053
Nymphaea alba	pollination	pollination30	0.5691
Nymphaea alba	pollination	pollination30	0.6506
Nymphaea alba	pollination	pollination30	0.4479
Nymphaea alba	pollination	pollination30	0.4645
Nymphaea alba	pollination	pollination30	0.5327
Nymphaea alba	pollination	pollination30	0.4745
Nymphaea alba	pollination	pollination30	0.6534
Nymphaea alba	pollination	pollination30	0.5382
Nymphaea alba	pollination	pollination30	0.5313
Nymphaea alba	pollination	pollination30	0.6708
Nymphaea alba	pollination	pollination30	0.5728
Nymphaea alba	pollination	pollination30	0.5743
Nymphaea alba	pollination	pollination30	0.52
Nymphaea alba	pollination	pollination30	0.5024
Nymphaea alba	pollination	pollination30	0.6624
Nymphaea alba	pollination	pollination30	0.6275
Nymphaea alba	pollination	pollination30	0.5193
Nymphaea alba	pollination	pollination30	0.5565
Nymphaea alba	pollination	pollination30	0.477
Nymphaea alba	pollination	pollination30	0.6783
Nymphaea alba	pollination	pollination30	0.6327
Nymphaea alba	pollination	pollination30	0.5976
Nymphaea alba	pollination	pollination30	0.6707
Nymphaea alba	pollination	pollination30	0.677
Nymphaea alba	pollination	pollination30	0.6225
Nymphaea alba	pollination	pollination30	0.6956
Nymphaea alba	pollination	pollination30	0.7313
Nymphaea alba	pollination	pollination30	0.7487
Nymphaea alba	pollination	pollination30	0.531
Nymphaea alba	pollination	pollination30	0.5673
Nymphaea alba	pollination	pollination30	0.485
Nymphaea alba	pollination	pollination30	0.631
Nymphaea alba	pollination	pollination30	0.5645
Nymphaea alba	pollination	pollination30	0.5829
Nymphaea alba	pollination	pollination30	0.693
Nymphaea alba	pollination	pollination30	0.6233
Nymphaea alba	pollination	pollination30	0.6287
Nymphaea alba	pollination	pollination30	0.6297
Nymphaea alba	pollination	pollination30	0.7554
Nymphaea alba	pollination	pollination30	0.7424
Nymphaea alba	pollination	pollination30	0.5176
Nymphaea alba	pollination	pollination30	0.7469
Nymphaea alba	pollination	pollination30	0.7386
Nymphaea alba	pollination	pollination30	0.3839
Nymphaea alba	pollination	pollination30	0.56
Nymphaea alba	pollination	pollination30	0.5378
Nymphaea alba	pollination	pollination30	0.4607
Nymphaea alba	pollination	pollination30	0.6414
Nymphaea alba	pollination	pollination30	0.5455
Nymphaea alba	pollination	pollination30	0.7402
Nymphaea alba	pollination	pollination30	0.6407
Nymphaea alba	pollination	pollination30	0.5384
Nymphaea alba	pollination	pollination30	0.6849
Nymphaea alba	pollination	pollination30	0.5946
Nymphaea alba	pollination	pollination30	0.4982
Nymphaea alba	pollination	pollination30	0.5602
Nymphaea alba	pollination	pollination30	0.6185
Nymphaea alba	pollination	pollination30	0.5387
Nymphaea alba	pollination	pollination30	0.6159
Nymphaea alba	pollination	pollination30	0.5377
Nymphaea alba	pollination	pollination30	0.5977
Nymphaea alba	pollination	pollination30	0.7045
Nymphaea alba	pollination	pollination30	0.6181
Nymphaea alba	pollination	pollination30	0.5883
Nymphaea alba	pollination	pollination30	0.6432
Nymphaea alba	pollination	pollination30	0.5562
Nymphaea alba	pollination	pollination30	0.5361
Nymphaea alba	pollination	pollination30	0.6572
Nymphaea alba	pollination	pollination30	0.5528
Nymphaea alba	pollination	pollination30	0.7624
Nymphaea alba	pollination	pollination30	0.6384
Nymphaea alba	pollination	pollination30	0.6586
Nymphaea alba	pollination	pollination30	0.568
Nymphaea alba	pollination	pollination30	0.5891
Nymphaea alba	pollination	pollination30	0.5909
Nymphaea alba	control	control112	0.05611
Nymphaea alba	control	control112	0.05033
Nymphaea alba	control	control112	0.04334
Nymphaea alba	control	control112	0.04312
Nymphaea alba	control	control112	0.04925
Nymphaea alba	control	control112	0.04583
Nymphaea alba	control	control112	0.05511
Nymphaea alba	control	control112	0.03787
Nymphaea alba	control	control112	0.04659
Nymphaea alba	control	control112	0.03793
Nymphaea alba	control	control112	0.05156
Nymphaea alba	control	control112	0.05778
Nymphaea alba	control	control112	0.04478
Nymphaea alba	control	control112	0.04666
Nymphaea alba	control	control112	0.03307
Nymphaea alba	control	control112	0.038
Nymphaea alba	control	control112	0.05448
Nymphaea alba	control	control112	0.04704
Nymphaea alba	control	control112	0.04495
Nymphaea alba	control	control112	0.04872
Nymphaea alba	control	control112	0.04794
Nymphaea alba	control	control112	0.0386
Nymphaea alba	control	control112	0.0433
Nymphaea alba	control	control112	0.04559
Nymphaea alba	control	control112	0.0504
Nymphaea alba	control	control112	0.04864
Nymphaea alba	control	control112	0.04983
Nymphaea alba	control	control112	0.04088
Nymphaea alba	control	control112	0.04815
Nymphaea alba	control	control112	0.05316
Nymphaea alba	control	control112	0.04297
Nymphaea alba	control	control112	0.04107
Nymphaea alba	control	control112	0.03935
Nymphaea alba	control	control112	0.05338
Nymphaea alba	control	control112	0.04895
Nymphaea alba	control	control112	0.03642
Nymphaea alba	control	control112	0.03714
Nymphaea alba	control	control112	0.04335
Nymphaea alba	control	control112	0.04304
Nymphaea alba	control	control112	0.04051
Nymphaea alba	control	control112	0.05035
Nymphaea alba	control	control112	0.05399
Nymphaea alba	control	control112	0.04345
Nymphaea alba	control	control112	0.03627
Nymphaea alba	control	control112	0.04427
Nymphaea alba	control	control112	0.04009
Nymphaea alba	control	control112	0.04314
Nymphaea alba	control	control112	0.04645
Nymphaea alba	control	control112	0.06561
Nymphaea alba	control	control112	0.04941
Nymphaea alba	control	control112	0.02437
Nymphaea alba	control	control112	0.05781
Nymphaea alba	control	control112	0.06552
Nymphaea alba	control	control112	0.05054
Nymphaea alba	control	control112	0.04057
Nymphaea alba	control	control112	0.05645
Nymphaea alba	control	control112	0.06303
Nymphaea alba	control	control112	0.05343
Nymphaea alba	control	control112	0.03886
Nymphaea alba	control	control112	0.05216
Nymphaea alba	control	control112	0.0552
Nymphaea alba	control	control112	0.04688
Nymphaea alba	control	control112	0.05383
Nymphaea alba	control	control112	0.05324
Nymphaea alba	control	control112	0.05042
Nymphaea alba	control	control112	0.05189
Nymphaea alba	control	control112	0.05907
Nymphaea alba	control	control112	0.04952
Nymphaea alba	control	control112	0.04581
Nymphaea alba	control	control112	0.03086
Nymphaea alba	control	control112	0.05231
Nymphaea alba	control	control112	0.0383
Nymphaea alba	control	control112	0.04311
Nymphaea alba	control	control112	0.05159
Nymphaea alba	control	control112	0.03686
Nymphaea alba	control	control112	0.05984
Nymphaea alba	control	control112	0.05125
Nymphaea alba	control	control112	0.0468
Nymphaea alba	control	control112	0.04932
Nymphaea alba	control	control112	0.05366
Nymphaea alba	control	control112	0.04485
Nymphaea alba	control	control112	0.05227
Nymphaea alba	control	control112	0.04155
Nymphaea alba	control	control112	0.05063
Nymphaea alba	control	control112	0.05507
Nymphaea alba	control	control112	0.0348
Nymphaea alba	control	control112	0.03724
Nymphaea alba	control	control112	0.03245
Nymphaea alba	control	control112	0.03614
Nymphaea alba	control	control112	0.03972
Nymphaea alba	control	control112	0.02738
Nymphaea alba	control	control112	0.05386
Nymphaea alba	control	control112	0.0466
Nymphaea alba	control	control112	0.04723
Nymphaea alba	control	control112	0.04607
Nymphaea alba	control	control112	0.04834
Nymphaea alba	control	control112	0.05524
Nymphaea alba	control	control112	0.04986
Nymphaea alba	control	control112	0.04583
Nymphaea alba	pollination	pollination54	0.5571
Nymphaea alba	pollination	pollination54	0.5552
Nymphaea alba	pollination	pollination54	0.5143
Nymphaea alba	pollination	pollination54	0.3842
Nymphaea alba	pollination	pollination54	0.4168
Nymphaea alba	pollination	pollination54	0.4712
Nymphaea alba	pollination	pollination54	0.4161
Nymphaea alba	pollination	pollination54	0.4453
Nymphaea alba	pollination	pollination54	0.457
Nymphaea alba	pollination	pollination54	0.513
Nymphaea alba	pollination	pollination54	0.4662
Nymphaea alba	pollination	pollination54	0.4569
Nymphaea alba	pollination	pollination54	0.4734
Nymphaea alba	pollination	pollination54	0.5268
Nymphaea alba	pollination	pollination54	0.4368
Nymphaea alba	pollination	pollination54	0.4314
Nymphaea alba	pollination	pollination54	0.4547
Nymphaea alba	pollination	pollination54	0.662
Nymphaea alba	pollination	pollination54	0.5977
Nymphaea alba	pollination	pollination54	0.5862
Nymphaea alba	pollination	pollination54	0.4656
Nymphaea alba	pollination	pollination54	0.6284
Nymphaea alba	pollination	pollination54	0.5822
Nymphaea alba	pollination	pollination54	0.5265
Nymphaea alba	pollination	pollination54	0.5092
Nymphaea alba	pollination	pollination54	0.5858
Nymphaea alba	pollination	pollination54	0.3981
Nymphaea alba	pollination	pollination54	0.4604
Nymphaea alba	pollination	pollination54	0.5423
Nymphaea alba	pollination	pollination54	0.5487
Nymphaea alba	pollination	pollination54	0.4538
Nymphaea alba	pollination	pollination54	0.4612
Nymphaea alba	pollination	pollination54	0.6243
Nymphaea alba	pollination	pollination54	0.5412
Nymphaea alba	pollination	pollination54	0.5373
Nymphaea alba	pollination	pollination54	0.4969
Nymphaea alba	pollination	pollination54	0.4096
Nymphaea alba	pollination	pollination54	0.4408
Nymphaea alba	pollination	pollination54	0.3913
Nymphaea alba	pollination	pollination54	0.4767
Nymphaea alba	pollination	pollination54	0.6529
Nymphaea alba	pollination	pollination54	0.4555
Nymphaea alba	pollination	pollination54	0.6024
Nymphaea alba	pollination	pollination54	0.6256
Nymphaea alba	pollination	pollination54	0.5415
Nymphaea alba	pollination	pollination54	0.4663
Nymphaea alba	pollination	pollination54	0.5284
Nymphaea alba	pollination	pollination54	0.4971
Nymphaea alba	pollination	pollination54	0.5739
Nymphaea alba	pollination	pollination54	0.5506
Nymphaea alba	pollination	pollination54	0.4762
Nymphaea alba	pollination	pollination54	0.4769
Nymphaea alba	pollination	pollination54	0.5765
Nymphaea alba	pollination	pollination54	0.5054
Nymphaea alba	pollination	pollination54	0.6422
Nymphaea alba	pollination	pollination54	0.517
Nymphaea alba	pollination	pollination54	0.5627
Nymphaea alba	pollination	pollination54	0.5317
Nymphaea alba	pollination	pollination54	0.4357
Nymphaea alba	pollination	pollination54	0.5388
Nymphaea alba	pollination	pollination54	0.4342
Nymphaea alba	pollination	pollination54	0.4817
Nymphaea alba	pollination	pollination54	0.5227
Nymphaea alba	pollination	pollination54	0.4914
Nymphaea alba	pollination	pollination54	0.5227
Nymphaea alba	pollination	pollination54	0.5454
Nymphaea alba	pollination	pollination54	0.3997
Nymphaea alba	pollination	pollination54	0.4862
Nymphaea alba	pollination	pollination54	0.4168
Nymphaea alba	pollination	pollination54	0.6745
Nymphaea alba	pollination	pollination54	0.575
Nymphaea alba	pollination	pollination54	0.458
Nymphaea alba	pollination	pollination54	0.4511
Nymphaea alba	pollination	pollination54	0.5123
Nymphaea alba	pollination	pollination54	0.6038
Nymphaea alba	pollination	pollination54	0.4769
Nymphaea alba	pollination	pollination54	0.3693
Nymphaea alba	pollination	pollination54	0.4926
Nymphaea alba	pollination	pollination54	0.4912
Nymphaea alba	pollination	pollination54	0.6119
Nymphaea alba	pollination	pollination54	0.5252
Nymphaea alba	pollination	pollination54	0.54
Nymphaea alba	pollination	pollination54	0.6595
Nymphaea alba	pollination	pollination54	0.5709
Nymphaea alba	auxin	auxin53	0.6131
Nymphaea alba	auxin	auxin53	0.4844
Nymphaea alba	auxin	auxin53	0.5097
Nymphaea alba	auxin	auxin53	0.5442
Nymphaea alba	auxin	auxin53	0.6057
Nymphaea alba	auxin	auxin53	0.577
Nymphaea alba	auxin	auxin53	0.5163
Nymphaea alba	auxin	auxin53	0.5826
Nymphaea alba	auxin	auxin53	0.4864
Nymphaea alba	auxin	auxin53	0.5932
Nymphaea alba	auxin	auxin53	0.6282
Nymphaea alba	auxin	auxin53	0.5462
Nymphaea alba	auxin	auxin53	0.7275
Nymphaea alba	auxin	auxin53	0.6657
Nymphaea alba	auxin	auxin53	0.6337
Nymphaea alba	auxin	auxin53	0.5252
Nymphaea alba	auxin	auxin53	0.5241
Nymphaea alba	auxin	auxin53	0.4606
Nymphaea alba	auxin	auxin53	0.5052
Nymphaea alba	auxin	auxin53	0.5184
Nymphaea alba	auxin	auxin53	0.4605
Nymphaea alba	auxin	auxin53	0.5317
Nymphaea alba	auxin	auxin53	0.413
Nymphaea alba	auxin	auxin53	0.4321
Nymphaea alba	auxin	auxin53	0.5399
Nymphaea alba	auxin	auxin53	0.5236
Nymphaea alba	auxin	auxin53	0.4528
Nymphaea alba	auxin	auxin53	0.5038
Nymphaea alba	auxin	auxin53	0.4856
Nymphaea alba	auxin	auxin53	0.5273
Nymphaea alba	auxin	auxin53	0.5007
Nymphaea alba	auxin	auxin53	0.5277
Nymphaea alba	auxin	auxin53	0.4809
Nymphaea alba	auxin	auxin53	0.5796
Nymphaea alba	auxin	auxin53	0.434
Nymphaea alba	auxin	auxin53	0.4382
Nymphaea alba	auxin	auxin53	0.4338
Nymphaea alba	auxin	auxin53	0.4295
Nymphaea alba	auxin	auxin53	0.4666
Nymphaea alba	auxin	auxin53	0.4185
Nymphaea alba	auxin	auxin53	0.5434
Nymphaea alba	auxin	auxin53	0.4525
Nymphaea alba	auxin	auxin53	0.5182
Nymphaea alba	auxin	auxin53	0.4272
Nymphaea alba	auxin	auxin53	0.4491
Nymphaea alba	auxin	auxin53	0.4559
Nymphaea alba	auxin	auxin53	0.4966
Nymphaea alba	auxin	auxin53	0.4434
Nymphaea alba	auxin	auxin53	0.4455
Nymphaea alba	auxin	auxin53	0.3979
Nymphaea alba	auxin	auxin53	0.4634
Nymphaea alba	auxin	auxin53	0.4257
Nymphaea alba	auxin	auxin53	0.4764
Nymphaea alba	auxin	auxin53	0.4783
Nymphaea alba	auxin	auxin53	0.4379
Nymphaea alba	auxin	auxin53	0.5857
Nymphaea alba	auxin	auxin53	0.4348
Nymphaea alba	auxin	auxin53	0.6074
Nymphaea alba	auxin	auxin53	0.4096
Nymphaea daubenyana	auxin	auxin33	0.4544
Nymphaea daubenyana	auxin	auxin33	0.34584
Nymphaea daubenyana	auxin	auxin33	0.4028
Nymphaea daubenyana	auxin	auxin33	0.4372
Nymphaea daubenyana	auxin	auxin33	0.36008
Nymphaea daubenyana	auxin	auxin33	0.38984
Nymphaea daubenyana	auxin	auxin33	0.4568
Nymphaea daubenyana	auxin	auxin33	0.4072
Nymphaea daubenyana	auxin	auxin33	0.39864
Nymphaea daubenyana	auxin	auxin33	0.4212
Nymphaea daubenyana	auxin	auxin33	0.434
Nymphaea daubenyana	auxin	auxin33	0.4092
Nymphaea daubenyana	auxin	auxin33	0.3374
Nymphaea daubenyana	auxin	auxin33	0.436
Nymphaea daubenyana	auxin	auxin33	0.4092
Nymphaea daubenyana	auxin	auxin33	0.4692
Nymphaea daubenyana	auxin	auxin33	0.4376
Nymphaea daubenyana	auxin	auxin33	0.5008
Nymphaea daubenyana	auxin	auxin33	0.39688
Nymphaea daubenyana	auxin	auxin33	0.408
Nymphaea daubenyana	auxin	auxin33	0.4728
Nymphaea daubenyana	auxin	auxin33	0.32268
Nymphaea daubenyana	auxin	auxin33	0.4536
Nymphaea daubenyana	auxin	auxin33	0.4624
Nymphaea daubenyana	auxin	auxin33	0.323
Nymphaea daubenyana	auxin	auxin33	0.38628
Nymphaea daubenyana	auxin	auxin33	0.4012
Nymphaea daubenyana	auxin	auxin33	0.4196
Nymphaea daubenyana	auxin	auxin33	0.33288
Nymphaea daubenyana	auxin	auxin33	0.35952
Nymphaea daubenyana	auxin	auxin33	0.33768
Nymphaea daubenyana	auxin	auxin33	0.31848
Nymphaea daubenyana	auxin	auxin33	0.39864
Nymphaea daubenyana	auxin	auxin33	0.4052
Nymphaea daubenyana	auxin	auxin33	0.28828
Nymphaea daubenyana	auxin	auxin33	0.27084
Nymphaea daubenyana	auxin	auxin33	0.30792
Nymphaea daubenyana	auxin	auxin33	0.35228
Nymphaea daubenyana	auxin	auxin33	0.4104
Nymphaea daubenyana	auxin	auxin33	0.37144
Nymphaea daubenyana	auxin	auxin33	0.37972
Nymphaea daubenyana	auxin	auxin33	0.28484
Nymphaea daubenyana	auxin	auxin33	0.30532
Nymphaea daubenyana	auxin	auxin33	0.288
Nymphaea daubenyana	auxin	auxin33	0.3108
Nymphaea daubenyana	auxin	auxin33	0.5132
Nymphaea daubenyana	auxin	auxin33	0.5244
Nymphaea daubenyana	auxin	auxin33	0.35872
Nymphaea daubenyana	auxin	auxin33	0.34032
Nymphaea daubenyana	auxin	auxin33	0.3668
Nymphaea daubenyana	auxin	auxin33	0.32892
Nymphaea daubenyana	auxin	auxin33	0.36576
Nymphaea daubenyana	auxin	auxin33	0.4804
Nymphaea daubenyana	auxin	auxin33	0.33056
Nymphaea daubenyana	auxin	auxin33	0.3656
Nymphaea daubenyana	auxin	auxin33	0.39012
Nymphaea daubenyana	auxin	auxin33	0.395
Nymphaea daubenyana	auxin	auxin33	0.33436
Nymphaea daubenyana	auxin	auxin33	0.3464
Nymphaea daubenyana	auxin	auxin33	0.3342
Nymphaea daubenyana	auxin	auxin33	0.32532
Nymphaea daubenyana	auxin	auxin33	0.33824
Nymphaea daubenyana	auxin	auxin33	0.33072
Nymphaea daubenyana	auxin	auxin33	0.4364
Nymphaea daubenyana	auxin	auxin33	0.3224
Nymphaea daubenyana	control	control51	0.06832
Nymphaea daubenyana	control	control51	0.08752
Nymphaea daubenyana	control	control51	0.117
Nymphaea daubenyana	control	control51	0.09152
Nymphaea daubenyana	control	control51	0.11252
Nymphaea daubenyana	control	control51	0.08916
Nymphaea daubenyana	control	control51	0.11952
Nymphaea daubenyana	control	control51	0.06888
Nymphaea daubenyana	control	control51	0.10548
Nymphaea daubenyana	control	control51	0.11052
Nymphaea daubenyana	control	control51	0.1164
Nymphaea daubenyana	control	control51	0.05812
Nymphaea daubenyana	control	control51	0.10648
Nymphaea daubenyana	control	control51	0.142
Nymphaea daubenyana	control	control51	0.1066
Nymphaea daubenyana	control	control51	0.1522
Nymphaea daubenyana	control	control51	0.11976
Nymphaea daubenyana	control	control51	0.10612
Nymphaea daubenyana	control	control51	0.09028
Nymphaea daubenyana	control	control51	0.08824
Nymphaea daubenyana	control	control51	0.08212
Nymphaea daubenyana	control	control51	0.0572
Nymphaea daubenyana	control	control51	0.083
Nymphaea daubenyana	control	control51	0.07
Nymphaea daubenyana	control	control51	0.06088
Nymphaea daubenyana	control	control51	0.04488
Nymphaea daubenyana	control	control51	0.04564
Nymphaea daubenyana	control	control51	0.04012
Nymphaea daubenyana	control	control51	0.051
Nymphaea daubenyana	control	control51	0.04764
Nymphaea daubenyana	control	control51	0.07388
Nymphaea daubenyana	control	control51	0.0626
Nymphaea daubenyana	control	control51	0.07096
Nymphaea daubenyana	control	control51	0.1096
Nymphaea daubenyana	control	control51	0.1008
Nymphaea daubenyana	control	control51	0.1414
Nymphaea daubenyana	control	control51	0.25204
Nymphaea daubenyana	control	control51	0.20372
Nymphaea daubenyana	control	control51	0.116
Nymphaea daubenyana	control	control51	0.10868
Nymphaea daubenyana	control	control51	0.10324
Nymphaea daubenyana	control	control51	0.18536
Nymphaea daubenyana	control	control51	0.12664
Nymphaea daubenyana	control	control51	0.1948
Nymphaea daubenyana	control	control51	0.1122
Nymphaea daubenyana	control	control51	0.11496
Nymphaea daubenyana	control	control51	0.1806
Nymphaea daubenyana	control	control51	0.11104
Nymphaea daubenyana	control	control51	0.12616
Nymphaea daubenyana	control	control51	0.16336
Nymphaea daubenyana	control	control51	0.0842
Nymphaea daubenyana	control	control51	0.0968
Nymphaea daubenyana	control	control51	0.11944
Nymphaea daubenyana	control	control51	0.08784
Nymphaea daubenyana	control	control51	0.19044
Nymphaea daubenyana	control	control51	0.16276
Nymphaea daubenyana	control	control51	0.206
Nymphaea daubenyana	control	control51	0.16528
Nymphaea daubenyana	control	control51	0.16908
Nymphaea daubenyana	control	control51	0.13548
Nymphaea daubenyana	control	control51	0.2378
Nymphaea daubenyana	control	control51	0.18808
Nymphaea daubenyana	control	control51	0.13988
Nymphaea daubenyana	control	control51	0.14716
Nymphaea daubenyana	control	control51	0.11852
Nymphaea daubenyana	control	control51	0.11812
Nymphaea daubenyana	control	control51	0.10664
Nymphaea daubenyana	control	control51	0.1216
Nymphaea daubenyana	control	control51	0.12036
Nymphaea daubenyana	control	control51	0.11436
Nymphaea daubenyana	control	control51	0.11788
Nymphaea daubenyana	control	control51	0.14252
Nymphaea daubenyana	control	control51	0.14192
Nymphaea daubenyana	control	control51	0.1438
Nymphaea daubenyana	control	control51	0.13944
Nymphaea daubenyana	control	control51	0.097
Nymphaea daubenyana	control	control51	0.12052
Nymphaea daubenyana	control	control51	0.14864
Nymphaea daubenyana	control	control51	0.15236
Nymphaea daubenyana	control	control51	0.14264
Nymphaea daubenyana	control	control51	0.0852
Nymphaea daubenyana	control	control51	0.09684
Nymphaea daubenyana	control	control51	0.10572
Nymphaea daubenyana	control	control51	0.0794
Nymphaea daubenyana	control	control51	0.0592
Nymphaea daubenyana	auxin	auxin11	0.428
Nymphaea daubenyana	auxin	auxin11	0.39108
Nymphaea daubenyana	auxin	auxin11	0.5508
Nymphaea daubenyana	auxin	auxin11	0.4868
Nymphaea daubenyana	auxin	auxin11	0.4864
Nymphaea daubenyana	auxin	auxin11	0.422
Nymphaea daubenyana	auxin	auxin11	0.5992
Nymphaea daubenyana	auxin	auxin11	0.5132
Nymphaea daubenyana	auxin	auxin11	0.7556
Nymphaea daubenyana	auxin	auxin11	0.4564
Nymphaea daubenyana	auxin	auxin11	0.416
Nymphaea daubenyana	auxin	auxin11	0.558
Nymphaea daubenyana	auxin	auxin11	0.6108
Nymphaea daubenyana	auxin	auxin11	0.59
Nymphaea daubenyana	auxin	auxin11	0.5692
Nymphaea daubenyana	auxin	auxin11	0.7364
Nymphaea daubenyana	auxin	auxin11	0.6264
Nymphaea daubenyana	auxin	auxin11	0.5148
Nymphaea daubenyana	auxin	auxin11	0.5728
Nymphaea daubenyana	auxin	auxin11	0.39012
Nymphaea daubenyana	auxin	auxin11	0.52
Nymphaea daubenyana	auxin	auxin11	0.4704
Nymphaea daubenyana	auxin	auxin11	0.5228
Nymphaea daubenyana	auxin	auxin11	0.548
Nymphaea daubenyana	auxin	auxin11	0.4968
Nymphaea daubenyana	auxin	auxin11	0.454
Nymphaea daubenyana	auxin	auxin11	0.4792
Nymphaea daubenyana	auxin	auxin11	0.38584
Nymphaea daubenyana	auxin	auxin11	0.5336
Nymphaea daubenyana	auxin	auxin11	0.468
Nymphaea daubenyana	auxin	auxin11	0.5968
Nymphaea daubenyana	auxin	auxin11	0.5092
Nymphaea daubenyana	auxin	auxin11	0.442
Nymphaea daubenyana	auxin	auxin11	0.4708
Nymphaea daubenyana	auxin	auxin11	0.462
Nymphaea daubenyana	auxin	auxin11	0.566
Nymphaea daubenyana	auxin	auxin11	0.6388
Nymphaea daubenyana	auxin	auxin11	0.4728
Nymphaea daubenyana	auxin	auxin11	0.5
Nymphaea daubenyana	auxin	auxin11	0.5228
Nymphaea daubenyana	auxin	auxin11	0.5696
Nymphaea daubenyana	auxin	auxin11	0.6652
Nymphaea daubenyana	auxin	auxin11	0.472
Nymphaea daubenyana	auxin	auxin11	0.4736
Nymphaea daubenyana	auxin	auxin11	0.5956
Nymphaea daubenyana	auxin	auxin11	0.4908
Nymphaea daubenyana	auxin	auxin11	0.5824
Nymphaea daubenyana	auxin	auxin11	0.6348
Nymphaea daubenyana	auxin	auxin11	0.4852
Nymphaea daubenyana	auxin	auxin11	0.578
Nymphaea daubenyana	auxin	auxin11	0.4796
Nymphaea daubenyana	auxin	auxin11	0.5312
Nymphaea daubenyana	auxin	auxin11	0.5648
Nymphaea daubenyana	auxin	auxin11	0.6036
Nymphaea daubenyana	auxin	auxin11	0.5424
Nymphaea daubenyana	auxin	auxin11	0.5908
Nymphaea daubenyana	auxin	auxin11	0.6024
Nymphaea daubenyana	auxin	auxin11	0.576
Nymphaea daubenyana	auxin	auxin11	0.5904
Nymphaea daubenyana	auxin	auxin11	0.5448
Nymphaea daubenyana	auxin	auxin11	0.5124
Nymphaea daubenyana	auxin	auxin11	0.5096
Nymphaea daubenyana	auxin	auxin11	0.4788
Nymphaea daubenyana	auxin	auxin11	0.5152
Nymphaea daubenyana	auxin	auxin11	0.5276
Nymphaea daubenyana	auxin	auxin11	0.5276
Nymphaea daubenyana	auxin	auxin11	0.5208
Nymphaea daubenyana	auxin	auxin11	0.46
Nymphaea daubenyana	auxin	auxin11	0.4912
Nymphaea daubenyana	auxin	auxin11	0.58
Nymphaea daubenyana	auxin	auxin11	0.7492
Nymphaea daubenyana	auxin	auxin11	0.5552
Nymphaea daubenyana	auxin	auxin11	0.608
Nymphaea daubenyana	auxin	auxin11	0.5628
Nymphaea daubenyana	auxin	auxin11	0.5808
Nymphaea daubenyana	auxin	auxin11	0.5584
Nymphaea daubenyana	auxin	auxin11	0.7868
Nymphaea daubenyana	auxin	auxin11	0.604
Nymphaea daubenyana	auxin	auxin11	0.5832
Nymphaea daubenyana	auxin	auxin11	0.4584
Nymphaea daubenyana	auxin	auxin11	0.5368
Nymphaea daubenyana	auxin	auxin11	0.5064
Nymphaea daubenyana	control	control12	0.14548
Nymphaea daubenyana	control	control12	0.15252
Nymphaea daubenyana	control	control12	0.15916
Nymphaea daubenyana	control	control12	0.09608
Nymphaea daubenyana	control	control12	0.1814
Nymphaea daubenyana	control	control12	0.22816
Nymphaea daubenyana	control	control12	0.13692
Nymphaea daubenyana	control	control12	0.14348
Nymphaea daubenyana	control	control12	0.08828
Nymphaea daubenyana	control	control12	0.18172
Nymphaea daubenyana	control	control12	0.16688
Nymphaea daubenyana	control	control12	0.21244
Nymphaea daubenyana	control	control12	0.15064
Nymphaea daubenyana	control	control12	0.0828
Nymphaea daubenyana	control	control12	0.2098
Nymphaea daubenyana	control	control12	0.19304
Nymphaea daubenyana	control	control12	0.27976
Nymphaea daubenyana	control	control12	0.06724
Nymphaea daubenyana	control	control12	0.06128
Nymphaea daubenyana	control	control12	0.16512
Nymphaea daubenyana	control	control12	0.12204
Nymphaea daubenyana	control	control12	0.14492
Nymphaea daubenyana	control	control12	0.12068
Nymphaea daubenyana	control	control12	0.07
Nymphaea daubenyana	control	control12	0.11168
Nymphaea daubenyana	control	control12	0.11204
Nymphaea daubenyana	control	control12	0.07932
Nymphaea daubenyana	control	control12	0.1324
Nymphaea daubenyana	control	control12	0.10924
Nymphaea daubenyana	control	control12	0.20816
Nymphaea daubenyana	control	control12	0.14412
Nymphaea daubenyana	control	control12	0.09788
Nymphaea daubenyana	control	control12	0.27696
Nymphaea daubenyana	control	control12	0.17008
Nymphaea daubenyana	control	control12	0.17772
Nymphaea daubenyana	control	control12	0.10904
Nymphaea daubenyana	control	control12	0.171
Nymphaea daubenyana	control	control12	0.06528
Nymphaea daubenyana	control	control12	0.08216
Nymphaea daubenyana	control	control12	0.05044
Nymphaea daubenyana	control	control12	0.06528
Nymphaea daubenyana	control	control12	0.03588
Nymphaea daubenyana	control	control12	0.07488
Nymphaea daubenyana	control	control12	0.0814
Nymphaea daubenyana	control	control12	0.05912
Nymphaea daubenyana	control	control12	0.06512
Nymphaea daubenyana	control	control12	0.09236
Nymphaea daubenyana	control	control12	0.2482
Nymphaea daubenyana	control	control12	0.10012
Nymphaea daubenyana	control	control12	0.09852
Nymphaea daubenyana	control	control12	0.09448
Nymphaea daubenyana	control	control12	0.14468
Nymphaea daubenyana	control	control12	0.15844
Nymphaea daubenyana	control	control12	0.1134
Nymphaea daubenyana	control	control12	0.10288
Nymphaea daubenyana	control	control12	0.11116
Nymphaea daubenyana	control	control12	0.08428
Nymphaea daubenyana	control	control12	0.07856
Nymphaea daubenyana	control	control12	0.07312
Nymphaea daubenyana	control	control12	0.07808
Nymphaea daubenyana	control	control12	0.0692
Nymphaea daubenyana	control	control12	0.07892
Nymphaea daubenyana	control	control12	0.07044
Nymphaea daubenyana	control	control12	0.14156
Nymphaea daubenyana	control	control12	0.14184
Nymphaea daubenyana	control	control12	0.06264
Nymphaea daubenyana	control	control12	0.07792
Nymphaea daubenyana	control	control12	0.0518
Nymphaea daubenyana	control	control12	0.07632
Nymphaea daubenyana	control	control12	0.08604
Nymphaea daubenyana	control	control12	0.16712
Nymphaea daubenyana	control	control12	0.11944
Nymphaea daubenyana	auxin	auxin89	0.38492
Nymphaea daubenyana	auxin	auxin89	0.4612
Nymphaea daubenyana	auxin	auxin89	0.486
Nymphaea daubenyana	auxin	auxin89	0.544
Nymphaea daubenyana	auxin	auxin89	0.4312
Nymphaea daubenyana	auxin	auxin89	0.47
Nymphaea daubenyana	auxin	auxin89	0.4352
Nymphaea daubenyana	auxin	auxin89	0.4512
Nymphaea daubenyana	auxin	auxin89	0.4012
Nymphaea daubenyana	auxin	auxin89	0.5592
Nymphaea daubenyana	auxin	auxin89	0.4936
Nymphaea daubenyana	auxin	auxin89	0.39852
Nymphaea daubenyana	auxin	auxin89	0.38816
Nymphaea daubenyana	auxin	auxin89	0.36688
Nymphaea daubenyana	auxin	auxin89	0.3258
Nymphaea daubenyana	auxin	auxin89	0.52
Nymphaea daubenyana	auxin	auxin89	0.38516
Nymphaea daubenyana	auxin	auxin89	0.2998
Nymphaea daubenyana	auxin	auxin89	0.36588
Nymphaea daubenyana	auxin	auxin89	0.4216
Nymphaea daubenyana	auxin	auxin89	0.548
Nymphaea daubenyana	auxin	auxin89	0.4252
Nymphaea daubenyana	auxin	auxin89	0.4624
Nymphaea daubenyana	auxin	auxin89	0.4804
Nymphaea daubenyana	auxin	auxin89	0.38
Nymphaea daubenyana	auxin	auxin89	0.4464
Nymphaea daubenyana	auxin	auxin89	0.39436
Nymphaea daubenyana	auxin	auxin89	0.34932
Nymphaea daubenyana	auxin	auxin89	0.35412
Nymphaea daubenyana	auxin	auxin89	0.36664
Nymphaea daubenyana	auxin	auxin89	0.32444
Nymphaea daubenyana	auxin	auxin89	0.3104
Nymphaea daubenyana	auxin	auxin89	0.452
Nymphaea daubenyana	auxin	auxin89	0.4652
Nymphaea daubenyana	auxin	auxin89	0.412
Nymphaea daubenyana	auxin	auxin89	0.4
Nymphaea daubenyana	auxin	auxin89	0.3786
Nymphaea daubenyana	auxin	auxin89	0.4448
Nymphaea daubenyana	auxin	auxin89	0.4372
Nymphaea daubenyana	auxin	auxin89	0.4256
Nymphaea daubenyana	auxin	auxin89	0.39764
Nymphaea daubenyana	auxin	auxin89	0.36628
Nymphaea daubenyana	auxin	auxin89	0.4396
Nymphaea daubenyana	auxin	auxin89	0.422
Nymphaea daubenyana	auxin	auxin89	0.36788
Nymphaea daubenyana	auxin	auxin89	0.5164
Nymphaea daubenyana	auxin	auxin89	0.35428
Nymphaea daubenyana	auxin	auxin89	0.4244
Nymphaea daubenyana	auxin	auxin89	0.35956
Nymphaea daubenyana	auxin	auxin89	0.34908
Nymphaea daubenyana	auxin	auxin89	0.53
Nymphaea daubenyana	auxin	auxin89	0.4564
Nymphaea daubenyana	auxin	auxin89	0.38352
Nymphaea daubenyana	auxin	auxin89	0.4244
Nymphaea daubenyana	auxin	auxin89	0.4492
Nymphaea daubenyana	auxin	auxin89	0.4196
Nymphaea daubenyana	auxin	auxin89	0.4392
Nymphaea daubenyana	auxin	auxin89	0.5084
Nymphaea daubenyana	auxin	auxin89	0.468
Nymphaea daubenyana	auxin	auxin89	0.3662
Nymphaea daubenyana	auxin	auxin89	0.5516
Nymphaea daubenyana	auxin	auxin89	0.472
Nymphaea daubenyana	auxin	auxin89	0.5136
Nymphaea daubenyana	auxin	auxin89	0.4792
Nymphaea daubenyana	auxin	auxin89	0.4488
Nymphaea daubenyana	auxin	auxin89	0.4252
Nymphaea daubenyana	auxin	auxin89	0.4268
Nymphaea daubenyana	auxin	auxin89	0.4516
Nymphaea daubenyana	auxin	auxin89	0.5148
Nymphaea daubenyana	auxin	auxin89	0.38196
Nymphaea daubenyana	auxin	auxin89	0.4596
Nymphaea daubenyana	auxin	auxin89	0.4972
Nymphaea daubenyana	auxin	auxin89	0.51
Nymphaea daubenyana	auxin	auxin89	0.472
Nymphaea daubenyana	auxin	auxin89	0.38616
Nymphaea daubenyana	auxin	auxin89	0.5028
Nymphaea daubenyana	auxin	auxin89	0.39556
Nymphaea daubenyana	auxin	auxin89	0.4872
Nymphaea daubenyana	auxin	auxin89	0.37588
Nymphaea daubenyana	auxin	auxin89	0.36988
Nymphaea daubenyana	auxin	auxin89	0.5236
Nymphaea daubenyana	auxin	auxin89	0.4468
Nymphaea daubenyana	auxin	auxin89	0.4312
Nymphaea daubenyana	auxin	auxin89	0.4136
Nymphaea daubenyana	control	control90	0.16072
Nymphaea daubenyana	control	control90	0.1478
Nymphaea daubenyana	control	control90	0.12752
Nymphaea daubenyana	control	control90	0.13872
Nymphaea daubenyana	control	control90	0.18668
Nymphaea daubenyana	control	control90	0.08776
Nymphaea daubenyana	control	control90	0.16396
Nymphaea daubenyana	control	control90	0.23804
Nymphaea daubenyana	control	control90	0.15128
Nymphaea daubenyana	control	control90	0.21432
Nymphaea daubenyana	control	control90	0.2976
Nymphaea daubenyana	control	control90	0.0838
Nymphaea daubenyana	control	control90	0.14768
Nymphaea daubenyana	control	control90	0.22316
Nymphaea daubenyana	control	control90	0.17748
Nymphaea daubenyana	control	control90	0.25356
Nymphaea daubenyana	control	control90	0.19784
Nymphaea daubenyana	control	control90	0.18528
Nymphaea daubenyana	control	control90	0.13864
Nymphaea daubenyana	control	control90	0.09432
Nymphaea daubenyana	control	control90	0.23868
Nymphaea daubenyana	control	control90	0.1622
Nymphaea daubenyana	control	control90	0.1874
Nymphaea daubenyana	control	control90	0.19136
Nymphaea daubenyana	control	control90	0.18284
Nymphaea daubenyana	control	control90	0.13264
Nymphaea daubenyana	control	control90	0.04736
Nymphaea daubenyana	control	control90	0.05332
Nymphaea daubenyana	control	control90	0.1498
Nymphaea daubenyana	control	control90	0.2544
Nymphaea daubenyana	control	control90	0.20528
Nymphaea daubenyana	control	control90	0.18596
Nymphaea daubenyana	control	control90	0.14772
Nymphaea daubenyana	control	control90	0.22228
Nymphaea daubenyana	control	control90	0.07384
Nymphaea daubenyana	control	control90	0.09848
Nymphaea daubenyana	control	control90	0.1526
Nymphaea daubenyana	control	control90	0.15892
Nymphaea daubenyana	control	control90	0.17496
Nymphaea daubenyana	control	control90	0.06964
Nymphaea daubenyana	control	control90	0.14336
Nymphaea daubenyana	control	control90	0.14052
Nymphaea daubenyana	control	control90	0.1618
Nymphaea daubenyana	control	control90	0.29904
Nymphaea daubenyana	control	control90	0.221
Nymphaea daubenyana	control	control90	0.12488
Nymphaea daubenyana	control	control90	0.12956
Nymphaea daubenyana	control	control90	0.13532
Nymphaea daubenyana	control	control90	0.15504
Nymphaea daubenyana	control	control90	0.1878
Nymphaea daubenyana	control	control90	0.13604
Nymphaea daubenyana	control	control90	0.17092
Nymphaea daubenyana	control	control90	0.17184
Nymphaea daubenyana	control	control90	0.13232
Nymphaea daubenyana	control	control90	0.09512
Nymphaea daubenyana	control	control90	0.21588
Nymphaea daubenyana	control	control90	0.17788
Nymphaea daubenyana	control	control90	0.17608
Nymphaea daubenyana	control	control90	0.20708
Nymphaea daubenyana	control	control90	0.17928
Nymphaea daubenyana	control	control90	0.1514
Nymphaea daubenyana	control	control90	0.06792
Nymphaea daubenyana	control	control90	0.16452
Nymphaea daubenyana	control	control90	0.09604
Nymphaea daubenyana	control	control90	0.10216
Nymphaea daubenyana	control	control90	0.15032
Nymphaea daubenyana	control	control90	0.15076
Nymphaea daubenyana	control	control90	0.13648
Nymphaea daubenyana	control	control90	0.17732
Nymphaea daubenyana	control	control90	0.148
Nymphaea daubenyana	control	control90	0.1422
Nymphaea daubenyana	control	control90	0.13824
Nymphaea daubenyana	control	control90	0.17904
Nymphaea daubenyana	control	control90	0.09008
Nymphaea daubenyana	control	control90	0.14316
Nymphaea daubenyana	control	control90	0.2804
Nymphaea daubenyana	control	control90	0.22084
Nymphaea daubenyana	control	control90	0.24028
Nymphaea daubenyana	control	control90	0.1892
Nymphaea daubenyana	control	control90	0.16512
Nymphaea daubenyana	control	control90	0.08996
Nymphaea daubenyana	pollination	pollination135	0.9396
Nymphaea daubenyana	pollination	pollination135	0.9128
Nymphaea daubenyana	pollination	pollination135	0.349
Nymphaea daubenyana	pollination	pollination135	0.1738
Nymphaea daubenyana	pollination	pollination135	0.21984
Nymphaea daubenyana	pollination	pollination135	0.6108
Nymphaea daubenyana	pollination	pollination135	0.227
Nymphaea daubenyana	pollination	pollination135	0.7244
Nymphaea daubenyana	pollination	pollination135	0.5708
Nymphaea daubenyana	pollination	pollination135	0.6416
Nymphaea daubenyana	pollination	pollination135	0.508
Nymphaea daubenyana	pollination	pollination135	0.6308
Nymphaea daubenyana	pollination	pollination135	0.7656
Nymphaea daubenyana	pollination	pollination135	0.8008
Nymphaea daubenyana	pollination	pollination135	0.5696
Nymphaea daubenyana	pollination	pollination135	0.7284
Nymphaea daubenyana	pollination	pollination135	0.38464
Nymphaea daubenyana	pollination	pollination135	0.27924
Nymphaea daubenyana	pollination	pollination135	0.4232
Nymphaea daubenyana	pollination	pollination135	0.3766
Nymphaea daubenyana	pollination	pollination135	0.33876
Nymphaea daubenyana	pollination	pollination135	0.16596
Nymphaea daubenyana	pollination	pollination135	0.5588
Nymphaea daubenyana	pollination	pollination135	0.408
Nymphaea daubenyana	pollination	pollination135	0.786
Nymphaea daubenyana	pollination	pollination135	0.5684
Nymphaea daubenyana	pollination	pollination135	0.6612
Nymphaea daubenyana	pollination	pollination135	0.5012
Nymphaea daubenyana	pollination	pollination135	0.5872
Nymphaea daubenyana	pollination	pollination135	0.7376
Nymphaea daubenyana	pollination	pollination135	0.34864
Nymphaea daubenyana	pollination	pollination135	0.874
Nymphaea daubenyana	pollination	pollination135	0.4952
Nymphaea daubenyana	pollination	pollination135	0.5892
Nymphaea daubenyana	pollination	pollination122	0.5824
Nymphaea daubenyana	pollination	pollination122	0.488
Nymphaea daubenyana	pollination	pollination122	0.402
Nymphaea daubenyana	pollination	pollination122	0.48
Nymphaea daubenyana	pollination	pollination122	0.4412
Nymphaea daubenyana	pollination	pollination122	0.36016
Nymphaea daubenyana	pollination	pollination122	0.5692
Nymphaea daubenyana	pollination	pollination122	0.5368
Nymphaea daubenyana	pollination	pollination122	0.4804
Nymphaea daubenyana	pollination	pollination122	0.26564
Nymphaea daubenyana	pollination	pollination122	0.38716
Nymphaea daubenyana	pollination	pollination122	0.5612
Nymphaea daubenyana	pollination	pollination122	0.3144
Nymphaea daubenyana	pollination	pollination122	0.582
Nymphaea daubenyana	pollination	pollination122	0.38628
Nymphaea daubenyana	pollination	pollination122	0.9452
Nymphaea daubenyana	pollination	pollination122	0.5504
Nymphaea daubenyana	pollination	pollination122	0.2718
Nymphaea daubenyana	pollination	pollination122	0.75
Nymphaea daubenyana	pollination	pollination122	0.29284
Nymphaea daubenyana	pollination	pollination122	0.484
Nymphaea daubenyana	pollination	pollination122	0.5448
Nymphaea daubenyana	pollination	pollination122	0.9056
Nymphaea daubenyana	pollination	pollination122	0.566
Nymphaea daubenyana	pollination	pollination122	0.4488
Nymphaea daubenyana	pollination	pollination122	0.1624
Nymphaea daubenyana	pollination	pollination122	0.3122
Nymphaea daubenyana	pollination	pollination122	0.4168
Nymphaea daubenyana	pollination	pollination122	0.30296
Nymphaea daubenyana	pollination	pollination122	0.34004
Nymphaea daubenyana	pollination	pollination122	0.7212
Nymphaea daubenyana	pollination	pollination122	0.4852
Nymphaea daubenyana	pollination	pollination122	0.5196
Nymphaea daubenyana	pollination	pollination122	0.2618
Nymphaea daubenyana	pollination	pollination122	0.4176
Nymphaea daubenyana	pollination	pollination122	0.6136
Nymphaea daubenyana	pollination	pollination122	0.514
Nymphaea daubenyana	pollination	pollination122	1.128
Nymphaea daubenyana	pollination	pollination122	0.7028
Nymphaea daubenyana	pollination	pollination122	0.4984
Nymphaea daubenyana	pollination	pollination122	0.32364
Nymphaea daubenyana	pollination	pollination122	0.15888
Nymphaea daubenyana	pollination	pollination122	0.14616
Nymphaea daubenyana	pollination	pollination122	0.3228
Nymphaea daubenyana	pollination	pollination122	0.344
Nymphaea daubenyana	pollination	pollination123	0.4572
Nymphaea daubenyana	pollination	pollination123	0.4416
Nymphaea daubenyana	pollination	pollination123	0.5704
Nymphaea daubenyana	pollination	pollination123	0.5028
Nymphaea daubenyana	pollination	pollination123	0.3468
Nymphaea daubenyana	pollination	pollination123	0.4096
Nymphaea daubenyana	pollination	pollination123	0.38456
Nymphaea daubenyana	pollination	pollination123	0.5164
Nymphaea daubenyana	pollination	pollination123	0.4868
Nymphaea daubenyana	pollination	pollination123	0.4984
Nymphaea daubenyana	pollination	pollination123	0.4868
Nymphaea daubenyana	pollination	pollination123	0.424
Nymphaea daubenyana	pollination	pollination123	0.452
Nymphaea daubenyana	pollination	pollination123	0.4844
Nymphaea daubenyana	pollination	pollination123	0.4796
Nymphaea daubenyana	pollination	pollination123	0.6528
Nymphaea daubenyana	pollination	pollination123	0.3968
Nymphaea daubenyana	pollination	pollination123	0.5864
Nymphaea daubenyana	pollination	pollination123	0.22744
Nymphaea daubenyana	pollination	pollination123	0.2102
Nymphaea daubenyana	pollination	pollination123	0.4852
Nymphaea daubenyana	pollination	pollination123	0.4344
Nymphaea daubenyana	pollination	pollination123	0.2668
Nymphaea daubenyana	pollination	pollination123	0.58
Nymphaea daubenyana	pollination	pollination123	0.4196
Nymphaea daubenyana	pollination	pollination123	0.35512
Nymphaea daubenyana	pollination	pollination123	0.33904
Nymphaea daubenyana	pollination	pollination123	0.34516
Nymphaea daubenyana	pollination	pollination123	0.29008
Nymphaea daubenyana	pollination	pollination123	0.37044
Nymphaea daubenyana	pollination	pollination123	0.4776
Nymphaea daubenyana	pollination	pollination123	0.27308
Nymphaea daubenyana	pollination	pollination123	0.49
Nymphaea daubenyana	pollination	pollination123	0.6996
Nymphaea daubenyana	pollination	pollination123	0.4196
Nymphaea daubenyana	pollination	pollination123	0.39176
Nymphaea daubenyana	pollination	pollination123	0.6784
Nymphaea daubenyana	pollination	pollination123	0.38632
Nymphaea daubenyana	pollination	pollination123	0.46
Nymphaea daubenyana	pollination	pollination123	0.5664
Nymphaea daubenyana	pollination	pollination123	0.33848
Nymphaea daubenyana	pollination	pollination123	0.4044
Nymphaea daubenyana	pollination	pollination123	0.4132
Nymphaea daubenyana	pollination	pollination123	0.29832
Nymphaea purple hybrid	control	79control	0.01902
Nymphaea purple hybrid	control	79control	0.03804
Nymphaea purple hybrid	control	79control	0.0221
Nymphaea purple hybrid	control	79control	0.01897
Nymphaea purple hybrid	control	79control	0.02544
Nymphaea purple hybrid	control	79control	0.02561
Nymphaea purple hybrid	control	79control	0.02117
Nymphaea purple hybrid	control	79control	0.02355
Nymphaea purple hybrid	control	79control	0.02064
Nymphaea purple hybrid	control	79control	0.02336
Nymphaea purple hybrid	control	79control	0.0207
Nymphaea purple hybrid	control	79control	0.02756
Nymphaea purple hybrid	control	79control	0.03056
Nymphaea purple hybrid	control	79control	0.04923
Nymphaea purple hybrid	control	79control	0.04087
Nymphaea purple hybrid	control	79control	0.04096
Nymphaea purple hybrid	control	79control	0.03944
Nymphaea purple hybrid	control	79control	0.03309
Nymphaea purple hybrid	control	79control	0.04784
Nymphaea purple hybrid	control	79control	0.0604
Nymphaea purple hybrid	control	79control	0.02763
Nymphaea purple hybrid	control	79control	0.0205
Nymphaea purple hybrid	control	79control	0.02066
Nymphaea purple hybrid	control	79control	0.02239
Nymphaea purple hybrid	control	79control	0.02661
Nymphaea purple hybrid	control	79control	0.02034
Nymphaea purple hybrid	control	79control	0.0235
Nymphaea purple hybrid	control	79control	0.02886
Nymphaea purple hybrid	control	79control	0.01626
Nymphaea purple hybrid	control	79control	0.01441
Nymphaea purple hybrid	control	79control	0.01704
Nymphaea purple hybrid	control	79control	0.02044
Nymphaea purple hybrid	control	79control	0.02365
Nymphaea purple hybrid	control	79control	0.03946
Nymphaea purple hybrid	control	79control	0.02355
Nymphaea purple hybrid	control	79control	0.01415
Nymphaea purple hybrid	control	79control	0.02068
Nymphaea purple hybrid	control	79control	0.02345
Nymphaea purple hybrid	control	79control	0.02826
Nymphaea purple hybrid	control	79control	0.02945
Nymphaea purple hybrid	control	79control	0.02305
Nymphaea purple hybrid	control	79control	0.02234
Nymphaea purple hybrid	control	79control	0.03019
Nymphaea purple hybrid	control	79control	0.024
Nymphaea purple hybrid	control	79control	0.02491
Nymphaea purple hybrid	control	79control	0.02201
Nymphaea purple hybrid	control	79control	0.01891
Nymphaea purple hybrid	control	79control	0.03258
Nymphaea purple hybrid	control	79control	0.01857
Nymphaea purple hybrid	control	79control	0.02304
Nymphaea purple hybrid	control	79control	0.01138
Nymphaea purple hybrid	control	79control	0.0081
Nymphaea purple hybrid	control	79control	0.0261
Nymphaea purple hybrid	control	79control	0.01593
Nymphaea purple hybrid	control	79control	0.01479
Nymphaea purple hybrid	control	79control	0.02447
Nymphaea purple hybrid	control	79control	0.02599
Nymphaea purple hybrid	control	79control	0.02485
Nymphaea purple hybrid	control	79control	0.02306
Nymphaea purple hybrid	control	79control	0.02161
Nymphaea purple hybrid	control	79control	0.02237
Nymphaea purple hybrid	control	79control	0.01295
Nymphaea purple hybrid	control	79control	0.01892
Nymphaea purple hybrid	control	79control	0.02032
Nymphaea purple hybrid	control	79control	0.01595
Nymphaea purple hybrid	control	79control	0.02876
Nymphaea purple hybrid	control	79control	0.02389
Nymphaea purple hybrid	control	79control	0.02814
Nymphaea purple hybrid	auxin	80auxin	0.123
Nymphaea purple hybrid	auxin	80auxin	0.0979
Nymphaea purple hybrid	auxin	80auxin	0.08666
Nymphaea purple hybrid	auxin	80auxin	0.1201
Nymphaea purple hybrid	auxin	80auxin	0.1158
Nymphaea purple hybrid	auxin	80auxin	0.1751
Nymphaea purple hybrid	auxin	80auxin	0.1323
Nymphaea purple hybrid	auxin	80auxin	0.1142
Nymphaea purple hybrid	auxin	80auxin	0.1209
Nymphaea purple hybrid	auxin	80auxin	0.1039
Nymphaea purple hybrid	auxin	80auxin	0.1238
Nymphaea purple hybrid	auxin	80auxin	0.1175
Nymphaea purple hybrid	auxin	80auxin	0.1389
Nymphaea purple hybrid	auxin	80auxin	0.1197
Nymphaea purple hybrid	auxin	80auxin	0.1398
Nymphaea purple hybrid	auxin	80auxin	0.1338
Nymphaea purple hybrid	auxin	80auxin	0.1326
Nymphaea purple hybrid	auxin	80auxin	0.1165
Nymphaea purple hybrid	auxin	80auxin	0.08632
Nymphaea purple hybrid	auxin	80auxin	0.0854
Nymphaea purple hybrid	auxin	80auxin	0.0841
Nymphaea purple hybrid	auxin	80auxin	0.06568
Nymphaea purple hybrid	auxin	80auxin	0.07118
Nymphaea purple hybrid	auxin	80auxin	0.08309
Nymphaea purple hybrid	auxin	80auxin	0.1055
Nymphaea purple hybrid	auxin	80auxin	0.09417
Nymphaea purple hybrid	auxin	80auxin	0.1174
Nymphaea purple hybrid	auxin	80auxin	0.1001
Nymphaea purple hybrid	auxin	80auxin	0.1082
Nymphaea purple hybrid	auxin	80auxin	0.1141
Nymphaea purple hybrid	auxin	80auxin	0.1408
Nymphaea purple hybrid	auxin	80auxin	0.1224
Nymphaea purple hybrid	auxin	80auxin	0.08624
Nymphaea purple hybrid	auxin	80auxin	0.09486
Nymphaea purple hybrid	auxin	80auxin	0.113
Nymphaea purple hybrid	auxin	80auxin	0.1059
Nymphaea purple hybrid	auxin	80auxin	0.1031
Nymphaea purple hybrid	auxin	80auxin	0.09049
Nymphaea purple hybrid	auxin	80auxin	0.08264
Nymphaea purple hybrid	auxin	80auxin	0.1003
Nymphaea purple hybrid	auxin	80auxin	0.1281
Nymphaea purple hybrid	auxin	80auxin	0.1149
Nymphaea purple hybrid	auxin	80auxin	0.1073
Nymphaea purple hybrid	auxin	80auxin	0.1118
Nymphaea purple hybrid	auxin	80auxin	0.1119
Nymphaea purple hybrid	auxin	80auxin	0.1344
Nymphaea purple hybrid	auxin	80auxin	0.1351
Nymphaea purple hybrid	auxin	80auxin	0.09832
Nymphaea purple hybrid	auxin	80auxin	0.1012
Nymphaea purple hybrid	auxin	80auxin	0.09736
Nymphaea purple hybrid	auxin	80auxin	0.1003
Nymphaea purple hybrid	auxin	80auxin	0.09679
Nymphaea purple hybrid	auxin	80auxin	0.1224
Nymphaea purple hybrid	auxin	80auxin	0.1051
Nymphaea purple hybrid	auxin	80auxin	0.1098
Nymphaea purple hybrid	auxin	80auxin	0.1075
Nymphaea purple hybrid	auxin	80auxin	0.125
Nymphaea purple hybrid	auxin	80auxin	0.1056
Nymphaea purple hybrid	auxin	80auxin	0.1009
Nymphaea purple hybrid	auxin	80auxin	0.1129
Nymphaea purple hybrid	auxin	80auxin	0.1093
Nymphaea purple hybrid	auxin	80auxin	0.121
Nymphaea purple hybrid	auxin	80auxin	0.1284
Nymphaea purple hybrid	auxin	80auxin	0.1392
Nymphaea purple hybrid	auxin	80auxin	0.1558
Nymphaea purple hybrid	auxin	80auxin	0.08795
Nymphaea purple hybrid	auxin	80auxin	0.1183
Nymphaea purple hybrid	auxin	80auxin	0.1092
Nymphaea purple hybrid	auxin	80auxin	0.09904
Nymphaea purple hybrid	auxin	80auxin	0.1229
Nymphaea purple hybrid	auxin	80auxin	0.1249
Nymphaea purple hybrid	auxin	80auxin	0.127
Nymphaea purple hybrid	auxin	80auxin	0.1208
Nymphaea purple hybrid	auxin	80auxin	0.1304
Nymphaea purple hybrid	auxin	80auxin	0.1047
Nymphaea purple hybrid	auxin	80auxin	0.1007
Nymphaea purple hybrid	auxin	80auxin	0.1064
Nymphaea purple hybrid	auxin	80auxin	0.09581
Nymphaea purple hybrid	auxin	80auxin	0.1156
Nymphaea purple hybrid	auxin	80auxin	0.1091
Nymphaea purple hybrid	auxin	80auxin	0.07761
Nymphaea purple hybrid	auxin	80auxin	0.104
Nymphaea purple hybrid	auxin	80auxin	0.07248
Nymphaea purple hybrid	auxin	80auxin	0.09336
Nymphaea purple hybrid	auxin	80auxin	0.08855
Nymphaea purple hybrid	auxin	80auxin	0.111
Nymphaea purple hybrid	auxin	80auxin	0.1402
Nymphaea purple hybrid	auxin	70auxin	0.1199
Nymphaea purple hybrid	auxin	70auxin	0.09436
Nymphaea purple hybrid	auxin	70auxin	0.09961
Nymphaea purple hybrid	auxin	70auxin	0.09768
Nymphaea purple hybrid	auxin	70auxin	0.1175
Nymphaea purple hybrid	auxin	70auxin	0.1182
Nymphaea purple hybrid	auxin	70auxin	0.1092
Nymphaea purple hybrid	auxin	70auxin	0.1109
Nymphaea purple hybrid	auxin	70auxin	0.1069
Nymphaea purple hybrid	auxin	70auxin	0.1206
Nymphaea purple hybrid	auxin	70auxin	0.1323
Nymphaea purple hybrid	auxin	70auxin	0.1079
Nymphaea purple hybrid	auxin	70auxin	0.1079
Nymphaea purple hybrid	auxin	70auxin	0.1046
Nymphaea purple hybrid	auxin	70auxin	0.1303
Nymphaea purple hybrid	auxin	70auxin	0.1044
Nymphaea purple hybrid	auxin	70auxin	0.1032
Nymphaea purple hybrid	auxin	70auxin	0.08784
Nymphaea purple hybrid	auxin	70auxin	0.08644
Nymphaea purple hybrid	auxin	70auxin	0.1055
Nymphaea purple hybrid	auxin	70auxin	0.09155
Nymphaea purple hybrid	auxin	70auxin	0.08117
Nymphaea purple hybrid	auxin	70auxin	0.075
Nymphaea purple hybrid	auxin	70auxin	0.1297
Nymphaea purple hybrid	auxin	70auxin	0.1271
Nymphaea purple hybrid	auxin	70auxin	0.1147
Nymphaea purple hybrid	auxin	70auxin	0.1613
Nymphaea purple hybrid	auxin	70auxin	0.09893
Nymphaea purple hybrid	auxin	70auxin	0.09501
Nymphaea purple hybrid	auxin	70auxin	0.104
Nymphaea purple hybrid	auxin	70auxin	0.09826
Nymphaea purple hybrid	auxin	70auxin	0.09411
Nymphaea purple hybrid	auxin	70auxin	0.1135
Nymphaea purple hybrid	auxin	70auxin	0.1088
Nymphaea purple hybrid	auxin	70auxin	0.09298
Nymphaea purple hybrid	auxin	70auxin	0.1009
Nymphaea purple hybrid	auxin	70auxin	0.09827
Nymphaea purple hybrid	auxin	70auxin	0.1112
Nymphaea purple hybrid	auxin	70auxin	0.1756
Nymphaea purple hybrid	auxin	70auxin	0.1427
Nymphaea purple hybrid	auxin	70auxin	0.115
Nymphaea purple hybrid	auxin	70auxin	0.1475
Nymphaea purple hybrid	auxin	70auxin	0.1327
Nymphaea purple hybrid	auxin	70auxin	0.1081
Nymphaea purple hybrid	auxin	70auxin	0.113
Nymphaea purple hybrid	auxin	70auxin	0.1115
Nymphaea purple hybrid	auxin	70auxin	0.1075
Nymphaea purple hybrid	auxin	70auxin	0.1074
Nymphaea purple hybrid	auxin	70auxin	0.1229
Nymphaea purple hybrid	auxin	70auxin	0.1027
Nymphaea purple hybrid	auxin	70auxin	0.1263
Nymphaea purple hybrid	auxin	70auxin	0.113
Nymphaea purple hybrid	auxin	70auxin	0.1232
Nymphaea purple hybrid	auxin	70auxin	0.1378
Nymphaea purple hybrid	auxin	70auxin	0.1519
Nymphaea purple hybrid	auxin	70auxin	0.1371
Nymphaea purple hybrid	auxin	70auxin	0.1313
Nymphaea purple hybrid	auxin	70auxin	0.1235
Nymphaea purple hybrid	auxin	70auxin	0.1275
Nymphaea purple hybrid	auxin	70auxin	0.1219
Nymphaea purple hybrid	auxin	70auxin	0.1113
Nymphaea purple hybrid	auxin	70auxin	0.1284
Nymphaea purple hybrid	auxin	70auxin	0.1289
Nymphaea purple hybrid	auxin	70auxin	0.1185
Nymphaea purple hybrid	auxin	70auxin	0.1181
Nymphaea purple hybrid	auxin	70auxin	0.1125
Nymphaea purple hybrid	auxin	70auxin	0.0936
Nymphaea purple hybrid	auxin	70auxin	0.134
Nymphaea purple hybrid	auxin	70auxin	0.1331
Nymphaea purple hybrid	auxin	70auxin	0.1126
Nymphaea purple hybrid	auxin	70auxin	0.1105
Nymphaea purple hybrid	auxin	70auxin	0.1254
Nymphaea purple hybrid	auxin	70auxin	0.1435
Nymphaea purple hybrid	auxin	70auxin	0.1204
Nymphaea purple hybrid	auxin	70auxin	0.1046
Nymphaea purple hybrid	auxin	70auxin	0.1242
Nymphaea purple hybrid	auxin	70auxin	0.1319

## Sheet: Seed_size_Victoria_raw_data
species	treatment	treat_sample	Areamm
Victoria amazonica	auxin	auxin_86	2.283
Victoria amazonica	auxin	auxin_86	2.811
Victoria amazonica	auxin	auxin_86	3.569
Victoria amazonica	auxin	auxin_86	3.607
Victoria amazonica	auxin	auxin_86	3.154
Victoria amazonica	auxin	auxin_86	4.028
Victoria amazonica	auxin	auxin_86	2.658
Victoria amazonica	auxin	auxin_86	2.503
Victoria amazonica	auxin	auxin_86	2.24
Victoria amazonica	auxin	auxin_86	1.925
Victoria amazonica	auxin	auxin_86	2.486
Victoria amazonica	auxin	auxin_86	2.764
Victoria amazonica	auxin	auxin_86	3.173
Victoria amazonica	auxin	auxin_86	2.165
Victoria amazonica	auxin	auxin_86	4.59
Victoria amazonica	auxin	auxin_86	3.121
Victoria amazonica	auxin	auxin_86	2.694
Victoria amazonica	auxin	auxin_86	2.206
Victoria amazonica	auxin	auxin_86	2.852
Victoria amazonica	auxin	auxin_86	2.269
Victoria amazonica	auxin	auxin_86	1.988
Victoria amazonica	auxin	auxin_86	2.256
Victoria amazonica	auxin	auxin_86	4.765
Victoria amazonica	auxin	auxin_86	2.16
Victoria amazonica	auxin	auxin_86	3.305
Victoria amazonica	auxin	auxin_86	1.733
Victoria amazonica	auxin	auxin_86	4.466
Victoria amazonica	auxin	auxin_86	4.204
Victoria amazonica	auxin	auxin_86	2.408
Victoria amazonica	auxin	auxin_86	2.687
Victoria amazonica	auxin	auxin_86	2.545
Victoria amazonica	auxin	auxin_86	3.712
Victoria amazonica	auxin	auxin_86	3.709
Victoria amazonica	auxin	auxin_86	2.685
Victoria amazonica	auxin	auxin_86	3.906
Victoria amazonica	auxin	auxin_86	2.511
Victoria amazonica	auxin	auxin_86	3.201
Victoria amazonica	auxin	auxin_86	3.899
Victoria amazonica	auxin	auxin_86	4.332
Victoria amazonica	auxin	auxin_86	2.63
Victoria amazonica	auxin	auxin_86	3.004
Victoria amazonica	auxin	auxin_86	2.376
Victoria amazonica	auxin	auxin_86	3.466
Victoria amazonica	auxin	auxin_86	3.809
Victoria amazonica	auxin	auxin_86	4.406
Victoria amazonica	auxin	auxin_86	3.005
Victoria amazonica	auxin	auxin_86	4.935
Victoria amazonica	auxin	auxin_86	4.836
Victoria amazonica	auxin	auxin_86	3.379
Victoria amazonica	auxin	auxin_86	4.398
Victoria amazonica	auxin	auxin_86	3.816
Victoria amazonica	auxin	auxin_86	3.784
Victoria amazonica	auxin	auxin_86	5.439
Victoria amazonica	auxin	auxin_86	3.563
Victoria amazonica	auxin	auxin_86	4.568
Victoria amazonica	control	control_99	1.826
Victoria amazonica	control	control_99	1.856
Victoria amazonica	control	control_99	1.569
Victoria amazonica	control	control_99	1.348
Victoria amazonica	control	control_99	1.767
Victoria amazonica	control	control_99	1.596
Victoria amazonica	control	control_99	1.476
Victoria amazonica	control	control_99	1.66
Victoria amazonica	control	control_99	0.5675
Victoria amazonica	control	control_99	1.151
Victoria amazonica	control	control_99	2.315
Victoria amazonica	control	control_99	0.9433
Victoria amazonica	control	control_99	1.664
Victoria amazonica	control	control_99	0.8799
Victoria amazonica	control	control_99	1.508
Victoria amazonica	control	control_99	1.653
Victoria amazonica	control	control_99	1.729
Victoria amazonica	control	control_99	1.222
Victoria amazonica	control	control_99	1.025
Victoria amazonica	control	control_99	1.973
Victoria amazonica	control	control_99	1.545
Victoria amazonica	control	control_99	1.558
Victoria amazonica	control	control_99	1.659
Victoria amazonica	control	control_99	1.428
Victoria amazonica	control	control_99	1.431
Victoria amazonica	control	control_99	1.365
Victoria amazonica	control	control_99	1.675
Victoria amazonica	control	control_99	1.28
Victoria amazonica	control	control_99	0.9072
Victoria amazonica	control	control_99	1.26
Victoria amazonica	control	control_99	0.471
Victoria amazonica	control	control_99	0.8093
Victoria amazonica	control	control_99	0.9601
Victoria amazonica	control	control_99	1.987
Victoria amazonica	control	control_99	2.018
Victoria amazonica	control	control_99	1.582
Victoria amazonica	control	control_99	2.067
Victoria amazonica	control	control_99	1.609
Victoria amazonica	control	control_99	1.67
Victoria amazonica	auxin	auxin_87	2.775
Victoria amazonica	auxin	auxin_87	4.295
Victoria amazonica	auxin	auxin_87	4.955
Victoria amazonica	auxin	auxin_87	4.397
Victoria amazonica	auxin	auxin_87	3.304
Victoria amazonica	auxin	auxin_87	4.271
Victoria amazonica	auxin	auxin_87	4.553
Victoria amazonica	auxin	auxin_87	4.341
Victoria amazonica	auxin	auxin_87	4.149
Victoria amazonica	auxin	auxin_87	3.567
Victoria amazonica	auxin	auxin_87	3.846
Victoria amazonica	auxin	auxin_87	4.37
Victoria amazonica	auxin	auxin_87	4.745
Victoria amazonica	auxin	auxin_87	4.03
Victoria amazonica	auxin	auxin_87	4.29
Victoria amazonica	auxin	auxin_87	4.579
Victoria amazonica	auxin	auxin_87	4.331
Victoria amazonica	auxin	auxin_87	5.038
Victoria amazonica	auxin	auxin_87	4.53
Victoria amazonica	auxin	auxin_87	3.654
Victoria amazonica	auxin	auxin_87	3.847
Victoria amazonica	auxin	auxin_87	5.797
Victoria amazonica	auxin	auxin_87	4.761
Victoria amazonica	auxin	auxin_87	4.256
Victoria amazonica	auxin	auxin_87	4.612
Victoria amazonica	auxin	auxin_87	3.111
Victoria amazonica	auxin	auxin_87	4.209
Victoria amazonica	auxin	auxin_87	3.839
Victoria amazonica	auxin	auxin_87	3.737
Victoria amazonica	auxin	auxin_87	5.748
Victoria amazonica	auxin	auxin_87	4.968
Victoria amazonica	auxin	auxin_87	4.912
Victoria amazonica	auxin	auxin_87	4.501
Victoria amazonica	auxin	auxin_87	4.796
Victoria amazonica	auxin	auxin_87	4.357
Victoria amazonica	auxin	auxin_87	4.451
Victoria amazonica	auxin	auxin_87	4.754
Victoria cruziana	control	control_93	2.309
Victoria cruziana	control	control_93	2.233
Victoria cruziana	control	control_93	2.281
Victoria cruziana	control	control_93	2.013
Victoria cruziana	control	control_93	1.23
Victoria cruziana	control	control_93	2.135
Victoria cruziana	control	control_93	2.014
Victoria cruziana	control	control_93	2.126
Victoria cruziana	control	control_93	2.399
Victoria cruziana	control	control_93	1.059
Victoria cruziana	control	control_93	0.9479
Victoria cruziana	control	control_93	1.178
Victoria cruziana	control	control_93	1.514
Victoria cruziana	control	control_93	1.303
Victoria cruziana	control	control_93	1.632
Victoria cruziana	control	control_93	1.426
Victoria cruziana	control	control_93	1.564
Victoria cruziana	control	control_93	1.692
Victoria cruziana	control	control_93	2.217
Victoria cruziana	control	control_93	1.561
Victoria cruziana	control	control_93	2.226
Victoria cruziana	control	control_93	1.841
Victoria cruziana	control	control_93	1.348
Victoria cruziana	control	control_93	1.887
Victoria cruziana	control	control_93	1.669
Victoria cruziana	control	control_93	1.189
Victoria cruziana	control	control_93	1.788
Victoria cruziana	control	control_93	2.041
Victoria cruziana	control	control_93	2.96
Victoria cruziana	control	control_93	2.375
Victoria cruziana	control	control_93	2.474
Victoria cruziana	control	control_93	1.026
Victoria cruziana	control	control_93	1.204
Victoria cruziana	control	control_93	1.613
Victoria cruziana	control	control_93	1.338
Victoria cruziana	control	control_93	2.554
Victoria cruziana	control	control_93	2.666
Victoria cruziana	control	control_93	1.22
Victoria cruziana	control	control_93	1.954
Victoria cruziana	control	control_93	1.383
Victoria cruziana	control	control_93	1.936
Victoria cruziana	control	control_93	1.437
Victoria cruziana	control	control_93	2.323
Victoria cruziana	control	control_93	2.24
Victoria cruziana	control	control_93	2.401
Victoria cruziana	control	control_93	1.62
Victoria cruziana	control	control_93	1.732
Victoria cruziana	control	control_93	1.593
Victoria cruziana	control	control_93	1.658
Victoria cruziana	control	control_93	1.715
Victoria cruziana	control	control_93	1.448
Victoria cruziana	control	control_93	1.234
Victoria cruziana	control	control_93	1.229
Victoria cruziana	control	control_93	1.796
Victoria cruziana	control	control_93	1.88
Victoria cruziana	control	control_93	2.485
Victoria cruziana	control	control_93	2.051
Victoria cruziana	control	control_93	2.724
Victoria cruziana	control	control_93	2.614
Victoria cruziana	control	control_93	1.909
Victoria cruziana	control	control_93	1.625
Victoria cruziana	control	control_93	1.842
Victoria cruziana	control	control_93	2.733
Victoria cruziana	control	control_93	1.62
Victoria cruziana	control	control_93	1.541
Victoria cruziana	control	control_93	1.877
Victoria cruziana	control	control_93	1.848
Victoria cruziana	control	control_93	2.86
Victoria cruziana	control	control_93	1.633
Victoria cruziana	control	control_93	1.658
Victoria cruziana	control	control_93	1.312
Victoria cruziana	control	control_93	2.042
Victoria cruziana	control	control_93	1.988
Victoria cruziana	control	control_93	1.389
Victoria cruziana	control	control_93	1.621
Victoria cruziana	control	control_93	2.062
Victoria cruziana	control	control_93	1.25
Victoria cruziana	control	control_93	1.391
Victoria cruziana	control	control_93	1.966
Victoria cruziana	control	control_93	3.265
Victoria cruziana	auxin	auxin_88	2.853
Victoria cruziana	auxin	auxin_88	2.277
Victoria cruziana	auxin	auxin_88	2.871
Victoria cruziana	auxin	auxin_88	2.456
Victoria cruziana	auxin	auxin_88	1.791
Victoria cruziana	auxin	auxin_88	1.837
Victoria cruziana	auxin	auxin_88	1.656
Victoria cruziana	auxin	auxin_88	3.099
Victoria cruziana	auxin	auxin_88	3.521
Victoria cruziana	auxin	auxin_88	2.486
Victoria cruziana	auxin	auxin_88	2.599
Victoria cruziana	auxin	auxin_88	2.971
Victoria cruziana	auxin	auxin_88	2.909
Victoria cruziana	auxin	auxin_88	2.024
Victoria cruziana	auxin	auxin_88	2.814
Victoria cruziana	auxin	auxin_88	2.997
Victoria cruziana	auxin	auxin_88	2.691
Victoria cruziana	auxin	auxin_88	2.578
Victoria cruziana	auxin	auxin_88	2.502
Victoria cruziana	auxin	auxin_88	2.149
Victoria cruziana	auxin	auxin_88	3.1
Victoria cruziana	auxin	auxin_88	2.728
Victoria cruziana	auxin	auxin_88	2.69
Victoria cruziana	auxin	auxin_88	1.952
Victoria cruziana	auxin	auxin_88	2.127
Victoria cruziana	auxin	auxin_88	2.121
Victoria cruziana	auxin	auxin_88	2.421
Victoria cruziana	auxin	auxin_88	1.773
Victoria cruziana	auxin	auxin_88	3.431
Victoria cruziana	auxin	auxin_88	3.174
Victoria cruziana	auxin	auxin_88	3.232
Victoria cruziana	auxin	auxin_88	2.934
Victoria cruziana	auxin	auxin_88	2.764
Victoria cruziana	auxin	auxin_88	2.949
Victoria cruziana	auxin	auxin_88	2.767
Victoria cruziana	auxin	auxin_88	3.007
Victoria cruziana	auxin	auxin_88	1.895
Victoria cruziana	auxin	auxin_95	2.292
Victoria cruziana	auxin	auxin_95	2.219
Victoria cruziana	auxin	auxin_95	2.47
Victoria cruziana	auxin	auxin_95	1.929
Victoria cruziana	auxin	auxin_95	2.238
Victoria cruziana	auxin	auxin_95	4.57
Victoria cruziana	auxin	auxin_95	4.584
Victoria cruziana	auxin	auxin_95	5.531
Victoria cruziana	auxin	auxin_95	5.083
Victoria cruziana	auxin	auxin_95	5.757
Victoria cruziana	auxin	auxin_95	4.74
Victoria cruziana	auxin	auxin_95	4.57
Victoria cruziana	auxin	auxin_95	2.955

## Sheet: Seed_size_Schissandra_raw_data
species	treatment	treat_sample	Areamm
Schissandra	control	control172	0.1696
Schissandra	control	control172	0.173
Schissandra	control	control172	0.1629
Schissandra	control	control172	0.1803
Schissandra	control	control172	0.1876
Schissandra	control	control172	0.189
Schissandra	control	control172	0.1796
Schissandra	control	control172	0.2233
Schissandra	control	control172	0.2996
Schissandra	control	control172	0.2927
Schissandra	control	control172	0.2325
Schissandra	control	control172	0.1857
Schissandra	control	control172	0.2257
Schissandra	control	control172	0.2558
Schissandra	control	control172	0.3422
Schissandra	control	control172	0.1885
Schissandra	control	control172	0.1887
Schissandra	control	control172	0.1967
Schissandra	control	control172	0.1987
Schissandra	control	control172	0.1942
Schissandra	control	control172	0.3211
Schissandra	control	control172	0.2048
Schissandra	control	control172	0.1861
Schissandra	control	control172	0.1589
Schissandra	control	control172	0.1851
Schissandra	control	control172	0.1685
Schissandra	control	control172	0.1808
Schissandra	control	control172	0.1712
Schissandra	control	control172	0.1576
Schissandra	control	control172	0.1782
Schissandra	control	control172	0.1535
Schissandra	control	control172	0.1878
Schissandra	control	control172	0.1671
Schissandra	control	control172	0.2163
Schissandra	control	control172	0.1878
Schissandra	control	control172	0.1553
Schissandra	control	control172	0.2107
Schissandra	control	control172	0.1875
Schissandra	control	control172	0.1513
Schissandra	control	control172	0.1105
Schissandra	control	control172	0.126
Schissandra	control	control172	0.181
Schissandra	control	control172	0.1571
Schissandra	control	control172	0.1614
Schissandra	control	control172	0.1783
Schissandra	control	control172	0.1325
Schissandra	control	control172	0.1502
Schissandra	control	control172	0.134
Schissandra	control	control172	0.2253
Schissandra	control	control172	0.1949
Schissandra	control	control172	0.19
Schissandra	control	control172	0.1896
Schissandra	control	control172	0.1367
Schissandra	control	control172	0.2009
Schissandra	control	control172	0.1915
Schissandra	control	control172	0.1984
Schissandra	control	control172	0.1457
Schissandra	control	control172	0.1292
Schissandra	control	control172	0.1348
Schissandra	auxin	auxin171	0.508
Schissandra	auxin	auxin171	0.7919
Schissandra	auxin	auxin171	0.4554
Schissandra	auxin	auxin171	0.8222
Schissandra	auxin	auxin171	0.5305
Schissandra	auxin	auxin171	0.7795
Schissandra	auxin	auxin171	0.4542
Schissandra	auxin	auxin171	0.6884
Schissandra	auxin	auxin171	0.6471
Schissandra	auxin	auxin171	0.3866
Schissandra	auxin	auxin171	0.5775
Schissandra	auxin	auxin171	0.4182
Schissandra	auxin	auxin171	0.4205
Schissandra	auxin	auxin171	0.8607
Schissandra	auxin	auxin171	0.5354
Schissandra	auxin	auxin171	0.6844
Schissandra	auxin	auxin171	0.8946
Schissandra	auxin	auxin171	0.811
Schissandra	auxin	auxin171	0.748
Schissandra	auxin	auxin171	0.888
Schissandra	auxin	auxin171	0.2726
Schissandra	auxin	auxin171	0.4291
Schissandra	auxin	auxin171	0.3863
Schissandra	auxin	auxin171	0.4423
Schissandra	auxin	auxin171	0.31
Schissandra	auxin	auxin171	0.5859
Schissandra	auxin	auxin171	0.573
Schissandra	auxin	auxin171	0.6514
Schissandra	auxin	auxin171	0.4805
Schissandra	auxin	auxin171	0.5235
Schissandra	auxin	auxin171	0.529
Schissandra	auxin	auxin171	0.4964
Schissandra	auxin	auxin171	0.3992
Schissandra	auxin	auxin171	0.3987
Schissandra	auxin	auxin171	0.3686
Schissandra	auxin	auxin171	0.4535
Schissandra	auxin	auxin171	0.4315
Schissandra	auxin	auxin171	0.6208
Schissandra	auxin	auxin171	0.5615
Schissandra	auxin	auxin171	0.5138
Schissandra	auxin	auxin171	0.5322
Schissandra	auxin	auxin171	0.7304
Schissandra	auxin	auxin171	0.7651
Schissandra	auxin	auxin171	0.4928
Schissandra	auxin	auxin171	0.5405
Schissandra	auxin	auxin171	0.4905
Schissandra	auxin	auxin171	0.5757
Schissandra	auxin	auxin171	0.4639
Schissandra	auxin	auxin171	0.434
Schissandra	auxin	auxin171	0.4572
Schissandra	auxin	auxin171	0.4031
Schissandra	auxin	auxin171	0.5177
Schissandra	auxin	auxin171	0.3955
Schissandra	auxin	auxin171	0.7167
Schissandra	auxin	auxin171	0.9058
Schissandra	auxin	auxin171	0.7927
Schissandra	auxin	auxin171	0.6694
Schissandra	auxin	auxin171	0.8862
Schissandra	auxin	auxin171	0.7458
Schissandra	auxin	auxin171	0.6844
Schissandra	auxin	auxin171	0.7034
Schissandra	auxin	auxin171	0.8284
Schissandra	auxin	auxin171	0.4998
Schissandra	auxin	auxin171	0.6402
Schissandra	auxin	auxin171	0.4543
Schissandra	auxin	auxin171	0.6193
Schissandra	auxin	auxin171	0.5568
Schissandra	auxin	auxin171	0.5513
Schissandra	auxin	auxin171	0.6793
Schissandra	auxin	auxin171	0.7916
Schissandra	auxin	auxin171	0.443
Schissandra	auxin	auxin171	0.5284
Schissandra	auxin	auxin171	0.5011
Schissandra	auxin	auxin171	0.5414
Schissandra	auxin	auxin171	0.3688
Schissandra	auxin	auxin171	0.4991
Schissandra	auxin	auxin171	0.4845

## Sheet: Seed_size_statistics
Pairwise comparisons using Wilcoxon rank sum test with continuity correction P value adjustment method: bonferroni
Nymphaea alba
	auxin	control
control	<2e-16	-
pollination	0.0013	<2e-16
Nymphaea daubenyana
	auxin	control
control	<2e-16	-
pollination	1	<2e-16
Nymphaea nouchali
	auxin	control
control	< 2e-16	-
pollination	< 2e-16	9.3e-14
Nymphaea purple hybrid
auxin
control <2e-16
Victoria cruziana
auxin
control 1.5e-12
Victoria amazonica
auxin
control <2e-16
Schissandra chinensis
auxin
control <2e-16
