# Supplementary material for: Genomic imprinting in an early‐diverging angiosperm reveals an ancient mechanism for seed initiation in flowering plants
Source: New Phytol. 2025 Nov 28;249(4):1580–91. doi: 10.1111/nph.70776 (PMC12825398; doi:10.1111/nph.70776)
Supplement: Supplementary file 2 — Table S1 Allele‐specific expression pipeline statistics. Table S2 Overview of imprinted genes and enrichment. Table S3 Seed compartment DGE intersections and enrichment. Table S4 Top‐ranked single‐cell gene clusters and overlaps with seed compartment DGE intersections. Table S5 Raw data and statistics of auxin‐related experiments. Table S6 Hormonal treatment DGE: auxin vs pollination. Table S7 Auxin biosynthesis genes and ortholog expression. Table S8 Summary of NGS datasets. Please note: Wiley is not responsible for the content or functionality of any Supporting Information supplied by the authors. Any queries (other than missing material) should be directed to the New Phytologist Central Office. [file NPH-249-1580-s001.zip › Table_S6_hormonaltreatments_DGE.xlsx]

## Sheet: Information
New Phytologist Supporting Information
Article title:	Genomic imprinting in an early-diverging angiosperm reveals an ancient mechanism for seed initiation in flowering plants
Authors:	Ana M. Florez-Rueda, Mathias Scharmann, Leonardo P. de Souza, Alisdair R. Fernie, Julien B. Bachelier, Duarte D. Figueiredo
Article acceptance date:	2025-10-31

## Sheet: AUXvsCON
129 genes overlap are highlighted in yellow
transcriptName	logBaseMean	logFC	pVal	adjP	Best.hit.arabi.name	Best.hit.arabi.defline	Best.hit.clamy.name	Best.hit.clamy.defline	Best.hit.rice.name	Best.hit.rice.defline	CONTROL	POLI	AUX
Nycol.A00019.1	5.54254	-8.00308	0.00207102	0.0493807	AT4G33440	Pectin lyase-like superfamily protein					122.667	1.66667	0
Nycol.A00046.1	12.9477	5.67982	4.34724e-09	9.81549e-07	AT1G21460	Nodulin MtN3 family protein	Cre07.g340700	paralog of LCI36	LOC_Os01g65880	nodulin MtN3 family protein, putative, expressed	608	46	6301
Nycol.A00094.4	7.80792	-10.294	1.62381e-05	0.000996288	AT1G18750	AGAMOUS-like 65			LOC_Os11g43740	OsMADS68 - MADS-box family gene with MIKC* type-box, expressed	463	17.3333	0
Nycol.A00143.1	7.42051	-9.90606	7.93777e-05	0.00367263							885.667	0	0
Nycol.A00195.1	7.32316	11.6143	3.37092e-05	0.0017932					LOC_Os11g13840	AP2 domain containing protein, expressed	0	4	158
Nycol.A00222.1	10.7795	2.88013	0.00207709	0.049401					LOC_Os11g13720	expressed protein	1011.67	180	1268.75
Nycol.A00231.1	9.27639	10.0979	1.19495e-06	0.000122074	AT5G23530	carboxyesterase 18			LOC_Os07g44890	gibberellin receptor GID1L2, putative, expressed	4.33333	72.6667	704.75
Nycol.A00344.1	6.27306	-8.74442	0.000952713	0.0274842	AT1G21610	wound-responsive family protein			LOC_Os05g34900	wound-responsive family protein, putative, expressed	121	63	0
Nycol.A00458.1	7.65997	8.62543	0.000464841	0.0157748							4	1.33333	203.25
Nycol.A00562.2	8.68798	-11.1774	2.09435e-08	3.77294e-06	AT4G38220	Peptidase M20/M25/M40 family protein	Cre06.g271700	Metallopeptidase M20 family protein	LOC_Os08g40110	peptidase, putative, expressed	1295	54.3333	0
Nycol.A00641.2	6.10168	23.9887	3.00448e-08	5.13918e-06	AT2G41900	CCCH-type zinc finger protein with ARM repeat domain	Cre03.g146267	(1 of 25) PF13637 - Ankyrin repeats (many copies) (Ank_4)	LOC_Os03g49170	zinc finger family protein, putative, expressed	0	103	144
Nycol.A00743.1	8.18714	-10.6755	0.00117733	0.0321564	AT5G04670	Enhancer of polycomb-like transcription factor protein			LOC_Os02g01020	expressed protein	1468	132.667	0
Nycol.A00757.1	6.90947	11.1975	1.25134e-05	0.000799627	AT3G19430	late embryogenesis abundant protein-related / LEA protein-related			LOC_Os05g47940	RCLEA8 - Root cap and Late embryogenesis related family protein precursor, expressed	0	1.33333	107.5
Nycol.A00764.1	8.13968	12.4345	3.24756e-08	5.44496e-06	AT4G33790	Jojoba acyl CoA reductase-related male sterility protein			LOC_Os08g20200	male sterility protein, putative, expressed	0	7.66667	241
Nycol.A00782.1	6.66154	10.9474	4.93456e-05	0.00248696	AT5G05320	FAD/NAD(P)-binding oxidoreductase family protein			LOC_Os03g05920	expressed protein	0	0	93.5
Nycol.A00789.1	9.58678	13.8847	2.82764e-11	1.45101e-08					LOC_Os11g06720	abscisic stress-ripening, putative, expressed	0	0	625.75
Nycol.A00792.2	7.9298	12.2239	2.11101e-07	2.74983e-05	AT5G64740	cellulose synthase 6					0	60	221.5
Nycol.A00811.2	8.56246	8.11355	0.000298216	0.0110745	AT2G27500	Glycosyl hydrolase superfamily protein			LOC_Os04g33640	glycosyl hydrolases family 17, putative, expressed	11.3333	57	336
Nycol.A00818.5	6.39454	24.2776	1.31566e-08	2.59062e-06	AT1G08320	bZIP transcription factor family protein; TGA9			LOC_Os01g64020	transcription factor, putative, expressed	0	22.6667	49.75
Nycol.A00850.2	9.64922	8.31353	0.000554784	0.0182777	AT1G43710	Pyridoxal phosphate (PLP)-dependent transferases superfamily protein	Cre01.g038250	Serine decarboxylase	LOC_Os02g33710	decarboxylase, putative, expressed	21.6667	2.66667	779.25
Nycol.A00910.1	8.57204	3.79707	0.000675075	0.0211698	AT2G35980	Late embryogenesis abundant (LEA) hydroxyproline-rich glycoprotein family			LOC_Os04g58850	harpin-induced protein 1 domain containing protein, expressed	106	16.6667	402.75
Nycol.A00931.1	10.4784	7.21484	0.00113418	0.0314855	AT2G35980	Late embryogenesis abundant (LEA) hydroxyproline-rich glycoprotein family			LOC_Os04g58850	harpin-induced protein 1 domain containing protein, expressed	18.3333	4.66667	1569.75
Nycol.A00933.1	6.35761	10.6399	8.37273e-05	0.00384238	AT2G35980	Late embryogenesis abundant (LEA) hydroxyproline-rich glycoprotein family			LOC_Os04g58850	harpin-induced protein 1 domain containing protein, expressed	0	1.66667	82.75
Nycol.A00938.1	9.85247	6.09193	0.00128176	0.034271	AT3G52500	Eukaryotic aspartyl protease family protein			LOC_Os04g58840	Eukaryotic aspartyl protease domain containing protein, expressed	100	26	900.5
Nycol.A00946.1	9.51831	4.15527	0.00109395	0.0305187	AT2G36026	Ovate family protein			LOC_Os12g06160	DUF623 domain containing protein, expressed	142.667	17.6667	651.25
Nycol.A01003.1	7.0906	7.91763	0.000383793	0.0135966	AT5G67070	ralf-like 34					4.33333	0	111
Nycol.A01027.1	11.2852	15.5844	2.81366e-14	4.81791e-11	AT3G57620	glyoxal oxidase-related protein	Cre05.g243450	Glyoxal oxidase 1	LOC_Os03g15320	glyoxal oxidase-related, putative, expressed	0	55.3333	1977.5
Nycol.A01053.1	7.05446	8.35344	0.000145707	0.00612257	AT1G21695	hydroxyproline-rich glycoprotein family protein					3	7.33333	98.25
Nycol.A01133.9	8.95005	-11.4402	0.000434901	0.0149081	AT1G06730	pfkB-like carbohydrate kinase family protein	Cre09.g387050	Putative fructokinase	LOC_Os03g06880	kinase, pfkB family, putative, expressed	2165.33	30.3333	0
Nycol.A01141.1	6.32498	-8.80179	0.000752938	0.0230983	AT3G04650	FAD/NAD(P)-binding oxidoreductase family protein	Cre03.g207150	(1 of 1) 1.13.12.3 - Tryptophan 2-monooxygenase	LOC_Os12g40540	FAD dependent oxidoreductase, putative, expressed	357.667	42.3333	0
Nycol.A01153.1	13.791	4.47095	0.00167999	0.042272	AT3G20310	ethylene response factor 7			LOC_Os06g47590	AP2 domain containing protein, expressed	2480	164.667	12942.2
Nycol.A01171.1	7.79009	12.0836	3.30567e-07	4.11605e-05	AT3G04720	pathogenesis-related 4			LOC_Os11g37950	WIP3 - Wound-induced protein precursor, expressed	0	0	218.25
Nycol.A01172.1	6.94902	11.2373	7.59801e-06	0.000508556	AT3G04720	pathogenesis-related 4			LOC_Os11g37950	WIP3 - Wound-induced protein precursor, expressed	0	0	106.25
Nycol.A01243.1	6.04578	10.3233	0.000265375	0.0101671			Cre03.g148750	Chlorophyllase I	LOC_Os10g28370	chlorophyllase-2, chloroplast precursor, putative, expressed	0	0	49.5
Nycol.A01263.1	6.02542	10.3035	0.000740947	0.0228131							0	0	62.25
Nycol.A01270.1	9.41523	13.713	7.77159e-11	2.86096e-08	AT3G51895	sulfate transporter 3;1			LOC_Os03g06520	sulfate transporter, putative, expressed	0	10.3333	582.75
Nycol.A01271.1	6.05602	10.3343	0.000285646	0.0107242	AT3G51895	sulfate transporter 3;1			LOC_Os03g06520	sulfate transporter, putative, expressed	0	2.66667	57.5
Nycol.A01274.1	9.41656	6.97186	0.00028883	0.0107732					LOC_Os03g58110	uncharacterized protein At4g06744 precursor, putative, expressed	27.6667	89	777
Nycol.A01316.1	6.15871	10.4384	0.000188767	0.00761092	AT1G03103	Bifunctional inhibitor/lipid-transfer protein/seed storage 2S albumin superfamily protein			LOC_Os07g07790	LTPL75 - Protease inhibitor/seed storage/LTP family protein precursor, expressed	0	0	61.25
Nycol.A01322.1	5.56192	9.83141	0.00179775	0.0445075	AT2G32030	Acyl-CoA N-acyltransferases (NAT) superfamily protein			LOC_Os03g58010	acetyltransferase, GNAT family, putative, expressed	0	0	42.5
Nycol.A01335.1	8.05066	-10.5381	2.23176e-05	0.00128387	AT1G05430				LOC_Os10g29530	expressed protein	962.667	0	0
Nycol.A01383.1	7.68488	9.64446	6.56025e-06	0.000452109							1.66667	0	192.25
Nycol.A01428.3	7.02789	24.8958	8.37129e-10	2.36266e-07	AT5G06600	ubiquitin-specific protease 12	Cre07.g336200	(1 of 1) K11838 - ubiquitin carboxyl-terminal hydrolase 7 (USP7, UBP15)	LOC_Os12g30540	ubiquitin carboxyl-terminal hydrolase, putative, expressed	0	2	77.5
Nycol.A01435.1	5.80349	-8.26795	0.00202555	0.0485845	AT5G06570	alpha/beta-Hydrolases superfamily protein			LOC_Os01g06220	gibberellin receptor GID1L2, putative, expressed	102.333	0	0
Nycol.A01477.1	11.3668	3.47858	0.000387703	0.0136778	AT1G72150	PATELLIN 1	Cre02.g101200	(1 of 1) PTHR23324//PTHR23324:SF85 - SEC14 RELATED PROTEIN // CELLULAR RETINALDEHYDE-BINDING/TRIPLE FUNCTION DOMAIN-CONTAINING PROTEIN	LOC_Os01g65380	patellin protein, putative, expressed	1036.33	256	2152.5
Nycol.A01510.2	7.10731	-9.59056	8.62681e-05	0.00393764	AT1G22660	Polynucleotide adenylyltransferase family protein			LOC_Os12g07350	tRNA nucleotidyltransferase/polyA polymerase family protein, putative, expressed	624.333	25.6667	0
Nycol.A01515.1	10.8103	7.5228	4.34356e-09	9.81549e-07	AT1G71870	MATE efflux family protein			LOC_Os03g62270	MATE efflux family protein, putative, expressed	36.6667	248.333	1771
Nycol.A01585.1	7.52632	11.8186	3.98287e-06	0.000301194	AT1G21010	(1 of 28) PF14009 - Domain of unknown function (DUF4228) (DUF4228)			LOC_Os02g09980	expressed protein	0	15.3333	182
Nycol.A01614.1	11.7208	4.69867	0.00101705	0.0288971	AT1G55365						431	41.3333	3202
Nycol.A01629.1	6.57278	-9.04867	0.000786884	0.0234625	AT1G55020	lipoxygenase 1	Cre12.g512300	(1 of 1) 1.13.11.12//1.13.11.58 - Linoleate 13S-lipoxygenase / Lipoxidase // Linoleate 9S-lipoxygenase / Linoleate 9-lipoxygenase	LOC_Os03g49380	lipoxygenase, putative, expressed	142.333	14	0
Nycol.A01707.1	9.86827	3.83217	0.000386282	0.0136562					LOC_Os07g37700	expressed protein	266	19.6667	711.5
Nycol.A01709.2	4.57324	-20.6359	2.86902e-06	0.000241711	AT1G07180	alternative NAD(P)H dehydrogenase 1	Cre16.g691552	Type-II NADH dehydrogenase	LOC_Os07g37730	NADH-ubiquinone oxidoreductase, mitochondrial precursor, putative, expressed	19	34.3333	0
Nycol.A01715.1	15.1086	6.26802	3.22771e-05	0.00172969	AT4G21620	glycine-rich protein			LOC_Os03g47270	GCRP4 - Glycine and cysteine rich family protein precursor, expressed	1277.67	324.333	33124.8
Nycol.A01723.1	7.03818	-23.0043	1.79832e-07	2.47584e-05	AT4G03390	STRUBBELIG-receptor family 3	Cre12.g504250	(1 of 55) 2.7.12.1 - Dual-specificity kinase	LOC_Os07g37810	STRUBBELIG-RECEPTOR FAMILY 1 precursor, putative, expressed	108.667	87	30
Nycol.A01730.1	7.07742	-9.5585	2.23658e-05	0.00128387	AT4G03400	Auxin-responsive GH3 family protein; GH3.1					308	0	26.75
Nycol.A01778.1	7.17843	-9.6618	2.47547e-05	0.00138349	AT4G26965	NADH:ubiquinone oxidoreductase, 17.2kDa subunit	Cre09.g401150	(1 of 1) K18160 - NADH dehydrogenase [ubiquinone] 1 alpha subcomplex assembly factor 2 (NDUFAF2)	LOC_Os09g32430	oxidoreductase, putative, expressed	572.333	39	0
Nycol.A01786.1	6.24937	10.5296	0.000165018	0.0067498					LOC_Os10g23310	transferase family protein, putative, expressed	0	4.66667	72.75
Nycol.A01788.1	7.58847	11.8804	2.35428e-06	0.000212061					LOC_Os10g23310	transferase family protein, putative, expressed	0	7.33333	172
Nycol.A01801.2	10.859	-26.6139	1.14603e-15	3.88139e-12	AT1G11840	glyoxalase I homolog	Cre17.g704350	(1 of 1) PTHR10374//PTHR10374:SF20 - LACTOYLGLUTATHIONE LYASE GLYOXALASE I // GLYOXALASE DOMAIN-CONTAINING PROTEIN 4	LOC_Os08g09250	glyoxalase family protein, putative, expressed	9439.33	19	0
Nycol.A01811.1	7.88199	12.1759	2.72898e-06	0.000232476							0	0	230.25
Nycol.A01832.1	7.37525	11.6667	9.08564e-06	0.000596342	AT5G39130	RmlC-like cupins superfamily protein			LOC_Os02g29000	Cupin domain containing protein, expressed	0	0	160
Nycol.A01893.2	7.75579	25.6014	5.39862e-11	2.17667e-08	AT1G28260	Telomerase activating protein Est1					0	129	128.75
Nycol.A01923.1	7.167	8.11861	0.000654468	0.0206768	AT1G16390	organic cation/carnitine transporter 3	Cre09.g387060	(1 of 1) K08202 - MFS transporter, OCT family, solute carrier family 22 (organic cation transporter), member 4/5 (SLC22A4_5, OCTN)	LOC_Os07g37510	organic cation transporter-related, putative, expressed	4	53.3333	137
Nycol.A01963.1	10.8097	4.32991	0.000521077	0.0174386	AT2G19580	tetraspanin2			LOC_Os06g37510	tetraspanin family protein, putative, expressed	378.667	44.6667	1580.75
Nycol.A01976.2	10.4232	-6.70639	0.00114889	0.0317378	AT5G23260	K-box region and MADS-box transcription factor family protein			LOC_Os02g07430	OsMADS29 - MADS-box family gene with MIKCc type-box, expressed	6860	78.6667	5.25
Nycol.A02014.1	10.8671	4.69757	6.21422e-06	0.000431277					LOC_Os01g09850	ZOS1-04 - C2H2 zinc finger protein, expressed	290	17.3333	1586.75
Nycol.A02077.3	5.66068	-8.12355	0.00162951	0.0415575	AT4G26180	Mitochondrial substrate carrier family protein	Cre12.g548152	(1 of 1) K15084 - solute carrier family 25 (mitochondrial carrier protein), member 16 (SLC25A16, GDA, LEU5)	LOC_Os02g13300	mitochondrial carrier protein, putative, expressed	125	21	14
Nycol.A02082.1	6.22366	10.5045	0.000226642	0.00886364	AT3G13690	Protein kinase protein with adenine nucleotide alpha hydrolases-like domain			LOC_Os01g41870	protein kinase, putative, expressed	0	34.3333	68.5
Nycol.A02151.1	7.68094	-10.1676	2.58097e-06	0.000224134	AT3G16490	IQ-domain 26			LOC_Os01g09470	IQ calmodulin-binding motif family protein, expressed	744.667	0	37.25
Nycol.A02186.1	7.30135	-9.78619	2.43156e-05	0.00136798	AT5G08400	Protein of unknown function (DUF3531)			LOC_Os02g58120	oxidoreductase/ transition metal ion binding protein, putative, expressed	722	81.3333	0
Nycol.A02198.1	8.65521	4.42964	0.00116163	0.0319256	AT5G25830	GATA transcription factor 12	Cre05.g242600	zinc finger GATA transcription factor	LOC_Os01g54210	GATA zinc finger domain containing protein, expressed	62	17.3333	401.25
Nycol.A02213.1	9.20094	-3.78457	0.000773149	0.0234205							1756	28.3333	22.5
Nycol.A02226.1	14.7897	6.8062	8.83239e-07	9.46631e-05	AT3G16240	delta tonoplast integral protein	Cre12.g549300	Aquaporin	LOC_Os06g22960	aquaporin protein, putative, expressed	1124.67	149.333	27019.2
Nycol.A02256.1	5.24067	-21.281	1.38521e-06	0.000136379	AT3G16190	Isochorismatase family protein	Cre16.g674650	(1 of 1) 3.5.1.59 - N-carbamoylsarcosine amidase / N-carbamoylsarcosine amidohydrolase	LOC_Os02g17640	isochorismatase family protein, putative, expressed	30.6667	7.33333	28.25
Nycol.A02321.1	6.28389	10.5656	0.000693967	0.0216421							0	0	76.5
Nycol.A02399.1	5.90058	-8.3664	0.00132524	0.0351749	AT4G32590	2Fe-2S ferredoxin-like superfamily protein	Cre06.g291650	2Fe-2S ferredoxin	LOC_Os05g48160	2Fe-2S iron-sulfur cluster binding domain containing protein, expressed	119.333	0	0
Nycol.A02402.1	15.4509	5.36163	0.000762401	0.0232272					LOC_Os06g05120	expressed protein	2479	45.3333	41477.2
Nycol.A02404.1	10.2786	4.81681	7.63385e-05	0.00358093							279.333	197.333	1061.25
Nycol.A02453.2	6.32107	24.2024	1.84813e-08	3.36518e-06	AT2G25730	(1 of 1) PTHR22835:SF45 - ZINC FINGER FYVE DOMAIN CONTAINING PROTEIN			LOC_Os01g40990	expressed protein	0	7.66667	47.25
Nycol.A02456.3	7.35126	-9.83536	3.57223e-06	0.00027835	AT4G38180	FAR1-related sequence 5			LOC_Os03g45300	transposon protein, putative, unclassified, expressed	512.333	88.3333	0
Nycol.A02463.1	7.24385	11.5342	1.6735e-06	0.000159208							0	0	125.25
Nycol.A02522.2	6.13961	10.4193	0.000310366	0.0114114	AT4G21520	Transducin/WD40 repeat-like superfamily protein	Cre07.g326350	(1 of 1) KOG2919 - Guanine nucleotide-binding protein			0	6.66667	64.75
Nycol.A02570.1	8.68531	-11.175	0.000967531	0.0277228							2345.67	39.6667	0
Nycol.A02613.1	7.33113	11.6223	5.13906e-05	0.0025747	AT3G09280	(1 of 1) PTHR34558:SF1 - F3L24.15 PROTEIN			LOC_Os07g36430	expressed protein	0	4.66667	159.75
Nycol.A02627.1	6.35951	-8.83599	0.000190607	0.00766682	AT3G22104	Phototropic-responsive NPH3 family protein			LOC_Os07g36230	BTBN15 - Bric-a-Brac, Tramtrack, Broad Complex BTB domain with non-phototropic hypocotyl 3 NPH3 and coiled-coil domains, expressed	292.667	2.33333	0
Nycol.A02632.1	8.4823	12.7782	7.8888e-09	1.62913e-06	AT3G20660	organic cation/carnitine transporter4	Cre09.g387060	(1 of 1) K08202 - MFS transporter, OCT family, solute carrier family 22 (organic cation transporter), member 4/5 (SLC22A4_5, OCTN)	LOC_Os04g53930	organic cation transporter protein, putative, expressed	0	0	392.25
Nycol.A02681.1	10.1118	-12.6032	0.00031114	0.0114114					LOC_Os01g57720	expressed protein	1331.67	196.333	80
Nycol.A02694.1	7.40805	-23.3549	1.16644e-07	1.71761e-05	AT4G17170	RAB GTPase homolog B1C	Cre09.g390763	Rab-like GTP-Binding Flagellar Associated Protein 354	LOC_Os02g37420	ras-related protein, putative, expressed	140.667	86.6667	0
Nycol.A02733.2	7.25163	-9.73371	1.81314e-05	0.00108879	AT3G23980	BLISTER			LOC_Os01g68380	expressed protein	324	92.6667	124.75
Nycol.A02765.1	11.0198	15.3189	5.68343e-14	8.02027e-11	AT3G28917	mini zinc finger 2					0	22.3333	1798
Nycol.A02797.2	8.62544	26.45	3.80787e-12	3.39382e-09							0	292	235.75
Nycol.A02924.4	8.8019	26.6208	2.41605e-12	2.32798e-09	AT2G26780	ARM repeat superfamily protein	Cre04.g217935	(1 of 1) K11886 - proteasome component ECM29 (ECM29)	LOC_Os11g04220	HEAT repeat family protein, putative, expressed	0	27.6667	266.5
Nycol.A02935.4	5.95703	10.234	0.000619432	0.0198288	AT2G26770	plectin-related			LOC_Os01g59130	proline-rich family protein, putative, expressed	0	0	57.5
Nycol.A03001.1	12.139	4.5306	0.000439494	0.0150351							1280.33	164.667	3597
Nycol.A03024.1	15.6581	7.8375	1.50007e-10	5.18412e-08	AT2G42840	protodermal factor 1;PDF1					1374	2025.33	49138
Nycol.A03126.1	8.68771	12.9839	2.48386e-09	6.09589e-07	AT4G10850	SWEET7; Nodulin MtN3 family protein	Cre07.g340700	paralog of LCI36	LOC_Os02g19820	nodulin MtN3 family protein, putative, expressed	0	65.6667	315.5
Nycol.A03151.1	6.47596	10.7597	5.79953e-05	0.00284947					LOC_Os04g33240	sex determination protein tasselseed-2, putative, expressed	0	2.66667	77.25
Nycol.A03194.1	8.46016	-10.9493	0.000780603	0.0234205	AT1G64350	Transducin/WD40 repeat-like superfamily protein	Cre03.g192000	COP-II coat subunit, nucleoporin	LOC_Os01g43250	WD domain, G-beta repeat domain containing protein, expressed	1566.33	67	0
Nycol.A03207.4	9.56311	-12.0543	0.000233534	0.00907031	AT2G46380	Protein of unknown function (DUF3133)			LOC_Os02g15820	extra-large G-protein-related, putative, expressed	3789.67	25	0
Nycol.A03262.1	9.96747	3.63021	0.000574985	0.018782	AT1G73160	UDP-Glycosyltransferase superfamily protein			LOC_Os01g46430	glycosyl transferase, group 1 domain containing protein, expressed	413.333	49.6667	858.25
Nycol.A03275.3	10.3478	-12.8397	9.11533e-05	0.00412725	AT2G34010						5887.33	377.333	0
Nycol.A03300.1	7.9499	12.2441	3.56066e-06	0.00027835	AT3G57270	beta-1,3-glucanase 1			LOC_Os01g71680	glycosyl hydrolases family 17, putative, expressed	0	0	252.5
Nycol.A03302.1	10.8346	15.1336	3.04138e-11	1.51478e-08	AT4G33550	Bifunctional inhibitor/lipid-transfer protein/seed storage 2S albumin superfamily protein			LOC_Os11g03870	LTPL31 - Protease inhibitor/seed storage/LTP family protein precursor, expressed	0	0	1758.5
Nycol.A03304.1	11.3393	15.6385	2.47452e-12	2.32798e-09	AT4G33550	Bifunctional inhibitor/lipid-transfer protein/seed storage 2S albumin superfamily protein			LOC_Os11g03870	LTPL31 - Protease inhibitor/seed storage/LTP family protein precursor, expressed	0	0	2458.25
Nycol.A03305.1	9.33557	13.6332	3.65458e-09	8.70877e-07	AT4G33550	Bifunctional inhibitor/lipid-transfer protein/seed storage 2S albumin superfamily protein			LOC_Os11g03870	LTPL31 - Protease inhibitor/seed storage/LTP family protein precursor, expressed	0	0	613.75
Nycol.A03338.1	6.0398	10.3181	0.00078998	0.0235106	AT2G41370	Ankyrin repeat family protein / BTB/POZ domain-containing protein			LOC_Os01g72020	BTBA3 - Bric-a-Brac,Tramtrack, Broad Complex BTB domain with Ankyrin repeat region, expressed	0	5	119.75
Nycol.A03397.2	8.69588	-11.1855	0.00077913	0.0234205			Cre06.g278143	UDP-D-glucuronate 4-epimerase			1358	0	0
Nycol.B00004.1	6.68273	8.44019	0.000143197	0.00603207					LOC_Os06g28590	bg55, putative, expressed	2	44	97
Nycol.B00038.1	4.44772	-20.5181	3.27025e-06	0.000265872	AT5G42810	inositol-pentakisphosphate 2-kinase 1	Cre04.g229000	Inositol polyphosphate kinase	LOC_Os04g56580	inositol 1,3,4,5,6-pentakisphosphate 2-kinase, putative, expressed	59.3333	47.3333	78.25
Nycol.B00054.1	7.45534	11.7472	1.87773e-06	0.000174897	AT1G27620	HXXXD-type acyl-transferase family protein			LOC_Os01g01520	transferase family protein, putative, expressed	0	16	161
Nycol.B00055.1	11.6298	4.41748	7.73389e-06	0.000513591	AT1G19440	3-ketoacyl-CoA synthase 4	Cre17.g722150	Type III polyketide synthase	LOC_Os05g49290	3-ketoacyl-CoA synthase, putative, expressed	566.333	89.3333	2415.75
Nycol.B00060.1	12.0704	4.06892	6.35224e-05	0.00307339	AT1G75390	basic leucine-zipper 44; Bzip44			LOC_Os12g37415	expressed protein	1385	848	3604.25
Nycol.B00095.1	10.6387	7.67264	2.96053e-05	0.00161201					LOC_Os01g14110	expressed protein	43.6667	9.66667	1500.25
Nycol.B00101.1	10.1797	7.48894	4.55196e-07	5.35298e-05	AT1G06475						21	1.33333	1149.25
Nycol.B00135.2	6.50217	10.7863	5.69809e-05	0.00282139	AT1G30000	alpha-mannosidase 3	Cre07.g336600	alpha-1,2-mannosidase I	LOC_Os05g11850	glycosyl hydrolase family 47 domain contain protein, expressed	0	8.33333	89.25
Nycol.B00227.1	8.63349	-11.1234	5.00624e-07	5.80648e-05	AT3G48200				LOC_Os05g51620	expressed protein	1867.67	19.6667	0
Nycol.B00316.2	7.73763	-10.2242	0.00200118	0.0482049	AT2G01275	RING/FYVE/PHD zinc finger superfamily protein	Cre09.g400738	(1 of 1) PTHR23012//PTHR23012:SF96 - MEMBRANE ASSOCIATED RING FINGER // SUBFAMILY NOT NAMED	LOC_Os01g03100	protein binding protein, putative, expressed	1041	18.3333	0
Nycol.B00326.1	6.51229	10.7956	0.00012749	0.0054108							0	0	58.5
Nycol.B00389.1	5.81739	10.092	0.00107323	0.0301393	AT3G18280	Bifunctional inhibitor/lipid-transfer protein/seed storage 2S albumin superfamily protein			LOC_Os05g47700	LTPL152 - Protease inhibitor/seed storage/LTP family protein precursor, expressed	0	0	52.75
Nycol.B00392.1	13.906	5.62917	2.68414e-05	0.00147575	AT2G14846	Bifunctional inhibitor/lipid-transfer protein/seed storage 2S albumin superfamily protein			LOC_Os10g36170	LTPL160 - Protease inhibitor/seed storage/LTP family protein precursor, expressed	1795.33	180.667	13976.8
Nycol.B00546.9	9.20011	-11.6907	0.000354348	0.0127671							2962	159.667	0
Nycol.B00613.1	8.58893	-11.0784	0.000747196	0.0229637	AT5G40780	lysine histidine transporter 1			LOC_Os08g03350	amino acid transporter, putative, expressed	1981.67	0	0
Nycol.B00617.1	5.46033	9.72664	0.00198564	0.0479042	AT3G01750	Ankyrin repeat family protein			LOC_Os05g23320	expressed protein	0	44.6667	32.25
Nycol.B00743.1	10.221	14.5197	2.2679e-10	7.53031e-08	AT2G35980	Late embryogenesis abundant (LEA) hydroxyproline-rich glycoprotein family			LOC_Os04g58850	harpin-induced protein 1 domain containing protein, expressed	0	71.6667	1175.25
Nycol.B00752.1	7.79272	12.0862	2.05e-07	2.71208e-05	AT3G26590	MATE efflux family protein					0	4	300.75
Nycol.B00787.1	6.34405	-8.81819	0.000277438	0.0105355	AT3G01680	(1 of 3) PF14576 - Sieve element occlusion N-terminus (SEO_N)					190.333	1.33333	0
Nycol.B00833.3	5.7344	7.98634	7.98528e-05	0.00368454	AT1G07210	Ribosomal protein S18			LOC_Os10g35690	ribosomal protein S18 containing protein, expressed	1	21.3333	42.5
Nycol.B00936.1	7.91367	9.33526	5.38871e-06	0.000380219	AT3G23820	UDP-D-glucuronate 4-epimerase 6	Cre06.g278143	UDP-D-glucuronate 4-epimerase	LOC_Os09g32670	UDP-glucuronate 4-epimerase, putative, expressed	2.66667	17	223
Nycol.B00971.1	4.41645	-20.4927	3.36371e-06	0.000271243	AT1G04860	ubiquitin-specific protease 2			LOC_Os09g32740	ubiquitin carboxyl-terminal hydrolase family protein, expressed	58	139.333	0
Nycol.B00984.1	10.77	15.069	8.25078e-12	6.07473e-09	AT1G65450	HXXXD-type acyl-transferase family protein					0	1210.33	1970.75
Nycol.B01070.1	5.63384	9.90447	0.00111689	0.0310564	AT5G13080	WRKY DNA-binding protein 75			LOC_Os11g29870	WRKY72, expressed	0	0	41
Nycol.B01073.1	7.85175	-10.3389	0.00186594	0.0458604	AT4G24940	SUMO-activating enzyme 1A	Cre09.g408550	(1 of 1) K10684 - ubiquitin-like 1-activating enzyme E1 A (UBLE1A, SAE1)	LOC_Os11g30410	ThiF family domain containing protein, putative, expressed	1198.33	20.3333	0
Nycol.B01244.1	9.36377	13.6613	2.05602e-09	5.27525e-07	AT5G12890	UDP-Glycosyltransferase superfamily protein	Cre07.g322884	(1 of 1) PTHR11926//PTHR11926:SF16 - GLUCOSYL/GLUCURONOSYL TRANSFERASES // PROTEIN UGT-61-RELATED	LOC_Os04g42690	UDP-glucoronosyl and UDP-glucosyl transferase domain containing protein, expressed	0	184.667	795.25
Nycol.B01294.2	7.18524	25.0472	4.44346e-10	1.39343e-07	AT3G63430	(1 of 8) PF14309//PF14383 - Domain of unknown function (DUF4378) (DUF4378) // DUF761-associated sequence motif (VARLMGL)			LOC_Os11g37670	expressed protein	0	8.33333	86.5
Nycol.B01314.1	15.8139	7.93581	4.37227e-07	5.17762e-05	AT3G16240	delta tonoplast integral protein	Cre12.g549300	Aquaporin	LOC_Os06g22960	aquaporin protein, putative, expressed	691.667	69.6667	56313
Nycol.B01316.1	11.7418	5.68758	1.89355e-05	0.00112906	AT2G25810	tonoplast intrinsic protein 4;1	Cre12.g549300	Aquaporin	LOC_Os01g13120	aquaporin protein, putative, expressed	290	6.66667	3110
Nycol.B01343.1	13.1305	3.85021	0.00103368	0.0293206							2814	228.333	7623.5
Nycol.B01350.1	6.26731	24.1329	2.36448e-08	4.17085e-06	AT3G55020	Ypt/Rab-GAP domain of gyp1p superfamily protein			LOC_Os01g61860	TBC domain containing protein, expressed	0	25.3333	45.5
Nycol.B01442.1	8.68273	10.6579	1.98788e-06	0.000181104	AT1G65690	Late embryogenesis abundant (LEA) hydroxyproline-rich glycoprotein family			LOC_Os04g58090	harpin-induced protein 1 domain containing protein, expressed	1.66667	0	436
Nycol.B01526.2	7.7047	25.5521	6.43422e-11	2.42127e-08					LOC_Os04g57610	auxin response factor, putative, expressed	0	299.667	124.25
Nycol.B01563.1	11.8834	7.16444	0.000415606	0.0144812	AT4G34760	SAUR-like auxin-responsive protein family			LOC_Os06g04590	OsSAUR24 - Auxin-responsive SAUR gene family member, expressed	217.667	139.667	3062.75
Nycol.B01571.1	7.55464	-10.041	2.58145e-05	0.00142392	AT1G19850	Transcriptional factor B3 family protein / auxin-responsive factor AUX/IAA-related/ B3/ARF5			LOC_Os04g56850	auxin response factor, putative, expressed	933	0	0
Nycol.B01604.3	13.3692	-29.0088	3.92836e-16	1.66307e-12	AT4G34710	arginine decarboxylase 2			LOC_Os06g04070	pyridoxal-dependent decarboxylase protein, putative, expressed	20093.7	0	0
Nycol.B01623.1	6.47382	10.7568	9.33737e-05	0.00418305							0	0	59.5
Nycol.B01628.1	17.6579	7.43814	4.49176e-09	1.00084e-06	AT1G61070	low-molecular-weight cysteine-rich 66			LOC_Os03g03810	DEF8 - Defensin and Defensin-like DEFL family, expressed	6984.67	1137.67	196064
Nycol.B01630.1	7.10202	11.391	5.32309e-06	0.000379045							0	0	96.75
Nycol.B01638.3	7.76031	-10.247	0.00186982	0.0458892	AT5G23310	Fe superoxide dismutase 3			LOC_Os06g05110	superoxide dismutase, chloroplast, putative, expressed	968.667	0	0
Nycol.B01684.1	10.5206	4.81255	0.00167711	0.0422622							186.333	17.6667	1377.75
Nycol.B01774.2	6.39122	10.6742	0.000120528	0.00516713							0	0	76.75
Nycol.B01841.2	7.87438	25.7199	1.86726e-11	1.05401e-08	AT1G27340	Galactose oxidase/kelch repeat superfamily protein			LOC_Os01g69940	OsFBX32 - F-box domain containing protein, expressed	0	76.3333	434
Nycol.B01850.4	6.83206	-9.31274	0.000279954	0.0106057	AT5G53150	DNAJ heat shock N-terminal domain-containing protein			LOC_Os03g28310	dnaJ domain containing protein, expressed	299.667	0	0
Nycol.B01850.9	8.74459	-11.2344	0.000566917	0.018569	AT5G53150	DNAJ heat shock N-terminal domain-containing protein			LOC_Os03g28310	dnaJ domain containing protein, expressed	2032.33	172.333	0
Nycol.B01897.1	10.5162	3.53163	0.000576946	0.0187885	AT1G70330	equilibrative nucleotide transporter 1	Cre02.g082900	(1 of 3) K15014 - solute carrier family 29 (equilibrative nucleoside transporter), member 1/2/3 (SLC29A1_2_3, ENT1_2_3)	LOC_Os08g10450	nucleoside transporter, putative, expressed	449.333	52.3333	1232.5
Nycol.B01903.3	8.77827	13.0749	1.73783e-09	4.67117e-07	AT3G16560	Protein phosphatase 2C family protein			LOC_Os04g33080	protein phosphatase 2C, putative, expressed	0	0	375.5
Nycol.B01939.1	5.76058	-21.785	7.73825e-07	8.61308e-05	AT3G59800						44.3333	8.66667	0
Nycol.B01972.1	4.60856	-20.6798	2.73194e-06	0.000232476	AT1G63855	Putative methyltransferase family protein			LOC_Os02g02800	AGAP001222-PA, putative, expressed	66.6667	9	0
Nycol.B01997.1	9.78479	-12.2764	1.87796e-07	2.56462e-05							4036	2.33333	37
Nycol.B02060.1	10.1513	8.42352	0.000539142	0.0178666	AT3G54400	Eukaryotic aspartyl protease family protein			LOC_Os07g46480	eukaryotic aspartyl protease domain containing protein, expressed	28.6667	5.33333	1035.5
Nycol.B02062.5	9.30753	-11.7983	0.000421874	0.0146694	AT3G19760	eukaryotic initiation factor 4A-III	Cre03.g199647	Eukaryotic translation initiation factor 4A3	LOC_Os01g45190	DEAD-box ATP-dependent RNA helicase, putative, expressed	3538.67	0	0
Nycol.B02132.2	8.09468	25.9198	1.82781e-11	1.05401e-08	AT2G19170	subtilisin-like serine protease 3	Cre02.g076950	Subtilisin-like protease	LOC_Os06g48650	OsSub52 - Putative Subtilisin homologue, expressed	0	31.6667	163
Nycol.B02140.1	6.61657	10.9021	7.63312e-05	0.00358093	AT2G24430	NAC domain containing protein 38			LOC_Os09g32260	no apical meristem protein, putative, expressed	0	5	92.25
Nycol.B02279.1	11.8869	4.43879	0.000291948	0.0108656			Cre16.g686700	(1 of 11) PTHR31867//PTHR31867:SF1 - FAMILY NOT NAMED // EXPANSIN-A1-RELATED			1086.67	169	3290
Nycol.B02320.1	5.56065	-8.02353	0.00189996	0.0463601					LOC_Os08g34030	expressed protein	167	0	0
Nycol.B02359.2	9.96078	-12.4523	0.000284232	0.010696	AT3G23780	nuclear RNA polymerase D2A			LOC_Os04g54840	DNA-directed RNA polymerase subunit, putative, expressed	5000.33	68.3333	0
Nycol.B02365.3	7.64272	24.2638	6.11066e-10	1.7841e-07	AT5G64550	loricrin-related			LOC_Os02g36590	CPuORF19 - conserved peptide uORF-containing transcript, expressed	0	108.667	119
Nycol.B02391.1	4.60162	-20.6729	2.75315e-06	0.000233109	AT1G78800	UDP-Glycosyltransferase superfamily protein	Cre02.g095147	b-1,3-mannosyl transferase	LOC_Os04g49960	glycosyl transferase, group 1 domain containing protein, expressed	66.3333	20.3333	29.75
Nycol.B02425.1	9.56864	4.48012	0.00159842	0.0409496	AT2G22240	myo-inositol-1-phosphate synthase 2	Cre03.g180250	Myo-inositol-1-phosphate synthase	LOC_Os03g09250	inositol-3-phosphate synthase, putative, expressed	240.333	132.333	595.75
Nycol.B02431.1	6.95496	8.12472	0.000303787	0.0112077	AT2G29460	glutathione S-transferase tau 4					3.33333	0	181.75
Nycol.B02501.1	6.98797	11.2765	5.68092e-06	0.000397523	AT4G23060	IQ-domain 22			LOC_Os04g48160	IQ calmodulin-binding motif family protein, putative, expressed	0	6	106.75
Nycol.B02524.1	7.12449	11.4143	2.23175e-05	0.00128387	AT4G23030	MATE efflux family protein			LOC_Os02g45380	MATE domain containing protein, expressed	0	7	160.5
Nycol.B02536.1	8.30734	-10.7965	8.38666e-07	9.10383e-05	AT4G23020				LOC_Os03g02660	expressed protein	1360.67	39	0
Nycol.B02578.1	8.10489	-10.5929	0.00206127	0.0493016							1583.67	32	0
Nycol.B02679.5	4.7337	-20.7942	2.40379e-06	0.000213119							21.3333	9.33333	0
Nycol.B02679.7	6.71098	-9.18919	0.000542641	0.0179474							197.667	32.6667	0
Nycol.B02705.1	6.10255	23.9902	2.99851e-08	5.13918e-06	AT2G41705	camphor resistance CrcB family protein			LOC_Os10g41749	crcB-like protein, expressed	0	21.3333	68.25
Nycol.B02717.1	14.6807	9.22047	5.89859e-13	6.65911e-10	AT4G38770	proline-rich protein 4			LOC_Os10g05790	POEI4 - Pollen Ole e I allergen and extensin family protein precursor, expressed	124.333	1729.67	24795
Nycol.B02783.2	6.75274	11.0396	7.72759e-05	0.00360107	AT5G13400	Major facilitator superfamily protein	Cre04.g224700	Nitrate transporter NRT1 family	LOC_Os01g01360	peptide transporter PTR2, putative, expressed	0	273.667	401
Nycol.B02806.1	6.20897	10.4895	0.000175427	0.00715827	AT5G13330	related to AP2 6l			LOC_Os04g32620	ethylene-responsive transcription factor ERF114, putative, expressed	0	2	65
Nycol.B02844.1	7.76771	12.0612	1.20199e-06	0.000122074	AT5G13200	GRAM domain family protein			LOC_Os12g29400	GRAM domain containing protein, expressed	0	0	206.5
Nycol.B02849.1	5.90768	10.1837	0.000532228	0.0177068	AT4G25040	Uncharacterised protein family (UPF0497)			LOC_Os05g15630	membrane associated DUF588 domain containing protein, putative, expressed	0	2.66667	53
Nycol.B02896.1	8.61351	-11.103	0.000698664	0.0217485	AT5G63380	AMP-dependent synthetase and ligase family protein			LOC_Os01g67540	AMP-binding domain containing protein, expressed	1965	455.333	0
Nycol.C00014.1	7.6068	-10.0911	6.63442e-06	0.000454848	AT3G53860	(1 of 3) PF13891 - Potential DNA-binding domain (zf-C3Hc3H)			LOC_Os05g23840	expressed protein	402.667	42.6667	0
Nycol.C00062.1	8.19128	8.98285	1.89005e-06	0.000174897							2	0	274.25
Nycol.C00063.1	7.97781	6.92508	0.000846013	0.0247007							5	0.666667	274
Nycol.C00068.1	7.52111	11.8133	2.84048e-05	0.00155666							0	0.333333	182.25
Nycol.C00069.1	8.55562	7.38431	0.000509307	0.0171123							4.66667	0.666667	362.5
Nycol.C00090.1	5.94974	10.2267	0.00116485	0.0319256							0	0	60
Nycol.C00108.2	7.73086	12.024	2.82462e-07	3.5964e-05			Cre02.g106350	Acid phosphatase/vanadium-dependent haloperoxidase related, DUF212	LOC_Os08g03370	Divergent PAP2 family domain containing protein, expressed	0	0	186.25
Nycol.C00108.4	5.89089	-8.35619	0.0019537	0.0473981			Cre02.g106350	Acid phosphatase/vanadium-dependent haloperoxidase related, DUF212	LOC_Os08g03370	Divergent PAP2 family domain containing protein, expressed	105.333	25.3333	0
Nycol.C00145.1	9.36717	-11.8581	0.000287131	0.0107335	AT5G14220	Flavin containing amine oxidoreductase family			LOC_Os04g41260	amine oxidase, flavin-containing, domain containing protein, expressed	3274	188.667	0
Nycol.C00146.6	6.56972	24.4482	5.98607e-09	1.25146e-06	AT1G24330	ARM repeat superfamily protein	Cre15.g635750	(1 of 84) 6.3.2.19 - Transferred entry: 2.3.2.23, 2.3.2.27 and 6.2.1.45	LOC_Os01g67500	armadillo/beta-catenin repeat family protein, putative, expressed	0	28.3333	56.25
Nycol.C00298.11	8.21867	-10.7068	2.025e-07	2.70011e-05	AT3G24120	Homeodomain-like superfamily protein			LOC_Os09g12750	Myb-like DNA-binding domain containing protein, putative, expressed	1022.67	0	9.25
Nycol.C00321.1	5.9424	10.219	0.000534297	0.0177407	AT1G24540	cytochrome P450, family 86, subfamily C, polypeptide 1	Cre01.g003850	Cytochrome P450, CYP197 superfamily	LOC_Os02g38290	cytochrome P450, putative, expressed	0	7	99.5
Nycol.C00330.2	10.1027	-12.5944	0.000123977	0.00530157					LOC_Os01g68540	rho GDP-dissociation inhibitor 1, putative, expressed	4326.67	48	0
Nycol.C00334.1	5.93932	10.2153	0.000376382	0.01339	AT2G43060	ILI1 binding bHLH 1			LOC_Os04g56500	expressed protein	0	3	61.5
Nycol.C00379.1	6.59487	24.4732	5.34952e-09	1.14669e-06	AT3G48260	with no lysine (K) kinase 3			LOC_Os05g01780	STE_PAK_Ste20++TranslationKinase_Slob_Wnk.1 - STE kinases include homologs to sterile 7, sterile 11 and sterile 20 from yeast, expressed	0	76.3333	57.25
Nycol.C00381.1	7.40229	7.73279	0.000600641	0.0193003					LOC_Os01g68140	expressed protein	6.33333	0	139
Nycol.C00400.1	6.76058	11.0475	6.94656e-05	0.0033136	AT4G24730	Calcineurin-like metallo-phosphoesterase superfamily protein			LOC_Os07g48840	Ser/Thr protein phosphatase family protein, putative, expressed	0	31.6667	104
Nycol.C00410.2	9.29722	-11.788	0.000326182	0.0118531	AT4G24740	FUS3-complementing gene 2	Cre08.g380600	(1 of 1) K08287 - dual-specificity kinase (E2.7.12.1)			2294	35.6667	0
Nycol.C00416.1	14.0654	4.56855	0.000396263	0.0139508	AT5G14410						2486.67	264	15238.2
Nycol.C00517.1	11.5097	-3.55575	0.000641508	0.0203052			Cre03.g154250	Mitogen-Activated Protein Kinase Kinase Kinase	LOC_Os01g68870	leucine-rich repeat receptor protein kinase EXS precursor, putative, expressed	7719.33	176.333	268.5
Nycol.C00642.3	5.74989	-21.7686	7.88763e-07	8.67332e-05	AT5G11390	WPP domain-interacting protein 1			LOC_Os05g15140	expressed protein	44	100.333	0
Nycol.C00687.3	10.1477	-12.6394	0.000113643	0.00492183	AT2G03890	phosphoinositide 4-kinase gamma 7			LOC_Os06g17290	phosphatidylinositol 3- and 4-kinase family protein, putative, expressed	5145.33	23.3333	0
Nycol.C00851.4	6.51768	10.8022	0.000154418	0.00639213							0	0	87.75
Nycol.C00858.12	7.16018	25.024	4.91458e-10	1.48614e-07	AT3G21215	RNA-binding (RRM/RBD/RNP motifs) family protein	Cre08.g364700	(1 of 2) KOG1457 - RNA binding protein (contains RRM repeats)	LOC_Os08g15080	proline rich protein 3, putative, expressed	0	56	85
Nycol.C00862.2	7.9684	-10.4563	1.67713e-05	0.0010216	AT2G24765	ADP-ribosylation factor 3	Cre12.g535900	ARF-like GTPase	LOC_Os08g15040	ADP-ribosylation factor, putative, expressed	914.667	13	0
Nycol.C00865.1	9.32211	6.02248	0.00147544	0.0385573	AT4G30180	sequence-specific DNA binding transcription factors;transcription regulators					77.6667	29.3333	581
Nycol.C00976.3	7.8105	25.6546	4.48394e-11	1.99819e-08	AT5G67540	Arabinanase/levansucrase/invertase			LOC_Os12g21789	expressed protein	0	46	133.75
Nycol.C01010.1	6.14284	7.74643	0.00174098	0.0434833							2.33333	2	64
Nycol.C01192.1	7.6366	11.929	3.27118e-07	4.10327e-05	AT3G13080	multidrug resistance-associated protein 3	Cre03.g174050	ABC transporter, multidrug resistance associated protein	LOC_Os01g07870	ABC transporter family protein, putative, expressed	0	110.333	351
Nycol.C01203.1	6.04409	10.3225	0.000575637	0.018782	AT5G05340	Peroxidase superfamily protein			LOC_Os11g02130	peroxidase precursor, putative, expressed	0	0	62.25
Nycol.C01218.1	10.9398	5.24355	0.00151076	0.0392982	AT1G70170	matrix metalloproteinase			LOC_Os02g50730	metalloendoproteinase 1 precursor, putative, expressed	113.333	24.3333	1825
Nycol.C01237.1	10.5889	6.62639	0.00192495	0.0467678							63.6667	4	1456.25
Nycol.C01253.1	13.768	4.8991	9.70582e-08	1.46748e-05	AT1G24020	MLP-like protein 423			LOC_Os04g39150	pathogenesis-related Bet v I family protein, putative, expressed	2316.33	1784.67	11376
Nycol.C01267.1	11.4554	6.49846	0.00154085	0.0398362	AT1G70270				LOC_Os08g31950	expressed protein	253.667	11.6667	2408.25
Nycol.C01337.5	6.49392	-8.97106	0.000150551	0.00627938	AT1G54210	Ubiquitin-like superfamily protein	Cre12.g557000	Autophagy-related protein	LOC_Os06g10340	autophagy-related protein 12, putative, expressed	256	0	0
Nycol.C01338.1	7.03352	7.5991	0.00124189	0.0336482	AT2G31730	basic helix-loop-helix (bHLH) DNA-binding superfamily protein					5.33333	12.6667	118.5
Nycol.C01345.1	12.3007	16.6002	4.60923e-11	2.00135e-08					LOC_Os08g42800	expressed protein	0	10.3333	5206
Nycol.C01352.1	12.7039	4.26453	0.000803688	0.0237931	AT2G43540				LOC_Os04g41800	expressed protein	1273.33	41.6667	5888.5
Nycol.C01381.3	8.55668	26.3809	4.59903e-12	3.70857e-09	AT5G16270	sister chromatid cohesion 1 protein 4			LOC_Os01g67250	Rad21 / Rec8 like protein, putative, expressed	0	757.333	248.5
Nycol.C01399.3	7.36647	7.85408	0.000814315	0.0240237	AT2G24280	alpha/beta-Hydrolases superfamily protein	Cre10.g422150	(1 of 1) 3.4.16.2 - Lysosomal Pro-Xaa carboxypeptidase / Prolyl carboxypeptidase	LOC_Os06g43930	OsProCP2 - Putative Lysosomal Pro-x Carboxypeptidase homologue, expressed	5.66667	5.33333	108.25
Nycol.C01420.1	12.9372	5.77579	0.000154764	0.00639213	AT5G11000	Plant protein of unknown function (DUF868)					590	36.6667	7637.25
Nycol.C01428.1	10.9764	3.84192	0.000812965	0.0240237	AT4G32020						623.667	213	1790.25
Nycol.C01433.1	7.19329	25.0526	2.45863e-10	8.00664e-08	AT4G12340	copper ion binding	Cre03.g213425	Cytochrome c oxidase assembly protein	LOC_Os05g01300	expressed protein	0	61	146.5
Nycol.C01437.1	14.235	4.90831	0.00132904	0.0352205	AT5G11070				LOC_Os08g19670	expressed protein	1644	91	18170.2
Nycol.C01438.4	7.33963	-9.82329	1.01639e-05	0.000661986	AT5G25220	KNOTTED1-like homeobox gene 3			LOC_Os08g19650	homeobox protein knotted-1, putative, expressed	403.667	0	2.5
Nycol.C01487.1	6.26832	10.5494	0.000109389	0.00478655	AT2G26490	Transducin/WD40 repeat-like superfamily protein			LOC_Os03g52870	WD-40 repeat family protein, putative, expressed	0	8	117.5
Nycol.C01489.1	10.2826	-3.72709	0.000995589	0.0283827							4940.67	21.6667	49
Nycol.C01585.1	7.43859	11.7299	7.35804e-07	8.30674e-05	AT3G14370	Protein kinase superfamily protein			LOC_Os03g14840	AGC_PVPK_like_kin82y.8 - ACG kinases include homologs to PKA, PKG and PKC, expressed	0	27.6667	139
Nycol.C01622.1	5.69034	8.19266	0.000898189	0.0260891			Cre07.g322884	(1 of 1) PTHR11926//PTHR11926:SF16 - GLUCOSYL/GLUCURONOSYL TRANSFERASES // PROTEIN UGT-61-RELATED	LOC_Os06g08830	UDP-glucoronosyl and UDP-glucosyl transferase, putative, expressed	1	0	83.25
Nycol.C01626.1	7.0975	11.3868	3.26182e-06	0.000265872	AT2G18690	(1 of 2) PTHR33133:SF5 - EXPRESSED PROTEIN			LOC_Os09g04339	expressed protein	0	4.33333	190.5
Nycol.C01686.1	15.7138	4.71858	0.000125968	0.00537314	AT4G24210	F-box family protein					7743.67	336.333	47600.5
Nycol.C01708.1	10.7518	3.78829	0.000559948	0.018412							672.333	55.6667	1383.25
Nycol.C01734.2	7.198	-9.6793	0.000156632	0.00643786	AT4G36930	basic helix-loop-helix (bHLH) DNA-binding superfamily protein			LOC_Os02g56140	helix-loop-helix DNA-binding domain containing protein, expressed	204.667	35.3333	45.25
Nycol.C01765.3	6.96174	24.8295	1.10265e-09	3.06104e-07	AT2G25320	TRAF-like family protein					0	222.667	74
Nycol.C01788.1	6.98275	-9.46521	4.01284e-05	0.00208446	AT2G31170	Cysteinyl-tRNA synthetase, class Ia family protein	Cre01.g069472	(1 of 1) PTHR10890//PTHR10890:SF10 - CYSTEINYL-TRNA SYNTHETASE // CYSTEINE-TRNA LIGASE	LOC_Os09g38420	cysteinyl-tRNA synthetase, putative, expressed	535.667	59.6667	0
Nycol.C01789.1	12.4025	-28.0877	2.43075e-15	6.86038e-12							11480	989	669.75
Nycol.C01807.1	14.4932	6.23444	3.57404e-07	4.35416e-05							1392.33	320.333	22053.5
Nycol.C01828.1	7.68318	-10.1695	0.00207332	0.0493807	AT4G08170	Inositol 1,3,4-trisphosphate 5/6-kinase family protein	Cre01.g018400	Inositol 1,3,4-trisphosphate 5/6-kinase	LOC_Os03g12840	Inositol 1, 3, 4-trisphosphate 5/6-kinase, putative, expressed	858	0	0
Nycol.C01828.2	4.8781	-20.937	2.04721e-06	0.000185388	AT4G08170	Inositol 1,3,4-trisphosphate 5/6-kinase family protein	Cre01.g018400	Inositol 1,3,4-trisphosphate 5/6-kinase	LOC_Os03g12840	Inositol 1, 3, 4-trisphosphate 5/6-kinase, putative, expressed	23.6667	43	0
Nycol.C01841.1	8.61887	12.915	2.44301e-09	6.08382e-07							0	8.33333	314.5
Nycol.C01881.1	8.59623	3.58265	0.00127738	0.034271	AT4G37680	heptahelical protein 4	Cre06.g303900	(1 of 1) PTHR20855:SF52 - ADIPONECTIN RECEPTOR PROTEIN	LOC_Os03g13040	haemolysin-III, putative, expressed	169.333	26.3333	292.5
Nycol.C01945.1	7.50449	7.58411	0.00103987	0.0293755	AT3G01400	ARM repeat superfamily protein	Cre02.g078600	Radial spoke protein 8	LOC_Os03g32100	spotted leaf 11, putative, expressed	7.66667	0	159.5
Nycol.C01965.2	7.11307	24.0184	2.61178e-09	6.31828e-07	AT2G14820	Phototropic-responsive NPH3 family protein			LOC_Os03g41350	BTBN7 - Bric-a-Brac, Tramtrack, Broad Complex BTB domain with non-phototropic hypocotyl 3 NPH3 domain, expressed	0	97.6667	82.25
Nycol.C01980.1	11.2749	6.20034	0.000102472	0.00452843	AT3G49940	LOB domain-containing protein 38			LOC_Os03g33090	DUF260 domain containing protein, putative, expressed	177	27.6667	2334.5
Nycol.C02087.1	10.8079	4.15387	8.84073e-05	0.00401364	AT1G61520	photosystem I light harvesting complex gene 3	Cre11.g467573	light-harvesting chlorophyll-a/b protein of photosystem I (Type III)	LOC_Os02g10390	chlorophyll A-B binding protein, putative, expressed	538.333	16.3333	1311.75
Nycol.C02101.4	8.64725	-11.1368	0.000625953	0.0199621	AT1G75210	HAD-superfamily hydrolase, subfamily IG, 5'-nucleotidase	Cre10.g456900	Purine 5'-nucleotidase	LOC_Os03g56310	5-nucleotidase domain-containing protein, putative, expressed	1684.67	72.6667	0
Nycol.C02139.1	10.574	-3.3802	0.000357241	0.0127897	AT4G37790	Homeobox-leucine zipper protein family			LOC_Os03g12860	homeobox associated leucine zipper, putative, expressed	4221.67	129.333	74.75
Nycol.C02150.1	9.37297	-11.8641	1.30893e-07	1.87843e-05							2850	0	0
Nycol.C02151.1	9.60138	-12.0928	9.36907e-08	1.42933e-05							3529.67	0	0
Nycol.D00258.1	7.35099	11.6423	4.00192e-06	0.000301194	AT1G80840	WRKY DNA-binding protein 40			LOC_Os09g25060	WRKY76, expressed	0	3.33333	152.25
Nycol.D00384.1	7.57591	-10.0599	3.46141e-05	0.00182036					LOC_Os08g34340	DUF593 domain containing protein, expressed	284.333	9	8
Nycol.D00394.1	6.44439	7.89182	0.000868729	0.0252767	AT1G59590	ZCF37					2.66667	1	82.25
Nycol.D00398.1	13.5126	5.27395	0.000740651	0.0228131							843.667	26.3333	11263.5
Nycol.D00489.1	10.1299	3.55476	0.00116097	0.0319256	AT1G80520	Sterile alpha motif (SAM) domain-containing protein			LOC_Os04g55120	jp18, putative, expressed	306.333	12.3333	823
Nycol.D00558.1	7.53034	8.35883	7.71523e-06	0.000513591							3	9.66667	179
Nycol.D00561.2	6.01271	-8.48382	0.000475902	0.0161178	AT4G32190	Myosin heavy chain-related protein			LOC_Os02g09340	expressed protein	227.667	16	13.25
Nycol.D00625.1	11.3963	4.31929	0.000302248	0.0111753	AT2G23790	Protein of unknown function (DUF607)	Cre17.g729200	(1 of 1) PF04678 - Mitochondrial calcium uniporter (MCU)	LOC_Os10g35770	E2F-related protein, putative, expressed	475.333	799	2271.25
Nycol.D00674.1	7.06536	-9.54652	0.0001076	0.00473272	AT2G23450	Protein kinase superfamily protein	Cre12.g525400	Protein tyrosine kinase	LOC_Os03g12470	OsWAK25 - OsWAK receptor-like protein kinase, expressed	255	14	141.25
Nycol.D00704.1	12.2183	-7.36831	0.000273444	0.0104526					LOC_Os06g04950	early nodulin 93 ENOD93 protein, putative, expressed	10072.7	55	11.5
Nycol.D00714.1	9.76704	-24.4046	8.76814e-13	9.27998e-10							5024.33	20.3333	0
Nycol.D00791.1	6.04551	10.3238	0.000380519	0.0135088							0	0	59.75
Nycol.D00857.2	7.26409	11.5548	3.98827e-06	0.000301194					LOC_Os12g23280	heavy metal-associated domain containing protein, expressed	0	0	140.75
Nycol.D00866.1	6.85526	-9.33678	7.69577e-05	0.00360001	AT4G25700	beta-hydroxylase 1	Cre04.g215050	Beta-carotene hydroxylase, putative chloroplast precursor	LOC_Os03g03370	fatty acid hydroxylase, putative, expressed	506.667	83	0
Nycol.D00928.1	9.38314	8.8622	9.29014e-05	0.00418305	AT4G28250	expansin B3	Cre14.g631950	(1 of 11) PTHR31867//PTHR31867:SF1 - FAMILY NOT NAMED // EXPANSIN-A1-RELATED	LOC_Os02g42650	expansin precursor, putative, expressed	12	115.333	491.5
Nycol.D00980.1	12.0454	3.74278	0.0018312	0.0452694	AT3G48990	AMP-dependent synthetase and ligase family protein			LOC_Os04g58710	AMP-binding domain containing protein, expressed	881	1111.33	4204.25
Nycol.D01000.6	6.84602	24.7163	1.79943e-09	4.76117e-07	AT5G23890				LOC_Os03g64400	oxidoreductase/ transition metal ion binding protein, putative, expressed	0	7.66667	68.25
Nycol.D01099.1	7.17606	11.4662	8.11455e-06	0.000536765	AT2G28070	ABC-2 type transporter family protein			LOC_Os03g64200	ABC-2 type transporter, putative, expressed	0	50	135
Nycol.D01209.1	9.88661	5.00398	4.59667e-05	0.00234458	AT2G44600				LOC_Os02g46420	transposon protein, putative, unclassified, expressed	157.667	14.6667	913.5
Nycol.D01213.1	11.3512	3.80759	0.00175766	0.0437067	AT1G44750	purine permease 11			LOC_Os02g46380	purine permease, putative, expressed	784.667	132	2346.5
Nycol.D01214.1	9.30297	7.01935	0.000146706	0.00614931	AT1G44750	purine permease 11			LOC_Os02g46380	purine permease, putative, expressed	23.3333	95.3333	685.5
Nycol.D01260.1	6.59878	-6.36423	0.00209016	0.0495725	AT1G02145	homolog of asparagine-linked glycosylation 12			LOC_Os04g46050	Alg9-like mannosyltransferase protein, putative, expressed	423.667	3.33333	0.5
Nycol.D01282.1	6.09207	10.3704	0.000220588	0.00871278	AT1G32690				LOC_Os02g46620	expressed protein	0	19	74.75
Nycol.D01288.1	14.4318	5.77895	0.000410333	0.0143566							1041.67	780.667	21099.8
Nycol.D01354.1	14.6104	4.80401	2.39447e-05	0.0013516	AT1G62790	Bifunctional inhibitor/lipid-transfer protein/seed storage 2S albumin superfamily protein			LOC_Os06g47200	LTPL85 - Protease inhibitor/seed storage/LTP family protein precursor, expressed	3570.33	99.3333	20736.2
Nycol.D01419.1	6.82636	-9.30462	0.00116511	0.0319256	AT1G02080	transcription regulators	Cre14.g632950	Component of CCR4-NOT transcriptional regulator complex	LOC_Os10g40780	CCR4-Not complex component, Not1domain containing protein, expressed	138.667	0	0
Nycol.D01426.1	7.34937	11.6405	1.25396e-06	0.000125649	AT5G47470	Nodulin MtN21 /EamA-like transporter family protein			LOC_Os06g01660	integral membrane protein DUF6 domain containing protein, expressed	0	9	139.75
Nycol.D01455.1	9.65328	13.9514	4.58183e-10	1.4107e-07					LOC_Os02g44310	LTPL112 - Protease inhibitor/seed storage/LTP family protein precursor, expressed	0	0	765.75
Nycol.D01459.1	17.5943	4.2507	0.000625154	0.0199621					LOC_Os10g40470	LTPL142 - Protease inhibitor/seed storage/LTP family protein precursor, putative, expressed	54549.7	1952	171452
Nycol.D01473.1	9.2235	3.96697	0.00200792	0.0482504	AT4G22550	Phosphatidic acid phosphatase (PAP2) family protein			LOC_Os02g44290	phosphatase, putative, expressed	173.667	68.6667	515.75
Nycol.D01496.1	8.89542	7.97899	0.000821577	0.0241958	AT2G36870	xyloglucan endotransglucosylase/hydrolase 32			LOC_Os07g29750	glycosyl hydrolases family 16, putative, expressed	16	16.6667	350.5
Nycol.D01516.1	7.49873	7.63439	0.000760718	0.0232272	AT3G53140	O-methyltransferase family protein	Cre08.g365800	(1 of 2) KOG3178 - Hydroxyindole-O-methyltransferase and related SAM-dependent methyltransferases	LOC_Os02g57760	O-methyltransferase, putative, expressed	7.33333	12.6667	142.75
Nycol.D01517.1	7.91372	12.2077	1.22865e-07	1.79362e-05	AT3G53140	O-methyltransferase family protein	Cre08.g365800	(1 of 2) KOG3178 - Hydroxyindole-O-methyltransferase and related SAM-dependent methyltransferases	LOC_Os02g57760	O-methyltransferase, putative, expressed	0	10.3333	211.25
Nycol.D01524.1	7.16468	11.4545	2.51033e-06	0.000219124							0	52.6667	121.25
Nycol.D01555.1	5.6813	7.88696	0.00160393	0.0410286			Cre07.g322884	(1 of 1) PTHR11926//PTHR11926:SF16 - GLUCOSYL/GLUCURONOSYL TRANSFERASES // PROTEIN UGT-61-RELATED	LOC_Os04g46980	cis-zeatin O-glucosyltransferase, putative, expressed	1.33333	13	38
Nycol.D01569.1	7.4857	11.7776	8.82741e-07	9.46631e-05							0	0	157.75
Nycol.D01580.1	6.42207	10.7054	0.000112645	0.00489111					LOC_Os10g33030	expressed protein	0	0.333333	78.75
Nycol.D01688.1	6.98019	-6.74835	0.00132425	0.0351749							604	0	0.5
Nycol.D01692.1	9.33074	9.54736	4.14049e-05	0.00213765	AT2G20562						7	3.66667	631.25
Nycol.D01716.4	4.14795	-20.2322	4.48177e-06	0.000325726			Cre04.g231614	(1 of 15) PTHR23155 - LEUCINE-RICH REPEAT-CONTAINING PROTEIN	LOC_Os10g42190	leucine rich repeat containing protein, expressed	47.6667	11.6667	0
Nycol.D01821.3	7.06909	-9.55045	1.97018e-05	0.00116726	AT1G08620	Transcription factor jumonji (jmj) family protein / zinc finger (C5HC2 type) family protein			LOC_Os05g10770	transcription factor jumonji, putative, expressed	325.667	32.3333	86
Nycol.D01840.1	8.32214	5.67407	3.39982e-05	0.00179914	AT2G37040	PHE ammonia lyase 1			LOC_Os02g41650	phenylalanine ammonia-lyase, putative, expressed	27	21	440.75
Nycol.D01847.2	6.79808	24.671	2.19882e-09	5.55743e-07	AT4G30080	auxin response factor 16; ARF16			LOC_Os06g47150	auxin response factor 18, putative, expressed	0	110	66
Nycol.E00016.1	13.2447	10.5485	3.17082e-05	0.00170723			Cre17.g720250	Light-harvesting minor chlorophyll a/b binding protein of photosystem II			57	316	8801.25
Nycol.E00018.7	9.0488	-11.539	5.1435e-09	1.11667e-06	AT5G05700	arginine-tRNA protein transferase 1	Cre13.g580600	Arginyl-tRNA protein transferase	LOC_Os05g37434	arginyl-tRNA--protein transferase 1, putative, expressed	1590.33	0	0
Nycol.E00018.8	6.67166	-9.14824	0.000719717	0.022281	AT5G05700	arginine-tRNA protein transferase 1	Cre13.g580600	Arginyl-tRNA protein transferase	LOC_Os05g37434	arginyl-tRNA--protein transferase 1, putative, expressed	158.667	0	0
Nycol.E00070.3	7.29019	-9.77331	0.00138872	0.0365734	AT2G39630	Nucleotide-diphospho-sugar transferases superfamily protein	Cre16.g652850	Dolichol-phosphate glycosyltransferase	LOC_Os03g60700	dolichyl-phosphate beta-glycosyltransferase, putative, expressed	261	29	0
Nycol.E00072.1	9.92349	4.01629	0.00175574	0.0437067	AT3G46550	Fasciclin-like arabinogalactan family protein			LOC_Os01g62380	fasciclin-like arabinogalactan protein, putative, expressed	263	54.6667	1023.5
Nycol.E00132.3	8.84643	-5.65411	1.59056e-05	0.000986772	AT1G69510	cAMP-regulated phosphoprotein 19-related protein	Cre06.g307200	(1 of 1) PTHR10358 - ENDOSULFINE	LOC_Os01g14690	Lg106, putative, expressed	1083	9.66667	4.25
Nycol.E00231.1	5.67019	9.94206	0.00172256	0.0430868	AT5G05960	Bifunctional inhibitor/lipid-transfer protein/seed storage 2S albumin superfamily protein			LOC_Os01g62980	LTPL101 - Protease inhibitor/seed storage/LTP family protein precursor, expressed	0	0	47.75
Nycol.E00246.1	6.49655	10.7806	6.26681e-05	0.00304075	AT3G11340	UDP-Glycosyltransferase superfamily protein	Cre07.g322884	(1 of 1) PTHR11926//PTHR11926:SF16 - GLUCOSYL/GLUCURONOSYL TRANSFERASES // PROTEIN UGT-61-RELATED	LOC_Os07g13800	cytokinin-N-glucosyltransferase, putative, expressed	0	11.6667	80.25
Nycol.E00250.4	8.28041	-10.7689	0.00177904	0.0441733	AT5G59020	Protein of unknown function (DUF3527)			LOC_Os03g16070	expressed protein	1570	147	0
Nycol.E00270.1	6.86234	11.1501	6.13673e-05	0.00299479	AT2G37980	O-fucosyltransferase family protein			LOC_Os05g37880	growth regulator related protein, putative, expressed	0	0	112.5
Nycol.E00317.1	6.36587	10.6486	0.000478473	0.0161726			Cre01.g003850	Cytochrome P450, CYP197 superfamily	LOC_Os01g63540	cytochrome P450, putative, expressed	0	4.66667	80.75
Nycol.E00370.1	10.395	9.73186	1.61021e-05	0.000991541	AT2G36830	gamma tonoplast intrinsic protein	Cre12.g549300	Aquaporin	LOC_Os01g74450	aquaporin protein, putative, expressed	13.3333	16.6667	1356
Nycol.E00398.1	8.13414	3.50133	0.00168962	0.0424512	AT2G39420	alpha/beta-Hydrolases superfamily protein	Cre12.g504350	(1 of 1) 2.3.1.22 - 2-acylglycerol O-acyltransferase / Monoglyceride acyltransferase	LOC_Os12g16180	lipase, putative, expressed	106	63.6667	258
Nycol.E00406.1	10.4576	4.88786	9.22915e-05	0.00416764	AT2G28630	3-ketoacyl-CoA synthase 12			LOC_Os10g33370	3-ketoacyl-CoA synthase precursor, putative, expressed	240.667	289.667	1367
Nycol.E00457.1	7.55856	25.4094	5.8488e-11	2.25099e-08	AT3G46290	hercules receptor kinase 1			LOC_Os06g22810	TKL_IRAK_CrRLK1L-1.14 - The CrRLK1L-1 subfamily has homology to the CrRLK1L homolog, expressed	0	2.66667	216
Nycol.E00519.1	7.38934	9.88004	1.3537e-06	0.000134056							1	0	146.25
Nycol.E00520.1	6.63431	10.9199	5.09367e-05	0.00255953							0	0	91.25
Nycol.E00545.2	6.13134	-8.60145	0.000795967	0.0236472			Cre02.g142000	E2 Ubiquitin conjugating enzyme			165	3	0
Nycol.E00555.1	7.96654	12.2605	5.98391e-08	9.55958e-06					LOC_Os05g27304	peptide transporter PTR2, putative, expressed	0	1.33333	191.75
Nycol.E00574.2	5.76672	10.0391	0.00101325	0.0288376	AT3G54770	RNA-binding (RRM/RBD/RNP motifs) family protein			LOC_Os03g17760	RNA recognition motif containing protein, putative, expressed	0	26.3333	36.25
Nycol.E00613.1	6.02856	10.3055	0.000426433	0.0147372	AT2G28500	LOB domain-containing protein 11			LOC_Os03g17810	DUF260 domain containing protein, putative, expressed	0	0	43.75
Nycol.E00683.1	5.61013	9.88017	0.00118284	0.0322547	AT1G61560	Seven transmembrane MLO family protein	Cre12.g501403	MLO family protein	LOC_Os03g03700	MLO domain containing protein, putative, expressed	0	0.666667	39.5
Nycol.E00702.1	8.42153	-10.9098	0.00186352	0.0458604	AT5G01960	RING/U-box superfamily protein	Cre16.g669350	(1 of 1) PTHR15860 - UNCHARACTERIZED RING FINGER-CONTAINING PROTEIN	LOC_Os05g25180	zinc finger, C3HC4 type family protein, expressed	412.333	62.3333	0
Nycol.E00731.1	13.3192	6.20791	2.547e-05	0.00141201							358.667	296.667	9867.75
Nycol.E00772.1	6.10007	10.3792	0.000355981	0.0127897	AT2G38480	Uncharacterised protein family (UPF0497)			LOC_Os05g27790	membrane associated DUF588 domain containing protein, putative, expressed	0	0	63
Nycol.E00885.4	7.06485	-9.54722	0.00153017	0.0397421	AT3G51830	SAC domain-containing protein 8	Cre09.g388750	Phosphoinositide phosphatase	LOC_Os03g18080	SacI homology domain containing protein, expressed	574	0	0
Nycol.E00904.1	8.7477	-8.56166	3.8471e-06	0.000294782	AT5G16870	Peptidyl-tRNA hydrolase II (PTH2) family protein			LOC_Os04g55860	peptidyl-tRNA hydrolase, putative, expressed	1941.67	39.3333	12.25
Nycol.E00905.1	7.73209	-10.2187	0.00196052	0.0474955	AT3G06430	Tetratricopeptide repeat (TPR)-like superfamily protein			LOC_Os03g19650	PPR2, putative, expressed	990.667	57.6667	0
Nycol.E00947.1	5.88785	-8.35733	0.00174776	0.0435885	AT4G33270	Transducin family protein / WD-40 repeat family protein			LOC_Os02g47180	WD repeat-containing protein, putative, expressed	172.333	124.667	4.5
Nycol.E00989.1	16.284	5.6046	2.37907e-06	0.000213119							10680.3	1948	69057.5
Nycol.E01055.1	7.97362	12.2679	1.42867e-07	1.99944e-05					LOC_Os01g08330	aspartic proteinase nepenthesin-1 precursor, putative, expressed	0	11.6667	226
Nycol.E01067.1	12.1984	4.39271	0.000667047	0.0210349	AT4G02370	Protein of unknown function, DUF538			LOC_Os05g29920	expressed protein	624.333	136.333	4074
Nycol.E01127.1	7.33639	-6.05342	0.00198587	0.0479042	AT5G58280	AP2/B3-like transcriptional factor family protein			LOC_Os05g40280	B3 DNA binding domain containing protein, expressed	708.333	24	1
Nycol.E01197.1	8.28194	12.577	1.46573e-08	2.78885e-06							0	0	236.25
Nycol.E01202.5	7.9003	12.1941	7.63043e-08	1.19642e-05	AT3G05030	sodium hydrogen exchanger 2	Cre09.g402700	(1 of 3) K12041 - solute carrier family 9 (sodium/hydrogen exchanger), member 6/7 (SLC9A6_7, NHE6_7)	LOC_Os07g47100	transporter, monovalent cation:proton antiporter-2 family, putative, expressed	0	0	196
Nycol.E01205.1	13.8135	4.59541	0.000280741	0.0106118	AT1G54580	acyl carrier protein 2	Cre13.g577100	Acyl-carrier protein 2			3840.67	700	10619.5
Nycol.E01214.1	4.26669	-20.3444	3.96194e-06	0.000301194	AT3G06350	dehydroquinate dehydratase, putative / shikimate dehydrogenase, putative	Cre08.g380201	Putative dehydroquinate dehydratase/shikimate:NADP oxidoreductase	LOC_Os12g34874	bifunctional 3-dehydroquinate dehydratase/shikimate dehydrogenase,chloroplast precursor, putative, expressed	52	20	0
Nycol.E01220.1	8.90786	-11.398	0.000710305	0.0220299							2715.67	131	0
Nycol.E01246.18	4.40853	-20.4834	3.39827e-06	0.000272732	AT1G56310	Polynucleotidyl transferase, ribonuclease H-like superfamily protein			LOC_Os05g28860	3'-5' exonuclease, putative, expressed	57.6667	423.333	0
Nycol.E01276.1	13.4216	7.02772	1.19096e-05	0.000769761					LOC_Os01g19880	expressed protein	170.333	121.667	10298
Nycol.E01336.1	7.8478	12.1415	1.9942e-07	2.68015e-05							0	0	204.5
Nycol.E01349.1	6.97755	11.2661	7.09614e-06	0.000482594							0	7	207
Nycol.E01397.1	6.10811	-8.57972	0.000564023	0.01851	AT1G02860	SPX (SYG1/Pho81/XPR1) domain-containing protein			LOC_Os07g47590	expressed protein	176.667	0	0
Nycol.E01463.1	4.83829	-20.6996	2.66871e-06	0.0002294	AT1G03010	Phototropic-responsive NPH3 family protein			LOC_Os03g22600	BTBN6 - Bric-a-Brac, Tramtrack, Broad Complex BTB domain with non-phototropic hypocotyl 3 NPH3 and coiled-coil domains, expressed	78.6667	34.3333	0
Nycol.E01523.7	7.51346	25.3638	1.26984e-10	4.4799e-08	AT1G67120	ATPases;nucleotide binding;ATP binding;nucleoside-triphosphatases;transcription factor binding	Cre03.g161800	(1 of 1) K14572 - midasin (MDN1, REA1)			0	1697.67	108.75
Nycol.E01545.1	13.3979	4.25728	0.00063718	0.0202439	AT3G62660	galacturonosyltransferase-like 7			LOC_Os03g18890	glycosyl transferase 8 domain containing protein, putative, expressed	1941	339	9747.75
Nycol.E01555.1	5.80802	-8.27322	0.00154784	0.0399559	AT5G49320	Protein of unknown function (DUF1218)			LOC_Os01g14960	expressed protein	118	5	0
Nycol.E01603.1	6.79575	11.083	4.84853e-05	0.00245692	AT2G38640	Protein of unknown function (DUF567)			LOC_Os01g60170	DUF567 domain containing protein, putative, expressed	0	9.66667	105.5
Nycol.E01613.14	4.97304	-21.0297	1.84368e-06	0.00017345			Cre08.g358531	(1 of 2) PTHR13439 - CT120 PROTEIN	LOC_Os05g40700	transmembrane protein 56, putative, expressed	25.3333	2.66667	0
Nycol.F00015.1	7.86281	-10.35	1.05344e-06	0.000110801	AT2G39670	Radical SAM superfamily protein			LOC_Os01g74190	radical SAM enzyme, putative, expressed	749.667	67	37
Nycol.F00040.1	12.0948	4.50898	0.00171114	0.0428644	AT3G46550	Fasciclin-like arabinogalactan family protein			LOC_Os01g62380	fasciclin-like arabinogalactan protein, putative, expressed	1120	480.333	4369.5
Nycol.F00071.1	6.05517	10.3335	0.000325171	0.0118418	AT3G53710	ARF-GAP domain 6	Cre09.g386550	(1 of 1) K12492 - ADP-ribosylation factor GTPase-activating protein 1 (ARFGAP1)	LOC_Os03g17020	GTPase-activating protein, putative, expressed	0	46.3333	59
Nycol.F00135.2	7.22447	11.5149	5.19076e-06	0.000372459			Cre12.g504250	(1 of 55) 2.7.12.1 - Dual-specificity kinase			0	9.33333	158.25
Nycol.F00177.1	14.7733	3.38558	0.00108875	0.0304743	AT5G25350	EIN3-binding F box protein 2	Cre02.g101250		LOC_Os02g10700	OsFBL7 - F-box domain and LRR containing protein, expressed	9952.67	991.333	22320.5
Nycol.F00179.1	5.60045	9.86989	0.00126946	0.034271	AT1G52565				LOC_Os06g40210	expressed protein	0	1.33333	35.75
Nycol.F00251.1	11.3259	6.84587	0.0010756	0.030156							129.333	19	2509.75
Nycol.F00320.1	10.1317	6.46869	0.000960698	0.0275914							103.667	418.333	1039.75
Nycol.F00327.1	7.37374	11.6645	3.1306e-06	0.000258603	AT1G15550	gibberellin 3-oxidase 1			LOC_Os01g08220	gibberellin 3-beta-dioxygenase 2-2, putative, expressed	0	4	111.25
Nycol.F00374.3	6.4317	-8.90624	0.000180879	0.00732776	AT5G11380	1-deoxy-D-xylulose 5-phosphate synthase 3			LOC_Os06g05100	transketolase, putative, expressed	197.667	16.6667	0
Nycol.F00438.1	8.852	4.18507	0.000975015	0.02789							154.333	7	335.5
Nycol.F00458.1	12.0483	4.02017	0.00186041	0.0458577	AT3G16370	GDSL-like Lipase/Acylhydrolase superfamily protein	Cre16.g680300	(1 of 5) 2.3.1.43 - Phosphatidylcholine--sterol O-acyltransferase / Phospholipid--cholesterol acyltransferase	LOC_Os06g05550	GDSL-like lipase/acylhydrolase, putative, expressed	1556.67	396	3295.25
Nycol.F00497.1	16.5041	9.04141	0.000410028	0.0143566	AT5G25610	BURP domain-containing protein			LOC_Os01g53240	BURP domain containing protein, expressed	605	1132	93569.5
Nycol.F00569.1	6.92412	11.2124	1.88207e-05	0.00112618	AT1G73040	Mannose-binding lectin superfamily protein			LOC_Os01g51050	jacalin-like lectin domain containing protein, expressed	0	11	112.5
Nycol.F00584.2	4.17623	-20.2542	4.37433e-06	0.000320671	AT1G73020	(1 of 1) PTHR12308 - NGEP-RELATED			LOC_Os01g51040	transmembrane protein 16K, putative, expressed	48.6667	24.6667	0
Nycol.F00660.1	12.5873	5.06648	1.80654e-05	0.00108868	AT2G46330	arabinogalactan protein 16			LOC_Os02g16500	expressed protein	883.333	0	5450.25
Nycol.F00673.1	6.02279	10.3001	0.000276545	0.0105355	AT5G06740	Concanavalin A-like lectin protein kinase family protein	Cre11.g467584	(1 of 7) PTHR24359 - SERINE/THREONINE-PROTEIN KINASE SBK1	LOC_Os08g40280	lectin-like protein kinase, putative, expressed	0	0	50.5
Nycol.F00723.2	9.20051	5.22361	0.00104082	0.0293755							59.3333	17.6667	611.5
Nycol.F00753.1	8.06902	-10.5569	0.00127385	0.034271							1236	7.33333	0
Nycol.F00779.1	6.40707	10.6903	0.000528232	0.0176084	AT3G12830	SAUR-like auxin-responsive protein family			LOC_Os12g43110	OsSAUR58 - Auxin-responsive SAUR gene family member, expressed	0	0	83.5
Nycol.F00789.1	7.33285	-9.81806	2.21071e-05	0.00128206	AT5G28750	Bacterial sec-independent translocation protein mttA/Hcf106	Cre10.g438550	TatA-like sec-independent protein translocator subunit	LOC_Os03g43430	mttA/Hcf106 family protein, putative, expressed	702	19.3333	0
Nycol.F00794.1	7.02696	-9.50853	3.44817e-05	0.00181904	AT5G43710	Glycosyl hydrolase family 47 protein			LOC_Os01g56670	glycosyl hydrolase family 47 domain contain protein, expressed	437.667	25.6667	0
Nycol.F00808.1	9.07555	4.69837	0.000429315	0.0147465	AT3G20310	ethylene response factor 7			LOC_Os02g09650	AP2 domain containing protein, expressed	64.6667	21.3333	490.5
Nycol.F00821.2	8.0724	-10.5598	7.94705e-07	8.68228e-05	AT3G04610	RNA-binding KH domain-containing protein			LOC_Os03g42900	KH domain containing protein, putative, expressed	896.667	3	0
Nycol.F00829.1	5.50083	9.76846	0.00167422	0.0422622			Cre01.g003850	Cytochrome P450, CYP197 superfamily			0	0	58
Nycol.F00899.1	8.3503	12.6456	1.02162e-08	2.03531e-06	AT2G36630	Sulfite exporter TauE/SafE family protein			LOC_Os03g51650	membrane protein, putative, expressed	0	1.33333	250
Nycol.F00994.1	6.94566	-9.42608	6.84646e-05	0.00328436	AT3G08505	zinc finger (CCCH-type/C3HC4-type RING finger) family protein	Cre06.g278136	(1 of 1) K15687 - E3 ubiquitin-protein ligase makorin [EC:6.3.2.19] (MKRN)	LOC_Os06g21390	Zinc finger C-x8-C-x5-C-x3-H type domain containing protein, expressed	270	75.6667	0
Nycol.F01019.1	12.6667	3.6718	0.000365085	0.0130179	AT3G20820	Leucine-rich repeat (LRR) family protein			LOC_Os08g39550	polygalacturonase inhibitor 2 precursor, putative, expressed	2398	1338.67	6249
Nycol.F01067.1	8.38979	4.47922	0.000523908	0.0174987							57.3333	14	310
Nycol.F01146.3	11.0015	4.37712	2.27512e-05	0.00130158	AT5G58960	Plant protein of unknown function (DUF641)			LOC_Os03g61040	GIL1, putative, expressed	497.333	312	1667
Nycol.F01172.1	7.93521	8.21978	0.000785419	0.0234625			Cre05.g247050	CTR type copper ion transporter			6.66667	0.333333	243
Nycol.F01176.1	7.14834	8.76301	0.000327661	0.0118814			Cre05.g247050	CTR type copper ion transporter			2.33333	0	142.25
Nycol.F01193.1	5.66166	-8.12721	0.00207166	0.0493807							162	76.3333	18
Nycol.F01246.1	9.88264	5.76144	3.78409e-05	0.00197777							67.6667	4.66667	903.75
Nycol.F01262.1	9.01815	6.94285	0.00015214	0.00631457							25.3333	9	495.25
Nycol.F01271.1	9.76996	6.98003	0.000206201	0.00821604							43.3333	10.3333	836.5
Nycol.F01370.1	5.90882	8.83055	0.00163551	0.0415853					LOC_Os05g50100	expressed protein	0.666667	2.66667	58.75
Nycol.F01474.1	12.5963	6.53964	4.86044e-05	0.00245692							242	8.66667	6075.75
Nycol.F01484.1	5.49082	9.75853	0.0018863	0.0460933					LOC_Os02g48280	expressed protein	0	0	38.5
Nycol.F01547.1	9.00135	-11.4917	0.000428683	0.0147465	AT5G19350	RNA-binding (RRM/RBD/RNP motifs) family protein	Cre16.g652900	(1 of 16) KOG0131 - Splicing factor 3b, subunit 4	LOC_Os03g07800	RNA recognition motif containing protein, putative, expressed	2499	61.6667	0
Nycol.G00100.2	7.8974	-10.3847	0.0019706	0.0476716	AT1G22800	S-adenosyl-L-methionine-dependent methyltransferases superfamily protein	Cre13.g584750	S-adenosyl-L-methionine-dependent methyltransferase			1298	27	0
Nycol.G00104.3	7.94597	-6.09764	3.37801e-05	0.0017932	AT1G44820	Peptidase M20/M25/M40 family protein	Cre06.g271700	Metallopeptidase M20 family protein	LOC_Os06g10770	peptidase, putative, expressed	765.667	1.66667	23.75
Nycol.G00123.1	9.24966	-11.7403	0.000638517	0.0202484			Cre10.g441050	(1 of 2) PTHR12321//PTHR12321:SF55 - CPG BINDING PROTEIN // PHD FINGER PROTEIN ALFIN-LIKE 4	LOC_Os11g14010	PHD finger protein, putative, expressed	3162	0	0
Nycol.G00144.1	14.7847	4.80378	0.000223484	0.00876038	AT2G37170	plasma membrane intrinsic protein 2	Cre12.g549300	Aquaporin	LOC_Os07g26690	aquaporin protein, putative, expressed	4245	636	26903.5
Nycol.G00217.1	5.89572	23.1336	9.12056e-08	1.41695e-05	AT1G72190	D-isomer specific 2-hydroxyacid dehydrogenase family protein	Cre01.g019100	(1 of 1) PTHR10996:SF20 - D-3-PHOSPHOGLYCERATE DEHYDROGENASE	LOC_Os07g16040	erythronate-4-phosphate dehydrogenase domain containing protein, expressed	0	21	60
Nycol.G00238.1	4.54878	-20.616	2.9333e-06	0.000245904	AT1G13820	alpha/beta-Hydrolases superfamily protein	Cre03.g152800	alpha/beta hydrolase			18.6667	31.3333	0
Nycol.G00396.1	7.1581	11.448	3.65002e-06	0.000282235	AT4G16380	Heavy metal transport/detoxification superfamily protein			LOC_Os03g54050	anther-specific proline-rich protein APG precursor, putative, expressed	0	33.3333	125.5
Nycol.G00434.2	6.17341	-8.64706	0.000459386	0.015621	AT3G29770	methyl esterase 11			LOC_Os07g41230	esterase, putative, expressed	219	6	0
Nycol.G00436.2	6.04037	-20.7899	2.40184e-06	0.000213119			Cre07.g352750	Mg2+ transporter protein			54	8	0
Nycol.G00506.2	5.99233	22.5284	1.95307e-07	2.64587e-05	AT5G39360	EID1-like 2			LOC_Os03g31310	circadian clock coupling factor-related, putative, expressed	0	35.6667	37.5
Nycol.G00596.1	10.7836	-13.2758	5.73955e-05	0.00283363	AT2G40030	nuclear RNA polymerase D1B			LOC_Os02g05880	RNA polymerase Rpb1, domain 2 family protein, expressed	8085.67	0	0
Nycol.G00617.3	8.74175	-11.2314	0.00111528	0.0310564	AT4G36630	Vacuolar sorting protein 39	Cre06.g278124	(1 of 1) PTHR12894//PTHR12894:SF10 - CNH DOMAIN CONTAINING // VAM6/VPS39-LIKE PROTEIN	LOC_Os03g50740	retrotransposon protein, putative, SINE subclass, expressed	2230.67	0	0
Nycol.G00620.7	6.07511	23.8286	3.7091e-08	6.09805e-06	AT2G26210	Ankyrin repeat family protein			LOC_Os07g42640	FYVE zinc finger family protein, expressed	0	66.6667	39.75
Nycol.G00677.1	7.49843	-9.98445	2.37384e-05	0.00134444							878	33	0
Nycol.G00683.1	9.81306	-12.3041	1.32631e-07	1.88737e-05	AT1G29400	MEI2-like protein 5	Cre07.g338150	RNA-binding protein with RRM (RNP-1) motif	LOC_Os02g48790	AML1, putative, expressed	1265.33	0	0
Nycol.G00745.1	6.22568	10.5067	0.00034468	0.0124718	AT5G55090	mitogen-activated protein kinase kinase kinase 15			LOC_Os02g21700	STE_MEKK_ste11_MAP3K.8 - STE kinases include homologs to sterile 7, sterile 11 and sterile 20 from yeast, expressed	0	6	79
Nycol.G00757.1	7.66538	11.9581	2.54347e-07	3.28788e-05	AT1G62300	WRKY family transcription factor			LOC_Os01g14440	WRKY1, expressed	0	0	208
Nycol.G00794.1	6.65285	-22.6376	2.81049e-07	3.5964e-05	AT1G17680	tetratricopeptide repeat (TPR)-containing protein	Cre10.g464950	(1 of 1) K15201 - general transcription factor 3C polypeptide 3 (transcription factor C subunit 4) (GTP3C3, TFC4)	LOC_Os11g16540	tetratricopeptide repeat domain containing protein, expressed	83	106	0
Nycol.G00823.1	13.3309	3.44439	0.00167545	0.0422622			Cre07.g357200	Similar to UDP-Glucose Dehydrogenase			3315	772.667	8754.25
Nycol.G00830.1	8.91023	-11.4005	2.14828e-08	3.82937e-06	AT5G47900	Protein of unknown function (DUF1624)			LOC_Os02g32504	heparan-alpha-glucosaminide N-acetyltransferase, putative, expressed	1885.33	5.33333	0
Nycol.G00848.2	8.48111	26.3085	5.6475e-12	4.34704e-09	AT5G13870	xyloglucan endotransglucosylase/hydrolase 5			LOC_Os11g33270	glycosyl hydrolases family 16, putative, expressed	0	89.3333	213.25
Nycol.G00921.2	9.14241	-11.6332	3.82825e-06	0.000294671	AT3G26730	RING/U-box superfamily protein	Cre03.g144687		LOC_Os02g31150	zinc finger, C3HC4 type domain containing protein, expressed	2724	208.667	0
Nycol.G00922.1	7.85743	12.1513	1.60383e-06	0.000155196							0	10.6667	223.5
Nycol.G00942.1	10.0263	4.17627	0.000221897	0.00872808	AT5G50915	basic helix-loop-helix (bHLH) DNA-binding superfamily protein			LOC_Os08g42470	BEE 1, putative, expressed	330.667	0	793
Nycol.G00945.1	5.64142	9.91248	0.00128208	0.034271	AT1G28590	GDSL-like Lipase/Acylhydrolase superfamily protein	Cre16.g680300	(1 of 5) 2.3.1.43 - Phosphatidylcholine--sterol O-acyltransferase / Phospholipid--cholesterol acyltransferase	LOC_Os01g11710	GDSL-like lipase/acylhydrolase, putative, expressed	0	0	44
Nycol.G01015.3	6.45762	24.3375	9.91087e-09	1.99798e-06	AT5G63540	Domain of unknown function (DUF1767)			LOC_Os04g32090	expressed protein	0	13.3333	62.75
Nycol.G01055.1	11.436	4.73539	0.000494359	0.0166762					LOC_Os02g30470	expressed protein	616.333	35.6667	2448.75
Nycol.G01061.3	4.37639	-20.4528	3.51525e-06	0.000276871	AT5G50570	Squamosa promoter-binding protein-like (SBP domain) transcription factor family protein			LOC_Os08g41940	OsSPL16 - SBP-box gene family member, expressed	56.3333	12	31.5
Nycol.G01089.1	16.0051	11.2145	0.000149846	0.0062654							34.6667	374	55100
Nycol.G01105.1	7.1864	10.1012	1.9714e-05	0.00116726	AT5G55350	MBOAT (membrane bound O-acyl transferase) family protein	Cre07.g350050	(1 of 8) 2.3.1.75 - Long-chain-alcohol O-fatty-acyltransferase / Wax synthase	LOC_Os02g25700	O-acyltransferase, putative, expressed	0.666667	64.6667	145.75
Nycol.G01117.1	14.4954	6.5388	1.22776e-05	0.000787532							760	16.3333	19752.2
Nycol.G01117.2	8.44305	5.61661	0.000286248	0.0107242							22.3333	0	268
Nycol.G01134.1	16.0066	6.26673	6.58498e-05	0.00317692					LOC_Os03g59380	LTPL28 - Protease inhibitor/seed storage/LTP family protein precursor, expressed	3038.67	1148.33	62972.2
Nycol.G01163.1	4.93581	-20.9938	1.92027e-06	0.000176727	AT3G20170	ARM repeat superfamily protein					24.6667	10.6667	7.25
Nycol.G01222.2	9.3232	-11.814	0.000426422	0.0147372	AT5G55230	microtubule-associated proteins 65-1	Cre14.g614050	(1 of 1) K16732 - protein regulator of cytokinesis 1 (PRC1)	LOC_Os06g20370	microtubule associated protein, putative, expressed	3596.33	84.3333	0
Nycol.G01233.1	7.28611	11.577	4.28156e-05	0.00220377					LOC_Os09g30506	EF hand family protein, expressed	0	3.33333	154.25
Nycol.G01357.1	7.59233	25.444	5.14882e-11	2.1528e-08	AT1G48605	Flavoprotein	Cre10.g423450	CoA biosynthesis protein	LOC_Os06g09910	phosphopantothenoylcysteine decarboxylase, putative, expressed	0	15.6667	254.5
Nycol.H00066.3	6.4737	9.90863	2.0825e-05	0.00121604	AT3G54230	suppressor of abi3-5	Cre03.g184350	(1 of 1) K13094 - RNA-binding protein 5/10 (RBM5_10)	LOC_Os02g07070	RNA recognition motif family protein, expressed	0.333333	24	81.5
Nycol.H00066.4	7.89673	-8.82653	4.56381e-05	0.00233485	AT3G54230	suppressor of abi3-5	Cre03.g184350	(1 of 1) K13094 - RNA-binding protein 5/10 (RBM5_10)	LOC_Os02g07070	RNA recognition motif family protein, expressed	403.667	7.33333	88.75
Nycol.H00205.3	9.50502	-11.9961	0.000235044	0.00910808	AT5G07980	dentin sialophosphoprotein-related			LOC_Os03g11460	expressed protein	2948.67	135	0
Nycol.H00214.2	4.97336	-19.7627	7.37858e-06	0.000495829	AT2G03530	ureide permease 2			LOC_Os12g31850	ureide permease, putative, expressed	86.6667	13.6667	18.5
Nycol.H00249.4	8.43411	-10.9231	0.000824388	0.0241986					LOC_Os03g11580	expressed protein	1643	0	0
Nycol.H00277.2	9.94047	-25.7527	1.01929e-13	1.29048e-10	AT5G44730	Haloacid dehalogenase-like hydrolase (HAD) superfamily protein			LOC_Os06g45440	haloacid dehalogenase-like hydrolase domain-containing protein 3, putative, expressed	5248.33	76.6667	0
Nycol.H00283.1	5.80966	10.0832	0.000629597	0.0200406							0	7.33333	59
Nycol.H00342.1	7.22962	11.5201	4.24163e-06	0.000315028	AT4G16380	Heavy metal transport/detoxification superfamily protein			LOC_Os03g54050	anther-specific proline-rich protein APG precursor, putative, expressed	0	4	150
Nycol.H00430.1	6.81595	11.1033	4.75403e-05	0.00241756							0	2.33333	107.25
Nycol.H00518.7	7.77017	-10.2569	0.00188447	0.0460933	AT4G16710	glycosyltransferase family protein 28	Cre13.g585850	b-1,4-N-acetylglucosaminyl transferase	LOC_Os02g26814	UDP-N-acetylglucosamine transferase subunit ALG13, putative, expressed	1036.33	0	0
Nycol.H00582.1	6.26098	10.5422	0.000156011	0.00642796	AT5G42750	BRI1 kinase inhibitor 1					0	10.6667	68.25
Nycol.H00599.1	6.14388	10.4237	0.000397983	0.0139822							0	2.66667	66.5
Nycol.H00606.1	12.2495	4.40923	5.92789e-06	0.000413098							930	427	4205
Nycol.H00629.1	7.64683	7.67026	0.000901578	0.0261427			Cre14.g629050	(1 of 1) PF02298 - Plastocyanin-like domain (Cu_bind_like)	LOC_Os06g11490	plastocyanin-like domain containing protein, putative, expressed	8	5	178.25
Nycol.H00656.1	15.4934	3.50118	0.00163845	0.0415975	AT1G78300	general regulatory factor 2	Cre12.g559250	14-3-3 protein			21945.7	1115	34120.5
Nycol.H00746.1	12.9891	4.78489	0.000728375	0.0225079	AT4G08950	Phosphate-responsive 1 family protein			LOC_Os02g52040	phosphate-induced protein 1 conserved region domain containing protein, expressed	1211.67	608.333	8133.5
Nycol.H00751.1	8.12667	9.8945	6.94059e-06	0.000473919							2	1.33333	291.5
Nycol.H00775.1	8.21998	-10.7089	5.32732e-06	0.000379045	AT3G02850	STELAR K+ outward rectifier	Cre01.g012700	Voltage-gated potassium channel	LOC_Os06g14030	potassium channel SKOR, putative, expressed	1486	68	0
Nycol.H00802.1	6.95176	-9.43117	9.72953e-05	0.00433579	AT1G73480	alpha/beta-Hydrolases superfamily protein	Cre01.g028250	Putative lysophospholipase, glycerol-ester acylhydrolase	LOC_Os03g51010	hydrolase, alpha/beta fold family domain containing protein, expressed	214.333	63	0
Nycol.H00819.1	9.09377	-6.3175	0.00146676	0.0383897	AT1G59950	NAD(P)-linked oxidoreductase superfamily protein			LOC_Os10g02480	oxidoreductase, aldo/keto reductase family protein, putative, expressed	2617.33	31	2.75
Nycol.H00854.1	12.674	6.92079	4.94975e-08	8.05953e-06	AT1G68530	3-ketoacyl-CoA synthase 6	Cre17.g722150	Type III polyketide synthase	LOC_Os03g12030	3-ketoacyl-CoA synthase, putative, expressed	143.667	715	6197.5
Nycol.H00873.1	9.9294	9.94851	2.49689e-06	0.000219079							8	520.667	1083.25
Nycol.H00874.1	7.56599	6.83065	0.000324822	0.0118418							7	0	165
Nycol.H00953.1	11.5886	4.63964	0.000177516	0.00722608							666	24	2381.5
Nycol.H00962.1	6.99657	8.58356	9.89237e-05	0.00438527							2.33333	27.6667	112.25
Nycol.H00976.1	7.77668	12.0701	5.60819e-05	0.00278502	AT2G01060	myb-like HTH transcriptional regulator family protein			LOC_Os09g12770	Myb-like DNA-binding domain containing protein, putative, expressed	0	8.66667	291.5
Nycol.H00981.1	13.1557	6.20272	0.000277478	0.0105355	AT4G12650	Endomembrane protein 70 protein family			LOC_Os08g38820	transmembrane 9 superfamily member, putative, expressed	758.333	20.6667	9027.75
Nycol.H01011.1	8.26995	6.45589	0.000842899	0.0246522	AT5G19875				LOC_Os09g27330	oxidoreductase/ transition metal ion binding protein, putative, expressed	15.6667	1.33333	266
Nycol.H01048.1	15.7161	6.45836	3.11284e-06	0.000258603	AT1G22190	Integrase-type DNA-binding superfamily protein			LOC_Os06g11860	ethylene-responsive transcription factor, putative, expressed	1821	1496.33	51466.8
Nycol.H01063.1	6.80841	11.0957	5.22272e-05	0.0026089							0	0	107
Nycol.H01107.2	10.1483	-12.64	0.00011821	0.00510656	AT2G22240	myo-inositol-1-phosphate synthase 2	Cre03.g180250	Myo-inositol-1-phosphate synthase	LOC_Os03g09250	inositol-3-phosphate synthase, putative, expressed	5505.33	108	0
Nycol.H01190.1	5.67756	9.94955	0.00153642	0.0398362	AT5G22090	Protein of unknown function (DUF3049)			LOC_Os03g49830	expressed protein	0	24	181.75
Nycol.H01251.1	9.44457	13.7424	3.85769e-09	8.94877e-07							0	0	676
Nycol.H01252.1	6.9942	11.283	1.46344e-05	0.000917845	AT5G48540	receptor-like protein kinase-related family protein			LOC_Os03g16950	cysteine-rich repeat secretory protein 55 precursor, putative, expressed	0	0	118.25
Nycol.H01292.1	7.90805	-10.3954	0.00157576	0.0405532	AT1G13330	Arabidopsis Hop2 homolog	Cre06.g284400	(1 of 1) K06695 - 26S proteasome regulatory subunit, ATPase 3, interacting protein (PSMC3IP)	LOC_Os03g50220	homologous-pairing protein meu13, putative, expressed	1132.33	8.66667	0
Nycol.H01308.1	7.99466	9.00048	0.000311329	0.0114114	AT1G18100	PEBP (phosphatidylethanolamine-binding protein) family protein			LOC_Os06g30370	osMFT1 MFT-Like1 homologous to Mother of FT and TFL1 gene; contains Pfam profile PF01161: Phosphatidylethanolamine-binding protein, expressed	2	43.6667	251.25
Nycol.H01321.1	9.23727	9.72653	1.34424e-05	0.00085028	AT1G54120	(1 of 2) PTHR34788:SF1 - F15I1.22					5.66667	0.666667	583.75
Nycol.H01332.1	5.58563	9.85512	0.00127521	0.034271	AT5G37690	SGNH hydrolase-type esterase superfamily protein	Cre16.g680300	(1 of 5) 2.3.1.43 - Phosphatidylcholine--sterol O-acyltransferase / Phospholipid--cholesterol acyltransferase	LOC_Os06g14630	GDSL-like lipase/acylhydrolase, putative, expressed	0	3.33333	44
Nycol.H01384.3	8.36892	25.8985	1.33802e-11	8.09214e-09			Cre09.g415800	(1 of 1) K16865 - programmed cell death protein 4 (PDCD4)			0	126.667	197.25
Nycol.H01417.2	7.21663	-9.70119	6.88157e-05	0.00329188	AT1G10510	RNI-like superfamily protein	Cre06.g302700	(1 of 1) PF00560//PF13516 - Leucine Rich Repeat (LRR_1) // Leucine Rich repeat (LRR_6)	LOC_Os06g13050	peroxidase family protein, expressed	733.667	63.3333	0
Nycol.H01426.1	10.4187	5.66357	0.00117029	0.0320156							76	8.66667	1317
Nycol.H01427.1	7.60137	11.894	6.56779e-06	0.000452109							0	0	189.25
Nycol.H01433.2	8.30739	-10.7961	0.00114747	0.0317378	AT1G70060	SIN3-like 4	Cre03.g180800	Histone deacetylase	LOC_Os01g01960	transcriptional repressor, putative, expressed	1700.67	10.3333	0
Nycol.H01440.1	6.19592	10.4761	0.000151365	0.00629781	AT3G48090	alpha/beta-Hydrolases superfamily protein			LOC_Os09g22450	lipase, putative, expressed	0	0	61.25
Nycol.H01507.3	8.06009	-7.81868	0.000676795	0.0211846	AT3G48050	BAH domain ;TFIIS helical bundle-like domain			LOC_Os02g50840	BAH domain containing protein, putative, expressed	348.333	42.3333	0.5
Nycol.H01535.1	7.81588	12.1092	1.11875e-07	1.66652e-05							0	25	176.5
Nycol.H01538.1	9.24718	13.5447	7.50882e-10	2.15516e-07	AT5G15870	glycosyl hydrolase family 81 protein					0	64	672.25
Nycol.H01555.1	10.9147	6.21141	9.78317e-05	0.00434825					LOC_Os06g42660	expressed protein	128	64.6667	1587.75
Nycol.I00021.1	8.63388	12.9301	3.7028e-09	8.70877e-07	AT3G15353	metallothionein 3			LOC_Os05g11320	metallothionein-like protein 3B, putative, expressed	0	6	342.25
Nycol.I00034.1	15.9405	11.1891	5.43448e-09	1.15034e-06	AT2G42840	protodermal factor 1			LOC_Os01g52690	retrotransposon protein, putative, unclassified, expressed	162.667	284.667	55970.5
Nycol.I00034.2	16.7447	10.0785	1.60251e-06	0.000155196	AT2G42840	protodermal factor 1			LOC_Os01g52690	retrotransposon protein, putative, unclassified, expressed	567.667	586.667	85074.8
Nycol.I00044.2	8.58127	-11.0707	0.00125642	0.0339876	AT5G45670	GDSL-like Lipase/Acylhydrolase superfamily protein	Cre16.g680300	(1 of 5) 2.3.1.43 - Phosphatidylcholine--sterol O-acyltransferase / Phospholipid--cholesterol acyltransferase	LOC_Os05g44200	GDSL-like lipase/acylhydrolase, putative, expressed	2214.67	0	0
Nycol.I00118.2	8.69574	-11.1856	7.27914e-06	0.000491443	AT5G44200	CAP-binding protein 20	Cre10.g437850	nuclear cap-binding protein subunit 2	LOC_Os02g39890	RNA recognition motif containing protein, putative, expressed	2160.33	43.3333	0
Nycol.I00119.1	9.311	-11.8021	5.19583e-08	8.37964e-06							2814.33	52.6667	13.25
Nycol.I00144.1	12.4902	4.17466	0.000616716	0.0197793					LOC_Os03g52410	expressed protein	1566	17	4832.5
Nycol.I00255.1	9.8207	-5.65271	0.001092	0.0305147	AT1G44900	minichromosome maintenance (MCM2/3/5) family protein	Cre07.g338000	Minichromosome maintenance protein	LOC_Os11g29380	MCM2 - Putative minichromosome maintenance MCM complex subunit 2, expressed	4923.67	47	10.5
Nycol.I00327.11	5.90217	-8.37039	0.00104317	0.0293929	AT2G41560	autoinhibited Ca(2+)-ATPase, isoform 4	Cre09.g388850	Flagellar Asociated Protein 329	LOC_Os12g04220	calcium-transporting ATPase, plasma membrane-type, putative, expressed	150.333	11.3333	0
Nycol.I00328.1	7.04946	-9.5326	2.52211e-05	0.00140492	AT2G41540	6-phosphogluconate dehydrogenase family protein			LOC_Os01g71280	glycerol-3-phosphate dehydrogenase, putative, expressed	551.667	15.3333	0
Nycol.I00338.1	8.70617	-11.1959	0.00059931	0.0192941	AT5G12240				LOC_Os07g44744	expressed protein	2007.67	7.33333	0
Nycol.I00345.3	5.54261	-21.5788	9.83385e-07	0.000104734	AT3G12480	nuclear factor Y, subunit C11			LOC_Os05g41450	histone-like transcription factor and archaeal histone, putative, expressed	38	5.33333	0
Nycol.I00364.1	10.8967	15.1958	1.06442e-11	7.20997e-09	AT3G56630	cytochrome P450, family 94, subfamily D, polypeptide 2	Cre01.g003850	Cytochrome P450, CYP197 superfamily	LOC_Os03g12260	cytochrome P450 protein, putative, expressed	0	1095	2586.5
Nycol.I00402.1	10.959	4.23795	0.0011855	0.0322753	AT5G13740	zinc induced facilitator 1	Cre12.g512200	Major facilitator superfamily transporter	LOC_Os11g04104	major facilitator superfamily antiporter, putative, expressed	262	8	1541.75
Nycol.I00451.2	7.08077	-9.56189	2.02037e-05	0.00118795					LOC_Os01g17150	plastid-specific 50S ribosomal protein 5, chloroplast precursor, putative, expressed	316	0	0
Nycol.I00544.3	7.87096	25.7134	3.66448e-11	1.67714e-08	AT2G02070	indeterminate(ID)-domain 5			LOC_Os04g47860	ZOS4-11 - C2H2 zinc finger protein, expressed	0	56	139.5
Nycol.I00685.1	8.53174	-11.0203	7.28429e-06	0.000491443	AT5G23210	serine carboxypeptidase-like 34	Cre09.g414800	Serine carboxypeptidase	LOC_Os02g42310	OsSCP8 - Putative Serine Carboxypeptidase homologue, expressed	595.333	11	0
Nycol.I00756.1	9.45895	7.97726	0.000861655	0.025114					LOC_Os10g34230	cytokinin dehydrogenase precursor, putative, expressed	24	130.333	714.75
Nycol.I00759.1	8.94852	-11.4391	1.48835e-07	2.06588e-05					LOC_Os04g44190	expressed protein	2226	43.6667	0
Nycol.I00808.2	6.85442	-9.33468	2.36803e-05	0.00134444	AT1G03290	(1 of 2) PTHR16223:SF12 - F15K9.11 PROTEIN			LOC_Os10g16440	CUE domain containing protein, expressed	355.333	4	79
Nycol.I00812.1	5.85179	-8.3187	0.00133153	0.0352314							183.333	0	0
Nycol.I00959.2	7.8761	25.7194	3.59671e-11	1.67714e-08	AT4G30790	(1 of 1) PTHR13222 - CGTHBA PROTEIN -14 GENE PROTEIN			LOC_Os02g08350	expressed protein	0	15.3333	140
Nycol.I00975.1	12.4397	4.64321	7.13527e-05	0.00339406	AT4G30850	heptahelical transmembrane protein2	Cre06.g303900	(1 of 1) PTHR20855:SF52 - ADIPONECTIN RECEPTOR PROTEIN			1164	199.333	4964.5
Nycol.I01027.1	5.7518	10.0253	0.00158795	0.040743							0	0	51.25
Nycol.I01039.1	11.1224	3.90963	0.000799391	0.0237073	AT3G16150	N-terminal nucleophile aminohydrolases (Ntn hydrolases) superfamily protein			LOC_Os04g55710	transposon protein, putative, unclassified, expressed	831.333	173.667	1762.5
Nycol.I01055.1	6.08267	10.3615	0.000365153	0.0130179	AT4G15490	UDP-Glycosyltransferase superfamily protein	Cre07.g322884	(1 of 1) PTHR11926//PTHR11926:SF16 - GLUCOSYL/GLUCURONOSYL TRANSFERASES // PROTEIN UGT-61-RELATED	LOC_Os02g09510	limonoid UDP-glucosyltransferase, putative, expressed	0	0	79.5
Nycol.I01069.2	13.3538	17.6534	1.49879e-18	8.46016e-15	AT2G14960	Auxin-responsive GH3 family protein; GH3.1			LOC_Os01g55940	OsGH3.2 - Probable indole-3-acetic acid-amido synthetase, expressed	0	478.333	9776.75
Nycol.I01109.1	13.2314	6.06502	1.21108e-06	0.000122074	AT4G34710	arginine decarboxylase 2			LOC_Os06g04070	pyridoxal-dependent decarboxylase protein, putative, expressed	529.667	963.333	9572.25
Nycol.I01164.2	7.7669	25.6106	5.21228e-11	2.1528e-08	AT4G03000	RING/U-box superfamily protein			LOC_Os05g04950	protein binding protein, putative, expressed	0	116	129.75
Nycol.I01292.1	6.01088	10.2886	0.000412811	0.0144135	AT3G27100	(1 of 1) PTHR12514 - ENHANCER OF YELLOW 2 TRANSCRIPTION FACTOR	Cre08.g370300	(1 of 1) K11368 - enhancer of yellow 2 transcription factor (ENY2, DC6, SUS1)	LOC_Os01g69110	expressed protein	0	0.666667	58
Nycol.I01292.2	8.2336	-10.7221	3.44602e-07	4.25949e-05	AT3G27100	(1 of 1) PTHR12514 - ENHANCER OF YELLOW 2 TRANSCRIPTION FACTOR	Cre08.g370300	(1 of 1) K11368 - enhancer of yellow 2 transcription factor (ENY2, DC6, SUS1)	LOC_Os01g69110	expressed protein	1164.67	38.3333	0
Nycol.I01313.1	12.2992	8.68689	3.47451e-06	0.000274941	AT4G20260	plasma-membrane associated cation-binding protein 1			LOC_Os02g18410	salt stress root protein RS1, putative, expressed	73.3333	16.3333	4714.25
Nycol.I01314.1	8.59893	12.8948	2.41487e-08	4.21581e-06	AT3G12670	CTP synthase family protein	Cre09.g406050	CTP synthase	LOC_Os01g43020	CTP synthase, putative, expressed	0	16.6667	277.25
Nycol.I01314.2	7.3599	-8.2774	0.000222145	0.00872808	AT3G12670	CTP synthase family protein	Cre09.g406050	CTP synthase	LOC_Os01g43020	CTP synthase, putative, expressed	780	30.6667	0.25
Nycol.I01416.1	7.53051	11.8228	1.34567e-05	0.00085028	AT3G61920	(1 of 28) PF14009 - Domain of unknown function (DUF4228) (DUF4228)					0	0	184.25
Nycol.I01440.1	14.618	5.57767	0.000911715	0.0263914					LOC_Os10g07440	expressed protein	1671.33	68	24148.8
Nycol.I01450.1	7.37955	11.671	4.81077e-06	0.000348144					LOC_Os06g04230	expressed protein	0	0	157.25
Nycol.I01531.1	12.921	5.8638	1.72342e-05	0.00104603	AT4G01575	serine protease inhibitor, Kazal-type family protein			LOC_Os01g59610	KAZ1 - Kazal-type serine protease inhibitor precursor, expressed	482	100	7425.75
Nycol.I01542.2	8.33759	25.9181	1.33672e-11	8.09214e-09	AT1G33240	GTL1			LOC_Os03g02240	AT-GTL1, putative, expressed	0	131.667	193
Nycol.I01551.1	7.96615	12.2599	4.34035e-07	5.17762e-05	AT1G64640	early nodulin-like protein 8	Cre14.g629050	(1 of 1) PF02298 - Plastocyanin-like domain (Cu_bind_like)	LOC_Os03g02400	plastocyanin-like domain containing protein, putative, expressed	0	4.33333	165
Nycol.I01555.1	7.36679	11.6574	1.43367e-05	0.000902521	AT4G10770	oligopeptide transporter 7			LOC_Os06g03540	oligopeptide transporter, putative, expressed	0	0	137.75
Nycol.I01578.1	6.87498	8.33744	0.000669457	0.0210717	AT2G45760	BON association protein 2			LOC_Os09g35780	BAP2, putative, expressed	2.66667	0	152.75
Nycol.I01590.1	11.794	-3.20661	0.000961316	0.0275914	AT4G23060	IQ-domain 22			LOC_Os04g48160	IQ calmodulin-binding motif family protein, putative, expressed	11214.3	69	196.5
Nycol.I01618.1	9.32194	9.36388	9.51434e-05	0.00425108							8	41.6667	716.25
Nycol.I01642.3	8.13229	-10.6204	0.00146645	0.0383897	AT5G52660	Homeodomain-like superfamily protein			LOC_Os02g45670	myb-like DNA-binding domain containing protein, expressed	1523.67	0	0
Nycol.I01669.3	6.83349	-9.31403	2.92222e-05	0.00159629	AT4G36280	Histidine kinase-, DNA gyrase B-, and HSP90-like ATPase family protein			LOC_Os10g10190	ATP-binding region, ATPase-like domain containing protein, expressed	397	98.6667	0
Nycol.I01717.1	14.0144	6.43801	4.27875e-06	0.000315028	AT3G61460	brassinosteroid-responsive RING-H2			LOC_Os04g49000	zinc finger, C3HC4 type domain containing protein, expressed	603.667	216.667	15868
Nycol.I01728.1	6.3044	-8.77919	0.000994659	0.0283827			Cre03.g144324	(1 of 546) 2.7.11.1 - Non-specific serine/threonine protein kinase / Threonine-specific protein kinase			194.667	3.66667	0
Nycol.I01732.2	7.61253	-10.0971	4.06366e-06	0.000304487	AT3G54340	K-box region and MADS-box transcription factor family protein			LOC_Os06g49840	OsMADS16 - MADS-box family gene with MIKCc type-box, expressed	454.333	9.66667	0
Nycol.I01801.1	13.6737	4.18708	3.61186e-05	0.0018936	AT3G07510				LOC_Os10g09930	expressed protein	3045.67	110.667	10970.5
Nycol.I01830.1	7.21994	25.0835	2.18762e-10	7.40904e-08					LOC_Os01g72900	abscisic stress-ripening, putative, expressed	0	6	149.25
Nycol.I01832.1	7.20354	11.4939	1.75933e-05	0.00106402					LOC_Os01g72900	abscisic stress-ripening, putative, expressed	0	1.33333	214.5
Nycol.I01836.1	13.1325	4.33893	0.000127464	0.0054108	AT1G20190	expansin 11	Cre16.g686700	(1 of 11) PTHR31867//PTHR31867:SF1 - FAMILY NOT NAMED // EXPANSIN-A1-RELATED	LOC_Os04g15840	expansin precursor, putative, expressed	2223.67	12.6667	6049.5
Nycol.I01876.1	9.71772	4.03341	0.000948713	0.0274155	AT4G34980	subtilisin-like serine protease 2	Cre02.g076950	Subtilisin-like protease	LOC_Os03g13930	OsSub28 - Putative Subtilisin homologue, expressed	179.333	277.667	1135.5
Nycol.I01880.2	8.70749	-11.1972	0.00076808	0.0233094	AT4G38630	regulatory particle non-ATPase 10	Cre16.g663500	26S proteasome regulatory subunit	LOC_Os03g13970	26S proteasome non-ATPase regulatory subunit 4, putative, expressed	2294	172.333	0
Nycol.I01880.4	4.98406	-21.044	1.81408e-06	0.000171618	AT4G38630	regulatory particle non-ATPase 10	Cre16.g663500	26S proteasome regulatory subunit	LOC_Os03g13970	26S proteasome non-ATPase regulatory subunit 4, putative, expressed	87.3333	11	0
Nycol.I01912.1	14.397	5.69782	0.000585922	0.0190442	AT2G21130	Cyclophilin-like peptidyl-prolyl cis-trans isomerase family protein	Cre01.g002300	Cyclophilin	LOC_Os02g02890	peptidyl-prolyl cis-trans isomerase, putative, expressed	1625	661.333	20908
Nycol.I01926.1	9.8379	5.2363	0.000357192	0.0127897							69	85.6667	960.5
Nycol.I01927.1	12.9547	6.81745	0.00153898	0.0398362	AT2G18420	Gibberellin-regulated family protein					368	84.6667	7520.25
Nycol.J00049.1	10.6269	-26.3703	3.39035e-15	8.20175e-12	AT5G39740	ribosomal protein L5 B	Cre14.g621450	Cytosolic 80S ribosomal protein L5	LOC_Os01g67134	ribosomal L18p/L5e family protein, putative, expressed	8588.33	534.333	0
Nycol.J00083.1	17.5112	9.01865	9.74821e-11	3.51226e-08	AT5G20630	germin 3			LOC_Os08g35760	Cupin domain containing protein, expressed	1681	625.333	169502
Nycol.J00116.1	6.36129	10.644	0.000207214	0.00823702							0	14	77.75
Nycol.J00117.4	9.61763	4.30717	7.77177e-05	0.00360568	AT1G26100	Cytochrome b561/ferric reductase transmembrane protein family	Cre13.g586600	(1 of 1) K08360 - cytochrome b-561 (CYB561)			165.667	0	684.5
Nycol.J00119.4	4.71184	-20.7761	2.45323e-06	0.00021637	AT1G48960	Adenine nucleotide alpha hydrolases-like superfamily protein					21	10.6667	0
Nycol.J00137.1	10.8218	4.6053	3.05424e-05	0.00165771							284.667	21	1571
Nycol.J00157.1	10.633	4.13566	0.00209537	0.0496266							607.667	201.667	1279.75
Nycol.J00159.1	10.7409	5.07824	0.00139936	0.0367961							334	66.3333	1546.5
Nycol.J00242.1	5.96446	-8.43239	0.00150744	0.0392723	AT1G04930	hydroxyproline-rich glycoprotein family protein			LOC_Os03g13190	transposon protein, putative, unclassified, expressed	167	16.6667	0
Nycol.J00287.1	4.48588	-20.5577	3.12956e-06	0.000258603	AT4G33945	ARM repeat superfamily protein	Cre07.g343850	(1 of 1) KOG4199 - Uncharacterized conserved protein	LOC_Os02g52370	armadillo/beta-catenin repeat family protein, putative, expressed	61	35.3333	0
Nycol.J00349.1	11.3604	5.84071	5.36594e-06	0.000380196	AT1G22190	Integrase-type DNA-binding superfamily protein			LOC_Os09g20350	ethylene-responsive transcription factor, putative, expressed	160.333	156.667	2478.75
Nycol.J00360.3	9.43805	-11.9285	2.10664e-07	2.74983e-05	AT1G36310	S-adenosyl-L-methionine-dependent methyltransferases superfamily protein			LOC_Os02g51490	methyltransferase, putative, expressed	1077.33	0	0
Nycol.J00424.1	6.86232	11.1496	9.15039e-06	0.000598273	AT5G42930	alpha/beta-Hydrolases superfamily protein			LOC_Os02g52830	lipase, putative, expressed	0	10	107.25
Nycol.J00439.1	8.65265	26.4006	4.0801e-12	3.45462e-09							0	643.667	240.25
Nycol.J00475.1	6.74391	-9.22441	0.000102688	0.00452843	AT1G12370	photolyase 1	Cre12.g533000	CPD photolyase, class II	LOC_Os10g08580	FAD binding domain of DNA photolyase domain containing protein, expressed	355.667	63	0
Nycol.J00503.1	10.5896	9.19343	1.98921e-06	0.000181104	AT4G22790	MATE efflux family protein			LOC_Os03g64150	MATE efflux family protein, putative, expressed	22	180	1301.75
Nycol.J00521.1	7.89263	12.1865	1.40147e-07	1.97771e-05							0	26	208.75
Nycol.J00594.1	11.2545	4.05618	7.74058e-05	0.00360107	AT1G64660	methionine gamma-lyase	Cre10.g426152	Methionine gamma-lyase	LOC_Os10g37340	cystathionine gamma-synthase, putative, expressed	510.667	176.333	1959
Nycol.J00598.1	6.18121	10.4615	0.000282873	0.0106685	AT2G46680	homeobox 7			LOC_Os04g45810	homeobox associated leucine zipper, putative, expressed	0	0	67
Nycol.J00603.1	11.7415	5.90492	0.000110766	0.0048219	AT4G00880	SAUR-like auxin-responsive protein family; SAUR31			LOC_Os06g50040	OsSAUR29 - Auxin-responsive SAUR gene family member, expressed	156	0	3002.25
Nycol.J00625.1	10.0837	-3.81678	0.00170201	0.0426991	AT1G01110	IQ-domain 18			LOC_Os08g02250	IQ calmodulin-binding motif domain containing protein, expressed	2088.67	11	38.75
Nycol.J00631.1	6.65464	10.9404	3.25329e-05	0.0017379	AT1G32780	GroES-like zinc-binding dehydrogenase family protein			LOC_Os10g07229	dehydrogenase, putative, expressed	0	3	89.25
Nycol.J00645.5	8.40134	-10.89	0.00131019	0.0349398	AT3G49430	SER/ARG-rich protein 34A	Cre01.g026450	Serine/arginine-rich pre-mRNA splicing factor			1270	38.3333	0
Nycol.J00680.1	9.38454	-11.8754	1.38647e-09	3.78684e-07					LOC_Os05g03780	cation efflux family protein, putative, expressed	1995.67	49.3333	0
Nycol.J00682.1	6.04266	10.321	0.000505693	0.0170247	AT4G10490	2-oxoglutarate (2OG) and Fe(II)-dependent oxygenase superfamily protein			LOC_Os04g49210	naringenin,2-oxoglutarate 3-dioxygenase, putative, expressed	0	0	61.5
Nycol.J00704.1	11.8837	-14.3764	2.63935e-11	1.44176e-08							15544.7	0	0
Nycol.J00745.1	10.3628	5.49211	0.000428	0.0147465	AT5G47610	RING/U-box superfamily protein					146	77.3333	1323.75
Nycol.J00763.1	9.93538	4.80296	4.07858e-05	0.00211213	AT2G46600	Calcium-binding EF-hand family protein			LOC_Os02g03020	EF hand family protein, putative, expressed	167.667	117	888.75
Nycol.J00807.2	6.02049	10.2985	0.000591156	0.0191043	AT1G60500	Dynamin related protein 4C			LOC_Os03g15420	dynamin family protein, putative, expressed	0	0	61
Nycol.J00832.1	8.09672	-10.5847	0.0012221	0.0332182	AT1G54150	E3 Ubiquitin ligase family protein			LOC_Os03g08000	expressed protein	1172.33	40.6667	0
Nycol.J00847.1	11.0315	6.24295	3.17573e-05	0.00170723							80.3333	24.6667	2004.5
Nycol.J00859.1	9.29152	8.62356	0.000120428	0.00516713	AT2G02850	plantacyanin			LOC_Os03g50160	plastocyanin-like domain containing protein, putative, expressed	13.3333	14.3333	543
Nycol.J00862.3	7.61671	-6.33981	0.00103827	0.0293755	AT2G17620	Cyclin B2;1			LOC_Os06g51110	cyclin, putative, expressed	784.667	6.33333	4.5
Nycol.J00863.4	8.87401	-11.3643	4.92117e-07	5.74724e-05	AT2G26330	Leucine-rich receptor-like protein kinase family protein	Cre03.g154250	Mitogen-Activated Protein Kinase Kinase Kinase	LOC_Os06g10230	receptor-like protein kinase 5 precursor, putative, expressed	2198.67	18.6667	0
Nycol.J00889.1	4.64421	-20.7021	2.66467e-06	0.0002294							20	53.6667	8.25
Nycol.J00890.1	12.1374	3.71398	0.000252739	0.00972699	AT4G24570	dicarboxylate carrier 2			LOC_Os08g37370	mitochondrial carrier protein, putative, expressed	1277.67	653.667	3907.5
Nycol.J00891.1	11.6399	6.49591	0.00163328	0.0415853	AT1G09750	Eukaryotic aspartyl protease family protein					273.667	116.333	3181.75
Nycol.J00912.1	8.94183	8.39375	0.000779392	0.0234205	AT1G21910	Integrase-type DNA-binding superfamily protein			LOC_Os06g10780	AP2 domain containing protein, expressed	12.3333	6.66667	496.5
Nycol.J00939.3	4.36004	-20.4355	3.58334e-06	0.00027835	AT1G77930	Chaperone DnaJ-domain superfamily protein			LOC_Os07g43330	heat shock protein DnaJ, putative, expressed	55.6667	2	0
Nycol.J00960.1	8.41975	-3.79622	0.00190489	0.0464135	AT3G28920	homeobox protein 34; ZHD9					996.333	1.33333	39.25
Nycol.J01007.3	6.28946	-22.2913	4.25866e-07	5.15115e-05	AT4G39910	ubiquitin-specific protease 3	Cre06.g250750	(1 of 1) K11842 - ubiquitin carboxyl-terminal hydrolase 12/46 [EC:3.4.19.12] (USP12_46)	LOC_Os04g37950	ubiquitin carboxyl-terminal hydrolase domain containing protein, expressed	64.3333	4.33333	0
Nycol.J01020.1	6.77078	11.0575	1.6424e-05	0.00100406	AT1G22360	UDP-glucosyl transferase 85A2	Cre07.g322884	(1 of 1) PTHR11926//PTHR11926:SF16 - GLUCOSYL/GLUCURONOSYL TRANSFERASES // PROTEIN UGT-61-RELATED	LOC_Os02g51910	cytokinin-O-glucosyltransferase 2, putative, expressed	0	4	94
Nycol.J01022.1	8.80673	13.1034	1.86957e-09	4.87067e-07	AT1G22360	UDP-glucosyl transferase 85A2	Cre07.g322884	(1 of 1) PTHR11926//PTHR11926:SF16 - GLUCOSYL/GLUCURONOSYL TRANSFERASES // PROTEIN UGT-61-RELATED	LOC_Os02g51910	cytokinin-O-glucosyltransferase 2, putative, expressed	0	3	434.75
Nycol.J01064.1	8.70605	6.37728	0.00164782	0.0417574	AT1G35210						22	47	371
Nycol.J01080.1	8.29879	12.5941	1.74567e-08	3.24849e-06			Cre14.g629050	(1 of 1) PF02298 - Plastocyanin-like domain (Cu_bind_like)	LOC_Os02g43660	plastocyanin-like domain containing protein, putative, expressed	0	4.33333	271.75
Nycol.J01081.1	14.9331	6.87039	1.62035e-06	0.000155903							1346	220.667	30936.5
Nycol.J01083.10	6.60621	-21.8095	7.50357e-07	8.41493e-05	AT4G09020	isoamylase 3	Cre03.g207713	Isoamylase, starch debranching enzyme			80.3333	4.66667	0
Nycol.J01151.4	10.229	-12.7206	0.00019729	0.00789815	AT5G28050	Cytidine/deoxycytidylate deaminase family protein			LOC_Os07g14150	cytidine deaminase, putative, expressed	2506	302.667	0
Nycol.J01155.2	7.39007	-9.87542	6.07742e-05	0.00297442							649.667	59.3333	0
Nycol.J01155.5	5.45321	-21.4927	1.08625e-06	0.00011285							35.6667	69.3333	0
Nycol.J01168.1	7.07555	8.00516	0.000301506	0.0111722	AT3G17600	indole-3-acetic acid inducible 31; IAA31			LOC_Os01g18360	OsIAA4 - Auxin-responsive Aux/IAA gene family member, expressed	4	162.333	107.75
Nycol.J01213.1	16.0037	5.2827	0.000955122	0.0275069					LOC_Os05g27580	wound-induced protein WI12, putative, expressed	4787	369.333	62370.8
Nycol.J01289.1	5.79754	10.0717	0.000824529	0.0241986	AT1G47890	receptor like protein 7	Cre17.g737400		LOC_Os04g40440	expressed protein	0	21.3333	49.75
Nycol.J01395.1	11.8857	4.89572	0.000776514	0.0234205	AT5G26731						437	31	3559.5
Nycol.J01399.1	13.1564	5.37314	2.18537e-05	0.00127172							1388.33	487.333	8225.75
Nycol.J01423.1	9.93336	27.7192	1.06689e-13	1.29048e-10	AT2G40810	homolog of yeast autophagy 18C	Cre10.g425750	(1 of 1) PTHR11227//PTHR11227:SF18 - WD-REPEAT PROTEIN INTERACTING WITH PHOSPHOINOSIDES WIPI -RELATED // WD REPEAT DOMAIN PHOSPHOINOSITIDE-INTERACTING PROTEIN 3	LOC_Os01g07400	WD40-like domain containing protein, putative, expressed	0	66	984.5
Nycol.J01433.2	8.12098	-10.6091	0.00135198	0.0357168	AT1G32070	nuclear shuttle interacting			LOC_Os05g40260	acetyltransferase, GNAT family, putative, expressed	1454	0	0
Nycol.J01473.1	13.9664	3.82506	0.00114362	0.0316958					LOC_Os07g48244	ubiquinol-cytochrome c reductase complex 6.7 kDa protein, putative, expressed	6502	242.333	13139.5
Nycol.J01557.1	9.51672	4.03094	0.00137465	0.0362591	AT5G38700	(1 of 28) PF05553 - Cotton fibre expressed protein (DUF761)			LOC_Os03g19070	long cell-linked locus protein, putative, expressed	189.667	42.6667	724.25
Nycol.J01582.1	8.31907	6.93833	2.55152e-05	0.00141201					LOC_Os01g19880	expressed protein	13.6667	7	292.75
Nycol.J01617.1	8.72094	3.69589	0.00104808	0.0294822	AT3G36659	Plant invertase/pectin methylesterase inhibitor superfamily protein			LOC_Os12g37480	invertase/pectin methylesterase inhibitor family protein, putative, expressed	170.333	0.666667	338.5
Nycol.J01643.1	8.64495	12.9413	3.67154e-08	6.09548e-06							0	1.66667	384.25
Nycol.J01652.1	17.1588	12.0706	2.45087e-35	4.15031e-31					LOC_Os11g02400	LTPL8 - Protease inhibitor/seed storage/LTP family protein precursor, expressed	150	1075.33	120118
Nycol.J01653.1	14.9784	12.4032	3.85177e-14	5.92962e-11					LOC_Os11g02400	LTPL8 - Protease inhibitor/seed storage/LTP family protein precursor, expressed	34.3333	140	26744.8
Nycol.J01655.1	7.17814	11.4682	3.2814e-06	0.000265872	AT2G40610	expansin A8	Cre16.g686700	(1 of 11) PTHR31867//PTHR31867:SF1 - FAMILY NOT NAMED // EXPANSIN-A1-RELATED	LOC_Os01g60770	expansin precursor, putative, expressed	0	0	127
Nycol.J01708.1	10.271	5.97601	3.09937e-07	3.91677e-05	AT3G06890				LOC_Os07g47660	expressed protein	89.6667	0	1120.5
Nycol.J01713.2	5.96399	10.2411	0.000762792	0.0232272	AT5G48970	Mitochondrial substrate carrier family protein	Cre03.g200543	Mitochondrial substrate carrier protein	LOC_Os01g70800	mitochondrial carrier protein, putative, expressed	0	1.33333	59
Nycol.J01751.1	6.18141	-8.65505	0.000587734	0.0190644	AT3G05620	Plant invertase/pectin methylesterase inhibitor superfamily					207.667	2.33333	0
Nycol.J01760.1	8.47338	12.7693	1.60941e-08	3.02819e-06	AT2G47550	Plant invertase/pectin methylesterase inhibitor superfamily			LOC_Os05g29790	pectinesterase, putative, expressed	0	5	319.25
Nycol.J01780.1	14.8649	3.80601	0.000776675	0.0234205	AT3G62650				LOC_Os05g29000	expressed protein	7962	182.333	24646.8
Nycol.J01782.1	13.3366	4.79559	0.000547782	0.0180821	AT3G62660	galacturonosyltransferase-like 7			LOC_Os03g18890	glycosyl transferase 8 domain containing protein, putative, expressed	1504	205.667	9423.75
Nycol.J01822.1	14.7536	4.2584	8.00846e-05	0.0036852							5943	174.333	20878.2
Nycol.J01827.1	11.767	16.0663	9.71898e-12	6.85755e-09	AT1G47980	(1 of 2) PF13668 - Ferritin-like domain (Ferritin_2)	Cre01.g033300	(1 of 1) PF13668 - Ferritin-like domain (Ferritin_2)	LOC_Os03g22470	desiccation-related protein PCC13-62 precursor, putative, expressed	0	277.667	3803
Nycol.K00003.1	6.68754	10.9738	0.00017895	0.00726701							0	0	101
Nycol.K00022.1	8.92073	3.27171	0.00205245	0.04916	AT2G36380	pleiotropic drug resistance 6	Cre16.g655450	(1 of 1) PTHR19241//PTHR19241:SF307 - ATP-BINDING CASSETTE TRANSPORTER // ABC TRANSPORTER G FAMILY MEMBER 34-RELATED			248	101.333	375.5
Nycol.K00028.1	11.0893	7.16279	1.4068e-08	2.70712e-06	AT1G66240	homolog of anti-oxidant 1	Cre09.g392467	copper chaperone	LOC_Os08g10480	heavy metal-associated domain containing protein, expressed	65.3333	5.33333	2039.5
Nycol.K00095.1	7.67365	7.35257	0.00210457	0.0497748	AT4G10310	high-affinity K+ transporter 1			LOC_Os02g07830	OsHKT1;3 - Na+ transporter, expressed	10.3333	0	185.75
Nycol.K00216.2	6.04465	10.3228	0.00032073	0.0117305	AT2G41900	CCCH-type zinc finger protein with ARM repeat domain	Cre03.g146267	(1 of 25) PF13637 - Ankyrin repeats (many copies) (Ank_4)	LOC_Os03g49170	zinc finger family protein, putative, expressed	0	0.333333	58
Nycol.K00218.6	6.96887	23.5279	4.69829e-09	1.03326e-06	AT5G08560	transducin family protein / WD-40 repeat family protein	Cre08.g382515	(1 of 1) PTHR22838//PTHR22838:SF0 - WD REPEAT PROTEIN 26-RELATED // WD REPEAT-CONTAINING PROTEIN 26	LOC_Os02g19210	WD repeat-containing protein, putative, expressed	0	72	125.25
Nycol.K00258.1	12.7089	6.03481	0.000196989	0.00789815							265	21	6679.75
Nycol.K00267.1	7.51641	-10.002	3.24875e-06	0.000265872	AT5G44650		Cre06.g280650	Conserved in the Green Lineage	LOC_Os01g58470	expressed protein	603	0	0
Nycol.K00267.3	6.75692	11.0436	2.00158e-05	0.001181	AT5G44650		Cre06.g280650	Conserved in the Green Lineage	LOC_Os01g58470	expressed protein	0	0	95
Nycol.K00273.1	12.3519	5.62954	0.00078698	0.0234625	AT1G28370	ERF domain protein 11			LOC_Os01g58420	AP2 domain containing protein, expressed	280.333	166.667	5125.25
Nycol.K00340.4	8.19606	-10.6837	0.00185571	0.0458085	AT4G28370	RING/U-box superfamily protein			LOC_Os07g31850	zinc finger, C3HC4 type domain containing protein, expressed	567	87.6667	0
Nycol.K00400.1	12.2101	12.7461	5.58339e-11	2.19882e-08							5.33333	2.33333	4041
Nycol.K00483.2	7.05871	-9.54107	1.32041e-05	0.000840594	AT1G61150	LisH and RanBPM domains containing protein	Cre01.g029050	(1 of 1) PF08513//PF10607 - LisH (LisH) // CTLH/CRA C-terminal to LisH motif domain (CLTH)	LOC_Os03g13220	expressed protein	412	5.33333	0
Nycol.K00495.1	15.8805	4.91652	0.000132348	0.00560295	AT4G21620	glycine-rich protein			LOC_Os03g47270	GCRP4 - Glycine and cysteine rich family protein precursor, expressed	11775	669.667	55034.8
Nycol.K00529.1	9.45277	11.9221	3.41123e-11	1.65045e-08	AT1G61350	ARM repeat superfamily protein			LOC_Os07g37350	armadillo/beta-catenin repeat family protein, putative, expressed	1	262.667	797
Nycol.K00531.1	8.73377	-11.223	1.06109e-06	0.000110917	AT1G11260	sugar transporter 1			LOC_Os07g37320	transporter family protein, putative, expressed	822	103.667	0
Nycol.K00533.1	12.6342	3.53541	0.000764	0.0232272							2303.33	242	5040.25
Nycol.K00555.2	6.32467	-8.80116	0.000588798	0.0190644	AT2G20900	diacylglycerol kinase 5			LOC_Os04g54200	diacylglycerol kinase, putative, expressed	379.667	0	0
Nycol.K00627.1	8.65756	3.66334	0.000781422	0.0234205	AT1G70530	cysteine-rich RLK (RECEPTOR-like protein kinase) 3	Cre16.g654900	(1 of 55) 2.7.12.1 - Dual-specificity kinase			118	151.333	395
Nycol.K00680.1	15.9146	8.78357	1.20656e-06	0.000122074							291.333	129.667	63424.2
Nycol.K00709.1	11.2524	3.4409	0.00208716	0.0495708	AT1G17080	Ribosomal protein L18ae family			LOC_Os05g49020	60S ribosomal protein L18a-1, putative, expressed	1061.33	65	1957.75
Nycol.K00728.1	6.76616	-9.24521	7.44727e-05	0.00352881	AT1G53530	Peptidase S24/S26A/S26B/S26C family protein	Cre11.g467655	Mitochondrial inner membrane signal peptidase	LOC_Os11g40500	OsSigP7 - Putative Type I Signal Peptidase homologue; employs a putative Ser/Lys catalytic dyad, expressed	263.333	37.6667	19
Nycol.K00730.1	11.7511	3.46665	0.00131789	0.03509	AT1G06475						1001	9.33333	2646
Nycol.K00769.1	11.5051	5.06257	0.000450942	0.0153957					LOC_Os01g14110	expressed protein	339	11.6667	2702.5
Nycol.K00784.1	6.68966	-9.16897	8.71203e-05	0.00396585	AT5G06410	DNAJ heat shock N-terminal domain-containing protein	Cre12.g507559	Co-chaperone, HscB-like	LOC_Os12g27070	heat shock protein DnaJ, putative, expressed	391.333	24.6667	8
Nycol.K00930.1	11.7108	3.90835	0.00068585	0.0214284	AT3G43270	Plant invertase/pectin methylesterase inhibitor superfamily			LOC_Os08g34900	pectinesterase, putative, expressed	1161.67	328.333	3223.25
Nycol.K01011.1	11.8713	7.40243	0.00127273	0.034271	AT1G74930	Integrase-type DNA-binding superfamily protein			LOC_Os08g35240	AP2 domain containing protein, expressed	49.3333	15.6667	3682.25
Nycol.K01037.1	11.6489	10.0788	1.53282e-05	0.000957812							25.6667	6.33333	2725.5
Nycol.K01059.1	6.89736	11.1854	2.03392e-05	0.00119178							0	0	110.25
Nycol.K01074.3	6.02831	10.3065	0.0012248	0.0332385	AT2G01170	bidirectional amino acid transporter 1	Cre04.g226150	Amino acid carrier	LOC_Os01g42234	amino acid permease family protein, putative, expressed	0	0	63.75
Nycol.K01181.1	8.27427	3.50237	0.000828077	0.0242606							118.667	10.6667	219.5
Nycol.K01190.1	7.40521	-9.89048	5.51841e-06	0.000387754							673.333	0	0
Nycol.K01191.1	5.76467	10.0384	0.00179265	0.0444462	AT1G13360	(1 of 1) PTHR34539:SF1 - GENOMIC DNA, CHROMOSOME 3, P1 CLONE: MPE11			LOC_Os01g04010	expressed protein	0	6	53.75
Nycol.K01193.1	7.74502	8.66697	3.98369e-05	0.00207568							4	17.6667	250.25
Nycol.K01201.1	7.0624	11.3509	0.000186342	0.00753106	AT1G29910	chlorophyll A/B binding protein 3	Cre01.g066917	Light-harvesting Chlorophyll a/b binding protein of LHCII	LOC_Os01g52240	chlorophyll A-B binding protein, putative, expressed	0	5.33333	80
Nycol.K01226.3	6.68558	-9.16458	0.000258718	0.00993454	AT1G29820	Magnesium transporter CorA-like family protein			LOC_Os01g47460	expressed protein	257.667	6	42.5
Nycol.K01253.1	6.88757	-9.36857	9.31494e-05	0.00418305	AT1G11940	Core-2/I-branching beta-1,6-N-acetylglucosaminyltransferase family protein			LOC_Os01g50040	DNA binding protein, putative, expressed	462	12	0
Nycol.K01328.1	6.82398	-9.30264	0.000110228	0.00481083							273.667	28	57.75
Nycol.K01352.1	10.5743	7.27022	0.000107889	0.00473316	AT2G14846	Bifunctional inhibitor/lipid-transfer protein/seed storage 2S albumin superfamily protein			LOC_Os10g36170	LTPL160 - Protease inhibitor/seed storage/LTP family protein precursor, expressed	52	0	1394.5
Nycol.K01357.1	13.1032	5.7335	1.50943e-06	0.00014775	AT2G14846	Bifunctional inhibitor/lipid-transfer protein/seed storage 2S albumin superfamily protein			LOC_Os10g36170	LTPL160 - Protease inhibitor/seed storage/LTP family protein precursor, expressed	908.667	101	8052.5
Nycol.K01365.1	14.0181	5.29251	4.83917e-06	0.000348709	AT1G15100	RING-H2 finger A2A					1921	18	14771.2
Nycol.K01365.2	6.97066	11.2592	1.03024e-05	0.000668435	AT1G15100	RING-H2 finger A2A					0	0	112.75
Nycol.K01368.1	6.27491	10.5565	0.000230079	0.00895667	AT5G24600	Protein of unknown function, DUF599			LOC_Os08g05780	expressed protein	0	0	72.25
Nycol.K01393.1	8.61904	12.915	1.38781e-08	2.70129e-06	AT1G13245	ROTUNDIFOLIA like 17					0	0	270.25
Nycol.K01539.1	7.0157	7.34764	0.00158431	0.0407113	AT4G23160	cysteine-rich RLK (RECEPTOR-like protein kinase) 8	Cre12.g525400	Protein tyrosine kinase	LOC_Os05g41370	TKL_IRAK_DUF26-la.1 - DUF26 kinases have homology to DUF26 containing loci, expressed	6.33333	48.3333	115.25
Nycol.K01592.2	8.9989	-11.4892	0.000513236	0.0172102	AT5G57860	Ubiquitin-like superfamily protein	Cre12.g554750	Ubiquitin-like Protein	LOC_Os03g24920	ubiquitin family protein, putative, expressed	2753	0	0
Nycol.L00093.4	7.1142	11.4039	1.19658e-05	0.000770453	AT5G17610	(1 of 1) PF16029 - Domain of unknown function (DUF4787) (DUF4787)			LOC_Os03g12238	expressed protein	0	32	130.25
Nycol.L00167.4	8.73682	-11.2265	5.04047e-07	5.80648e-05	AT4G00440	Protein of unknown function (DUF3741)			LOC_Os04g47180	expressed protein	1666.33	100	0
Nycol.L00195.1	6.49842	10.7825	5.53432e-05	0.00275642	AT1G14870	PLANT CADMIUM RESISTANCE 2	Cre03.g155527	(1 of 12) PF04749 - PLAC8 family (PLAC8)	LOC_Os02g36940	uncharacterized Cys-rich domain containing protein, putative, expressed	0	0	79
Nycol.L00197.2	4.4466	-20.4704	3.44608e-06	0.000273972	AT1G65070	DNA mismatch repair protein MutS, type 2	Cre01.g014800	DNA mismatch repair protein, MutS homolog	LOC_Os04g58410	smr domain containing protein, expressed	17.3333	65	0
Nycol.L00215.1	12.3278	6.43712	3.53408e-07	4.33668e-05	AT1G32740	SBP (S-ribonuclease binding protein) family protein			LOC_Os02g46220	expressed protein	384	520.667	5141.5
Nycol.L00217.1	9.61626	-12.1072	0.000456924	0.0155685	AT5G47040	lon protease 2			LOC_Os09g36300	OsLonP4 - Putative Lon protease homologue, expressed	1163	90	315.25
Nycol.L00396.1	6.83521	-9.31688	6.80208e-05	0.00327234	AT5G52970	thylakoid lumen 15.0 kDa protein	Cre15.g636050	Conserved in the Plant Lineage and Diatoms	LOC_Os07g34950	uncharacterized membrane protein, putative, expressed	495.667	26.6667	0
Nycol.L00454.1	5.67977	9.95181	0.00157475	0.0405532			Cre16.g686800	Proton/phosphate symporter, splice variant b			0	23.3333	47.75
Nycol.L00525.1	7.95674	-10.4441	6.55945e-07	7.45489e-05					LOC_Os03g61010	protein kinase family protein, putative, expressed	906.667	38.3333	0
Nycol.L00567.1	10.0622	6.66387	0.000199541	0.00796941	AT2G47480	Protein of unknown function (DUF3511)			LOC_Os03g19040	expressed protein	73.3333	2.66667	782
Nycol.L00628.1	11.5126	4.71757	0.000134548	0.0056819	AT5G55730	FASCICLIN-like arabinogalactan 1			LOC_Os09g07350	fasciclin-like arabinogalactan protein 8 precursor, putative, expressed	517	407.333	2844.5
Nycol.L00637.1	7.12772	-9.60987	2.30678e-05	0.00131525	AT4G13670	plastid transcriptionally active 5			LOC_Os04g43420	PTAC5, putative, expressed	446.333	5	0
Nycol.L00778.1	7.46411	11.756	1.31932e-06	0.00013142					LOC_Os02g44310	LTPL112 - Protease inhibitor/seed storage/LTP family protein precursor, expressed	0	0	159
Nycol.L00779.1	10.3305	14.6292	5.53362e-10	1.64397e-07					LOC_Os02g44310	LTPL112 - Protease inhibitor/seed storage/LTP family protein precursor, expressed	0	0	1343.25
Nycol.L00780.1	9.55402	12.4672	1.77796e-08	3.27261e-06					LOC_Os02g44310	LTPL112 - Protease inhibitor/seed storage/LTP family protein precursor, expressed	0.666667	0	763.5
Nycol.L00797.1	5.811	10.0844	0.00070862	0.0220179							0	10.3333	111.25
Nycol.L00868.1	5.68859	-8.15547	0.00200877	0.0482504	AT1G04150	C2 calcium/lipid-binding plant phosphoribosyltransferase family protein	Cre16.g689950	(1 of 1) PF00168//PF08372 - C2 domain (C2) // Plant phosphoribosyltransferase C-terminal (PRT_C)	LOC_Os02g57090	anthranilate phosphoribosyltransferase, putative, expressed	223	11.6667	12.25
Nycol.L00919.1	18.4914	15.4159	2.84511e-14	4.81791e-11			Cre12.g549300	Aquaporin			37.6667	1279.33	341341
Nycol.L00938.1	7.89544	11.3463	4.50542e-05	0.00231196	AT1G08970	nuclear factor Y, subunit C9	Cre12.g556400	(1 of 1) K08066 - nuclear transcription factor Y, gamma (NFYC)	LOC_Os02g07450	core histone H2A/H2B/H3/H4, putative, expressed	0.333333	1.66667	267.5
Nycol.L01021.1	7.31461	8.25233	0.000250715	0.00967108							4	0	145.25
Nycol.L01065.7	9.08246	-11.5722	1.1705e-06	0.000120862	AT3G24800	proteolysis 1	Cre02.g098200	predicted protein	LOC_Os02g40810	Zinc finger, ZZ type domain containing protein, expressed	755.667	10.3333	0
Nycol.L01068.1	7.17607	8.36029	0.000346346	0.0125054	AT3G23440	embryo sac development arrest 6			LOC_Os04g43310	expressed protein	3.33333	2.66667	142.75
Nycol.L01117.1	6.11889	10.3981	0.000243619	0.00941882	AT4G17800	Predicted AT-hook DNA-binding family protein			LOC_Os04g50030	DNA binding protein, putative, expressed	0	161.333	61
Nycol.L01141.1	7.92683	8.47834	7.49286e-05	0.00353438	AT1G32450	nitrate transporter 1.5	Cre04.g224700	Nitrate transporter NRT1 family			5.33333	183.333	225.5
Nycol.L01275.1	6.1742	-8.64922	0.00115173	0.0317644							351	11.6667	0
Nycol.L01323.3	7.86541	-10.3531	4.27341e-06	0.000315028	AT2G44770	ELMO/CED-12 family protein	Cre12.g557252	(1 of 1) K18985 - engulfment and cell motility protein 2 (ELMO2, CED12A)	LOC_Os02g43590	ELMO/CED-12 family protein, putative, expressed	954.333	13.6667	0
Nycol.L01368.3	4.15744	-20.2332	4.4764e-06	0.000325726	AT5G19910	SOH1 family protein	Cre12.g520850	(1 of 1) K15153 - mediator of RNA polymerase II transcription subunit 31 (MED31, SOH1)	LOC_Os10g41450	mediator of RNA polymerase II transcription subunit 31, putative, expressed	48	12.3333	0
Nycol.M00015.3	8.29197	12.5873	7.17585e-08	1.13566e-05			Cre03.g200050	Calpain family cysteine protease	LOC_Os08g44390	EF hand family protein, putative, expressed	0	32	356
Nycol.M00024.1	15.2554	5.22148	1.59524e-05	0.000986772	AT5G67070	ralf-like 34					6058.67	154.667	34966.8
Nycol.M00091.1	7.73018	-10.2161	0.000119639	0.00515514	AT1G72100	late embryogenesis abundant domain-containing protein / LEA domain-containing protein					435.667	0	0
Nycol.M00095.1	7.97045	12.2643	9.25286e-08	1.42444e-05	AT4G25980	Peroxidase superfamily protein			LOC_Os11g10460	peroxidase precursor, putative, expressed	0	2.66667	182
Nycol.M00104.4	5.0793	-21.1324	1.64111e-06	0.000157009	AT1G73320	S-adenosyl-L-methionine-dependent methyltransferases superfamily protein			LOC_Os06g01180	expressed protein	27.3333	8	82.75
Nycol.M00162.2	8.17805	12.4731	7.78198e-07	8.61308e-05	AT1G44170	aldehyde dehydrogenase 3H1			LOC_Os11g08300	aldehyde dehydrogenase, putative, expressed	0	1.33333	298.5
Nycol.M00189.1	8.2128	-10.7011	0.00128309	0.034271					LOC_Os07g15370	metal transporter Nramp6, putative, expressed	1006.33	337.333	0
Nycol.M00238.1	12.9069	30	6.44448e-15	1.36413e-11	AT5G09810	actin 7	Cre13.g603700	Actin, flagellar inner arm dynein subunit	LOC_Os03g50885	actin, putative, expressed	0	1.66667	7831.5
Nycol.M00340.5	4.4466	-20.4704	3.44608e-06	0.000273972	AT4G31240	protein kinase C-like zinc finger protein	Cre02.g094100	Nucleoredoxin	LOC_Os04g51920	protein disulfide isomerase, putative, expressed	17.3333	10.3333	0
Nycol.M00372.1	8.00043	8.7333	6.26429e-05	0.00304075							4.66667	3.66667	254.25
Nycol.M00465.2	4.95455	-21.012	1.88113e-06	0.000174897	AT5G24170	Got1/Sft2-like vescicle transport protein family	Cre12.g549950	SFT2-like protein	LOC_Os01g11980	SFT2, putative, expressed	25	8.66667	7.25
Nycol.M00482.1	12.1605	4.92496	0.000595496	0.0192079	AT1G29340	plant U-box 17			LOC_Os02g13960	spotted leaf 11, putative, expressed	419.667	431.667	4581.25
Nycol.M00486.1	6.66198	-9.13987	0.00140707	0.0369417	AT1G06470	Nucleotide/sugar transporter family protein	Cre07.g330850	Triose phosphate transporter	LOC_Os06g05980	transporter family protein, putative, expressed	188.667	52.6667	0
Nycol.M00536.1	9.20312	-11.694	4.11786e-06	0.000307188	AT1G29170	SCAR family protein			LOC_Os01g11040	SCAR-like protein 2, putative, expressed	3282	25	9.75
Nycol.M00578.1	7.50127	11.7932	5.36583e-07	6.13953e-05	AT4G01130	GDSL-like Lipase/Acylhydrolase superfamily protein	Cre16.g680300	(1 of 5) 2.3.1.43 - Phosphatidylcholine--sterol O-acyltransferase / Phospholipid--cholesterol acyltransferase	LOC_Os06g06520	GDSL-like lipase/acylhydrolase, putative, expressed	0	326.667	207
Nycol.M00593.1	10.6024	-13.0943	0.000158972	0.00651822	AT1G64140	(1 of 1) PTHR31827:SF14 - F22C12.10			LOC_Os01g43370	CPuORF17 - conserved peptide uORF-containing transcript, expressed	3009.67	410.667	26
Nycol.M00612.4	7.36638	8.09449	0.000220726	0.00871278	AT1G64110	P-loop containing nucleoside triphosphate hydrolases superfamily protein			LOC_Os01g12660	AAA-type ATPase family protein, putative, expressed	4.66667	318.667	128.25
Nycol.M00622.1	10.1593	4.15311	0.00164968	0.0417574	AT1G01470	Late embryogenesis abundant protein			LOC_Os01g12580	late embryogenesis abundant protein, putative, expressed	221.333	4.66667	997.5
Nycol.M00648.9	9.86265	14.1609	1.1846e-11	7.71538e-09	AT3G07100	Sec23/Sec24 protein transport family protein	Cre02.g091150	COP-II coat subunit	LOC_Os04g04020	protein transport protein Sec24-like, putative, expressed	0	0	928
Nycol.M00650.7	7.77223	-10.259	0.00192148	0.0467505	AT4G38180	FAR1-related sequence 5			LOC_Os03g45300	transposon protein, putative, unclassified, expressed	1070.67	0	0
Nycol.M00675.1	7.80168	7.94908	0.000763316	0.0232272							7.33333	2.33333	211
Nycol.M00678.1	10.726	6.14312	0.000228282	0.0089072	AT5G47850	CRINKLY4 related 4			LOC_Os04g35890	TKL_IRAK_CR4L.3 - The CR4L subfamily has homology with Crinkly4, expressed	59.6667	26	1713.25
Nycol.M00802.1	6.88034	-9.36194	5.80529e-05	0.00284947	AT1G77120	alcohol dehydrogenase 1			LOC_Os11g10480	dehydrogenase, putative, expressed	497.333	4.66667	0
Nycol.N00115.2	6.04804	23.9374	3.21552e-08	5.44496e-06	AT4G32300	S-domain-2 5	Cre01.g036900	(1 of 55) 2.7.12.1 - Dual-specificity kinase	LOC_Os06g29810	lectin protein kinase family protein, putative, expressed	0	12.3333	63.25
Nycol.N00116.1	9.5961	13.8941	3.69317e-10	1.18e-07					LOC_Os02g44310	LTPL112 - Protease inhibitor/seed storage/LTP family protein precursor, expressed	0	2.33333	714.75
Nycol.N00123.1	10.3163	14.615	2.77371e-11	1.45101e-08					LOC_Os02g44310	LTPL112 - Protease inhibitor/seed storage/LTP family protein precursor, expressed	0	0	1211
Nycol.N00124.1	16.4785	20.7783	9.55988e-24	8.09435e-20					LOC_Os02g44310	LTPL112 - Protease inhibitor/seed storage/LTP family protein precursor, expressed	0	7	81458.8
Nycol.N00125.1	8.6303	8.34874	0.000424248	0.0147218					LOC_Os02g44310	LTPL112 - Protease inhibitor/seed storage/LTP family protein precursor, expressed	5	0	356.25
Nycol.N00135.1	6.27428	-8.74853	0.000674077	0.0211698	AT2G35130	Tetratricopeptide repeat (TPR)-like superfamily protein			LOC_Os02g07360	pentatricopeptide containing protein, putative, expressed	290	10.3333	0
Nycol.N00167.1	10.0958	4.55933	8.42228e-05	0.00385467	AT3G15210	ethylene responsive element binding factor 4; ERF4			LOC_Os01g58420	AP2 domain containing protein, expressed	158.667	178.333	1203
Nycol.N00169.2	5.87219	-8.3426	0.00162621	0.0415359	AT5G45040	Cytochrome c	Cre16.g670950	cytochrome c, chloroplast precursor	LOC_Os07g38000	cytochrome c, putative, expressed	270.667	6	0
Nycol.N00170.2	7.0857	-22.2712	4.3552e-07	5.17762e-05	AT4G19900	alpha 1,4-glycosyltransferase family protein			LOC_Os07g37990	glycosyltransferase sugar-binding region containing DXD motif, putative, expressed	112.333	128.333	67.25
Nycol.N00171.6	7.44827	-23.2847	1.27242e-07	1.84163e-05					LOC_Os09g39020	N-rich protein, putative, expressed	144.667	165	0
Nycol.N00209.3	7.45487	-23.3861	1.1219e-07	1.66652e-05	AT1G04390	BTB/POZ domain-containing protein			LOC_Os06g46240	BTB/POZ domain containing protein, putative, expressed	145.333	154	0
Nycol.N00211.1	5.82073	10.0955	0.00148693	0.0387977	AT5G09520	hydroxyproline-rich glycoprotein family protein			LOC_Os03g56944	lysine-rich arabinogalactan protein 19 precursor, putative, expressed	0	1	54.25
Nycol.N00212.1	7.98379	9.60309	7.46023e-05	0.00352881	AT5G09520	hydroxyproline-rich glycoprotein family protein			LOC_Os03g56944	lysine-rich arabinogalactan protein 19 precursor, putative, expressed	2.33333	0.666667	251
Nycol.N00266.2	5.8719	-8.33716	0.00188436	0.0460933	AT4G21060	Galactosyltransferase family protein			LOC_Os08g03670	galactosyltransferase family protein, putative, expressed	99	15.3333	0
Nycol.N00290.4	7.37437	9.35868	3.09341e-05	0.0016736	AT4G14350	AGC (cAMP-dependent, cGMP-dependent and protein kinase C) kinase family protein	Cre01.g029850	Serine/threonine protein kinase	LOC_Os05g43570	AGC_AGC_other_NDRh_TRCd.2 - ACG kinases include homologs to PKA, PKG and PKC, expressed	1	8	164
Nycol.N00327.1	7.2792	-9.76403	1.59664e-05	0.000986772	AT1G16445	S-adenosyl-L-methionine-dependent methyltransferases superfamily protein	Cre12.g517550	Putative ribosomal RNA methyltransferase	LOC_Os05g43582	tRNA methyltran, putative, expressed	655.333	29.3333	0
Nycol.N00432.3	7.72259	-10.2087	8.26916e-06	0.000544864	AT3G12920	SBP (S-ribonuclease binding protein) family protein			LOC_Os03g46570	protein binding protein, putative, expressed	528.333	8.66667	0
Nycol.N00494.1	7.57573	11.8682	1.02091e-06	0.00010805	AT5G09520	hydroxyproline-rich glycoprotein family protein			LOC_Os03g56944	lysine-rich arabinogalactan protein 19 precursor, putative, expressed	0	0	174
Nycol.N00495.1	9.89834	11.6492	9.74324e-09	1.98786e-06	AT5G09520	hydroxyproline-rich glycoprotein family protein			LOC_Os07g04930	retrotransposon protein, putative, unclassified, expressed	2	0.333333	968.25
Nycol.N00496.1	6.98397	11.2727	2.46359e-05	0.0013814	AT5G09520	hydroxyproline-rich glycoprotein family protein			LOC_Os07g04930	retrotransposon protein, putative, unclassified, expressed	0	0	120.25
Nycol.N00500.1	6.16292	10.4428	0.000208995	0.00828833	AT5G09520	hydroxyproline-rich glycoprotein family protein			LOC_Os07g04930	retrotransposon protein, putative, unclassified, expressed	0	0	63

## Sheet: POLvsCON
129 genes overlap are highlighted in yellow
transcriptName	logBaseMean	logFC	pVal	adjP	Best.hit.arabi.name	Best.hit.arabi.defline	Best.hit.clamy.name	Best.hit.clamy.defline	Best.hit.rice.name	Best.hit.rice.defline	CONTROL	POLI	AUX
Nycol.A00024.1	6.94602	7.00731	0.00190544	0.0347847					LOC_Os11g10130	MYB family transcription factor, putative, expressed	12	83.3333	14.25
Nycol.A00026.1	8.00026	5.58741	0.00278398	0.0445113					LOC_Os11g10130	MYB family transcription factor, putative, expressed	47.6667	170.333	7.75
Nycol.A00098.1	8.51098	-5.63717	0.000220709	0.00792185	AT1G77145	Protein of unknown function (DUF506)			LOC_Os01g65740	plant-specific domain TIGR01615 family protein, expressed	1814	3.33333	76
Nycol.A00141.2	5.66854	-21.0236	1.84873e-06	0.00017111	AT5G47840	adenosine monophosphate kinase	Cre12.g494850	Adenylate kinase	LOC_Os08g01770	adenylate kinase, putative, expressed	53	0	1.25
Nycol.A00143.1	6.86003	-8.75353	0.000220208	0.00792185							885.667	0	0
Nycol.A00165.1	9.29941	-3.12926	0.000233718	0.00826696	AT1G09645				LOC_Os05g34680	expressed protein	2240.33	30.6667	2173.5
Nycol.A00166.1	9.08584	-2.75117	0.000593974	0.0162487			Cre03.g209393	(1 of 2) K05894 - 12-oxophytodienoic acid reductase (OPR)			2646.67	33.6667	319
Nycol.A00190.1	8.0165	-9.91541	9.35963e-08	1.4573e-05	AT1G71480	Nuclear transport factor 2 (NTF2) family protein			LOC_Os09g09320	nuclear transport factor, putative, expressed	1010.67	0	164.75
Nycol.A00211.1	8.70179	-10.6027	0.00197061	0.0355306	AT4G10070	KH domain-containing protein	Cre02.g144500	(1 of 5) PTHR10288 - KH DOMAIN CONTAINING RNA BINDING PROTEIN	LOC_Os08g01930	KH domain-containing protein, putative, expressed	922	0	492.25
Nycol.A00235.1	10.8995	-3.64056	8.72391e-05	0.00394947					LOC_Os05g35274	RNA recognition motif containing protein, putative, expressed	6564.33	66.6667	780.25
Nycol.A00245.1	9.34857	-3.1948	0.00162693	0.0316273	AT1G33490	(1 of 2) PF09835 - Uncharacterized protein conserved in bacteria (DUF2062) (DUF2062)			LOC_Os05g01510	cytoplasmic membrane protein, putative, expressed	1947	30.3333	1095.75
Nycol.A00252.2	5.68513	10.3324	0.000141396	0.00570273	AT1G33470	RNA-binding (RRM/RBD/RNP motifs) family protein			LOC_Os01g65550	RNA recognition motif containing protein, putative, expressed	0	34.6667	0
Nycol.A00287.2	5.83274	9.20486	5.99804e-05	0.00293042	AT2G40090	ABC2 homolog 9	Cre10.g428150	(1 of 1) PTHR10566//PTHR10566:SF58 - CHAPERONE-ACTIVITY OF BC1 COMPLEX CABC1 -RELATED // PROTEIN D2023.6			0.666667	38.3333	0.5
Nycol.A00318.3	5.38015	7.86792	0.00132221	0.0277081	AT4G11060	mitochondrially targeted single-stranded DNA binding protein			LOC_Os05g43440	single-stranded DNA-binding protein, putative, expressed	1.66667	28	0
Nycol.A00341.1	8.62167	-3.43348	0.000408747	0.0124949							1537.33	15.6667	196.25
Nycol.A00345.5	6.11395	24.4628	1.21407e-08	2.69687e-06	AT3G57170	N-acetylglucosaminyl transferase component family protein / Gpi1 family protein			LOC_Os05g22370	N-acetylglucosaminyl transferase component, putative, expressed	0	46.6667	6.25
Nycol.A00354.1	6.91325	11.5811	5.45984e-07	6.4057e-05					LOC_Os08g04500	terpene synthase, putative, expressed	0	82	0
Nycol.A00401.2	5.52476	10.1681	0.000243772	0.00846092	AT1G21690	ATPase family associated with various cellular activities (AAA)	Cre06.g251800	DNA replication factor C complex subunit 4	LOC_Os12g07720	RFC4 - Putative clamp loader of PCNA, replication factor C subunit 4, expressed	0	31	8.25
Nycol.A00450.1	6.27347	7.97925	0.000163515	0.00633525							3.33333	52.3333	4.75
Nycol.A00453.2	6.77293	11.4381	2.70561e-06	0.000232128	AT1G34320	Protein of unknown function (DUF668)			LOC_Os01g65330	expressed protein	0	75	0
Nycol.A00469.1	9.20583	-2.4329	0.00102635	0.0235152	AT1G72020				LOC_Os04g35300	SLL1 protein, putative, expressed	2587.33	44.6667	1460.5
Nycol.A00489.2	5.48897	-7.35937	0.00272175	0.0438958	AT1G15340	methyl-CPG-binding domain 10					186.667	0	2
Nycol.A00491.1	12.8736	-3.90956	0.000760553	0.0195537	AT5G06480	Immunoglobulin E-set superfamily protein	Cre02.g095098	(1 of 1) PTHR11306//PTHR11306:SF0 - NIEMANN PICK TYPE C2 PROTEIN NPC2-RELATED // EPIDIDYMAL SECRETORY PROTEIN E1	LOC_Os03g57420	ML domain protein, putative, expressed	19519.3	240	7088.5
Nycol.A00522.1	5.55816	-7.4328	0.00107829	0.024309	AT4G25650	ACD1-like			LOC_Os03g59110	pheophorbide a oxygenase, chloroplast precursor, putative, expressed	233.333	0	4.5
Nycol.A00562.1	7.093	11.7562	5.16168e-05	0.00259017	AT4G38220	Peptidase M20/M25/M40 family protein	Cre06.g271700	Metallopeptidase M20 family protein	LOC_Os08g40110	peptidase, putative, expressed	0	92.6667	33.5
Nycol.A00570.1	8.50149	-5.2352	0.0014469	0.0295047	AT4G38210	expansin A20	Cre16.g686700	(1 of 11) PTHR31867//PTHR31867:SF1 - FAMILY NOT NAMED // EXPANSIN-A1-RELATED	LOC_Os06g41700	expansin precursor, putative, expressed	2873	4.33333	65.25
Nycol.A00593.1	4.17112	-19.2008	1.3342e-05	0.00084839							56.3333	0	75.5
Nycol.A00600.1	6.62708	-22.011	5.92363e-07	6.80605e-05	AT5G63870	serine/threonine phosphatase 7	Cre12.g500350	Serine/threonine-specific protein phosphatase/bis(5-nucleosyl)-tetraphosphatase	LOC_Os08g40200	Ser/Thr protein phosphatase family protein, putative, expressed	104	0	198
Nycol.A00641.2	7.23546	11.9084	1.55497e-08	3.27921e-06	AT2G41900	CCCH-type zinc finger protein with ARM repeat domain	Cre03.g146267	(1 of 25) PF13637 - Ankyrin repeats (many copies) (Ank_4)	LOC_Os03g49170	zinc finger family protein, putative, expressed	0	103	144
Nycol.A00663.1	5.7432	-7.61848	0.000805694	0.0202159	AT1G08080	alpha carbonic anhydrase 7	Cre09.g415700	Carbonic anhydrase 3	LOC_Os08g36630	bifunctional monodehydroascorbate reductase and carbonic anhydrasenectarin-3 precursor, putative, expressed	178.333	0	1.5
Nycol.A00665.1	5.47845	-7.34875	0.00168302	0.032266	AT1G08080	alpha carbonic anhydrase 7	Cre09.g415700	Carbonic anhydrase 3	LOC_Os08g36630	bifunctional monodehydroascorbate reductase and carbonic anhydrasenectarin-3 precursor, putative, expressed	178.667	0	1.5
Nycol.A00709.5	7.73534	3.16851	0.000244843	0.00848041	AT2G28600	P-loop containing nucleoside triphosphate hydrolases superfamily protein			LOC_Os12g05230	ATP-dependent RNA helicase, putative, expressed	133.667	125.333	0
Nycol.A00722.1	7.14987	5.84796	0.000213837	0.00784695	AT1G08250	arogenate dehydratase 6	Cre06.g261800	Prephenate dehydratase	LOC_Os04g33390	prephenate dehydratase domain containing protein, expressed	20.3333	95	173.25
Nycol.A00792.2	6.45666	11.1188	4.33127e-06	0.000343313	AT5G64740	cellulose synthase 6					0	60	221.5
Nycol.A00818.2	6.84383	11.5123	2.10132e-07	2.86951e-05	AT1G08320	bZIP transcription factor family protein; TGA9			LOC_Os01g64020	transcription factor, putative, expressed	0	78.3333	0
Nycol.A00818.5	5.08467	9.71427	0.0013917	0.0287307	AT1G08320	bZIP transcription factor family protein; TGA9			LOC_Os01g64020	transcription factor, putative, expressed	0	22.6667	49.75
Nycol.A00824.1	8.96624	-3.0657	0.00325842	0.0497573	AT2G36290	alpha/beta-Hydrolases superfamily protein			LOC_Os04g33590	hydrolase, alpha/beta fold family protein, putative, expressed	2073.33	25.3333	920
Nycol.A00839.7	6.86921	11.5337	7.50791e-06	0.000527771	AT3G44530	homolog of histone chaperone HIRA	Cre13.g575950	Histone transcription regulator	LOC_Os09g39420	WD domain, G-beta repeat domain containing protein, expressed	0	79.3333	0
Nycol.A00878.4	6.16109	-21.5727	9.87615e-07	0.000102835	AT3G19190	autophagy 2			LOC_Os06g15700	expressed protein	75	0	47
Nycol.A00922.1	5.47887	10.1209	0.000299941	0.00985605			Cre10.g421250	Component of the Exocyst Complex			0	30	5.25
Nycol.A00956.1	5.71957	-7.594	0.00305827	0.047352							114	0	16.5
Nycol.A00964.1	7.69886	-9.59552	3.8627e-05	0.00200475	AT5G04760	Duplicated homeodomain-like superfamily protein					415.333	0	305
Nycol.A00984.1	9.10345	-5.08507	0.002971	0.0463889	AT5G67090	Subtilisin-like serine endopeptidase family protein	Cre02.g076950	Subtilisin-like protease			1656.33	7.33333	63.25
Nycol.A00992.1	7.67966	-9.57718	2.94604e-05	0.0016415	AT3G10130	AT3G28920			LOC_Os02g33020	SOUL heme-binding protein, putative, expressed	609.333	0	2
Nycol.A00994.1	7.44305	12.116	3.57565e-08	6.48069e-06							0	118.667	0
Nycol.A01017.1	9.6354	-4.2341	4.90367e-05	0.00248313					LOC_Os08g43490	heat shock protein DnaJ, putative, expressed	2421.67	18.6667	305.75
Nycol.A01035.2	6.50695	7.35068	0.00111693	0.0248374	AT3G58500	protein phosphatase 2A-4	Cre03.g199983	(1 of 1) PTHR11668//PTHR11668:SF257 - SERINE/THREONINE PROTEIN PHOSPHATASE // SUBFAMILY NOT NAMED			6.66667	61.6667	36.75
Nycol.A01054.1	12.0997	-5.08708	0.000291976	0.00967062	AT1G55265	Protein of unknown function, DUF538			LOC_Os03g48626	expressed protein	9121.33	58	1061
Nycol.A01133.2	6.84345	-22.213	4.66582e-07	5.55233e-05	AT1G06730	pfkB-like carbohydrate kinase family protein	Cre09.g387050	Putative fructokinase	LOC_Os03g06880	kinase, pfkB family, putative, expressed	121	0	34.5
Nycol.A01145.4	7.92411	-9.82298	0.00228812	0.0392182	AT4G14660	RNA polymerase Rpb7-like, N-terminal domain			LOC_Os05g06490	RNA polymerase Rpb7, N-terminal domain containing protein, expressed	1503.33	0	43.75
Nycol.A01151.1	6.48278	-21.8737	6.95944e-07	7.67472e-05	AT5G64470	Plant protein of unknown function (DUF828)			LOC_Os02g02580	expressed protein	94	0	6
Nycol.A01155.1	10.0698	-3.63539	0.00157297	0.0310127	AT2G30620	winged-helix DNA-binding transcription factor family protein	Cre13.g567450	Histone H1	LOC_Os07g08710	AT hook-containing DNA-binding protein, putative, expressed	7116	37.6667	318
Nycol.A01226.2	11.5389	4.4406	0.000220333	0.00792185	AT5G43810	Stabilizer of iron transporter SufD / Polynucleotidyl transferase	Cre04.g214250	Argonaute-like protein	LOC_Os06g39640	PINHEAD, putative, expressed	1287.67	2017.67	98.75
Nycol.A01251.2	6.53738	-21.9244	6.55871e-07	7.33343e-05			Cre06.g252401	Conserved protein of unknown function			97.6667	0	153.75
Nycol.A01335.1	7.56138	-9.45806	6.13779e-05	0.00297255	AT1G05430				LOC_Os10g29530	expressed protein	962.667	0	0
Nycol.A01335.2	4.17916	-19.661	8.24199e-06	0.000560456	AT1G05430				LOC_Os10g29530	expressed protein	56.6667	0	5.5
Nycol.A01337.1	10.5219	-3.4097	0.000400155	0.0122664	AT3G22530				LOC_Os07g07670	expressed protein	4929.33	59.6667	696
Nycol.A01400.1	9.34821	-11.2502	2.94102e-07	3.85806e-05	AT5G18230	transcription regulator NOT2/NOT3/NOT5 family protein	Cre04.g227350	Putative NOT-complex component	LOC_Os03g44900	CCR4-NOT transcription factor, putative, expressed	1319.67	82.6667	309.25
Nycol.A01417.1	10.5088	2.61246	0.000181554	0.00690569	AT5G17980	C2 calcium/lipid-binding plant phosphoribosyltransferase family protein	Cre16.g689950	(1 of 1) PF00168//PF08372 - C2 domain (C2) // Plant phosphoribosyltransferase C-terminal (PRT_C)			1183.67	1055.33	561.5
Nycol.A01425.1	8.87647	-3.03137	0.000111573	0.00476615	AT3G11930	Adenine nucleotide alpha hydrolases-like superfamily protein	Cre16.g649650	Universal stress protein	LOC_Os10g30150	universal stress protein domain containing protein, putative, expressed	1906.33	24.3333	672.75
Nycol.A01456.2	9.4751	-11.3779	1.12416e-07	1.70259e-05	AT2G35880	TPX2 (targeting protein for Xklp2) protein family					3519.67	0	259
Nycol.A01505.1	9.15779	7.19594	0.00272541	0.0439123	AT1G22030	(1 of 2) PTHR31509:SF2 - F2E2.8			LOC_Os01g65420	expressed protein	52	389	331
Nycol.A01506.1	8.47119	8.01358	0.000195267	0.00736006	AT4G22200	potassium transport 2/3	Cre17.g706900	Cyclic-nucleotide gated potassium channel	LOC_Os05g35410	potassium channel AKT2/3, putative, expressed	17.6667	242.333	46.25
Nycol.A01515.1	8.01234	5.03486	3.47078e-06	0.000287678	AT1G71870	MATE efflux family protein			LOC_Os03g62270	MATE efflux family protein, putative, expressed	36.6667	248.333	1771
Nycol.A01519.1	9.66616	-2.94078	0.00274388	0.0440448							4667.67	44.6667	400.75
Nycol.A01546.1	9.8953	2.9987	0.000312244	0.01018	AT1G71950	Proteinase inhibitor, propeptide			LOC_Os05g35740	subtilisin N-terminal Region family protein, expressed	734.333	552	753.5
Nycol.A01546.2	11.5698	6.54527	0.000453121	0.0135773	AT1G71950	Proteinase inhibitor, propeptide			LOC_Os05g35740	subtilisin N-terminal Region family protein, expressed	240.667	2057.33	731
Nycol.A01612.1	10.7778	-2.59049	0.00106	0.0239939	AT3G13510	Protein of Unknown Function (DUF239)			LOC_Os07g38590	carboxyl-terminal peptidase, putative, expressed	6903.67	120.333	1753.25
Nycol.A01621.1	10.5458	3.7697	2.71699e-06	0.000232128	AT1G54520	(1 of 2) PF07466 - Protein of unknown function (DUF1517) (DUF1517)	Cre11.g467693	(1 of 5) PF07466 - Protein of unknown function (DUF1517) (DUF1517)	LOC_Os03g48920	DUF1517 domain containing protein, putative, expressed	668.333	928.667	19.5
Nycol.A01640.1	6.29252	-8.17676	0.000132215	0.00539879	AT2G42280	basic helix-loop-helix (bHLH) DNA-binding superfamily protein			LOC_Os08g39630	helix-loop-helix DNA-binding domain containing protein, expressed	267.667	0	131.5
Nycol.A01694.1	11.6129	-4.19624	3.35109e-05	0.00180677	AT4G28190	Developmental regulator, ULTRAPETALA			LOC_Os01g57240	expressed protein	8104.33	75.6667	1082.25
Nycol.A01709.1	7.73748	-9.63553	1.03743e-06	0.000106688	AT1G07180	alternative NAD(P)H dehydrogenase 1	Cre16.g691552	Type-II NADH dehydrogenase	LOC_Os07g37730	NADH-ubiquinone oxidoreductase, mitochondrial precursor, putative, expressed	829.667	0	347
Nycol.A01723.3	7.74195	-9.64006	0.00286795	0.0453752	AT4G03390	STRUBBELIG-receptor family 3	Cre12.g504250	(1 of 55) 2.7.12.1 - Dual-specificity kinase	LOC_Os07g37810	STRUBBELIG-RECEPTOR FAMILY 1 precursor, putative, expressed	1320.67	0	164.75
Nycol.A01729.1	5.98661	24.3365	1.90259e-08	3.91323e-06	AT1G61140	SNF2 domain-containing protein / helicase domain-containing protein / zinc finger protein-related	Cre01.g046237	(1 of 1) PTHR10799:SF777 - DNA-BINDING PROTEIN-RELATED	LOC_Os01g57110	SNF2 family N-terminal domain containing protein, expressed	0	42.6667	10
Nycol.A01730.1	6.73049	-8.61986	4.8757e-05	0.0024765	AT4G03400	Auxin-responsive GH3 family protein; GH3.1					308	0	26.75
Nycol.A01755.2	7.94929	-7.39992	5.42682e-08	9.41779e-06	AT1G50670	OTU-like cysteine protease family protein	Cre09.g409050	OTU-like cysteine protease	LOC_Os02g06890	OTU-like cysteine protease family protein, putative, expressed	1147	0.666667	65
Nycol.A01784.2	11.7483	-4.63231	7.6225e-05	0.00355717	AT1G62040	Ubiquitin-like superfamily protein	Cre16.g689650	Autophagy-related protein	LOC_Os08g09240	autophagy-related protein, putative, expressed	16373.7	61.6667	1168.25
Nycol.A01785.1	9.08938	-3.69353	6.40105e-05	0.00307324	AT3G48180				LOC_Os03g37810	expressed protein	2952.33	18.3333	680.5
Nycol.A01863.1	10.9111	-4.33469	6.32678e-05	0.00304636	AT1G53160	squamosa promoter binding protein-like 4			LOC_Os07g32170	OsSPL13 - SBP-box gene family member, expressed	6958.67	42.3333	217.25
Nycol.A01893.2	7.55718	12.2332	1.52049e-09	4.36746e-07	AT1G28260	Telomerase activating protein Est1					0	129	128.75
Nycol.A01903.1	10.5746	-2.85254	0.00284737	0.0452213	AT5G44680	DNA glycosylase superfamily protein			LOC_Os01g58550	methyladenine glycosylase, putative, expressed	8220	88.6667	1440.5
Nycol.A01919.1	8.66223	2.43741	0.00164172	0.0318035	AT5G44670	Domain of unknown function (DUF23)			LOC_Os06g22330	expressed protein	362	263.667	659.25
Nycol.A01937.2	10.2568	-12.1603	4.24561e-12	2.6197e-09	AT3G25910	Protein of unknown function (DUF1644)			LOC_Os01g42700	expressed protein	5326	0	47.5
Nycol.A02056.1	10.0333	-2.14819	0.00267095	0.0432881			Cre12.g560150	Rab-like GTP-Binding Flagellar Associated Protein 353	LOC_Os01g37800	ras-related protein, putative, expressed	4496.33	94.3333	612.75
Nycol.A02080.1	7.32713	-3.36635	0.000373156	0.0115769	AT2G26040	PYR1-like 2			LOC_Os02g13330	bet v I allergen family protein, putative, expressed	685.667	6.66667	19.25
Nycol.A02081.2	4.85242	-20.3211	4.03947e-06	0.000324716	AT5G56780	effector of transcription2			LOC_Os07g39800	transcription repressor HOTR, putative, expressed	92.3333	0	36
Nycol.A02082.1	5.66898	10.3161	0.000128023	0.00527936	AT3G13690	Protein kinase protein with adenine nucleotide alpha hydrolases-like domain			LOC_Os01g41870	protein kinase, putative, expressed	0	34.3333	68.5
Nycol.A02109.1	7.72602	-6.15856	0.000339863	0.010785	AT2G46330	arabinogalactan protein 16			LOC_Os02g16500	expressed protein	525.667	1.33333	54
Nycol.A02151.1	7.3078	-9.2041	4.83892e-06	0.000377184	AT3G16490	IQ-domain 26			LOC_Os01g09470	IQ calmodulin-binding motif family protein, expressed	744.667	0	37.25
Nycol.A02181.1	6.72017	-8.61137	0.000374346	0.0115922	AT3G24520	heat shock transcription factor C1			LOC_Os06g35960	HSF-type DNA-binding domain containing protein, expressed	342.667	0	4
Nycol.A02254.1	11.6539	2.66117	0.000688125	0.0181236	AT4G32770	tocopherol cyclase, chloroplast / vitamin E deficient 1 (VTE1) / sucrose export defective 1 (SXD1)	Cre01.g013801	tocopherol cyclase	LOC_Os02g17650	tocopherol cyclase, chloroplast precursor, putative, expressed	2200.33	1794	423.75
Nycol.A02275.1	10.719	-2.63754	0.00188814	0.0347202	AT5G25760	peroxin4	Cre05.g240150	E2 Ubiquitin conjugating enzyme	LOC_Os02g42314	ubiquitin-conjugating enzyme, putative, expressed	7002.33	112	910.75
Nycol.A02290.1	9.78058	-4.49388	0.000953136	0.0224283	AT3G16120	Dynein light chain type 1 family protein			LOC_Os01g55510	dynein light chain type 1 domain containing protein, expressed	1649.33	17.3333	2028.25
Nycol.A02307.1	6.66324	-22.0449	5.69231e-07	6.58569e-05	AT1G52280	RAB GTPase homolog G3D	Cre06.g311900	RAB-Like GTP binding Protein	LOC_Os01g12730	ras-related protein, putative, expressed	106.667	0	384.5
Nycol.A02312.1	6.66338	11.3287	1.25774e-06	0.000121825	AT4G13260	Flavin-binding monooxygenase family protein			LOC_Os01g53200	flavin monooxygenase, putative, expressed	0	69.3333	17
Nycol.A02315.2	10.4545	2.76983	0.000155278	0.00609791	AT5G51200	Protein of unknown function (DUF3414)	Cre13.g578100	(1 of 1) K14310 - nuclear pore complex protein Nup205 (NUP205, NUP192)	LOC_Os02g10790	expressed protein	977.667	792.333	682.5
Nycol.A02316.1	10.0884	-5.31113	2.9678e-06	0.000250226	AT3G57340	Heat shock protein DnaJ, N-terminal with domain of unknown function (DUF1977)	Cre09.g416100	DnaJ-like protein	LOC_Os01g37560	chaperone protein dnaJ 49, putative, expressed	3359.33	12.3333	2201.75
Nycol.A02316.2	6.73876	11.4052	7.00215e-07	7.67472e-05	AT3G57340	Heat shock protein DnaJ, N-terminal with domain of unknown function (DUF1977)	Cre09.g416100	DnaJ-like protein	LOC_Os01g37560	chaperone protein dnaJ 49, putative, expressed	0	72.6667	0
Nycol.A02340.13	5.91068	-7.78833	0.00189421	0.0347847	AT5G25480	DNA methyltransferase-2	Cre12.g484600	Putative DNA methylase	LOC_Os01g42630	C-5 cytosine-specific DNA methylase, putative, expressed	125	0	1.75
Nycol.A02366.1	12.7567	3.06661	0.0028109	0.044813	AT1G80300	nucleotide transporter 1	Cre08.g358526	Plastidic ADP/ATP translocase	LOC_Os01g45910	plastidic ATP/ADP-transporter, putative, expressed	7050.67	4049.67	453
Nycol.A02385.1	9.36782	-3.90579	0.00264811	0.0432101	AT1G15520	pleiotropic drug resistance 12	Cre16.g655450	(1 of 1) PTHR19241//PTHR19241:SF307 - ATP-BINDING CASSETTE TRANSPORTER // ABC TRANSPORTER G FAMILY MEMBER 34-RELATED	LOC_Os02g11760	pleiotropic drug resistance protein, putative, expressed	1312	153.333	196
Nycol.A02399.1	5.53607	-7.40578	0.00286221	0.0453386	AT4G32590	2Fe-2S ferredoxin-like superfamily protein	Cre06.g291650	2Fe-2S ferredoxin	LOC_Os05g48160	2Fe-2S iron-sulfur cluster binding domain containing protein, expressed	119.333	0	0
Nycol.A02404.1	8.37779	3.2581	0.00118654	0.0255728							279.333	197.333	1061.25
Nycol.A02418.2	8.22536	-10.1252	0.00294338	0.0461354	AT3G16000	MAR binding filament-like protein 1			LOC_Os01g08510	MAR-binding filament-like protein 1, putative, expressed	2357	0	52.5
Nycol.A02503.3	5.81448	10.4649	7.29434e-05	0.00341359	AT1G03520	Core-2/I-branching beta-1,6-N-acetylglucosaminyltransferase family protein			LOC_Os08g04790	xylosyltransferase, putative, expressed	0	38	40.25
Nycol.A02623.3	4.42886	-19.9098	6.31456e-06	0.000462785	AT5G54570	beta glucosidase 41	Cre07.g320850	(1 of 2) 3.2.1.21 - Beta-glucosidase / Gentobiase	LOC_Os06g46940	Os6bglu25 - beta-glucosidase homologue, similar to Os3bglu6, expressed	68	0	36.75
Nycol.A02697.1	10.1344	3.17003	4.19195e-06	0.000334153	AT1G61850	phospholipases;galactolipases	Cre10.g425100	(1 of 1) PTHR24185//PTHR24185:SF1 - FAMILY NOT NAMED // CALCIUM-INDEPENDENT PHOSPHOLIPASE A2-GAMMA	LOC_Os07g33670	patatin-like phospholipase family protein, expressed	673.333	711.333	465
Nycol.A02714.1	5.30956	-7.17505	0.00294613	0.0461354	AT3G20570	early nodulin-like protein 9	Cre14.g629050	(1 of 1) PF02298 - Plastocyanin-like domain (Cu_bind_like)	LOC_Os06g46740	early nodulin 20 precursor, putative, expressed	143.333	0	3.75
Nycol.A02764.2	8.38243	-10.2829	0.00174711	0.0331891	AT5G15230	GAST1 protein homolog 4					2772	0	412.75
Nycol.A02765.1	5.06195	9.69075	0.0015096	0.0303156	AT3G28917	mini zinc finger 2					0	22.3333	1798
Nycol.A02797.2	8.72935	13.4121	6.06595e-13	5.31888e-10							0	292	235.75
Nycol.A02797.3	8.78811	-10.6893	0.00183688	0.0342353							1093	56.3333	1050.5
Nycol.A02806.2	6.07206	10.7282	1.74615e-05	0.00104643	AT2G34570	PIN domain-like family protein	Cre11.g480800	(1 of 1) K14773 - U3 small nucleolar RNA-associated protein 23 (UTP23)	LOC_Os02g26850	rRNA-processing protein FCF, putative, expressed	0	45.6667	1
Nycol.A02814.1	7.69698	-9.59483	1.20053e-05	0.000775229	AT3G56490	HIS triad family protein 3			LOC_Os01g59750	histidine triad family protein, putative, expressed	706.667	0	69.5
Nycol.A02844.1	9.97955	3.45111	0.000216855	0.00787103	AT5G06100	myb domain protein 33			LOC_Os01g59660	MYB family transcription factor, putative, expressed	541.667	609	277.25
Nycol.A02882.7	4.55869	6.94268	0.00160174	0.0313941					LOC_Os05g41240	Myb-like DNA-binding domain containing protein, putative, expressed	1.33333	15.3333	7
Nycol.A02978.5	8.0125	3.38437	0.001886	0.0347191	AT5G60450	auxin response factor 4			LOC_Os05g48870	auxin response factor 15, putative, expressed	149.333	154.667	264
Nycol.A02982.1	7.48276	7.37099	0.000839281	0.0207059			Cre03.g148800	(1 of 1) 2.1.1.4 - Acetylserotonin O-methyltransferase / Hydroxyindole O-methyltransferase	LOC_Os12g25490	O-methyltransferase, putative, expressed	13.6667	121.667	67.75
Nycol.A03003.1	6.23988	-8.12711	0.000303231	0.00992502					LOC_Os01g13570	phosphoglycerate mutase, putative, expressed	421.667	0	8.25
Nycol.A03007.1	8.61333	-3.87733	0.00183711	0.0342353			Cre12.g504250	(1 of 55) 2.7.12.1 - Dual-specificity kinase	LOC_Os09g17630	receptor-like protein kinase 2, putative, expressed	838.667	11.6667	33.5
Nycol.A03008.1	5.95044	-21.3725	1.24353e-06	0.000121153	AT1G53440	Leucine-rich repeat transmembrane protein kinase	Cre03.g144324	(1 of 546) 2.7.11.1 - Non-specific serine/threonine protein kinase / Threonine-specific protein kinase	LOC_Os09g17630	receptor-like protein kinase 2, putative, expressed	64.6667	0	21.5
Nycol.A03024.1	11.1542	3.58518	0.00030918	0.0100999	AT2G42840	protodermal factor 1; PDF1					1374	2025.33	49138
Nycol.A03126.1	6.59983	11.2597	5.44983e-05	0.00272655	AT4G10850	SWEET7; Nodulin MtN3 family protein	Cre07.g340700	paralog of LCI36	LOC_Os02g19820	nodulin MtN3 family protein, putative, expressed	0	65.6667	315.5
Nycol.A03129.1	10.475	-4.03929	0.000929605	0.0221563	AT5G46110	Glucose-6-phosphate/phosphate translocator-related	Cre01.g045550	solute carrier family 35 protein	LOC_Os01g13770	DUF250 domain containing protein, putative, expressed	3669.33	38.3333	169
Nycol.A03190.1	11.5191	-3.31121	8.26793e-05	0.0037738	AT5G53200	Homeodomain-like superfamily protein			LOC_Os01g43180	MYB family transcription factor, putative, expressed	9345.33	252.333	5843.5
Nycol.A03249.1	5.98848	10.6429	2.77865e-05	0.00155866							0	43	4
Nycol.A03320.1	9.89313	-4.44451	0.00266257	0.0432765	AT5G03990				LOC_Os01g58700	expressed protein	2593.33	19.3333	185.75
Nycol.A03397.2	8.42914	-10.3296	0.00179312	0.033609			Cre06.g278143	UDP-D-glucuronate 4-epimerase			1358	0	0
Nycol.B00004.1	6.02272	8.29352	9.54242e-05	0.0042382					LOC_Os06g28590	bg55, putative, expressed	2	44	97
Nycol.B00039.1	6.62744	-8.51554	0.0017296	0.0329824							148.667	0	62.75
Nycol.B00060.1	10.2527	2.4598	0.00113908	0.0251351	AT1G75390	basic leucine-zipper 44; Bzip44			LOC_Os12g37415	expressed protein	1385	848	3604.25
Nycol.B00081.7	6.60401	-21.9935	6.04721e-07	6.90045e-05							102.333	0	42.75
Nycol.B00096.1	9.42332	-5.41131	0.00143015	0.0292347					LOC_Os01g43950	expressed protein	2449.67	7.33333	886.25
Nycol.B00127.1	11.279	3.15835	1.94089e-05	0.00113457	AT3G14570	glucan synthase-like 4	Cre03.g183700	Glucan synthase-like 3			1585	1468	255.25
Nycol.B00176.4	8.56246	-10.4637	2.10869e-08	4.28425e-06	AT3G27850	ribosomal protein L12-C	Cre13.g581650	Chloroplast ribosomal protein L7/L12	LOC_Os01g47330	ribosomal protein L7/L12 C-terminal domain containing protein, expressed	1883.33	0	291
Nycol.B00226.1	10.2825	-3.54988	0.000987475	0.0229127	AT5G63030	Thioredoxin superfamily protein			LOC_Os04g42930	OsGrx_C2.2 - glutaredoxin subgroup I, expressed	3928.33	46	1796
Nycol.B00279.1	9.75253	-24.9737	8.86324e-13	6.71189e-10							1226.67	0	199.25
Nycol.B00312.1	9.94572	-4.04118	5.01412e-06	0.000384955	AT1G66680	S-adenosyl-L-methionine-dependent methyltransferases superfamily protein			LOC_Os01g49250	methyltransferase, putative, expressed	4975	26.3333	101.25
Nycol.B00363.5	7.0223	-8.91586	0.00180462	0.0337429	AT1G13270	methionine aminopeptidase 1B	Cre05.g237000	Methionine aminopeptidase	LOC_Os04g52100	peptidase, M24 family protein, putative, expressed	381.333	0	37
Nycol.B00411.1	8.19072	-10.0903	4.10784e-08	7.35878e-06			Cre03.g171650	DEAD/DEAH box helicase			1394	0	284.25
Nycol.B00411.2	9.44419	14.1295	2.67461e-15	4.951e-12			Cre03.g171650	DEAD/DEAH box helicase			0	479	10.75
Nycol.B00477.1	6.66324	-22.0449	5.69231e-07	6.58569e-05							106.667	0	62
Nycol.B00526.4	4.25719	-19.7401	7.57482e-06	0.000530238	AT1G48550	Vacuolar protein sorting-associated protein 26					60	0	14
Nycol.B00551.1	11.3646	-2.27345	0.00199084	0.0357793	AT1G25280	tubby like protein 10	Cre12.g520650	Tubby-like protein	LOC_Os12g06630	OsFBT14 - F-box and tubby domain containing protein, expressed	10926.3	219.667	962.25
Nycol.B00565.2	6.72557	24.582	1.23176e-09	3.60021e-07	AT2G16485	nucleic acid binding;zinc ion binding;DNA binding			LOC_Os09g36090	plus-3 domain containing protein, expressed	0	71.6667	16.25
Nycol.B00613.1	8.0786	-9.97808	0.00202395	0.0361404	AT5G40780	lysine histidine transporter 1			LOC_Os08g03350	amino acid transporter, putative, expressed	1981.67	0	0
Nycol.B00617.1	6.04331	10.6987	2.23766e-05	0.00128994	AT3G01750	Ankyrin repeat family protein			LOC_Os05g23320	expressed protein	0	44.6667	32.25
Nycol.B00713.1	10.4201	-3.35465	0.0029629	0.0463058	AT1G67740	photosystem II BY			LOC_Os08g02630	photosystem II core complex proteins psbY, chloroplast precursor, putative, expressed	6102.67	57.6667	236.25
Nycol.B00718.2	6.45224	-8.33775	0.00036372	0.0113285			Cre02.g095101	(1 of 1) PTHR24012//PTHR24012:SF459 - FAMILY NOT NAMED // RNA-BINDING PROTEIN 4F			197.333	0	264.5
Nycol.B00743.1	5.25341	9.88826	0.000940183	0.0222497	AT2G35980	Late embryogenesis abundant (LEA) hydroxyproline-rich glycoprotein family			LOC_Os04g58850	harpin-induced protein 1 domain containing protein, expressed	0	71.6667	1175.25
Nycol.B00807.6	7.466	10.4206	2.01622e-09	5.50659e-07			Cre02.g141950	Predicted protein			1	121	24.5
Nycol.B00833.3	5.0163	7.66593	0.00159513	0.0313382	AT1G07210	Ribosomal protein S18			LOC_Os10g35690	ribosomal protein S18 containing protein, expressed	1	21.3333	42.5
Nycol.B00851.1	14.0595	5.94738	2.01076e-13	2.23329e-10	AT5G26570	catalytics;carbohydrate kinases;phosphoglucan, water dikinases	Cre17.g719900	phosphoglucan water dikinase	LOC_Os12g20150	phosphoglucan, water dikinase, chloroplast precursor, putative, expressed	1412.67	11776.7	1064
Nycol.B00911.1	11.9435	2.28052	0.00104227	0.0237761	AT1G05560	UDP-glucosyltransferase 75B1	Cre07.g322884	(1 of 1) PTHR11926//PTHR11926:SF16 - GLUCOSYL/GLUCURONOSYL TRANSFERASES // PROTEIN UGT-61-RELATED	LOC_Os01g08440	UDP-glucoronosyl and UDP-glucosyl transferase domain containing protein, expressed	4036.67	2330	4308.25
Nycol.B00959.1	12.1384	-3.04897	0.00210458	0.0372607	AT3G20310	ethylene response factor 7			LOC_Os04g57340	AP2 domain containing protein, expressed	14012.3	231	2479.75
Nycol.B00984.1	10.6305	15.3178	1.01035e-18	8.41622e-15	AT1G65450	HXXXD-type acyl-transferase family protein					0	1210.33	1970.75
Nycol.B01061.1	8.69635	-3.42371	0.000213718	0.00784695	AT5G13090				LOC_Os02g30420	expressed protein	2222.67	16.6667	145
Nycol.B01075.1	10.5987	-4.43176	1.69228e-07	2.38927e-05	AT5G50570	Squamosa promoter-binding protein-like (SBP domain) transcription factor family protein			LOC_Os08g41940	OsSPL16 - SBP-box gene family member, expressed	6129.33	32	433
Nycol.B01089.1	11.3696	-2.58665	0.000331409	0.0105921	AT3G44150		Cre06.g287800	(1 of 546) 2.7.11.1 - Non-specific serine/threonine protein kinase / Threonine-specific protein kinase	LOC_Os03g44560	expp1 protein precursor, putative, expressed	11940.7	522.333	1521.75
Nycol.B01110.2	4.22648	-19.7093	7.82824e-06	0.000538919	AT5G16010	3-oxo-5-alpha-steroid 4-dehydrogenase family protein			LOC_Os07g06800	3-oxo-5-alpha-steroid 4-dehydrogenase, putative, expressed	58.6667	0	5.75
Nycol.B01115.1	6.84281	-8.73583	0.00112502	0.0249241	AT2G38920	SPX (SYG1/Pho81/XPR1) domain-containing protein / zinc finger (C3HC4-type RING finger) protein-related			LOC_Os03g44810	expressed protein	737	0	63.75
Nycol.B01167.1	9.54377	-6.07531	1.19696e-05	0.000775229	AT3G03680	C2 calcium/lipid-binding plant phosphoribosyltransferase family protein	Cre16.g689950	(1 of 1) PF00168//PF08372 - C2 domain (C2) // Plant phosphoribosyltransferase C-terminal (PRT_C)	LOC_Os03g44890	anthranilate phosphoribosyltransferase, putative, expressed	1720	5	52
Nycol.B01244.1	7.89973	12.5783	1.49582e-10	5.19174e-08	AT5G12890	UDP-Glycosyltransferase superfamily protein	Cre07.g322884	(1 of 1) PTHR11926//PTHR11926:SF16 - GLUCOSYL/GLUCURONOSYL TRANSFERASES // PROTEIN UGT-61-RELATED	LOC_Os04g42690	UDP-glucoronosyl and UDP-glucosyl transferase domain containing protein, expressed	0	184.667	795.25
Nycol.B01249.1	5.62681	-7.50058	0.00190306	0.0347847	AT3G51895	sulfate transporter 3;1			LOC_Os03g06520	sulfate transporter, putative, expressed	144.333	0	8
Nycol.B01301.1	10.926	3.3447	0.000925935	0.0221004	AT3G22970	Protein of unknown function (DUF506)			LOC_Os03g58230	plant-specific domain TIGR01615 family protein, expressed	683.667	1229.33	867.25
Nycol.B01373.1	7.86541	6.49342	1.79755e-05	0.00107338	AT2G37130	Peroxidase superfamily protein			LOC_Os07g49360	peroxidase precursor, putative, expressed	20	157	6.5
Nycol.B01379.1	8.26359	-8.71361	0.00219129	0.0382207	AT3G52290	IQ-domain 3			LOC_Os01g61720	IQ calmodulin-binding motif domain containing protein, expressed	937.333	0.333333	1145.5
Nycol.B01394.2	8.04241	-5.46887	0.0011718	0.0254237			Cre13.g576400	aminotransferase related to 4-amino-4-deoxychorismate lyase	LOC_Os05g15530	aminotransferase domain containing protein, putative, expressed	1723.67	2.66667	16
Nycol.B01434.1	11.9796	2.97438	0.000804799	0.0202159	AT3G08850	HEAT repeat ;WD domain, G-beta repeat protein protein	Cre08.g371957	Regulatory-associated protein of TOR	LOC_Os12g01922	WD domain and HEAT domain containing protein, putative, expressed	2048	2336.33	859.75
Nycol.B01526.2	8.76916	13.4523	2.99731e-13	2.93737e-10					LOC_Os04g57610	auxin response factor, putative, expressed	0	299.667	124.25
Nycol.B01544.1	6.21916	-5.64586	0.00253194	0.0420141	AT5G42560	Abscisic acid-responsive (TB2/DP1, HVA22) family protein	Cre01.g027900	similar to HAV22	LOC_Os02g02920	HVA22, putative, expressed	205.333	0.666667	45
Nycol.B01553.1	6.99376	-8.88666	9.39724e-05	0.00419727	AT2G17990	(1 of 3) PTHR31161:SF6 - KINECTIN-RELATED PROTEIN			LOC_Os06g50146	calcium-dependent protein kinase CPK1 adapter protein 2, putative, expressed	366.333	0	198
Nycol.B01570.5	7.43658	-9.33394	1.72519e-05	0.00104136	AT4G34730	ribosome-binding factor A family protein	Cre02.g145000	ribosome-binding factor A	LOC_Os06g04610	ribosome-binding factor A, chloroplast precursor, putative, expressed	1043	0	12.5
Nycol.B01571.1	7.0265	-8.92143	6.05842e-05	0.00294266	AT1G19850	Transcriptional factor B3 family protein / auxin-responsive factor AUX/IAA-related/ B3/ARF5			LOC_Os04g56850	auxin response factor, putative, expressed	933	0	0
Nycol.B01579.1	10.1207	-2.75874	0.00166978	0.0321231	AT2G18040	peptidylprolyl cis/trans isomerase, NIMA-interacting 1					5882	68.6667	903
Nycol.B01597.1	6.94003	-8.83377	1.73783e-05	0.00104521	AT1G30845	(1 of 1) PTHR31965:SF1 - TRANSMEMBRANE PROTEIN 42			LOC_Os03g03530	expressed protein	570	0	175
Nycol.B01598.1	13.4872	-3.75077	7.9574e-08	1.28709e-05	AT4G40040	Histone superfamily protein	Cre06.g266650	Histone H3	LOC_Os03g27310	histone H3, putative, expressed	42009.7	373	25360.5
Nycol.B01603.1	13.5963	-2.80503	0.00156913	0.0309735	AT2G16510	ATPase, F0/V0 complex, subunit C protein	Cre06.g257450	Vacuolar ATP synthase subunit C proteolipid	LOC_Os02g34510	vacuolar ATP synthase, putative, expressed	39908	1044.67	19408.2
Nycol.B01604.3	12.9645	-26.6242	3.65248e-14	4.6808e-11	AT4G34710	arginine decarboxylase 2			LOC_Os06g04070	pyridoxal-dependent decarboxylase protein, putative, expressed	20093.7	0	0
Nycol.B01618.2	7.31433	-9.20847	0.00021633	0.00786914							370.667	0	229.25
Nycol.B01622.1	7.16366	-22.4729	3.42184e-07	4.26039e-05							151.333	0	1181.25
Nycol.B01733.1	8.13556	-10.0342	3.23438e-05	0.00176094							471	0	84.75
Nycol.B01841.1	8.74455	-10.6453	2.53142e-08	4.96159e-06	AT1G27340	Galactose oxidase/kelch repeat superfamily protein			LOC_Os01g69940	OsFBX32 - F-box domain containing protein, expressed	1295.67	0	144.75
Nycol.B01841.2	6.80579	11.4739	2.39507e-07	3.21789e-05	AT1G27340	Galactose oxidase/kelch repeat superfamily protein			LOC_Os01g69940	OsFBX32 - F-box domain containing protein, expressed	0	76.3333	434
Nycol.B01843.3	6.65394	-8.5456	5.50807e-05	0.00274744	AT5G14140	zinc ion binding;nucleic acid binding;zinc ion binding			LOC_Os11g30484	ZOS11-03 - C2H2 zinc finger protein, expressed	541.333	0	9
Nycol.B01850.4	6.57601	-8.46571	0.000694107	0.0182395	AT5G53150	DNAJ heat shock N-terminal domain-containing protein			LOC_Os03g28310	dnaJ domain containing protein, expressed	299.667	0	0
Nycol.B01859.1	8.39994	-3.27043	0.00148093	0.0299784	AT5G50640	CBS / octicosapeptide/Phox/Bemp1 (PB1) domains-containing protein			LOC_Os01g69900	CBS domain-containing protein, putative, expressed	966	15	101.5
Nycol.B01861.1	9.61793	-4.19779	0.000470742	0.0138317	AT5G63500	Protein of unknown function (DUF 3339)			LOC_Os11g30360	expressed protein	2045.33	19	940.75
Nycol.B01997.1	9.35056	-6.99462	3.11232e-06	0.000260559							4036	2.33333	37
Nycol.B02037.1	5.81599	-7.6948	0.000838893	0.0207059					LOC_Os03g14860	G-patch domain containing protein, expressed	294	0	9.75
Nycol.B02062.5	8.73383	-10.6352	0.00117409	0.0254237	AT3G19760	eukaryotic initiation factor 4A-III	Cre03.g199647	Eukaryotic translation initiation factor 4A3	LOC_Os01g45190	DEAD-box ATP-dependent RNA helicase, putative, expressed	3538.67	0	0
Nycol.B02129.4	5.31132	9.94846	0.00058692	0.016109	AT3G15080	Polynucleotidyl transferase, ribonuclease H-like superfamily protein			LOC_Os08g28980	exonuclease, putative, expressed	0	26.6667	3
Nycol.B02192.1	9.87029	3.00102	0.00122279	0.0261176	ATCG00740	RNA polymerase subunit alpha			LOC_Os08g15288	DNA-directed RNA polymerase subunit alpha, putative, expressed	447.667	662	111
Nycol.B02193.1	7.4787	3.75292	0.00015143	0.00598995							62.3333	124.667	9.25
Nycol.B02194.1	9.62304	3.36573	1.17345e-05	0.000763657	ATCG00750	ribosomal protein S11	Cre06.g288400	Mitochondrial ribosomal protein S11	LOC_Os10g21332	chloroplast 30S ribosomal protein S11, putative, expressed	378.333	535.333	65
Nycol.B02195.1	8.66758	3.47663	3.93474e-05	0.0020358	ATCG00760	ribosomal protein L36					171.333	273.333	40.5
Nycol.B02196.1	9.10675	3.50729	1.64061e-05	0.00100075	ATCG00770	ribosomal protein S8			LOC_Os08g15278	chloroplast 30S ribosomal protein S8, putative, expressed	235	372	21.75
Nycol.B02197.1	8.96098	3.39254	4.01053e-05	0.00206859	ATCG00780	ribosomal protein L14	Cre12.g550650	Putative mitochondrial ribosomal protein L14	LOC_Os08g15276	chloroplast 50S ribosomal protein L14, putative, expressed	227.333	367.667	43.25
Nycol.B02199.1	11.1147	2.9278	0.00230865	0.0393676	ATCG00800	structural constituent of ribosome			LOC_Os09g24416	chloroplast 30S ribosomal protein S3, putative, expressed	1041.67	1328.33	171.5
Nycol.B02202.1	9.01448	4.22567	0.000157785	0.00614183					LOC_Os07g25018	uncharacterized protein ycf72, putative	101.667	345.333	30.75
Nycol.B02204.1	7.13206	4.11252	0.000421947	0.0128045	ATCG01300	ribosomal protein L23			LOC_Os07g25014	chloroplast 50S ribosomal protein L23, putative	32.3333	92.6667	20.75
Nycol.B02219.1	7.08289	3.44124	0.000295404	0.00974541	ATCG00760	ribosomal protein L36					60.6667	90.6667	25
Nycol.B02220.1	8.64108	3.33031	0.000103933	0.0045328					LOC_Os01g57954	translation initiation factor IF-1, chloroplast, putative, expressed	181.333	295	48.75
Nycol.B02221.1	8.41384	3.44049	0.000203104	0.00760386					LOC_Os08g15278	chloroplast 30S ribosomal protein S8, putative, expressed	142.667	233.667	14.75
Nycol.B02222.1	10.1047	2.92029	0.00231267	0.0393888			Cre12.g550650	Putative mitochondrial ribosomal protein L14	LOC_Os08g15276	chloroplast 50S ribosomal protein L14, putative, expressed	530.667	706.667	131
Nycol.B02226.1	7.37313	3.67718	0.00149604	0.0301379					LOC_Os07g25018	uncharacterized protein ycf72, putative	46.6667	110.333	13.25
Nycol.B02227.1	7.7596	4.1149	7.0535e-05	0.00331018							53.6667	154	22.75
Nycol.B02228.1	9.11624	3.50502	0.00180219	0.0337354							161.667	406.333	92.25
Nycol.B02241.1	9.0276	3.03254	0.00148501	0.0299882							249.333	315	47.75
Nycol.B02258.1	7.76295	5.74944	1.52251e-05	0.000956198							14	160	39.25
Nycol.B02278.1	11.3103	-4.76334	0.000361108	0.0112872	AT3G47470	light-harvesting chlorophyll-protein complex I subunit A4			LOC_Os08g33820	chlorophyll A-B binding protein, putative, expressed	13380.7	41.6667	321.75
Nycol.B02285.1	10.0842	-6.00714	1.67293e-09	4.64518e-07							5891.67	7.66667	873.5
Nycol.B02314.1	10.2439	-4.10727	0.000162131	0.00629628	AT3G47600	myb domain protein 94			LOC_Os08g33940	MYB family transcription factor, putative, expressed	3832.67	31	375.5
Nycol.B02354.2	9.50408	-11.4064	8.40453e-05	0.00382567	AT5G24740	Protein of unknown function (DUF1162)			LOC_Os08g02350	expressed protein	1166.33	0	261.25
Nycol.B02365.3	7.32146	25.642	3.89456e-11	1.62208e-08	AT5G64550	loricrin-related			LOC_Os02g36590	CPuORF19 - conserved peptide uORF-containing transcript, expressed	0	108.667	119
Nycol.B02404.3	8.02041	-4.17234	0.000215664	0.00786207	AT3G47810	Calcineurin-like metallo-phosphoesterase superfamily protein	Cre12.g499900	Subunit of Retromer complex	LOC_Os02g16550	Ser/Thr protein phosphatase family protein, putative, expressed	793.333	6.33333	48
Nycol.B02546.3	6.50047	11.1642	1.55057e-06	0.000146776	AT1G12580	phosphoenolpyruvate carboxylase-related kinase 1			LOC_Os06g03682	calcium-dependent protein kinase isoform AK1, putative, expressed	0	61.6667	8.75
Nycol.B02554.1	10.7105	3.10548	0.00231462	0.0393888	AT1G12570	Glucose-methanol-choline (GMC) oxidoreductase family protein	Cre12.g514200	(1 of 1) PTHR11552 - GLUCOSE-METHANOL-CHOLINE GMC OXIDOREDUCTASE	LOC_Os04g48400	HOTHEAD precursor, putative, expressed	1435.33	1230.33	1496.5
Nycol.B02559.1	4.57852	-20.05	5.4272e-06	0.000409128							24.3333	0	53.75
Nycol.B02563.1	10.8316	-4.40206	6.86045e-05	0.00323657	AT5G52660	Homeodomain-like superfamily protein			LOC_Os02g45670	myb-like DNA-binding domain containing protein, expressed	7207	38.3333	742.25
Nycol.B02615.1	10.7323	2.639	0.00274222	0.0440448	AT5G51820	phosphoglucomutase	Cre06.g278210	Phosphoglucomutase	LOC_Os10g11140	phosphoglucomutase, putative, expressed	1998.67	944.667	82.25
Nycol.B02656.1	7.94631	-4.27134	0.000500273	0.0142471	AT1G11320				LOC_Os06g50850	expressed protein	772	5.66667	42.5
Nycol.B02686.1	4.70984	-18.9905	1.6519e-05	0.00100075							83.3333	0	4.5
Nycol.B02691.1	10.6753	-3.71301	0.00238036	0.0402199	AT4G38640	Plasma-membrane choline transporter family protein	Cre09.g390467	Conserved in the Green Lineage			4060	54.3333	1170.25
Nycol.B02694.1	10.3454	-3.02579	0.00164119	0.0318035			Cre16.g680117	(1 of 1) K15692 - E3 ubiquitin-protein ligase RNF13 [EC:6.3.2.19] (RNF13, RZF)			4368	67.6667	663.25
Nycol.B02705.1	4.99317	9.61881	0.00256917	0.0423575	AT2G41705	camphor resistance CrcB family protein			LOC_Os10g41749	crcB-like protein, expressed	0	21.3333	68.25
Nycol.B02717.1	10.6572	5.47531	4.34809e-06	0.000343313	AT4G38770	proline-rich protein 4			LOC_Os10g05790	POEI4 - Pollen Ole e I allergen and extensin family protein precursor, expressed	124.333	1729.67	24795
Nycol.B02722.1	10.7219	3.67441	0.00176393	0.0333943	AT3G51240	flavanone 3-hydroxylase			LOC_Os04g56700	naringenin,2-oxoglutarate 3-dioxygenase, putative, expressed	1272.33	1138.33	950.5
Nycol.B02730.1	10.3815	-3.00855	0.000932822	0.0222012	AT1G06050	Protein of unknown function (DUF1336)			LOC_Os08g05640	DUF1336 domain containing protein, expressed	5835.67	70	158.5
Nycol.B02753.1	5.83711	10.4883	5.75768e-05	0.00284638	AT3G25480	Rhodanese/Cell cycle control phosphatase superfamily protein			LOC_Os01g66600	rhodanese-like, putative, expressed	0	38.6667	1.5
Nycol.B02762.2	7.04875	-22.4148	3.66863e-07	4.49407e-05	AT3G13040	myb-like HTH transcriptional regulator family protein			LOC_Os06g49040	Myb-like DNA-binding domain containing protein, putative, expressed	139.667	0	68
Nycol.B02783.2	5.10406	9.73437	0.00128624	0.0270907	AT5G13400	Major facilitator superfamily protein	Cre04.g224700	Nitrate transporter NRT1 family	LOC_Os01g01360	peptide transporter PTR2, putative, expressed	0	273.667	401
Nycol.B02809.1	9.7791	-24.9971	3.52986e-13	3.26709e-10	AT5G61960	MEI2-like protein 1	Cre07.g338150	RNA-binding protein with RRM (RNP-1) motif	LOC_Os02g31290	AML1, putative, expressed	1559	0	23.75
Nycol.B02867.4	9.00674	-10.9089	6.96104e-08	1.15971e-05	AT1G65430	IBR domain-containing protein	Cre16.g682350	(1 of 1) PTHR11685:SF154 - E3 UBIQUITIN-PROTEIN LIGASE ARI5-RELATED	LOC_Os04g41470	expressed protein	2694.33	0	112
Nycol.B02896.2	5.40584	-19.4994	9.71713e-06	0.00064497	AT5G63380	AMP-dependent synthetase and ligase family protein			LOC_Os01g67540	AMP-binding domain containing protein, expressed	44	0	75.75
Nycol.B02912.2	7.02474	-8.91961	3.2291e-05	0.00176094	AT5G14710	(1 of 1) PTHR31051:SF1 - PROTEASOME ASSEMBLY CHAPERONE 3	Cre13.g571000	(1 of 1) K11877 - proteasome assembly chaperone 3 (PSMG3, PAC3)	LOC_Os10g25600	expressed protein	772	0	50.25
Nycol.B02916.1	7.93707	-9.83639	9.10366e-07	9.66032e-05	AT3G59490	(1 of 1) PF14953 - Domain of unknown function (DUF4504) (DUF4504)					1548.33	0	52.5
Nycol.C00044.1	12.2405	-4.12243	0.000996843	0.0230658	AT5G40670	PQ-loop repeat family protein / transmembrane family protein			LOC_Os12g18110	PQ loop repeat domain containing protein, expressed	11565.3	266.667	1320
Nycol.C00081.1	10.274	-3.06685	0.000333082	0.0106102	AT3G27310	plant UBX domain-containing protein 1			LOC_Os04g40870	alveolar soft part sarcoma chromosome region, candidate 1, putative, expressed	5501	62.6667	459.25
Nycol.C00145.3	4.77308	-20.2404	4.41244e-06	0.000346751	AT5G14220	Flavin containing amine oxidoreductase family			LOC_Os04g41260	amine oxidase, flavin-containing, domain containing protein, expressed	28	0	34
Nycol.C00146.1	8.28309	-5.9085	5.88908e-05	0.00289416	AT1G24330	ARM repeat superfamily protein	Cre15.g635750	(1 of 84) 6.3.2.19 - Transferred entry: 2.3.2.23, 2.3.2.27 and 6.2.1.45	LOC_Os01g67500	armadillo/beta-catenin repeat family protein, putative, expressed	1244.33	2.33333	125.75
Nycol.C00146.7	5.47726	10.1193	0.000296408	0.00975922	AT1G24330	ARM repeat superfamily protein	Cre15.g635750	(1 of 84) 6.3.2.19 - Transferred entry: 2.3.2.23, 2.3.2.27 and 6.2.1.45	LOC_Os01g67500	armadillo/beta-catenin repeat family protein, putative, expressed	0	30	2.5
Nycol.C00153.1	7.58769	-6.01931	0.000826997	0.0205638	AT5G03795	Exostosin family protein			LOC_Os07g09050	exostosin family protein, putative, expressed	606	1.33333	287
Nycol.C00222.1	4.90338	9.52566	0.0032824	0.0498949			Cre09.g392430	(1 of 1) 1.1.1.62 - 17-beta-estradiol 17-dehydrogenase / Estrogen 17-oxidoreductase			0	20	2
Nycol.C00237.1	10.2937	-4.29718	0.000279823	0.00932371							2720.67	28.3333	240.75
Nycol.C00242.1	6.96037	-8.85451	3.61991e-05	0.00190245							820	0	3
Nycol.C00298.11	7.79081	-9.68872	1.69099e-07	2.38927e-05	AT3G24120	Homeodomain-like superfamily protein			LOC_Os09g12750	Myb-like DNA-binding domain containing protein, putative, expressed	1022.67	0	9.25
Nycol.C00307.4	4.88875	8.71232	0.000461056	0.0136433							0.333333	19.6667	0
Nycol.C00319.1	9.41261	5.78218	0.000769866	0.019702	AT1G24540	cytochrome P450, family 86, subfamily C, polypeptide 1	Cre01.g003850	Cytochrome P450, CYP197 superfamily	LOC_Os02g38290	cytochrome P450, putative, expressed	96	456.333	866.25
Nycol.C00338.1	10.1022	-2.6717	0.00247006	0.0412336	AT3G52730	ubiquinol-cytochrome C reductase UQCRX/QCR9-like family protein	Cre11.g468950	Ubiquinol:cytochrome c oxidoreductase 7 kDa subunit	LOC_Os05g33210	cytochrome b-c1 complex subunit 9, putative, expressed	5508	71.6667	1623
Nycol.C00379.1	6.79474	25.1296	4.1206e-10	1.32018e-07	AT3G48260	with no lysine (K) kinase 3			LOC_Os05g01780	STE_PAK_Ste20++TranslationKinase_Slob_Wnk.1 - STE kinases include homologs to sterile 7, sterile 11 and sterile 20 from yeast, expressed	0	76.3333	57.25
Nycol.C00410.4	6.69608	-8.58624	1.52717e-05	0.000956198	AT4G24740	FUS3-complementing gene 2	Cre08.g380600	(1 of 1) K08287 - dual-specificity kinase (E2.7.12.1)			448	0	2.75
Nycol.C00425.1	9.26482	-3.14883	0.00127023	0.0269391	AT3G25400	(1 of 1) 3.6.1.12 - dCTP diphosphatase / Deoxycytidine-triphosphatase	Cre16.g686552	(1 of 1) 3.6.1.12 - dCTP diphosphatase / Deoxycytidine-triphosphatase	LOC_Os02g27810	MazG nucleotide pyrophosphohydrolase domain containing protein, expressed	2021.33	29.6667	1227
Nycol.C00431.1	11.5595	-2.2397	0.00236728	0.0401209	AT2G43070	SIGNAL PEPTIDE PEPTIDASE-LIKE 3	Cre07.g332786	Signal peptide peptidase, eukaryotic-type	LOC_Os11g24540	signal peptide peptidase-like 2B, putative, expressed	11334	256.667	1317.25
Nycol.C00464.1	7.33513	-6.19803	0.000141713	0.00570273	AT3G23790	AMP-dependent synthetase and ligase family protein	Cre06.g299800	Long-chain-fatty-acid-CoA ligase	LOC_Os03g62850	AMP-binding enzyme, putative, expressed	973	1	127.25
Nycol.C00479.4	5.29497	-20.7373	2.54986e-06	0.000224747	AT4G13020	Protein kinase superfamily protein			LOC_Os03g63020	protein kinase domain containing protein, expressed	40.6667	0	51.25
Nycol.C00539.1	7.50523	-9.40273	1.40361e-06	0.000135168	AT1G26190	Phosphoribulokinase / Uridine kinase family	Cre13.g590300	Uridine kinase	LOC_Os02g47860	uridine kinase, putative, expressed	1056.33	0	67.75
Nycol.C00598.1	5.56218	10.2043	0.000683604	0.0180489	AT2G30810	Gibberellin-regulated family protein			LOC_Os10g02625	gibberellin regulated protein, putative, expressed	0	31.6667	0
Nycol.C00628.1	6.18616	-21.5964	9.6094e-07	0.000100687	AT1G69740	Aldolase superfamily protein	Cre02.g091050	Delta-aminolevulinic acid dehydratase	LOC_Os06g49110	delta-aminolevulinic acid dehydratase, chloroplast precursor, putative, expressed	76.3333	0	120.75
Nycol.C00650.1	12.1474	-3.65541	0.00115866	0.0253656	AT3G30390	Transmembrane amino acid transporter family protein	Cre02.g145700	Amino acid transporter	LOC_Os06g42720	amino acid transporter, putative, expressed	11050.7	157	3184.5
Nycol.C00803.1	5.77517	10.4249	7.88471e-05	0.00364887							0	37	5.75
Nycol.C00858.12	6.3735	24.7169	3.28702e-09	8.69235e-07	AT3G21215	RNA-binding (RRM/RBD/RNP motifs) family protein	Cre08.g364700	(1 of 2) KOG1457 - RNA binding protein (contains RRM repeats)	LOC_Os08g15080	proline rich protein 3, putative, expressed	0	56	85
Nycol.C00879.1	6.51583	-8.40503	0.00135421	0.0282722	AT5G43150				LOC_Os04g56309	expressed protein	292	0	167.75
Nycol.C00886.1	5.97539	6.40973	1.84795e-05	0.00109562							4.33333	79.6667	67.5
Nycol.C00928.1	7.93126	-9.83059	2.22919e-07	3.01938e-05	AT3G28430	(1 of 1) PF09758 - Uncharacterised conserved protein (FPL)	Cre12.g515250	Rythm Of Chloroplast 7	LOC_Os04g23210	expressed protein	1398.33	0	13.25
Nycol.C00976.3	6.07261	24.422	1.47185e-08	3.14372e-06	AT5G67540	Arabinanase/levansucrase/invertase			LOC_Os12g21789	expressed protein	0	46	133.75
Nycol.C00985.1	12.4776	3.11224	5.63549e-05	0.0028026	AT2G18950	homogentisate phytyltransferase 1	Cre09.g414000	homogentisate phytyltransferase/ prenyltransferase	LOC_Os06g44840	prenyltransferase, putative, expressed	4627.33	3351	1255
Nycol.C00995.2	10.2338	-12.1371	5.20073e-12	2.98773e-09	AT4G31410	Protein of unknown function (DUF1644)			LOC_Os02g05710	expressed protein	4666.67	0	578.25
Nycol.C01019.1	9.52277	-3.5282	1.153e-06	0.000112994	AT1G63440	heavy metal atpase 5	Cre16.g682369	Heavy metal transporting ATPase	LOC_Os04g46940	copper-transporting ATPase 3, putative, expressed	3192.67	27.6667	62.75
Nycol.C01029.1	9.94077	-3.05578	0.00278012	0.0444926	AT1G55760	BTB/POZ domain-containing protein			LOC_Os08g38700	C3-BTB2 - Bric-a-Brac, Tramtrack, Broad Complex BTB domain with C3 subfamily conserved sequence, expressed	3535.33	50	355
Nycol.C01061.1	12.0249	-4.40095	0.00124364	0.0264949	AT2G39450	Cation efflux family protein	Cre03.g160800	Cation efflux transporter, membrane protein	LOC_Os01g62070	cation efflux family protein, putative, expressed	11735.3	371	519.75
Nycol.C01114.1	9.70861	-6.69751	6.85614e-06	0.000488134	AT5G47750	D6 protein kinase like 2			LOC_Os08g38320	AGC_PVPK_like_kin82y.14 - ACG kinases include homologs to PKA, PKG and PKC, expressed	2210.33	3.66667	564.25
Nycol.C01114.4	6.76747	11.4351	3.01281e-07	3.92136e-05	AT5G47750	D6 protein kinase like 2			LOC_Os08g38320	AGC_PVPK_like_kin82y.14 - ACG kinases include homologs to PKA, PKG and PKC, expressed	0	74.3333	0
Nycol.C01140.1	9.03879	-2.97487	0.00206849	0.0367389	AT5G47710	Calcium-dependent lipid-binding (CaLB domain) family protein			LOC_Os09g07800	expressed protein	2019.33	28.3333	331.5
Nycol.C01192.1	7.33326	12.0073	7.2783e-09	1.73224e-06	AT3G13080	multidrug resistance-associated protein 3	Cre03.g174050	ABC transporter, multidrug resistance associated protein	LOC_Os01g07870	ABC transporter family protein, putative, expressed	0	110.333	351
Nycol.C01238.2	10.5174	-3.13876	1.58524e-05	0.000974543	AT4G02080	secretion-associated RAS super family 2	Cre11.g468300	Sar-type small GTPase	LOC_Os01g15010	miro, putative, expressed	6647	71	1221.75
Nycol.C01239.1	8.65143	-3.96387	1.52105e-06	0.000145637	AT1G70210	CYCLIN D1;1	Cre06.g284350	D-type cyclin	LOC_Os08g32540	cyclin, putative, expressed	1622.33	11.3333	186.75
Nycol.C01253.1	11.4327	2.74176	3.67139e-05	0.00191856	AT1G24020	MLP-like protein 423			LOC_Os04g39150	pathogenesis-related Bet v I family protein, putative, expressed	2316.33	1784.67	11376
Nycol.C01257.1	9.66466	-4.18891	0.000260937	0.00889001	AT1G60060	Serine/threonine-protein kinase WNK (With No Lysine)-related			LOC_Os06g12740	expressed protein	5512.67	19.6667	32.75
Nycol.C01297.3	5.3511	9.98892	0.000652552	0.0174783	AT3G02460	Ypt/Rab-GAP domain of gyp1p superfamily protein	Cre17.g727450	(1 of 2) KOG2221 - PDZ-domain interacting protein EPI64, contains TBC domain	LOC_Os08g31840	TBC domain containing protein, expressed	0	27.3333	0
Nycol.C01322.1	8.33838	13.0196	6.28224e-12	3.48873e-09	AT2G43770	Transducin/WD40 repeat-like superfamily protein	Cre06.g255400	(1 of 1) K12857 - Prp8 binding protein (SNRNP40, PRP8BP)	LOC_Os06g44370	WD domain, G-beta repeat domain containing protein, expressed	0	222.333	170.25
Nycol.C01322.9	8.49566	-10.3962	0.00180781	0.0337646	AT2G43770	Transducin/WD40 repeat-like superfamily protein	Cre06.g255400	(1 of 1) K12857 - Prp8 binding protein (SNRNP40, PRP8BP)	LOC_Os06g44370	WD domain, G-beta repeat domain containing protein, expressed	2147.33	0	162.25
Nycol.C01329.5	6.52539	7.37134	0.00117505	0.0254237	AT1G06070	Basic-leucine zipper (bZIP) transcription factor family protein			LOC_Os09g34060	transcription factor RF2a, putative, expressed	6.66667	62	0
Nycol.C01337.5	6.17765	-8.06229	0.000331056	0.0105921	AT1G54210	Ubiquitin-like superfamily protein	Cre12.g557000	Autophagy-related protein	LOC_Os06g10340	autophagy-related protein 12, putative, expressed	256	0	0
Nycol.C01339.1	12.0391	-3.13061	0.000618646	0.0167861	AT1G06040	B-box zinc finger family protein			LOC_Os04g41560	B-box zinc finger family protein, putative, expressed	14785	204.667	10068.2
Nycol.C01381.1	10.5737	-4.21487	7.56766e-08	1.24829e-05	AT5G16270	sister chromatid cohesion 1 protein 4			LOC_Os01g67250	Rad21 / Rec8 like protein, putative, expressed	5726.67	134.667	716
Nycol.C01381.3	10.1058	14.7921	5.50855e-17	3.05908e-13	AT5G16270	sister chromatid cohesion 1 protein 4			LOC_Os01g67250	Rad21 / Rec8 like protein, putative, expressed	0	757.333	248.5
Nycol.C01393.16	9.22583	-11.1277	2.71242e-08	5.25453e-06			Cre12.g529150	Flagellar Associated Protein 314			1634	0	48.75
Nycol.C01422.1	5.00344	9.62967	0.00220928	0.0382207	AT1G80660	H(+)-ATPase 9	Cre10.g459200	P-type ATPase/cation transporter, plasma membrane			0	162.667	13.75
Nycol.C01433.1	6.48565	11.1491	1.72359e-06	0.00016132	AT4G12340	copper ion binding	Cre03.g213425	Cytochrome c oxidase assembly protein	LOC_Os05g01300	expressed protein	0	61	146.5
Nycol.C01433.3	8.47163	-10.3723	0.00126287	0.026836	AT4G12340	copper ion binding	Cre03.g213425	Cytochrome c oxidase assembly protein	LOC_Os05g01300	expressed protein	2592.33	0	79.5
Nycol.C01438.4	7.02181	-8.9147	2.38738e-05	0.00136211	AT5G25220	KNOTTED1-like homeobox gene 3			LOC_Os08g19650	homeobox protein knotted-1, putative, expressed	403.667	0	2.5
Nycol.C01477.1	11.8026	-4.5784	0.000124098	0.00516867	AT3G50830	cold-regulated 413-plasma membrane 2			LOC_Os03g55850	cold acclimation protein WCOR413, putative, expressed	9271.33	112.333	12449
Nycol.C01489.1	9.82736	-4.21537	5.75378e-06	0.000427937							4940.67	21.6667	49
Nycol.C01509.1	8.54472	-4.97344	0.000130653	0.00536126	AT3G18990	AP2/B3-like transcriptional factor family protein					2440.33	5.33333	155.5
Nycol.C01529.1	9.31068	-3.74565	0.000111067	0.00475675	AT5G66930	(1 of 1) PTHR13292:SF0 - AUTOPHAGY-RELATED PROTEIN 101	Cre07.g334700	(1 of 1) PTHR13292:SF0 - AUTOPHAGY-RELATED PROTEIN 101	LOC_Os12g26044	expressed protein	2874	20.6667	124.5
Nycol.C01582.4	4.90783	9.53081	0.00255676	0.0422575	AT1G09700	dsRNA-binding domain-like superfamily protein			LOC_Os11g01869	double-stranded RNA binding motif containing protein, expressed	0	20	44.25
Nycol.C01585.1	5.36226	10.0009	0.000487272	0.0140605	AT3G14370	Protein kinase superfamily protein			LOC_Os03g14840	AGC_PVPK_like_kin82y.8 - ACG kinases include homologs to PKA, PKG and PKC, expressed	0	27.6667	139
Nycol.C01598.1	8.48835	3.27294	0.000811187	0.0202311					LOC_Os02g40110	expressed protein	145.667	213.333	195.75
Nycol.C01640.1	10.6127	-2.5162	0.0026904	0.0435588	AT4G28060	Cytochrome c oxidase, subunit Vib family protein			LOC_Os02g54880	cytochrome c oxidase subunit, putative, expressed	7209	112.333	2111.25
Nycol.C01721.1	8.4405	-4.77582	0.000668928	0.0177741	AT3G13227	serine-rich protein-related					749.333	5.66667	1814
Nycol.C01730.1	5.96353	10.6174	3.19362e-05	0.00175789							0	42.3333	40.25
Nycol.C01756.2	5.67854	10.3256	0.00014665	0.00587303					LOC_Os06g07620	expressed protein	0	34.6667	0
Nycol.C01765.3	8.3457	13.0256	5.13056e-11	1.98779e-08	AT2G25320	TRAF-like family protein					0	222.667	74
Nycol.C01786.1	13.141	-3.51736	0.00195615	0.0353465	AT1G15690	Inorganic H pyrophosphatase family protein	Cre09.g394436	(1 of 1) PF03030 - Inorganic H+ pyrophosphatase (H_PPase)	LOC_Os02g09150	inorganic H+ pyrophosphatase, putative, expressed	25656.3	730.667	6854.5
Nycol.C01876.1	8.73097	-3.20419	0.00016585	0.00638122	AT1G10140	Uncharacterised conserved protein UCP031279			LOC_Os07g03170	expressed protein	1585.67	84.3333	396.25
Nycol.C01889.1	9.18515	13.8697	1.73608e-14	2.62938e-11	AT2G22910	N-acetyl-l-glutamate synthase 1	Cre02.g144800	N-acetylglutamate synthase/acetylglutamate kinase	LOC_Os03g31690	GCN5-related N-acetyltransferase, putative, expressed	0	400	4.5
Nycol.C01910.1	7.28964	7.46908	0.000639526	0.0172124	AT1G51680	4-coumarate:CoA ligase 1			LOC_Os08g34790	AMP-binding domain containing protein, expressed	11	106	228.25
Nycol.C01921.3	7.13694	11.8083	5.82647e-08	9.905e-06	AT5G57610	Protein kinase superfamily protein with octicosapeptide/Phox/Bem1p domain	Cre10.g419450	(1 of 55) 2.7.12.1 - Dual-specificity kinase	LOC_Os02g54510	protein kinase domain containing protein, expressed	0	96	0
Nycol.C01965.1	8.4272	-3.56462	0.00293825	0.0461354	AT2G14820	Phototropic-responsive NPH3 family protein			LOC_Os03g41350	BTBN7 - Bric-a-Brac, Tramtrack, Broad Complex BTB domain with non-phototropic hypocotyl 3 NPH3 domain, expressed	1113.33	12.6667	184.75
Nycol.C01965.2	7.1685	25.4944	7.55414e-11	2.86027e-08	AT2G14820	Phototropic-responsive NPH3 family protein			LOC_Os03g41350	BTBN7 - Bric-a-Brac, Tramtrack, Broad Complex BTB domain with non-phototropic hypocotyl 3 NPH3 domain, expressed	0	97.6667	82.25
Nycol.C02007.1	11.5784	-5.99329	0.000473024	0.0138743	AT1G80920	Chaperone DnaJ-domain superfamily protein					8484.33	21.6667	402
Nycol.C02011.1	9.82355	-2.20026	0.00200553	0.0358884	AT4G30610	alpha/beta-Hydrolases superfamily protein	Cre09.g414800	Serine carboxypeptidase	LOC_Os02g55130	OsSCP10 - Putative Serine Carboxypeptidase homologue, expressed	3199.67	79	568.25
Nycol.C02012.2	8.21047	-4.02539	0.000114009	0.00484539	AT4G30610	alpha/beta-Hydrolases superfamily protein	Cre09.g414800	Serine carboxypeptidase	LOC_Os02g55130	OsSCP10 - Putative Serine Carboxypeptidase homologue, expressed	1262.67	8	38
Nycol.C02023.1	5.84932	-7.73111	0.0014185	0.0290322	AT5G15350	early nodulin-like protein 17			LOC_Os09g38540	plastocyanin-like domain containing protein, putative, expressed	374.333	0	252.25
Nycol.C02050.2	7.29729	11.971	9.19227e-09	2.10586e-06	AT3G13300	Transducin/WD40 repeat-like superfamily protein	Cre12.g553100	(1 of 1) PTHR15598 - AUTOANTIGEN RCD8	LOC_Os02g49090	WD domain, G-beta repeat domain containing protein, expressed	0	107.667	10.25
Nycol.C02050.4	7.83102	12.5077	1.66902e-09	4.64518e-07	AT3G13300	Transducin/WD40 repeat-like superfamily protein	Cre12.g553100	(1 of 1) PTHR15598 - AUTOANTIGEN RCD8	LOC_Os02g49090	WD domain, G-beta repeat domain containing protein, expressed	0	156.667	57
Nycol.C02078.1	5.73766	10.3863	0.000101981	0.00445934					LOC_Os08g38960	expressed protein	0	36	0
Nycol.C02082.1	7.84395	-4.56336	0.000454895	0.0135984	AT1G55670	photosystem I subunit G	Cre12.g560950	Photosystem I reaction center subunit V	LOC_Os09g30340	photosystem I reaction center subunit, chloroplast precursor, putative, expressed	972.333	4.33333	68
Nycol.C02150.1	8.95759	-10.8597	2.57788e-07	3.40853e-05							2850	0	0
Nycol.C02151.1	9.15507	-11.0575	1.71362e-07	2.39907e-05							3529.67	0	0
Nycol.C02259.1	6.12937	10.786	2.04311e-05	0.001186							0	47.6667	14.75
Nycol.D00306.1	5.1984	9.83162	0.00106175	0.024001	AT5G57910				LOC_Os08g16930	expressed protein	0	76.3333	16.5
Nycol.D00306.2	8.29912	-10.1994	1.35004e-07	2.02628e-05	AT5G57910				LOC_Os08g16930	expressed protein	1810.67	0	103.75
Nycol.D00415.2	11.2109	-25.619	2.18821e-13	2.27847e-10	AT4G37870	phosphoenolpyruvate carboxykinase 1	Cre02.g141400	Phosphoenolpyruvate carboxykinase	LOC_Os03g15050	phosphoenolpyruvate carboxykinase, putative, expressed	6388	0	72.75
Nycol.D00423.1	8.64649	13.3258	1.37287e-10	4.97218e-08							0	295.667	36.25
Nycol.D00460.1	9.73365	-3.65907	0.00104213	0.0237761	AT1G50020		Cre14.g614000	Conserved in the Green Lineage	LOC_Os11g34870	expressed protein	2054.33	29.3333	406.75
Nycol.D00587.1	10.2058	3.39772	0.00122074	0.0261073	AT4G34200	D-3-phosphoglycerate dehydrogenase	Cre07.g344600	D-3-phosphoglycerate dehydrogenase			984.333	712.667	1156
Nycol.D00638.1	7.78381	-9.68132	1.93766e-05	0.00113457	AT3G50780				LOC_Os07g03150	H-BTB5 - Bric-a-Brac, Tramtrack, Broad Complex BTB domain with H family conserved sequence, expressed	541.333	0	99
Nycol.D00660.1	13.2093	-3.7528	0.00270941	0.043757	AT3G50820	photosystem II subunit O-2	Cre09.g396213	Photosystem II Oxygen Evolution Enhancer protein 1	LOC_Os01g31690	oxygen-evolving enhancer protein 1, chloroplast precursor, putative, expressed	29587.7	411.333	3728
Nycol.D00701.1	13.3107	-4.97826	2.34329e-12	1.56157e-09					LOC_Os06g04950	early nodulin 93 ENOD93 protein, putative, expressed	45312.3	276.667	3410.5
Nycol.D00704.1	11.8694	-4.92999	4.00344e-06	0.000324716					LOC_Os06g04950	early nodulin 93 ENOD93 protein, putative, expressed	10072.7	55	11.5
Nycol.D00708.1	9.39551	-3.67056	0.00120534	0.0259109	AT2G26500	cytochrome b6f complex subunit (petM), putative			LOC_Os03g55720	cytochrome b6f complex subunit, putative, expressed	3726	23	280.5
Nycol.D00736.1	8.65805	-10.5596	3.25719e-07	4.14808e-05	AT5G66930	(1 of 1) PTHR13292:SF0 - AUTOPHAGY-RELATED PROTEIN 101	Cre07.g334700	(1 of 1) PTHR13292:SF0 - AUTOPHAGY-RELATED PROTEIN 101	LOC_Os12g26044	expressed protein	2148.67	0	31
Nycol.D00805.1	12.1426	-2.70782	0.000844251	0.0207183	AT3G57870	sumo conjugation enzyme 1	Cre02.g142000	E2 Ubiquitin conjugating enzyme	LOC_Os03g03130	ubiquitin-conjugating enzyme, putative, expressed	14345.3	288	3150.5
Nycol.D00859.1	10.2352	-2.35372	0.0016238	0.0316273	AT1G25280	tubby like protein 10	Cre12.g520650	Tubby-like protein	LOC_Os12g06630	OsFBT14 - F-box and tubby domain containing protein, expressed	4044.67	95.6667	611.25
Nycol.D00876.2	8.06555	-9.96385	9.54101e-05	0.0042382	AT2G44530	Phosphoribosyltransferase family protein	Cre08.g378850	Ribose-phosphate pyrophosphokinase	LOC_Os02g03540	phosphoribosyl transferase, putative, expressed	373.333	0	71.5
Nycol.D00914.1	10.3596	-2.92576	0.000581049	0.016027	AT2G46080	(1 of 4) PTHR31509:SF3 - BYPASS1-RELATED PROTEIN-RELATED			LOC_Os10g36950	DUF677 domain containing protein, putative, expressed	4549	73	267
Nycol.D00919.1	10.5258	-4.74549	0.000206865	0.00767568	AT4G04955	allantoinase	Cre13.g592050	Allantoinase			2997	24.6667	59.25
Nycol.D00931.1	11.5601	-2.48473	0.00286292	0.0453386	AT4G04950	thioredoxin family protein	Cre04.g232602	Glutaredoxin, CGFS type	LOC_Os10g35720	OsGrx_S17 - glutaredoxin subgroup II, expressed	13326.3	326.333	559.75
Nycol.D00944.1	9.00043	-3.23199	0.00229987	0.0393676	AT5G53490	Tetratricopeptide repeat (TPR)-like superfamily protein	Cre09.g404000	thylakoid lumenal 17.4 kDa protein	LOC_Os10g35810	thylakoid lumenal protein, putative, expressed	2430.33	23.3333	11.75
Nycol.D01000.1	8.26957	12.9497	3.18362e-11	1.39577e-08	AT5G23890				LOC_Os03g64400	oxidoreductase/ transition metal ion binding protein, putative, expressed	0	212.333	0
Nycol.D01032.3	7.6206	-5.4602	0.000342185	0.0108044	AT5G41350	RING/U-box superfamily protein			LOC_Os11g18947	zinc finger, C3HC4 type domain containing protein, expressed	780.667	2	23.75
Nycol.D01036.1	9.02551	-2.70156	0.00131707	0.0276353	AT5G41350	RING/U-box superfamily protein			LOC_Os11g18947	zinc finger, C3HC4 type domain containing protein, expressed	2056	33.3333	204.75
Nycol.D01060.1	4.40163	-19.8765	6.54421e-06	0.000471976			Cre03.g187250	(1 of 1) PF05514 - HR-like lesion-inducing (HR_lesion)			66.6667	0	5
Nycol.D01099.1	6.21209	24.5546	7.44095e-09	1.746e-06	AT2G28070	ABC-2 type transporter family protein			LOC_Os03g64200	ABC-2 type transporter, putative, expressed	0	50	135
Nycol.D01105.1	9.50203	-3.57754	0.00128268	0.0270499	AT2G39130	Transmembrane amino acid transporter family protein	Cre03.g168550	Amino acid transporter	LOC_Os02g01100	transmembrane amino acid transporter protein, putative, expressed	1971	26.3333	629.5
Nycol.D01163.1	8.73494	-7.19355	1.37979e-07	2.05244e-05	AT3G52910	growth-regulating factor 4			LOC_Os02g47280	growth-regulating factor, putative, expressed	1937.67	1.33333	30.25
Nycol.D01164.1	8.46234	-4.05028	0.000349151	0.0109545	AT4G19100	Protein of unknown function (DUF3464)	Cre07.g329000	conserved expressed membrane protein	LOC_Os06g21530	expressed protein	1710	9.33333	97.5
Nycol.D01215.2	5.31467	9.95171	0.000639013	0.0172124	AT2G44610	Ras-related small GTP-binding family protein	Cre01.g047550	Small Rab-related GTPase	LOC_Os07g31370	ras-related protein, putative, expressed	0	26.6667	5.75
Nycol.D01244.2	6.09372	10.7503	1.55036e-05	0.000956627	AT4G17070	peptidyl-prolyl cis-trans isomerases	Cre13.g603950	Cyclophilin	LOC_Os03g01090	peptidyl-prolyl cis-trans isomerase, cyclophilin type, putative, expressed	0	46.3333	0
Nycol.D01257.1	7.49354	-3.54449	0.000766977	0.0196582	AT2G44740	cyclin p4;1	Cre02.g118050	U-type cyclin	LOC_Os10g41430	cyclin, putative, expressed	759.667	6.66667	480.25
Nycol.D01318.1	11.798	2.65536	0.00096789	0.0225695	AT4G25960	P-glycoprotein 2	Cre17.g725150	(1 of 2) K05658 - ATP-binding cassette, subfamily B (MDR/TAP), member 1 (ABCB1)	LOC_Os02g46680	multidrug resistance protein, putative, expressed	2363.67	2313.67	2502.25
Nycol.D01375.3	5.37754	10.0165	0.000498375	0.0142173	AT5G46560	(1 of 1) PTHR13428 - INNER NUCLEAR MEMBRANE PROTEIN MAN1 LEM DOMAIN CONTAINING PROTEIN			LOC_Os03g01016	expressed protein	0	28	0
Nycol.D01411.1	7.88613	3.24881	0.0005337	0.0149436					LOC_Os10g41060	expressed protein	109.667	140	174.25
Nycol.D01412.7	9.23372	-11.1356	0.00108119	0.0243414	AT4G17330	G2484-1 protein			LOC_Os10g41030	agenet domain containing protein, putative, expressed	1214.33	0	84.5
Nycol.D01416.1	11.1436	-4.53778	0.000164061	0.00634166	AT3G60520				LOC_Os04g46600	zinc finger protein, putative, expressed	10748	43.3333	467.25
Nycol.D01419.1	6.46192	-8.34791	0.00298311	0.0465342	AT1G02080	transcription regulators	Cre14.g632950	Component of CCR4-NOT transcriptional regulator complex	LOC_Os10g40780	CCR4-Not complex component, Not1domain containing protein, expressed	138.667	0	0
Nycol.D01453.1	7.6595	-4.49039	0.00152917	0.0305102	AT4G25225	(1 of 2) PF15054 - Domain of unknown function (DUF4535) (DUF4535)			LOC_Os07g13534	expressed protein	639.333	4	253.5
Nycol.D01456.3	9.78346	-11.6862	2.86946e-11	1.29203e-08	AT4G00150	GRAS family transcription factor			LOC_Os02g44370	scarecrow, putative, expressed	3482	0	351.25
Nycol.D01474.5	8.56298	-10.4634	0.00189856	0.0347847							1035.33	0	91.5
Nycol.D01575.1	9.36295	-2.8666	0.000638207	0.0172124	AT4G21980	Ubiquitin-like superfamily protein	Cre16.g689650	Autophagy-related protein			2331	38	815.5
Nycol.D01688.1	6.4427	-8.33225	0.00027814	0.00931606							604	0	0.5
Nycol.D01700.1	10.3384	-2.86714	0.00087445	0.0211749	AT1G02130	RAS 5	Cre12.g560150	Rab-like GTP-Binding Flagellar Associated Protein 353	LOC_Os01g08450	ras-related protein, putative, expressed	6678.67	74.6667	785.25
Nycol.D01701.1	10.3495	-4.69026	0.000187562	0.00710957	AT4G17870	Polyketide cyclase/dehydrase and lipid transport superfamily protein			LOC_Os10g42280	cyclase/dehydrase family protein, putative, expressed	3703	22.6667	732.75
Nycol.D01715.1	11.6503	-4.23944	0.000387547	0.0119345	AT2G35320	EYES ABSENT homolog			LOC_Os06g02028	eyes absent homolog 4, putative, expressed	13525.7	75	454.5
Nycol.D01748.1	8.82729	-10.7287	8.70289e-08	1.36783e-05	AT4G25160	U-box domain-containing protein kinase family protein			LOC_Os06g04880	serine threonine kinase, putative, expressed	1538	0	15.25
Nycol.D01759.1	7.01746	11.6876	1.09286e-07	1.67037e-05	AT5G47310	PPPDE putative thiol peptidase family protein	Cre17.g698100	(1 of 6) PF05903 - PPPDE putative peptidase domain (Peptidase_C97)	LOC_Os03g01130	ethylene-responsive element-binding protein, putative, expressed	0	88.3333	133.25
Nycol.D01759.2	9.69422	-11.5973	1.5411e-10	5.23973e-08	AT5G47310	PPPDE putative thiol peptidase family protein	Cre17.g698100	(1 of 6) PF05903 - PPPDE putative peptidase domain (Peptidase_C97)	LOC_Os03g01130	ethylene-responsive element-binding protein, putative, expressed	4037.33	0	681.5
Nycol.D01770.1	5.25998	-20.7101	2.62843e-06	0.000228782	AT1G02120	GRAM domain family protein					39.6667	0	30.5
Nycol.D01783.1	9.45721	3.1278	0.00046021	0.0136433	AT2G02230	phloem protein 2-B1			LOC_Os12g03740	OsFBX438 - F-box domain containing protein, expressed	476	412.667	166.75
Nycol.D01789.1	6.72114	7.26625	0.000968619	0.0225695	AT3G23430	phosphate 1					8.33333	71.3333	38.5
Nycol.D01795.1	14.4644	-2.86195	0.0016228	0.0316273	AT5G20620	ubiquitin 4					91679	1542	14896.8
Nycol.D01814.1	10.6538	-3.34444	0.000234422	0.00827429	AT1G07660	Histone superfamily protein	Cre06.g268400	Histone H4	LOC_Os01g61920	Core histone H2A/H2B/H3/H4 domain containing protein, putative, expressed	9350	68.3333	901.75
Nycol.D01847.2	7.31788	25.6385	3.86994e-11	1.62208e-08	AT4G30080	auxin response factor 16; ARF16			LOC_Os06g47150	auxin response factor 18, putative, expressed	0	110	66
Nycol.E00011.3	5.2834	-20.7326	2.56315e-06	0.000224747	AT5G05680	nuclear pore complex protein-related			LOC_Os04g51900	expressed protein	40.3333	0	140
Nycol.E00018.7	8.68065	-10.5816	4.51661e-09	1.17573e-06	AT5G05700	arginine-tRNA protein transferase 1	Cre13.g580600	Arginyl-tRNA protein transferase	LOC_Os05g37434	arginyl-tRNA--protein transferase 1, putative, expressed	1590.33	0	0
Nycol.E00018.8	6.29549	-8.17908	0.00185899	0.0344503	AT5G05700	arginine-tRNA protein transferase 1	Cre13.g580600	Arginyl-tRNA protein transferase	LOC_Os05g37434	arginyl-tRNA--protein transferase 1, putative, expressed	158.667	0	0
Nycol.E00079.1	8.63979	13.3224	7.0642e-13	5.88448e-10			Cre01.g040450	Histidine-aspartic acid phosphotransferase	LOC_Os08g44350	histidine-containing phosphotransfer protein, putative, expressed	0	363.333	5
Nycol.E00096.1	7.77431	-9.6726	0.00282278	0.0449165	AT2G39550	Prenyltransferase family protein			LOC_Os01g05680	geranylgeranyl transferase type-1 subunit beta, putative, expressed	1518.33	0	157
Nycol.E00132.1	10.8499	-3.01739	0.000806813	0.0202159	AT1G69510	cAMP-regulated phosphoprotein 19-related protein	Cre06.g307200	(1 of 1) PTHR10358 - ENDOSULFINE	LOC_Os01g14690	Lg106, putative, expressed	5859.33	96.6667	705
Nycol.E00132.3	8.56051	-4.10836	0.000275793	0.00926354	AT1G69510	cAMP-regulated phosphoprotein 19-related protein	Cre06.g307200	(1 of 1) PTHR10358 - ENDOSULFINE	LOC_Os01g14690	Lg106, putative, expressed	1083	9.66667	4.25
Nycol.E00158.1	8.96136	-2.33368	0.00209909	0.037203	AT3G55530	RING/U-box superfamily protein			LOC_Os03g16570	zinc finger, C3HC4 type domain containing protein, expressed	1876.67	40	253
Nycol.E00176.1	10.0829	-2.15124	0.00237616	0.0401896	AT2G37680	(1 of 1) PF09783 - Vacuolar import and degradation protein (Vac_ImportDeg)	Cre17.g744497	(1 of 1) PF09783 - Vacuolar import and degradation protein (Vac_ImportDeg)	LOC_Os03g47550	expressed protein	4686.33	97.3333	179.25
Nycol.E00178.2	10.2695	-4.7888	0.000742809	0.0192442					LOC_Os05g01920	inhibitor I family protein, putative, expressed	3011.33	20	1981
Nycol.E00189.1	6.04502	10.7001	2.83252e-05	0.00158355	AT2G37730	Protein of unknown function (DUF604)			LOC_Os03g16334	fringe-related protein, putative, expressed	0	44.6667	3.75
Nycol.E00202.1	6.1338	-8.01962	0.000347171	0.010927	AT1G06150	basic helix-loop-helix (bHLH) DNA-binding superfamily protein					439.667	0	25.5
Nycol.E00210.1	9.85974	-2.78479	0.000654885	0.0175126	AT5G02040	prenylated RAB acceptor 1.A1	Cre06.g267900	(1 of 1) PTHR12859 - PRA1 PROTEIN	LOC_Os01g62890	prenylated rab acceptor, putative, expressed	3006.33	56.3333	222.25
Nycol.E00239.1	9.75083	-3.47961	9.11272e-05	0.00410319	AT5G59030	copper transporter 1	Cre05.g247050	CTR type copper ion transporter	LOC_Os01g56420	ctr copper transporter family protein, putative, expressed	2985.67	33.3333	1897
Nycol.E00289.4	11.4043	-4.65911	0.000294933	0.00974541	AT3G09085	Protein of unknown function (DUF962)	Cre03.g188900	(1 of 2) PF06127 - Protein of unknown function (DUF962) (DUF962)	LOC_Os03g15910	membrane protein, putative, expressed	6860.67	48	5440
Nycol.E00294.1	10.1131	5.59433	0.00254098	0.0421222	AT2G38060	phosphate transporter 4;2			LOC_Os05g37820	transporter, major facilitator family, putative, expressed	163	737.333	1122.25
Nycol.E00321.1	12.1535	3.23759	0.00011628	0.00492933	AT2G38110	glycerol-3-phosphate acyltransferase 6			LOC_Os01g63580	glycerol-3-phosphate acyltransferase, putative, expressed	3606	3326	5179
Nycol.E00322.1	14.2486	-3.38585	0.00104939	0.0238186	AT4G23400	plasma membrane intrinsic protein 1;5			LOC_Os04g47220	aquaporin protein, putative, expressed	65378.7	1153.67	86551
Nycol.E00330.2	4.31671	-19.7999	7.10575e-06	0.000503752	AT2G29690	anthranilate synthase 2	Cre06.g306601	Anthranilate synthase, alpha subunit	LOC_Os03g61120	anthranilate synthase component I-1, chloroplast precursor, putative, expressed	62.6667	0	64.25
Nycol.E00358.1	9.80759	-2.36552	0.000578358	0.0159792	AT3G53620	pyrophosphorylase 4	Cre09.g387875	Soluble inorganic pyrophosphatase	LOC_Os05g02310	soluble inorganic pyrophosphatase, putative, expressed	3652.67	70.6667	1469
Nycol.E00361.3	5.8501	7.59043	0.00179342	0.033609	AT2G37440	DNAse I-like superfamily protein	Cre07.g352400	Inositol polyphosphate related phosphatase	LOC_Os05g02350	endonuclease/exonuclease/phosphatase family domain containing protein, expressed	3.33333	39	60
Nycol.E00380.2	6.28256	-21.6866	6.47108e-08	1.08897e-05	AT3G12520	sulfate transporter 4;2	Cre10.g457750	Sulfate transporter	LOC_Os09g06499	sulfate transporter 4.1, chloroplast precursor, putative, expressed	84.3333	0	8
Nycol.E00406.1	8.56161	3.31976	0.000688611	0.0181236	AT2G28630	3-ketoacyl-CoA synthase 12			LOC_Os10g33370	3-ketoacyl-CoA synthase precursor, putative, expressed	240.667	289.667	1367
Nycol.E00413.1	8.31604	2.27818	0.00295284	0.0461918	AT3G09560	Lipin family protein	Cre12.g506600	Lipin family protein			313	167	47.25
Nycol.E00490.1	8.88294	-10.7843	3.32437e-08	6.15379e-06	AT3G45780	phototropin 1	Cre03.g199000	Phototropin	LOC_Os12g01140	AGC_PVPK_like_kin82y.2 - ACG kinases include homologs to PKA, PKG and PKC, expressed	2324	0	93.25
Nycol.E00499.1	10.7526	-3.63733	0.00062936	0.0170213			Cre12.g517600	(1 of 1) K04733 - interleukin-1 receptor-associated kinase 4 (IRAK4)			6396.33	60.3333	555.25
Nycol.E00574.2	5.29454	9.93116	0.000627348	0.0169945	AT3G54770	RNA-binding (RRM/RBD/RNP motifs) family protein			LOC_Os03g17760	RNA recognition motif containing protein, putative, expressed	0	26.3333	36.25
Nycol.E00606.1	12.2739	-2.69223	6.5946e-05	0.00314333	AT5G38650	Proteasome maturation factor UMP1	Cre16.g665000	Proteasome maturation factor	LOC_Os02g55640	proteasome maturation factor UMP1 family protein, expressed	20343.7	374.667	3420
Nycol.E00621.1	6.10399	10.7608	1.47051e-05	0.000927983							0	46.6667	11
Nycol.E00649.1	8.40048	-4.35585	1.88541e-05	0.00111386	AT3G45300	isovaleryl-CoA-dehydrogenase	Cre06.g296400	(1 of 1) 1.3.8.4 - Isovaleryl-CoA dehydrogenase	LOC_Os05g03480	acyl-coenzyme A dehydrogenase, mitochondrial precursor, putative, expressed	1150.67	7.33333	170.75
Nycol.E00694.1	12.7888	-5.37724	1.47608e-07	2.17624e-05	AT5G60400						20010.3	77	3990.25
Nycol.E00709.2	6.94609	-22.3173	4.12156e-07	4.93995e-05	AT3G10840	alpha/beta-Hydrolases superfamily protein	Cre01.g039400	(1 of 1) 3.8.1.5 - Haloalkane dehalogenase / 1-chlorohexane halidohydrolase	LOC_Os12g02589	hydrolase, alpha/beta fold family protein, putative, expressed	130	0	90.25
Nycol.E00744.1	6.15236	10.8101	1.15637e-05	0.000755495	AT1G27680	ADPGLC-PPase large subunit	Cre13.g567950	ADP-glucose pyrophosphorylase large subunit	LOC_Os07g13980	glucose-1-phosphate adenylyltransferase large subunit, putative, expressed	0	48.3333	13.5
Nycol.E00783.1	7.0158	-6.44871	0.00154072	0.0306148	AT1G29195	(1 of 28) PF14009 - Domain of unknown function (DUF4228) (DUF4228)			LOC_Os01g55370	expressed protein	378.667	0.666667	208.5
Nycol.E00785.1	5.57032	10.2148	0.000205302	0.00763466	AT2G40340	Integrase-type DNA-binding superfamily protein			LOC_Os05g27930	AP2 domain containing protein, expressed	0	32	6.75
Nycol.E00856.1	8.11233	-5.97772	0.000112971	0.00481355	AT1G02475	Polyketide cyclase/dehydrase and lipid transport superfamily protein	Cre14.g616250	Conserved in the Plant Lineage	LOC_Os01g22510	cyclase/dehydrase family protein, expressed	1442	2	50.5
Nycol.E00905.2	6.20469	-21.4583	1.12651e-06	0.000112382	AT3G06430	Tetratricopeptide repeat (TPR)-like superfamily protein			LOC_Os03g19650	PPR2, putative, expressed	77.3333	0	9.5
Nycol.E00947.3	6.26793	24.6143	5.57127e-09	1.36496e-06	AT4G33270	Transducin family protein / WD-40 repeat family protein			LOC_Os02g47180	WD repeat-containing protein, putative, expressed	0	52	14
Nycol.E00990.1	7.99481	-3.31568	0.00244798	0.0410708	AT3G05100	S-adenosyl-L-methionine-dependent methyltransferases superfamily protein			LOC_Os07g47150	expressed protein	938.667	11	128.25
Nycol.E00994.1	7.54913	-9.4456	0.00010197	0.00445934	AT4G15610	Uncharacterised protein family (UPF0497)			LOC_Os07g26110	membrane associated DUF588 domain containing protein, putative, expressed	460.667	0	1732.25
Nycol.E01039.1	7.93974	-4.02021	0.000808919	0.0202159	AT4G02425				LOC_Os01g21410	expressed protein	716	6.66667	119.25
Nycol.E01052.1	10.0568	-3.6063	1.15128e-06	0.000112994	AT5G18650	CHY-type/CTCHY-type/RING-type Zinc finger protein	Cre17.g718300	(1 of 1) K10144 - RING finger and CHY zinc finger domain-containing protein 1 (RCHY1, PIRH2)	LOC_Os12g35320	RING finger and CHY zinc finger domain-containing protein 1, putative, expressed	3951.33	38	413.75
Nycol.E01211.3	8.84002	-10.7415	0.00148329	0.0299882	AT1G08830	copper/zinc superoxide dismutase 1			LOC_Os03g22810	copper/zinc superoxide dismutase, putative, expressed	3564.67	0	525.5
Nycol.E01259.1	5.41748	10.0574	0.000466927	0.0137438	AT1G02680	TBP-associated factor 13	Cre04.g222100	(1 of 1) K03127 - transcription initiation factor TFIID subunit 13 (TAF13)	LOC_Os01g23630	transcription initiation factor IID, 18kD subunit family protein, expressed	0	28.6667	42
Nycol.E01259.3	8.77675	-10.6775	1.43705e-08	3.10925e-06	AT1G02680	TBP-associated factor 13	Cre04.g222100	(1 of 1) K03127 - transcription initiation factor TFIID subunit 13 (TAF13)	LOC_Os01g23630	transcription initiation factor IID, 18kD subunit family protein, expressed	1382.33	0	47.25
Nycol.E01273.1	11.7325	-2.55326	0.00221661	0.0383078	AT2G32060	Ribosomal protein L7Ae/L30e/S12e/Gadd45 family protein	Cre04.g214503	(1 of 1) K02951 - small subunit ribosomal protein S12e (RP-S12e, RPS12)	LOC_Os07g05580	ribosomal protein L7Ae, putative, expressed	15191.3	239.333	3019.75
Nycol.E01285.2	8.33545	2.38516	0.00328147	0.0498949	AT3G16950	lipoamide dehydrogenase 1	Cre01.g016514	(1 of 1) PTHR22912//PTHR22912:SF142 - DISULFIDE OXIDOREDUCTASE // SUBFAMILY NOT NAMED	LOC_Os01g23610	dihydrolipoyl dehydrogenase, putative, expressed	276.333	172.333	280
Nycol.E01319.1	10.143	-3.19344	0.00243682	0.0409248	AT3G17020	Adenine nucleotide alpha hydrolases-like superfamily protein			LOC_Os05g06500	universal stress protein domain containing protein, putative, expressed	3157.67	53	1165.75
Nycol.E01340.1	6.86645	11.5353	1.60051e-07	2.29867e-05	AT4G01970	stachyose synthase					0	79.6667	70.75
Nycol.E01341.1	14.2752	4.88786	4.86787e-09	1.22877e-06	AT4G16180	(1 of 1) PTHR31515:SF0 - TRANSMEMBRANE PROTEIN	Cre10.g463300	(1 of 1) PTHR31515//PTHR31515:SF0 - FAMILY NOT NAMED // TRANSMEMBRANE PROTEIN	LOC_Os03g19690	expressed protein	5610.67	12997.3	303
Nycol.E01342.1	10.2817	14.9666	1.11664e-15	2.32541e-12							0	885	0
Nycol.E01367.1	6.44915	11.1115	3.37837e-06	0.000281418	AT3G51590	lipid transfer protein 12			LOC_Os11g02369	LTPL7 - Protease inhibitor/seed storage/LTP family protein precursor, expressed	0	59.3333	37.25
Nycol.E01397.1	5.80114	-7.67913	0.00119865	0.0258004	AT1G02860	SPX (SYG1/Pho81/XPR1) domain-containing protein			LOC_Os07g47590	expressed protein	176.667	0	0
Nycol.E01398.1	11.0442	-5.08587	0.000191635	0.00723955	AT2G47710	Adenine nucleotide alpha hydrolases-like superfamily protein	Cre16.g649650	Universal stress protein	LOC_Os12g36640	universal stress protein domain containing protein, putative, expressed	8637.67	28	287
Nycol.E01523.7	11.2657	15.9531	6.16654e-20	1.02735e-15	AT1G67120	ATPases;nucleotide binding;ATP binding;nucleoside-triphosphatases;transcription factor binding	Cre03.g161800	(1 of 1) K14572 - midasin (MDN1, REA1)			0	1697.67	108.75
Nycol.E01539.1	10.3428	-3.26351	2.52234e-06	0.000224747	AT4G16143	importin alpha isoform 2	Cre04.g215850	Importin alpha	LOC_Os01g14950	importin subunit alpha, putative, expressed	5976	58	3939.75
Nycol.E01567.3	6.55969	11.2243	1.14494e-06	0.000112994	AT4G15820						0	64.3333	2.25
Nycol.E01622.1	5.59341	-7.46456	0.00308704	0.0477531							108.333	0	9.5
Nycol.F00007.1	8.62386	-10.5245	0.00219764	0.0382207	AT3G55480	protein affected trafficking 2			LOC_Os01g74180	adaptin, putative, expressed	729.667	222.333	102.5
Nycol.F00042.1	7.96117	-9.86006	0.000597056	0.0162798					LOC_Os12g38051	metallothionein, putative, expressed	769.667	0	5
Nycol.F00066.1	8.28346	-10.1836	0.00301083	0.0468351	AT1G07660	Histone superfamily protein	Cre06.g268400	Histone H4	LOC_Os01g61920	Core histone H2A/H2B/H3/H4 domain containing protein, putative, expressed	2786.67	0	54.5
Nycol.F00071.1	6.09762	10.7536	2.44317e-05	0.00137977	AT3G53710	ARF-GAP domain 6	Cre09.g386550	(1 of 1) K12492 - ADP-ribosylation factor GTPase-activating protein 1 (ARFGAP1)	LOC_Os03g17020	GTPase-activating protein, putative, expressed	0	46.3333	59
Nycol.F00085.1	7.60661	-5.4529	0.00138445	0.0286175	AT5G02560	histone H2A 12			LOC_Os01g31800	Core histone H2A/H2B/H3/H4 domain containing protein, putative, expressed	1566	2	4
Nycol.F00090.1	7.48035	-9.37663	1.94518e-06	0.000179042	AT5G59770	Protein-tyrosine phosphatase-like, PTPLA	Cre08.g363500	(1 of 2) 4.2.1.134 - Very-long-chain (3R)-3-hydroxyacyl-CoA dehydratase	LOC_Os05g38590	expressed protein	636.667	0	67.25
Nycol.F00159.1	8.44729	-6.90538	3.20058e-05	0.00175789							2176	1.33333	32.25
Nycol.F00232.1	9.5555	-3.10794	0.00146426	0.029677	AT4G09720	RAB GTPase homolog G3A	Cre06.g311900	RAB-Like GTP binding Protein	LOC_Os01g51700	ras-related protein, putative, expressed	2560.67	37	470.25
Nycol.F00286.2	5.77422	-7.64915	0.00154779	0.0306979	AT4G13400	2-oxoglutarate (2OG) and Fe(II)-dependent oxygenase superfamily protein	Cre02.g104100	(1 of 1) PTHR10209:SF216 - 2-OXOGLUTARATE (2OG) AND FE(II)-DEPENDENT OXYGENASE SUPERFAMILY PROTEIN	LOC_Os05g48230	expressed protein	135.333	0	6
Nycol.F00304.1	9.89745	3.64834	0.00164698	0.0318315	AT4G13340	Leucine-rich repeat (LRR) family protein			LOC_Os01g08470	retrotransposon protein, putative, unclassified, expressed	524	588.333	1428.75
Nycol.F00306.1	6.37444	-8.25986	0.000243456	0.00846092	AT5G23260	K-box region and MADS-box transcription factor family protein			LOC_Os02g07430	OsMADS29 - MADS-box family gene with MIKCc type-box, expressed	222.333	0	13.25
Nycol.F00307.2	10.0913	-11.9944	0.000329439	0.0105784	AT1G52360	Coatomer, beta' subunit	Cre02.g118500	Beta' subunit of COP-I complex	LOC_Os02g11830	coatomer subunit beta, putative, expressed	4682.67	0	450.5
Nycol.F00367.1	4.35356	-19.7733	7.30755e-06	0.000515864							20.6667	0	350.5
Nycol.F00410.1	8.36654	-10.2664	0.0029414	0.0461354	AT5G20610	(1 of 12) PF10358 - N-terminal C2 in EEIG1 and EHBP1 proteins (NT-C2)			LOC_Os01g51640	expressed protein	578.333	0	157.75
Nycol.F00528.2	6.19854	-21.6036	9.52958e-07	0.000100483	AT4G32760	ENTH/VHS/GAT family protein	Cre13.g585100	(1 of 3) PF00790 - VHS domain (VHS)	LOC_Os06g22650	VHS and GAT domain containing protein, expressed	77	0	22.5
Nycol.F00538.2	5.97684	-7.85981	0.000556721	0.01551	AT4G28980	CDK-activating kinase 1AT			LOC_Os06g22820	cyclin-dependent kinase F-1, putative, expressed	293.333	0	22.25
Nycol.F00607.1	9.13691	3.14566	0.000274033	0.00922302	AT5G56760	serine acetyltransferase 1;1			LOC_Os01g52260	serine acetyltransferase protein, putative, expressed	463.333	331.333	289
Nycol.F00660.1	7.69227	-9.59033	8.93567e-07	9.60441e-05	AT2G46330	arabinogalactan protein 16			LOC_Os02g16500	expressed protein	883.333	0	5450.25
Nycol.F00663.2	6.24103	-21.6465	9.0674e-07	9.66032e-05			Cre16.g680300	(1 of 5) 2.3.1.43 - Phosphatidylcholine--sterol O-acyltransferase / Phospholipid--cholesterol acyltransferase	LOC_Os06g36520	GDSL-like lipase/acylhydrolase, putative, expressed	79.3333	0	123.5
Nycol.F00691.1	10.6195	3.50765	1.75044e-06	0.000162918	AT4G26270	phosphofructokinase 3			LOC_Os01g09570	6-phosphofructokinase, putative, expressed	911	957.667	204
Nycol.F00701.1	8.87503	-5.05452	0.00010548	0.00457844	AT5G25940	early nodulin-related					2974.67	6.33333	267.5
Nycol.F00708.2	6.99656	-22.3644	3.89659e-07	4.70415e-05			Cre01.g018400	Inositol 1,3,4-trisphosphate 5/6-kinase	LOC_Os03g51610	Inositol 1, 3, 4-trisphosphate 5/6-kinase, putative, expressed	134.667	0	241.75
Nycol.F00756.2	6.6952	-8.58696	2.2804e-05	0.00130555	AT5G11630						544.667	0	487.25
Nycol.F00785.2	6.43728	-8.32275	0.000268118	0.00909662	AT5G28770	bZIP transcription factor family protein			LOC_Os03g58250	bZIP transcription factor domain containing protein, expressed	241.333	0	54.25
Nycol.F00786.1	10.152	-3.55892	0.00031491	0.0102469	AT1G52825	(1 of 2) PF09803 - Uncharacterized conserved protein (DUF2346) (DUF2346)			LOC_Os07g08410	expressed protein	4386	42	1094.25
Nycol.F00821.2	7.66207	-4.92447	0.00274663	0.0440448	AT3G04610	RNA-binding KH domain-containing protein			LOC_Os03g42900	KH domain containing protein, putative, expressed	896.667	3	0
Nycol.F00848.1	10.2199	-5.09915	1.64867e-05	0.00100075							3164	15.6667	196
Nycol.F00880.1	7.24762	-9.14185	0.000752179	0.0193683	AT2G37750	(1 of 2) PTHR34670:SF3 - EXPRESSED PROTEIN			LOC_Os05g38264	expressed protein	286.667	0	89.75
Nycol.F00895.1	8.24104	-6.69761	0.000575964	0.0159395	AT3G55800	sedoheptulose-bisphosphatase	Cre03.g185550	Sedoheptulose-1,7-bisphosphatase	LOC_Os04g16680	fructose-1,6-bisphosphatase, putative, expressed	1060.33	1.33333	6.75
Nycol.F00989.1	7.11353	-3.06162	0.00161989	0.0316273	AT2G41835	zinc finger (C2H2 type, AN1-like) family protein	Cre09.g389750	(1 of 1) PTHR14677//PTHR14677:SF2 - ARSENITE INDUCUBLE RNA ASSOCIATED PROTEIN AIP-1-RELATED // AN1-TYPE ZINC FINGER PROTEIN 1	LOC_Os07g38240	ZOS7-05 - C2H2 zinc finger protein, expressed	634.667	7	64.5
Nycol.F00998.1	7.1167	11.7884	3.57877e-08	6.48069e-06	AT5G05170	Cellulose synthase family protein			LOC_Os07g10770	CESA8 - cellulose synthase, expressed	0	95	2.75
Nycol.F01001.1	5.91806	10.571	4.02485e-05	0.00206957							0	41	5.25
Nycol.F01071.1	6.16492	6.9447	0.00290317	0.0457451							7	48.3333	0
Nycol.F01091.1	8.39441	3.22998	0.000341478	0.0108044	AT5G58730	pfkB-like carbohydrate kinase family protein			LOC_Os03g52760	kinase, pfkB family, putative, expressed	155	302.667	278
Nycol.F01092.2	5.40584	-19.4994	9.71713e-06	0.00064497	AT3G11210	SGNH hydrolase-type esterase superfamily protein			LOC_Os11g48070	GDSL-like lipase/acylhydrolase, putative, expressed	44	0	254.75
Nycol.F01114.1	5.80798	10.4556	0.000347618	0.010927	AT2G38120	Transmembrane amino acid transporter family protein			LOC_Os01g63770	transmembrane amino acid transporter protein, putative, expressed	0	37.6667	0
Nycol.F01114.2	5.53121	10.1731	0.000560133	0.015579	AT2G38120	Transmembrane amino acid transporter family protein			LOC_Os01g63770	transmembrane amino acid transporter protein, putative, expressed	0	31	0
Nycol.F01120.1	7.58029	-6.028	0.000250927	0.00865515	AT4G23400	plasma membrane intrinsic protein 1;5			LOC_Os04g47220	aquaporin protein, putative, expressed	750	1.33333	297.75
Nycol.F01140.2	7.78641	-9.68332	6.70224e-05	0.00317214	AT3G46970	alpha-glucan phosphorylase 2			LOC_Os01g63270	alpha-glucan phosphorylast isozyme, putative, expressed	352.667	0	67.25
Nycol.F01146.3	9.12918	2.67949	0.00236242	0.0400793	AT5G58960	Plant protein of unknown function (DUF641)			LOC_Os03g61040	GIL1, putative, expressed	497.333	312	1667
Nycol.F01180.1	9.93475	-2.74402	0.00167977	0.0322408	AT5G59140	BTB/POZ domain-containing protein	Cre01.g061442	(1 of 1) K03872 - transcription elongation factor B, polypeptide 1 (TCEB1)	LOC_Os11g48030	skp1 family, tetramerisation domain containing protein, expressed	3347.67	61	1183
Nycol.F01227.1	6.12886	-8.01289	0.000133052	0.00540646	AT5G02120	one helix protein	Cre02.g109950	peptidyl-prolyl cis-trans isomerase, FKBP-type	LOC_Os05g22730	expressed protein	313	0	14.25
Nycol.F01239.2	9.33247	-11.2348	0.00058925	0.0161462	AT2G39720	RING-H2 finger C2A	Cre12.g544327	(1 of 6) PTHR14155 - RING FINGER DOMAIN-CONTAINING	LOC_Os05g01940	zinc finger, RING-type, putative, expressed	2717	0	51
Nycol.F01325.1	10.3877	-8.04702	0.000424815	0.012868							2208.33	2.33333	679.5
Nycol.F01349.1	11.3216	-3.43364	0.00131206	0.0275648	AT3G55290	NAD(P)-binding Rossmann-fold superfamily protein			LOC_Os08g39960	3-oxoacyl-reductase, chloroplast precursor, putative, expressed	6546.33	102.333	543.5
Nycol.F01432.1	13.7822	-2.76467	0.00141141	0.0289226	AT5G19770	tubulin alpha-3			LOC_Os07g38730	tubulin/FtsZ domain containing protein, putative, expressed	44036.3	1428.67	13787
Nycol.F01477.4	6.51367	9.20072	2.97387e-06	0.000250226	AT3G03890	FMN binding	Cre02.g098250	Pyridoxamine 5'-phosphate oxidase-like protein	LOC_Os07g38620	pyridoxamine 5'-phosphate oxidase family protein, putative, expressed	1.33333	62	7
Nycol.F01515.3	12.3826	-4.57831	0.000133587	0.00541497	AT3G47800	Galactose mutarotase-like superfamily protein	Cre06.g262050	Aldose-1-epimerase	LOC_Os04g38530	aldose 1-epimerase, putative, expressed	18776	99.6667	696
Nycol.F01583.1	4.17916	-19.661	8.24199e-06	0.000560456	AT3G57630	exostosin family protein	Cre07.g325050	Exostosin-like glycosyltransferase 15	LOC_Os03g07820	exostosin family protein, putative, expressed	56.6667	0	9
Nycol.F01595.1	5.40555	7.2489	0.0025861	0.042406							3	28.3333	5
Nycol.G00085.1	12.5718	-3.78223	0.00276114	0.0442313	AT2G01410	NHL domain-containing protein			LOC_Os01g42140	expressed protein	14778.3	193.333	1475.25
Nycol.G00104.3	7.50722	-5.62753	0.000796592	0.0201406	AT1G44820	Peptidase M20/M25/M40 family protein	Cre06.g271700	Metallopeptidase M20 family protein	LOC_Os06g10770	peptidase, putative, expressed	765.667	1.66667	23.75
Nycol.G00123.1	8.66729	-10.5684	0.00178543	0.033609			Cre10.g441050	(1 of 2) PTHR12321//PTHR12321:SF55 - CPG BINDING PROTEIN // PHD FINGER PROTEIN ALFIN-LIKE 4	LOC_Os11g14010	PHD finger protein, putative, expressed	3162	0	0
Nycol.G00143.8	7.27824	25.6018	4.57376e-11	1.85851e-08	AT3G46980	phosphate transporter 4;3			LOC_Os01g63290	transporter, major facilitator family, putative, expressed	0	107	30.75
Nycol.G00158.1	7.24682	-4.66426	0.000487359	0.0140605	AT5G49890	chloride channel C			LOC_Os02g35190	chloride channel protein, putative, expressed	531	2.66667	33
Nycol.G00161.1	10.2332	-3.18662	0.000258031	0.008809	AT4G26570	calcineurin B-like 3	Cre08.g363750	(1 of 2) K06268 - serine/threonine-protein phosphatase 2B regulatory subunit (PPP3R, CNB)	LOC_Os03g42840	calcineurin B, putative, expressed	4260.33	56.6667	590.75
Nycol.G00167.1	9.65896	-3.90587	0.000431147	0.0130125	AT4G10080				LOC_Os01g66150	expressed protein	2628.33	23.6667	398.25
Nycol.G00168.1	8.49231	-4.83497	0.00259304	0.0424362							1250	5.66667	225.5
Nycol.G00210.1	12.8665	2.21981	0.000967316	0.0225695	AT4G24280	chloroplast heat shock protein 70-1	Cre06.g250100	Heat shock protein 70B	LOC_Os05g23740	DnaK family protein, putative, expressed	8708	3895	1219.5
Nycol.G00259.2	8.2901	-3.3332	0.000283557	0.00942925							1606.33	13.3333	223.25
Nycol.G00268.11	4.85744	-20.3256	4.01968e-06	0.000324716	AT2G03510	SPFH/Band 7/PHB domain-containing membrane-associated protein family			LOC_Os03g30790	erlin-2 precursor, putative, expressed	92.6667	115	10.5
Nycol.G00295.1	10.0877	3.83686	6.4062e-07	7.2113e-05	AT5G07990	Cytochrome P450 superfamily protein			LOC_Os10g17260	cytochrome P450, putative, expressed	493.333	722	713.75
Nycol.G00312.1	5.49251	10.135	0.000279195	0.00932143	AT1G13770	Protein of unknown function, DUF647	Cre16.g671150	(1 of 1) PTHR12770:SF22 - UPF0420 PROTEIN C16ORF58	LOC_Os03g11500	DUF647 domain containing protein, putative, expressed	0	30.3333	0
Nycol.G00329.2	5.38345	10.0225	0.00049198	0.0141273	AT3G59030	MATE efflux family protein	Cre01.g027764	(1 of 11) K03327 - multidrug resistance protein, MATE family (TC.MATE, SLC47A, norM, mdtK, dinF)	LOC_Os12g42130	MATE efflux family protein, putative, expressed	0	28	0
Nycol.G00342.1	9.84381	-5.76059	1.09191e-11	5.68477e-09	AT3G02210	COBRA-like protein 1 precursor			LOC_Os07g41310	COBRA, putative, expressed	4546.33	7.66667	107
Nycol.G00364.1	11.314	-2.31406	0.00127096	0.0269391	AT1G64520	regulatory particle non-ATPase 12A	Cre17.g708300	26S proteasome regulatory subunit	LOC_Os07g25420	26S proteasome non-ATPase regulatory subunit 8, putative, expressed	11551.3	207.333	697.5
Nycol.G00373.1	7.79919	12.4771	2.80082e-10	9.33233e-08	AT5G08110	nucleic acid binding;ATP-dependent helicases;ATP binding;helicases;ATP-dependent helicases			LOC_Os07g41564	DEAD/DEAH box helicase domain protein, putative, expressed	0	152.667	0
Nycol.G00373.3	7.31243	-2.94177	0.00220055	0.0382207	AT5G08110	nucleic acid binding;ATP-dependent helicases;ATP binding;helicases;ATP-dependent helicases			LOC_Os07g41564	DEAD/DEAH box helicase domain protein, putative, expressed	660.333	8.66667	53.75
Nycol.G00396.1	5.62586	10.2719	0.000154944	0.00609791	AT4G16380	Heavy metal transport/detoxification superfamily protein			LOC_Os03g54050	anther-specific proline-rich protein APG precursor, putative, expressed	0	33.3333	125.5
Nycol.G00407.1	7.27137	-9.16563	0.000107498	0.00464604	AT1G55920	serine acetyltransferase 2;1					337.667	0	30.5
Nycol.G00412.1	9.63949	-3.74321	0.0001318	0.00539508	AT1G27350	Ribosome associated membrane protein RAMP4	Cre03.g160300	Ribosome-associated membrane protein, ER-stress-associated	LOC_Os11g41875	membrane protein, putative, expressed	3733.33	26	467
Nycol.G00472.1	9.46811	-2.95027	0.000269186	0.00909662			Cre09.g409250	Glycosyltransferase			2546.67	38.6667	883.5
Nycol.G00474.1	6.44789	-8.33336	0.000418727	0.0127532	AT5G60970	TEOSINTE BRANCHED 1, cycloidea and PCF transcription factor 5			LOC_Os05g43760	TCP family transcription factor, putative, expressed	212.667	0	8.25
Nycol.G00506.2	5.71994	10.3682	0.000108676	0.00466635	AT5G39360	EID1-like 2			LOC_Os03g31310	circadian clock coupling factor-related, putative, expressed	0	35.6667	37.5
Nycol.G00506.3	8.10427	-10.0038	0.00184215	0.0342908	AT5G39360	EID1-like 2			LOC_Os03g31310	circadian clock coupling factor-related, putative, expressed	1733.33	0	28.75
Nycol.G00596.1	10.3507	-12.2542	0.00014804	0.00590036	AT2G40030	nuclear RNA polymerase D1B			LOC_Os02g05880	RNA polymerase Rpb1, domain 2 family protein, expressed	8085.67	0	0
Nycol.G00617.3	8.15872	-10.0583	0.00312713	0.0482836	AT4G36630	Vacuolar sorting protein 39	Cre06.g278124	(1 of 1) PTHR12894//PTHR12894:SF10 - CNH DOMAIN CONTAINING // VAM6/VPS39-LIKE PROTEIN	LOC_Os03g50740	retrotransposon protein, putative, SINE subclass, expressed	2230.67	0	0
Nycol.G00620.7	6.61264	11.278	8.13961e-07	8.86313e-05	AT2G26210	Ankyrin repeat family protein			LOC_Os07g42640	FYVE zinc finger family protein, expressed	0	66.6667	39.75
Nycol.G00627.3	4.68182	-20.1546	4.84499e-06	0.000377184	AT2G03140	alpha/beta-Hydrolases superfamily protein					81.6667	0	3.5
Nycol.G00645.1	5.71652	10.3628	0.000325639	0.0105139	AT1G68290	endonuclease 2			LOC_Os01g03740	nuclease PA3, putative, expressed	0	35.3333	2
Nycol.G00671.1	5.08618	9.71572	0.00145382	0.029556	AT1G16310	Cation efflux family protein	Cre03.g160800	Cation efflux transporter, membrane protein	LOC_Os01g03914	cation efflux family protein, putative, expressed	0	22.6667	6.75
Nycol.G00683.1	9.46723	-11.3693	3.36387e-07	4.24561e-05	AT1G29400	MEI2-like protein 5	Cre07.g338150	RNA-binding protein with RRM (RNP-1) motif	LOC_Os02g48790	AML1, putative, expressed	1265.33	0	0
Nycol.G00728.2	5.75849	10.4076	9.60525e-05	0.00424465	AT3G62470	Pentatricopeptide repeat (PPR) superfamily protein			LOC_Os05g28720	PPR repeat containing protein, expressed	0	36.6667	0
Nycol.G00744.1	10.0364	-3.72628	0.00118643	0.0255728	AT3G14770	Nodulin MtN3 family protein	Cre07.g340700	paralog of LCI36	LOC_Os01g36070	nodulin MtN3 family protein, putative, expressed	2488	34.6667	964.25
Nycol.G00794.8	6.84097	11.6169	0.000479027	0.013967	AT1G17680	tetratricopeptide repeat (TPR)-containing protein	Cre10.g464950	(1 of 1) K15201 - general transcription factor 3C polypeptide 3 (transcription factor C subunit 4) (GTP3C3, TFC4)	LOC_Os11g16540	tetratricopeptide repeat domain containing protein, expressed	0.333333	77.6667	36
Nycol.G00830.1	8.49479	-4.93149	0.00248312	0.0414101	AT5G47900	Protein of unknown function (DUF1624)			LOC_Os02g32504	heparan-alpha-glucosaminide N-acetyltransferase, putative, expressed	1885.33	5.33333	0
Nycol.G00844.1	10.6405	-2.78071	0.000722322	0.0188324					LOC_Os04g33030	protein binding protein, putative, expressed	5821.67	97	2205.75
Nycol.G00848.2	7.04077	25.3689	1.3412e-10	4.96543e-08	AT5G13870	xyloglucan endotransglucosylase/hydrolase 5			LOC_Os11g33270	glycosyl hydrolases family 16, putative, expressed	0	89.3333	213.25
Nycol.G00896.1	10.0773	-3.19803	0.00312257	0.0482579	AT1G11680	CYTOCHROME P450 51G1	Cre02.g092350	Cytochrome P450, CYP51 superfamily	LOC_Os11g32240	cytochrome P450 51, putative, expressed	6311	50.3333	408.5
Nycol.G00932.1	12.3317	3.2016	1.53371e-06	0.000146009	AT5G50920	CLPC homologue 1			LOC_Os04g32560	ATP-dependent Clp protease ATP-binding subunit clpA homolog CD4B,chloroplast precursor, putative, expressed	3323.67	3223.67	528.25
Nycol.G00942.1	5.90445	-7.7867	0.000586923	0.016109	AT5G50915	basic helix-loop-helix (bHLH) DNA-binding superfamily protein			LOC_Os08g42470	BEE 1, putative, expressed	330.667	0	793
Nycol.G01016.1	8.67444	-5.80324	0.0015264	0.0304914	AT5G50700	hydroxysteroid dehydrogenase 1			LOC_Os12g27830	dehydrogenase/reductase, putative, expressed	1153.67	3.33333	44.25
Nycol.G01038.1	9.29131	-2.23954	0.00199724	0.0358555			Cre03.g160300	Ribosome-associated membrane protein, ER-stress-associated			2702.67	53.3333	1049.75
Nycol.G01048.1	6.07593	-7.95995	0.00048569	0.0140605	AT1G27300				LOC_Os02g30610	expressed protein	404.667	0	5.25
Nycol.G01145.1	12.1199	-4.66114	0.000400535	0.0122664	AT2G27040	Argonaute family protein			LOC_Os04g06770	argonaute, putative, expressed	33476	78.6667	179.5
Nycol.G01146.1	7.99867	-9.89788	0.00267108	0.0432881	AT2G27040	Argonaute family protein			LOC_Os04g06770	argonaute, putative, expressed	2110.33	0	6.25
Nycol.G01168.5	7.48025	12.1524	9.6974e-08	1.49591e-05	AT2G05120	Nucleoporin, Nup133/Nup155-like			LOC_Os03g12450	nucleoporin, putative, expressed	0	121.667	0
Nycol.G01177.1	6.00326	-7.88482	0.00104391	0.0237761	AT5G55570				LOC_Os01g55670	expressed protein	193.667	0	2
Nycol.G01219.1	4.5012	-19.9066	6.33343e-06	0.000462785	AT1G05010	ethylene-forming enzyme			LOC_Os09g27750	1-aminocyclopropane-1-carboxylate oxidase 1, putative, expressed	71.6667	86.6667	101.25
Nycol.G01311.1	10.9856	-2.35701	0.00102755	0.0235152	AT1G68300	Adenine nucleotide alpha hydrolases-like superfamily protein	Cre16.g649650	Universal stress protein	LOC_Os01g32780	universal stress protein domain containing protein, putative, expressed	8359.67	161	3439
Nycol.H00066.3	5.17075	9.00334	0.000237768	0.00835699	AT3G54230	suppressor of abi3-5	Cre03.g184350	(1 of 1) K13094 - RNA-binding protein 5/10 (RBM5_10)	LOC_Os02g07070	RNA recognition motif family protein, expressed	0.333333	24	81.5
Nycol.H00142.1	13.7574	5.65931	5.54985e-09	1.36496e-06	AT3G29320	Glycosyl transferase, family 35					2622.67	9413.67	1026
Nycol.H00143.1	6.95664	11.6261	1.51213e-07	2.19771e-05	AT1G26610	C2H2-like zinc finger protein					0	84.6667	31.75
Nycol.H00214.3	4.55945	-20.029	5.55221e-06	0.000414797	AT2G03530	ureide permease 2			LOC_Os12g31850	ureide permease, putative, expressed	24	0	76.75
Nycol.H00225.1	7.30799	-4.93011	0.00253007	0.0420141			Cre11.g468500	Metallophosphoesterase/metallo-dependent phosphatase			526.333	2.33333	3.75
Nycol.H00249.4	7.97885	-9.87795	0.00215045	0.0377519					LOC_Os03g11580	expressed protein	1643	0	0
Nycol.H00309.2	7.75566	-9.6537	0.000122557	0.0051173	AT1G69060	Chaperone DnaJ-domain superfamily protein			LOC_Os03g54150	expressed protein	658.333	0	307
Nycol.H00325.2	11.4279	-2.5372	0.00220849	0.0382207	AT4G16360	5'-AMP-activated protein kinase beta-2 subunit protein					9764.33	195.333	334
Nycol.H00370.1	6.34411	-8.23062	6.30757e-05	0.00304592	AT2G36540	Haloacid dehalogenase-like hydrolase (HAD) superfamily protein					333.333	0	116.75
Nycol.H00406.1	7.02806	-8.92144	0.00151032	0.0303156	AT3G07810	RNA-binding (RRM/RBD/RNP motifs) family protein			LOC_Os11g41890	RNA recognition motif containing protein, putative, expressed	351.333	0	381.25
Nycol.H00454.1	8.86544	-10.7668	0.00166809	0.0321231	AT3G28860	ATP binding cassette subfamily B19	Cre17.g725150	(1 of 2) K05658 - ATP-binding cassette, subfamily B (MDR/TAP), member 1 (ABCB1)	LOC_Os04g38570	multidrug resistance protein, putative, expressed	1089	0	1767.75
Nycol.H00576.1	6.22762	-8.11292	0.000164979	0.00636238	AT4G25000	alpha-amylase-like	Cre08.g385500	Alpha-amylase			286.333	0	75.25
Nycol.H00619.4	6.53962	11.2002	2.27622e-05	0.00130555	AT1G35220	(1 of 1) PF14647 - FAM91 N-terminus (FAM91_N)	Cre10.g457150	(1 of 1) KOG3707 - Uncharacterized conserved protein	LOC_Os01g19760	expressed protein	0	63	0
Nycol.H00695.2	5.90491	10.5547	0.000241661	0.0084558	AT3G58970	magnesium transporter 6	Cre07.g352750	Mg2+ transporter protein	LOC_Os10g39790	CorA-like magnesium transporter protein, putative, expressed	0	40.3333	0
Nycol.H00701.1	8.65101	-2.60192	0.000807148	0.0202159	AT5G65270	RAB GTPase homolog A4A			LOC_Os10g23100	ras-related protein, putative, expressed	1590.33	27.3333	120.75
Nycol.H00721.1	10.5206	-2.1929	0.00116352	0.0254237	AT5G10290	leucine-rich repeat transmembrane protein kinase family protein	Cre03.g144324	(1 of 546) 2.7.11.1 - Non-specific serine/threonine protein kinase / Threonine-specific protein kinase	LOC_Os02g18320	BRASSINOSTEROID INSENSITIVE 1-associated receptor kinase 1 precursor, putative, expressed	6123.33	128.667	755.25
Nycol.H00771.1	6.51325	-8.39974	0.000231855	0.0082185							216.333	0	70
Nycol.H00812.1	11.7382	-6.17871	3.56697e-05	0.00188653	AT3G28920	homeobox protein 34					9056.33	21.3333	716.5
Nycol.H00854.1	9.71294	4.21121	0.000325007	0.0105138	AT1G68530	3-ketoacyl-CoA synthase 6	Cre17.g722150	Type III polyketide synthase	LOC_Os03g12030	3-ketoacyl-CoA synthase, putative, expressed	143.667	715	6197.5
Nycol.H00861.1	11.4171	-2.56557	0.00121324	0.0260137	AT4G37080	Protein of unknown function, DUF547			LOC_Os09g28850	expressed protein	10659.3	334.333	931.25
Nycol.H00873.1	8.46089	9.04224	2.40796e-06	0.000219217							8	520.667	1083.25
Nycol.H00898.1	10.248	-2.70262	0.00260107	0.0425259	AT3G19260	LAG1 homologue 2	Cre09.g400516	(1 of 1) KOG1607 - Protein transporter of the TRAM (translocating chain-associating membrane) superfamily	LOC_Os03g15750	ASC1, putative, expressed	3587	77.6667	435.5
Nycol.H00912.1	10.8676	-2.33611	0.00179336	0.033609	AT5G47750	D6 protein kinase like 2			LOC_Os08g38320	AGC_PVPK_like_kin82y.14 - ACG kinases include homologs to PKA, PKG and PKC, expressed	8662.33	150	745.5
Nycol.H00962.1	5.3729	7.48938	0.00153403	0.0305705							2.33333	27.6667	112.25
Nycol.H00986.1	10.279	-3.12021	0.00117391	0.0254237			Cre16.g693700	Ubiquitin-conjugating enzyme E2	LOC_Os09g12230	ubiquitin-conjugating enzyme, putative, expressed	4997.33	204	1140.75
Nycol.H00987.2	5.4852	10.1255	0.000832485	0.0206225							0	30.3333	16
Nycol.H01005.2	6.05717	10.712	3.8511e-05	0.00200475	AT3G12040	DNA-3-methyladenine glycosylase (MAG)			LOC_Os02g53430	DNA-3-methyladenine glycosylase, putative, expressed	0	45	5.75
Nycol.H01017.1	7.94775	-4.18181	0.00109513	0.0245421	AT1G22050	membrane-anchored ubiquitin-fold protein 6 precursor	Cre06.g260400	Ubiquitin-like Flagellar Associated Protein	LOC_Os02g51500	membrane-anchored ubiquitin-fold protein, putative, expressed	608.667	6	130.5
Nycol.H01083.1	11.3285	8.64742	1.51703e-07	2.19771e-05	AT5G09970	cytochrome P450, family 78, subfamily A, polypeptide 7			LOC_Os10g26340	cytochrome P450, putative, expressed	48.3333	1829.67	79.75
Nycol.H01084.1	12.1173	6.0573	0.00318532	0.0488201	AT5G09970	cytochrome P450, family 78, subfamily A, polypeptide 7			LOC_Os10g26340	cytochrome P450, putative, expressed	418.667	3325.33	366.75
Nycol.H01089.1	8.50857	-3.53179	4.95937e-05	0.00250373	AT5G09960	(1 of 11) PF05627 - Cleavage site for pathogenic type III effector avirulence factor Avr (AvrRpt-cleavage)			LOC_Os03g07380	expressed protein	1610.33	13.6667	432.75
Nycol.H01107.1	7.11226	-22.4717	3.42672e-07	4.26039e-05	AT2G22240	myo-inositol-1-phosphate synthase 2	Cre03.g180250	Myo-inositol-1-phosphate synthase	LOC_Os03g09250	inositol-3-phosphate synthase, putative, expressed	146	0	190.25
Nycol.H01152.1	10.0483	-2.38816	0.00193699	0.0351145	AT5G03460						4306.67	82.3333	2537.25
Nycol.H01190.1	5.16272	9.79503	0.00104889	0.0238186	AT5G22090	Protein of unknown function (DUF3049)			LOC_Os03g49830	expressed protein	0	24	181.75
Nycol.H01214.1	11.9849	-3.17649	7.92731e-05	0.00365731	AT5G01650	Tautomerase/MIF superfamily protein	Cre17.g700100	(1 of 1) 5.3.2.1 - Phenylpyruvate tautomerase / Phenylpyruvic keto--enol isomerase	LOC_Os12g01680	macrophage migration inhibitory factor, putative, expressed	19281	191.333	2049.5
Nycol.H01245.1	10.53	-3.18534	0.000172385	0.00660216	AT2G01490	phytanoyl-CoA dioxygenase (PhyH) family protein	Cre16.g673281	(1 of 1) K00477 - phytanoyl-CoA hydroxylase (PHYH)	LOC_Os03g50040	phytanoyl-CoA dioxygenase, putative, expressed	4966	69.3333	589.25
Nycol.H01278.1	7.97104	-9.86913	3.54404e-05	0.00188653	AT1G14870	PLANT CADMIUM RESISTANCE 2	Cre03.g155527	(1 of 12) PF04749 - PLAC8 family (PLAC8)	LOC_Os02g52550	uncharacterized Cys-rich domain containing protein, putative, expressed	486.667	0	181.5
Nycol.H01296.1	9.9345	2.97835	0.000204665	0.00763466	AT1G68580	agenet domain-containing protein / bromo-adjacent homology (BAH) domain-containing protein			LOC_Os08g33420	agenet domain containing protein, expressed	670.333	564.667	685.75
Nycol.H01312.1	4.38087	-19.8609	6.65523e-06	0.000477914							65.6667	0	35.25
Nycol.H01324.2	8.94724	-10.8492	1.78169e-07	2.47358e-05	AT5G20635	(1 of 1) PTHR32378:SF9 - KERATIN-ASSOCIATED PROTEIN 29-1			LOC_Os09g26999	keratin-associated protein 5-4, putative, expressed	1987	0	38.75
Nycol.H01326.1	5.34035	-20.763	2.47745e-06	0.000223644	AT2G05910	Protein of unknown function (DUF567)			LOC_Os04g36830	DUF567 domain containing protein, putative, expressed	42	0	70.75
Nycol.H01364.1	10.5133	-4.87558	3.35999e-10	1.0976e-07	AT5G47710	Calcium-dependent lipid-binding (CaLB domain) family protein			LOC_Os09g07800	expressed protein	7668	22.3333	230.25
Nycol.H01384.3	7.5413	25.854	1.56653e-11	7.90858e-09			Cre09.g415800	(1 of 1) K16865 - programmed cell death protein 4 (PDCD4)			0	126.667	197.25
Nycol.H01398.1	5.72323	-7.59915	0.00155095	0.0307239							239.667	0	27.25
Nycol.H01535.1	5.22321	9.85744	0.000866808	0.0211126							0	25	176.5
Nycol.H01538.1	6.55767	11.2215	2.14233e-06	0.000196106	AT5G15870	glycosyl hydrolase family 81 protein					0	64	672.25
Nycol.I00033.1	9.00889	3.78693	0.00151603	0.0303571			Cre14.g629050	(1 of 1) PF02298 - Plastocyanin-like domain (Cu_bind_like)	LOC_Os01g10480	plastocyanin-like domain containing protein, putative, expressed	144	319	137.5
Nycol.I00055.1	4.97842	9.60409	0.0020418	0.0363422							0	21	4.75
Nycol.I00056.1	10.6195	4.6625	3.57597e-07	4.41301e-05	AT1G01320	Tetratricopeptide repeat (TPR)-like superfamily protein			LOC_Os07g23990	tetratricopeptide repeat domain containing protein, putative, expressed	357.667	1224.33	545.25
Nycol.I00078.1	11.2785	-2.44547	0.00100197	0.0231524	AT3G61790	Protein with RING/U-box and TRAF-like domains			LOC_Os02g19140	seven in absentia protein family domain containing protein, expressed	8925.67	390.667	705.25
Nycol.I00109.1	6.10011	-7.98246	0.000242139	0.0084558	AT5G53050	alpha/beta-Hydrolases superfamily protein	Cre11.g481250	(1 of 1) PTHR10992//PTHR10992:SF699 - ALPHA/BETA HYDROLASE FOLD-CONTAINING PROTEIN // SUBFAMILY NOT NAMED	LOC_Os05g46460	hydrolase, alpha/beta fold family domain containing protein, expressed	293.667	0	50.25
Nycol.I00118.1	6.24001	10.8929	0.000477535	0.0139574	AT5G44200	CAP-binding protein 20	Cre10.g437850	nuclear cap-binding protein subunit 2	LOC_Os02g39890	RNA recognition motif containing protein, putative, expressed	0	51	25.75
Nycol.I00153.2	8.75967	-10.6606	4.8277e-09	1.22877e-06	AT3G59360	UDP-galactose transporter 6	Cre02.g095107	UDP-N-acetylglucosamine (UAA) transporter	LOC_Os02g39200	nucleotide-sugar transporter family protein, putative, expressed	1550	0	247
Nycol.I00155.2	11.1082	-2.18631	0.00266524	0.0432776	AT3G59350	Protein kinase superfamily protein	Cre12.g517600	(1 of 1) K04733 - interleukin-1 receptor-associated kinase 4 (IRAK4)	LOC_Os01g67340	STRUBBELIG-RECEPTOR FAMILY 8 precursor, putative, expressed	8391.33	194.333	1942.75
Nycol.I00178.4	5.13112	9.76123	0.00193998	0.0351306	AT1G24330	ARM repeat superfamily protein	Cre15.g635750	(1 of 84) 6.3.2.19 - Transferred entry: 2.3.2.23, 2.3.2.27 and 6.2.1.45	LOC_Os01g67500	armadillo/beta-catenin repeat family protein, putative, expressed	0	23.3333	0
Nycol.I00193.1	6.27246	10.9321	7.72459e-06	0.000538459	AT3G59140	multidrug resistance-associated protein 14	Cre03.g174050	ABC transporter, multidrug resistance associated protein	LOC_Os06g06440	ABC transporter, ATP-binding protein, putative, expressed	0	52.6667	158
Nycol.I00240.1	10.2436	-2.78496	0.00013727	0.00555079	AT1G53320	tubby like protein 7	Cre12.g520650	Tubby-like protein	LOC_Os01g48370	OsFBT1 - F-box and tubby domain containing protein, expressed	4617.67	73.6667	265.5
Nycol.I00247.3	7.15225	11.8244	2.52914e-08	4.96159e-06	AT2G34190	Xanthine/uracil permease family protein			LOC_Os01g55500	nucleobase-ascorbate transporter, putative, expressed	0	97.3333	33
Nycol.I00261.1	4.9445	-20.4062	3.67917e-06	0.00030344	AT1G29280	WRKY DNA-binding protein 65			LOC_Os01g53040	WRKY14, expressed	31.6667	0	193.25
Nycol.I00262.1	10.0398	-2.58704	0.0031693	0.0486193	AT4G18800	RAB GTPase homolog A1D	Cre03.g189250	Small Rab-related GTPase	LOC_Os06g35814	ras-related protein, putative, expressed	3478.67	72.3333	249
Nycol.I00271.1	9.70212	-2.23648	0.00273766	0.0440448	AT1G29330	ER lumen protein retaining receptor family protein			LOC_Os05g45310	ER lumen protein retaining receptor, putative, expressed	3287.67	71	544.5
Nycol.I00364.1	9.31571	13.9903	5.69459e-08	9.78061e-06	AT3G56630	cytochrome P450, family 94, subfamily D, polypeptide 2	Cre01.g003850	Cytochrome P450, CYP197 superfamily	LOC_Os03g12260	cytochrome P450 protein, putative, expressed	0	1095	2586.5
Nycol.I00451.2	6.7275	-8.61681	4.26959e-05	0.00218194					LOC_Os01g17150	plastid-specific 50S ribosomal protein 5, chloroplast precursor, putative, expressed	316	0	0
Nycol.I00471.1	7.31348	11.9869	1.2692e-08	2.78223e-06	AT5G21160	LA RNA-binding protein	Cre10.g441200	La-domain RNA-binding protein	LOC_Os01g16110	la domain containing protein, putative, expressed	0	108.667	0
Nycol.I00481.1	10.32	-3.00842	8.04167e-06	0.000551335	AT3G56940	dicarboxylate diiron protein, putative (Crd1)	Cre12.g510050	Copper target homolog 1, chloroplast precursor, functional variant	LOC_Os01g17170	magnesium-protoporphyrin IX monomethyl ester cyclase,chloroplast precursor, putative, expressed	5322.33	170	196.5
Nycol.I00515.3	5.4914	9.33148	3.5569e-05	0.00188653	AT1G19980	cytomatrix protein-related			LOC_Os04g02680	expressed protein	0.333333	30.3333	76.75
Nycol.I00544.3	6.3735	24.7169	3.28702e-09	8.69235e-07	AT2G02070	indeterminate(ID)-domain 5			LOC_Os04g47860	ZOS4-11 - C2H2 zinc finger protein, expressed	0	56	139.5
Nycol.I00553.1	12.5036	-3.24501	0.000883936	0.0213735	AT1G48410	Stabilizer of iron transporter SufD / Polynucleotidyl transferase	Cre04.g214250	Argonaute-like protein	LOC_Os04g47870	PINHEAD, putative, expressed	34600.7	262.333	1154.5
Nycol.I00633.1	9.93439	-4.30186	0.000796677	0.0201406	AT1G76100	plastocyanin 1	Cre03.g182551	plastocyanin, chloroplast precursor	LOC_Os06g01210	plastocyanin, chloroplast precursor, putative, expressed	5336	22	311
Nycol.I00648.1	9.07675	-3.05112	0.000485883	0.0140605	AT3G07860	Ubiquitin-like superfamily protein			LOC_Os04g56770	expressed protein	2858	27.6667	428
Nycol.I00739.1	12.0458	4.58457	6.89791e-09	1.66549e-06							1365	3226.67	4671.25
Nycol.I00744.4	9.5865	-3.58781	0.00127837	0.0270274	AT2G02180	tobamovirus multiplication protein 3	Cre12.g487250	(1 of 1) PF06454 - Protein of unknown function (DUF1084) (DUF1084)	LOC_Os10g39220	tobamovirus multiplication protein, putative, expressed	3166	27.6667	62.75
Nycol.I00754.1	5.74371	10.3921	0.000132684	0.00540467	AT1G60860	ARF-GAP domain 2	Cre03.g154150	(1 of 1) K12489 - Arf-GAP with coiled-coil, ANK repeat and PH domain-containing protein (ACAP)	LOC_Os02g42134	ARF GTPase-activating domain-containing protein, putative, expressed	0	36.3333	44.25
Nycol.I00795.1	9.75942	-3.84324	0.00214791	0.0377506	AT3G06190	BTB-POZ and MATH domain 2	Cre03.g144284	MATH-domain protein	LOC_Os07g46160	MBTB14 - Bric-a-Brac, Tramtrack, Broad Complex BTB domain with Meprin and TRAF Homology MATH domain, expressed	4413.33	26.3333	28.5
Nycol.I00812.1	5.41447	-7.28337	0.00288166	0.0455057							183.333	0	0
Nycol.I00818.1	7.18943	-9.08522	9.4871e-06	0.00063476	AT1G03250	(1 of 1) PTHR32019:SF2 - R3H DOMAIN-CONTAINING PROTEIN 4			LOC_Os11g04990	expressed protein	917.333	0	10.5
Nycol.I00820.1	12.2489	-2.16774	0.00284644	0.0452213	AT5G19090	Heavy metal transport/detoxification superfamily protein			LOC_Os12g05040	heavy-metal-associated domain-containing protein, putative, expressed	17611.3	608.333	5444.25
Nycol.I00855.1	6.39242	7.25317	0.00289857	0.0457294			Cre02.g076950	Subtilisin-like protease			6.66667	103.667	0
Nycol.I00860.1	9.40093	3.91722	0.00117233	0.0254237	AT5G66770	GRAS family transcription factor			LOC_Os03g51330	GRAS family transcription factor domain containing protein, expressed	445.667	423.667	1018.5
Nycol.I00861.2	8.48468	-3.98045	0.000151726	0.00598995	AT5G66760	succinate dehydrogenase 1-1	Cre14.g619133	(1 of 1) K00234 - succinate dehydrogenase (ubiquinone) flavoprotein subunit (SDHA, SDH1)	LOC_Os07g04240	succinate dehydrogenase flavoprotein subunit,mitochondrial precursor, putative, expressed	1383.67	180.667	157.25
Nycol.I00863.1	9.66447	-11.5671	0.000735437	0.0190847	AT4G36740	homeobox protein 40			LOC_Os07g39320	homeobox domain containing protein, expressed	1901.67	0	11.5
Nycol.I00864.1	12.5452	-8.74635	0.000250271	0.00865043	AT4G36740	homeobox protein 40			LOC_Os07g39320	homeobox domain containing protein, expressed	14539	103.333	128.25
Nycol.I00885.1	5.85727	10.5085	6.60363e-05	0.00314333	AT1G75150	(1 of 6) 3.4.22.69 - SARS coronavirus main proteinase / Severe acute respiratory syndrome coronavirus main protease			LOC_Os03g59480	expressed protein	0	39.3333	4
Nycol.I00904.1	13.8718	-7.52251	0.000117308	0.00496027	AT4G36740	homeobox protein 40			LOC_Os07g39320	homeobox domain containing protein, expressed	35151.3	157	929.75
Nycol.I00914.2	10.0644	-11.9676	0.000269121	0.00909662			Cre12.g515450	E2 Ubiquitin conjugating enzyme			4526.67	0	285.25
Nycol.I00918.1	4.70984	-18.9905	1.6519e-05	0.00100075	AT4G08150	KNOTTED-like from Arabidopsis thaliana			LOC_Os03g51690	Homeobox domain containing protein, expressed	83.3333	0	24
Nycol.I00936.1	13.8521	-4.78762	0.00117351	0.0254237	AT5G57540	xyloglucan endotransglucosylase/hydrolase 13			LOC_Os06g48180	glycosyl hydrolases family 16, putative, expressed	32967.3	478	1777.5
Nycol.I00984.1	9.52238	-4.31267	0.00288093	0.0455057	AT2G22640	BRICK1, putative					4802	16.3333	183.25
Nycol.I01020.1	6.03081	24.3809	1.792e-08	3.73184e-06	AT5G43020	Leucine-rich repeat protein kinase family protein	Cre03.g144324	(1 of 546) 2.7.11.1 - Non-specific serine/threonine protein kinase / Threonine-specific protein kinase	LOC_Os04g55620	receptor kinase, putative, expressed	0	44.6667	81.75
Nycol.I01058.1	11.7268	-7.04796	2.44975e-07	3.26503e-05	AT4G24210	F-box family protein					9289.33	11.6667	1391.5
Nycol.I01066.1	8.36987	-4.38749	0.000704852	0.0184057					LOC_Os12g39220	ZOS12-08 - C2H2 zinc finger protein, expressed	987.333	9.66667	317
Nycol.I01069.2	9.44374	14.1288	4.59182e-15	7.64998e-12	AT2G14960	Auxin-responsive GH3 family protein; GH3.1			LOC_Os01g55940	OsGH3.2 - Probable indole-3-acetic acid-amido synthetase, expressed	0	478.333	9776.75
Nycol.I01118.1	11.5849	-3.02943	0.000179884	0.00687356	AT2G18050	histone H1-3			LOC_Os04g18090	histone H1, putative, expressed	12188	159.333	274.75
Nycol.I01164.2	7.39403	25.7136	2.79693e-11	1.29203e-08	AT4G03000	RING/U-box superfamily protein			LOC_Os05g04950	protein binding protein, putative, expressed	0	116	129.75
Nycol.I01232.8	6.1864	-8.06878	0.00113627	0.0251351	AT5G40270	HD domain-containing metal-dependent phosphohydrolase family protein	Cre09.g409801	(1 of 2) PTHR11373//PTHR11373:SF4 - SAM DOMAIN AND HD DOMAIN-CONTAINING PROTEIN-RELATED // DEOXYNUCLEOSIDE TRIPHOSPHATE TRIPHOSPHOHYDROLASE SAMHD1	LOC_Os01g01920	HD domain containing protein 2, putative, expressed	149.667	0	10.5
Nycol.I01252.1	8.52621	13.2082	1.94059e-12	1.34709e-09	AT4G10840	Tetratricopeptide repeat (TPR)-like superfamily protein	Cre12.g495250	TPR-Repeat Flagellar Associated Protein 31	LOC_Os02g47880	tetratricopeptide repeat domain containing protein, expressed	0	253	10.75
Nycol.I01329.1	4.4221	-19.9	6.38129e-06	0.000464102							67.6667	0	144.25
Nycol.I01351.7	6.87213	-8.76454	8.85835e-05	0.00399946	AT4G22860	Cell cycle regulated microtubule associated protein					672.333	0	19.5
Nycol.I01356.1	7.75656	-9.65465	0.00319971	0.0489956	AT5G51710	K+ efflux antiporter 5	Cre12.g493000	(1 of 3) PTHR16254 - POTASSIUM/PROTON ANTIPORTER-RELATED			996	0	110.5
Nycol.I01375.1	8.60609	2.33017	0.00260827	0.0426017	AT5G51750	subtilase 1.3	Cre02.g076950	Subtilisin-like protease	LOC_Os04g48416	OsSub45 - Putative Subtilisin homologue, expressed	459	206.333	148.25
Nycol.I01379.2	7.7831	-3.33677	0.00115518	0.0253561	AT5G51880	2-oxoglutarate (2OG) and Fe(II)-dependent oxygenase superfamily protein	Cre14.g619900	Putative prolyl 4-hydroxylase	LOC_Os03g02730	expressed protein	1096.67	9.33333	75.75
Nycol.I01393.1	5.83426	-7.71179	0.00129159	0.0271691			Cre02.g101250				155.667	0	2.25
Nycol.I01461.1	9.69471	-3.19668	0.000778475	0.0198613			Cre12.g549550	beta-2 tubulin			3559	38.6667	904.25
Nycol.I01465.1	8.49879	3.0353	0.000121245	0.00507522							217.667	210	4
Nycol.I01478.1	8.65625	4.15048	8.61803e-08	1.36739e-05							126.333	255.333	46.5
Nycol.I01542.2	7.59155	12.2662	9.34032e-09	2.10586e-06	AT1G33240	GTL1			LOC_Os03g02240	AT-GTL1, putative, expressed	0	131.667	193
Nycol.I01566.1	6.59129	-8.48172	0.000118135	0.00497001	AT2G46590	Dof-type zinc finger DNA-binding family protein			LOC_Os04g47990	dof zinc finger domain containing protein, putative, expressed	398.667	0	32
Nycol.I01575.1	9.11203	-6.23057	0.000492674	0.0141273	AT5G52190	Sugar isomerase (SIS) family protein			LOC_Os04g48020	3-hexulose-6-phosphate isomerase, putative, expressed	1071.33	3.33333	466
Nycol.I01590.1	11.3768	-4.08328	2.97109e-05	0.00164826	AT4G23060	IQ-domain 22			LOC_Os04g48160	IQ calmodulin-binding motif family protein, putative, expressed	11214.3	69	196.5
Nycol.I01602.1	5.42743	10.0679	0.00039472	0.0121329	AT5G62090	SEUSS-like 2			LOC_Os06g03600	transcriptional corepressor SEUSS, putative, expressed	0	29	6.25
Nycol.I01621.1	11.9145	-2.89019	0.00174964	0.0331994	AT1G12580	phosphoenolpyruvate carboxylase-related kinase 1			LOC_Os06g03682	calcium-dependent protein kinase isoform AK1, putative, expressed	14147	219	1727
Nycol.I01622.1	11.9132	-4.79002	0.0023748	0.0401896	AT5G51970	GroES-like zinc-binding alcohol dehydrogenase family protein			LOC_Os08g43190	dehydrogenase, putative, expressed	9131.33	62.3333	709.5
Nycol.I01643.1	8.20569	-5.18702	0.00328841	0.0499406							1211.33	3.66667	38.25
Nycol.I01655.7	4.99221	9.61752	0.00293006	0.0460951	AT1G76050	Pseudouridine synthase family protein	Cre02.g078750	RNA pseudouridine synthase	LOC_Os06g50360	pseudouridine synthase family protein, putative, expressed	0	21.3333	0
Nycol.I01667.1	7.73449	3.89269	0.000219344	0.00792185	AT5G51810	gibberellin 20 oxidase 2			LOC_Os03g63970	gibberellin 20 oxidase 1, putative, expressed	73.3333	132	54.5
Nycol.I01686.1	10.5064	4.09286	0.00235909	0.0400636	AT4G22880	leucoanthocyanidin dioxygenase			LOC_Os01g27490	leucoanthocyanidin dioxygenase, putative, expressed	926.333	922.333	803.25
Nycol.I01772.1	6.7984	-8.68889	0.000725964	0.0188977	AT2G17080	Arabidopsis protein of unknown function (DUF241)			LOC_Os10g36660	expressed protein	231.667	0	12.5
Nycol.I01826.1	4.50071	-19.9761	5.87865e-06	0.000435282	AT1G20180	Protein of unknown function (DUF677)			LOC_Os06g50410	DUF677 domain containing protein, putative, expressed	23	0	5.5
Nycol.I01836.1	8.9614	-4.11976	2.43555e-05	0.00137977	AT1G20190	expansin 11	Cre16.g686700	(1 of 11) PTHR31867//PTHR31867:SF1 - FAMILY NOT NAMED // EXPANSIN-A1-RELATED	LOC_Os04g15840	expansin precursor, putative, expressed	2223.67	12.6667	6049.5
Nycol.I01851.1	9.09996	-3.57099	0.000860736	0.0210571	AT4G35040	Basic-leucine zipper (bZIP) transcription factor family protein			LOC_Os06g50310	E2F-related protein, putative, expressed	2284	20	392
Nycol.I01855.1	5.48263	-7.35159	0.00271052	0.043757					LOC_Os02g02830	ubiquitin-conjugating enzyme, putative, expressed	119	0	72.5
Nycol.I01893.1	6.33896	-8.22321	0.000438154	0.0132001	AT4G38660	Pathogenesis-related thaumatin superfamily protein	Cre02.g102300	(1 of 1) PTHR31013:SF2 - PROTEIN THN-1-RELATED	LOC_Os08g43510	thaumatin, putative, expressed	184.667	0	9
Nycol.I01916.1	9.41788	-5.09254	0.00314857	0.048435	AT1G61070	low-molecular-weight cysteine-rich 66			LOC_Os03g03810	DEF8 - Defensin and Defensin-like DEFL family, expressed	1075	9	1524
Nycol.J00059.1	9.86676	-4.58783	3.26169e-07	4.14808e-05	AT1G17455	ELF4-like 4			LOC_Os11g40610	EARLY flowering protein, putative, expressed	3894.33	17.3333	114.25
Nycol.J00061.1	7.11885	-9.01299	0.00017223	0.00660216							782	0	83.5
Nycol.J00084.1	10.5979	-3.27806	0.000864068	0.0210997	AT5G45550	Mob1/phocein family protein	Cre02.g107850	Cytokinesis-related protein	LOC_Os03g38020	mps one binder kinase activator-like 1A, putative, expressed	7848	68.6667	506.75
Nycol.J00117.4	5.40796	-7.27632	0.0022369	0.0385204	AT1G26100	Cytochrome b561/ferric reductase transmembrane protein family	Cre13.g586600	(1 of 1) K08360 - cytochrome b-561 (CYB561)			165.667	0	684.5
Nycol.J00152.5	6.10466	5.65593	0.00213622	0.037621	AT4G34310	alpha/beta-Hydrolases superfamily protein	Cre16.g686501	(1 of 2) PTHR22731 - RIBONUCLEASES P/MRP PROTEIN SUBUNIT POP1	LOC_Os03g08700	expressed protein	12	45.6667	83
Nycol.J00206.1	11.4846	-3.03159	0.00241705	0.0406747	AT2G44310	Calcium-binding EF-hand family protein			LOC_Os03g29770	EF hand family protein, expressed	9014	149	11646.2
Nycol.J00303.1	5.54787	10.1891	0.00094066	0.0222497							0	31.3333	0
Nycol.J00360.3	9.07749	-10.9788	5.14324e-07	6.07705e-05	AT1G36310	S-adenosyl-L-methionine-dependent methyltransferases superfamily protein			LOC_Os02g51490	methyltransferase, putative, expressed	1077.33	0	0
Nycol.J00439.1	9.87253	14.5581	6.52302e-16	2.17347e-12							0	643.667	240.25
Nycol.J00439.4	10.1461	-12.0494	2.72907e-12	1.74871e-09							4791.33	114	654.5
Nycol.J00489.1	6.72449	-8.61474	0.000357247	0.0111875							273.333	0	7
Nycol.J00491.1	9.24132	-2.51032	0.000892586	0.0214581	AT1G12390	Cornichon family protein	Cre01.g036550	Cornichon-like protein	LOC_Os06g04500	cornichon protein, putative, expressed	2518.33	43.6667	700
Nycol.J00503.1	7.3231	6.49407	0.000697347	0.0182958	AT4G22790	MATE efflux family protein			LOC_Os03g64150	MATE efflux family protein, putative, expressed	22	180	1301.75
Nycol.J00518.1	5.94397	10.5974	3.52589e-05	0.00188653							0	41.6667	31
Nycol.J00521.1	5.27545	9.91146	0.000678426	0.0179691							0	26	208.75
Nycol.J00576.1	6.97465	-5.40883	0.00214811	0.0377506	AT2G45580	cytochrome P450, family 76, subfamily C, polypeptide 3			LOC_Os10g08474	cytochrome P450, putative, expressed	316.667	1.33333	135.5
Nycol.J00603.1	6.11456	-7.99686	0.00223767	0.0385204	AT4G00880	SAUR-like auxin-responsive protein family; SAUR31			LOC_Os06g50040	OsSAUR29 - Auxin-responsive SAUR gene family member, expressed	156	0	3002.25
Nycol.J00625.1	9.68186	-5.07073	6.40718e-06	0.000464102	AT1G01110	IQ-domain 18			LOC_Os08g02250	IQ calmodulin-binding motif domain containing protein, expressed	2088.67	11	38.75
Nycol.J00647.1	16.1344	8.19923	9.90037e-16	2.32541e-12	AT1G32900	UDP-Glycosyltransferase superfamily protein	Cre17.g721500	Granule-bound starch synthase I	LOC_Os07g22930	starch synthase, putative, expressed	1159	50122.3	64
Nycol.J00666.1	12.0045	-4.12846	0.00163424	0.0317325	AT1G07660	Histone superfamily protein	Cre06.g268400	Histone H4	LOC_Os01g61920	Core histone H2A/H2B/H3/H4 domain containing protein, putative, expressed	30798	104	2126.75
Nycol.J00704.1	11.4866	-13.3908	2.73433e-11	1.29203e-08							15544.7	0	0
Nycol.J00733.1	11.2063	-5.02011	3.20767e-05	0.00175789	AT3G49570	response to low sulfur 3			LOC_Os10g36610	UP-9A, putative, expressed	6186.67	86	9937.75
Nycol.J00746.6	6.1321	-8.01509	0.00049022	0.0141055	AT5G24680	Peptidase C78, ubiquitin fold modifier-specific peptidase 1/ 2	Cre05.g240500	(1 of 1) PF00569//PF07910 - Zinc finger, ZZ type (ZZ) // Peptidase family C78 (Peptidase_C78)	LOC_Os02g01710	peptidase family C78 domain containing protein, expressed	209	0	25
Nycol.J00789.6	8.29375	-10.1938	0.00186978	0.034535	AT1G22050	membrane-anchored ubiquitin-fold protein 6 precursor	Cre06.g260400	Ubiquitin-like Flagellar Associated Protein	LOC_Os02g51500	membrane-anchored ubiquitin-fold protein, putative, expressed	1326.67	0	132.5
Nycol.J00841.1	8.71938	13.3995	4.73377e-11	1.87773e-08	AT4G25000	alpha-amylase-like	Cre08.g385500	Alpha-amylase			0	288.333	0
Nycol.J00856.2	13.2389	-28.278	4.4417e-16	1.84997e-12	AT2G01570	GRAS family transcription factor family protein			LOC_Os03g49990	GRAS family transcription factor domain containing protein, expressed	37339.7	0	29.75
Nycol.J00860.1	8.90151	-3.4459	0.000126516	0.00524062	AT2G06925	Phospholipase A2 family protein	Cre02.g095000	Phospholipase A2	LOC_Os03g50030	phospholipase A2, putative, expressed	1939.67	19	511.75
Nycol.J00918.1	4.60631	-20.0827	5.23856e-06	0.000398513	AT3G02510	Regulator of chromosome condensation (RCC1) family protein			LOC_Os08g33390	Regulator of chromosome condensation domain containing protein, expressed	77.3333	0	18.5
Nycol.J00960.1	8.04575	-6.49935	5.79309e-05	0.00285541	AT3G28920	homeobox protein 34; ZHD9					996.333	1.33333	39.25
Nycol.J01009.4	6.76959	11.4365	6.15268e-07	6.97303e-05	AT2G22300	signal responsive 1			LOC_Os03g09100	calmodulin-binding transcription activator, putative, expressed	0	74.6667	8.25
Nycol.J01021.1	4.67022	-20.131	4.97049e-06	0.000383372	AT1G22360	UDP-glucosyl transferase 85A2	Cre07.g322884	(1 of 1) PTHR11926//PTHR11926:SF16 - GLUCOSYL/GLUCURONOSYL TRANSFERASES // PROTEIN UGT-61-RELATED	LOC_Os02g51910	cytokinin-O-glucosyltransferase 2, putative, expressed	26	0	207
Nycol.J01068.2	6.8669	-21.5427	1.02121e-06	0.000105673	AT5G64300	GTP cyclohydrolase II	Cre14.g620350	Putative GTP cyclohydrolase	LOC_Os02g36340	riboflavin biosynthesis protein ribAB, chloroplast precursor, putative, expressed	123	0	60
Nycol.J01113.1	7.10681	-6.54373	7.96881e-05	0.00365731							804.667	0.666667	25.75
Nycol.J01114.1	11.1167	-2.97291	1.33319e-05	0.00084839	AT2G47070	squamosa promoter binding protein-like 1	Cre09.g390023	Copper responsive regulator 1	LOC_Os03g61760	OsSPL6 - SBP-box gene family member, expressed	9480.67	119.667	1732.25
Nycol.J01125.1	8.56447	-10.465	0.0023033	0.0393676	AT3G17440	novel plant snare 13	Cre07.g342050	Endosomal Qb-SNARE, Npsn-family (plant/protist-specific) (Qb.III.d)	LOC_Os07g44350	sec20 domain containing protein, expressed	744.667	117	862.25
Nycol.J01129.1	9.77531	-5.16319	0.00149076	0.0300679	AT3G17510	CBL-interacting protein kinase 1			LOC_Os01g18800	CAMK_KIN1/SNF1/Nim1_like.9 - CAMK includes calcium/calmodulin depedent protein kinases, expressed	1242.67	11	73.25
Nycol.J01151.2	9.879	-8.33645	1.53853e-05	0.000956198	AT5G28050	Cytidine/deoxycytidylate deaminase family protein			LOC_Os07g14150	cytidine deaminase, putative, expressed	2905.33	1.33333	158.25
Nycol.J01151.5	7.01417	-22.3821	3.81493e-07	4.63918e-05	AT5G28050	Cytidine/deoxycytidylate deaminase family protein			LOC_Os07g14150	cytidine deaminase, putative, expressed	136.333	0	1084
Nycol.J01164.1	5.88828	10.5401	5.92664e-05	0.00290406	AT1G73340	Cytochrome P450 superfamily protein	Cre11.g467627	(1 of 2) 1.14.13.134 - Beta-amyrin 11-oxidase / CYP88D6			0	40	2.5
Nycol.J01168.1	7.88817	9.33118	3.08366e-07	3.98247e-05	AT3G17600	indole-3-acetic acid inducible 31; IAA31			LOC_Os01g18360	OsIAA4 - Auxin-responsive Aux/IAA gene family member, expressed	4	162.333	107.75
Nycol.J01234.1	11.9261	-4.35118	0.00066037	0.017631	AT1G56700	Peptidase C15, pyroglutamyl peptidase I-like			LOC_Os07g44610	pyrrolidone-carboxylate peptidase, putative, expressed	8871.67	84.6667	2254.75
Nycol.J01234.2	9.6377	-11.5403	0.000766885	0.0196582	AT1G56700	Peptidase C15, pyroglutamyl peptidase I-like			LOC_Os07g44610	pyrrolidone-carboxylate peptidase, putative, expressed	1963.67	0	30
Nycol.J01246.1	9.91073	-8.37711	0.000363792	0.0113285	AT3G06490	myb domain protein 108			LOC_Os05g04210	MYB family transcription factor, putative, expressed	1756.67	1.33333	226.25
Nycol.J01268.1	8.17129	-2.82654	0.00215759	0.0378373	AT5G42300	ubiquitin-like protein 5	Cre17.g725050	Ubiquitin-related protein	LOC_Os11g04880	ubiquitin-like protein 5, putative, expressed	1139	17	234.25
Nycol.J01272.1	11.5718	-3.77201	0.000524594	0.0147631	AT1G09310	Protein of unknown function, DUF538			LOC_Os07g02700	DUF538 domain containing protein, putative, expressed	9700	97.3333	8484.25
Nycol.J01289.1	4.99768	9.62411	0.0018972	0.0347847	AT1G47890	receptor like protein 7	Cre17.g737400		LOC_Os04g40440	expressed protein	0	21.3333	49.75
Nycol.J01419.1	9.42808	-2.96213	0.000329544	0.0105784	AT5G01980	RING/U-box superfamily protein			LOC_Os11g02670	zinc finger, C3HC4 type domain containing protein, expressed	3467	37.3333	452
Nycol.J01423.1	6.6079	24.9462	1.03273e-09	3.18617e-07	AT2G40810	homolog of yeast autophagy 18C	Cre10.g425750	(1 of 1) PTHR11227//PTHR11227:SF18 - WD-REPEAT PROTEIN INTERACTING WITH PHOSPHOINOSIDES WIPI -RELATED // WD REPEAT DOMAIN PHOSPHOINOSITIDE-INTERACTING PROTEIN 3	LOC_Os01g07400	WD40-like domain containing protein, putative, expressed	0	66	984.5
Nycol.J01436.11	5.97811	10.6288	0.000269166	0.00909662	AT5G58300	Leucine-rich repeat protein kinase family protein	Cre12.g504250	(1 of 55) 2.7.12.1 - Dual-specificity kinase	LOC_Os01g60330	inactive receptor kinase At2g26730 precursor, putative, expressed	0	43	10.5
Nycol.J01438.1	11.9287	-2.48211	0.00102512	0.0235152	AT4G27960	ubiquitin conjugating enzyme 9			LOC_Os02g16040	ubiquitin-conjugating enzyme, putative, expressed	13646.7	286	4619.75
Nycol.J01501.1	6.00283	-7.88545	0.000226784	0.0080904					LOC_Os03g50900	transposon protein, putative, unclassified, expressed	314	0	2.75
Nycol.J01542.5	5.83815	-7.71907	0.00304329	0.0472518	AT4G26060	Ribosomal protein L18ae family			LOC_Os01g08814	expressed protein	287.667	0	106.75
Nycol.J01564.1	8.73093	-10.6322	0.000898638	0.0215725	AT2G47470	thioredoxin family protein			LOC_Os01g23740	OsPDIL2-2 protein disulfide isomerase PDIL2-2, expressed	2911.67	0.333333	359.25
Nycol.J01613.2	6.50736	11.169	8.42685e-06	0.000570696	AT1G02560	nuclear encoded CLP protease 5	Cre12.g486100	active subunit of the chloroplast ClpP complex	LOC_Os03g19510	OsClp4 - Putative Clp protease homologue, expressed	0	61.6667	7.75
Nycol.J01652.1	10.2182	5.42723	1.49205e-10	5.19174e-08					LOC_Os11g02400	LTPL8 - Protease inhibitor/seed storage/LTP family protein precursor, expressed	150	1075.33	120118
Nycol.J01653.1	7.72143	5.44074	0.00110933	0.0247408					LOC_Os11g02400	LTPL8 - Protease inhibitor/seed storage/LTP family protein precursor, expressed	34.3333	140	26744.8
Nycol.J01699.2	8.43855	-10.3391	0.00143319	0.0292609	AT1G15780	(1 of 2) PTHR33137:SF4 - F7H2.13 PROTEIN-RELATED			LOC_Os08g45080	expressed protein	1599	0	12
Nycol.J01701.1	7.08622	-8.97874	1.89411e-05	0.00111505			Cre07.g320850	(1 of 2) 3.2.1.21 - Beta-glucosidase / Gentobiase			376	0	19.75
Nycol.J01703.1	6.53624	-8.42291	0.000417828	0.0127491	AT1G02850	beta glucosidase 11	Cre07.g320850	(1 of 2) 3.2.1.21 - Beta-glucosidase / Gentobiase	LOC_Os05g30350	Os5bglu22 - beta-glucosidase homologue, similar to G. max isohydroxyurate hydrolase, expressed	187.667	0	9.75
Nycol.J01704.1	6.45694	-8.34256	0.000494839	0.0141609	AT1G02850	beta glucosidase 11	Cre07.g320850	(1 of 2) 3.2.1.21 - Beta-glucosidase / Gentobiase	LOC_Os05g30350	Os5bglu22 - beta-glucosidase homologue, similar to G. max isohydroxyurate hydrolase, expressed	179	0	9
Nycol.J01733.1	10.5304	-3.96535	0.000547763	0.015286	AT3G06850	2-oxoacid dehydrogenases acyltransferase family protein	Cre04.g228350	Dihydrolipoamide acetyltransferase	LOC_Os01g21160	2-oxo acid dehydrogenases acyltransferase domain containing protein, expressed	3936	41.6667	369.5
Nycol.J01752.1	10.513	-4.26244	1.4392e-05	0.000911677	AT4G02290	glycosyl hydrolase 9B13	Cre17.g730550	(1 of 4) 3.2.1.4 - Cellulase / Endoglucanase	LOC_Os01g21070	endoglucanase, putative, expressed	4866.67	33.6667	254.5
Nycol.J01790.1	7.34092	-5.45947	0.0013845	0.0286175					LOC_Os05g06360	heparan-alpha-glucosaminide N-acetyltransferase, putative, expressed	773.333	1.66667	27.5
Nycol.J01806.1	11.5135	2.06452	0.00230728	0.0393676	AT4G02510	translocon at the outer envelope membrane of chloroplasts 159	Cre17.g707500	(1 of 2) PTHR10903:SF47 - TRANSLOCASE OF CHLOROPLAST 120, CHLOROPLASTIC-RELATED	LOC_Os05g05950	TOC159, putative, expressed	3202.33	1480.33	597.75
Nycol.J01824.1	10.2149	8.47624	0.000257278	0.008809	AT1G47980	(1 of 2) PF13668 - Ferritin-like domain (Ferritin_2)	Cre01.g033300	(1 of 1) PF13668 - Ferritin-like domain (Ferritin_2)	LOC_Os03g22470	desiccation-related protein PCC13-62 precursor, putative, expressed	44.6667	813.333	46.75
Nycol.J01825.1	10.1051	4.19669	9.35376e-09	2.10586e-06					LOC_Os05g05820	pro-resilin precursor, putative, expressed	393	700	117.75
Nycol.J01827.1	8.66144	13.3436	1.5117e-12	1.095e-09	AT1G47980	(1 of 2) PF13668 - Ferritin-like domain (Ferritin_2)	Cre01.g033300	(1 of 1) PF13668 - Ferritin-like domain (Ferritin_2)	LOC_Os03g22470	desiccation-related protein PCC13-62 precursor, putative, expressed	0	277.667	3803
Nycol.K00005.1	6.56767	11.2324	1.0483e-06	0.000107145							0	64.6667	5.5
Nycol.K00019.1	4.55945	-20.029	5.55221e-06	0.000414797					LOC_Os12g07530	splicing factor, putative, expressed	24	0	109.5
Nycol.K00025.2	4.88449	-20.3478	3.92284e-06	0.000320365	AT3G44620	protein tyrosine phosphatases;protein tyrosine phosphatases	Cre14.g632767	(1 of 1) K01104 - protein-tyrosine phosphatase (E3.1.3.48)	LOC_Os08g44320	low molecular weight protein-tyrosine-phosphatase slr0328, putative, expressed	30.3333	0	95.5
Nycol.K00038.1	5.88531	-7.76548	0.000956038	0.022437	AT5G03610	GDSL-like Lipase/Acylhydrolase superfamily protein	Cre16.g680300	(1 of 5) 2.3.1.43 - Phosphatidylcholine--sterol O-acyltransferase / Phospholipid--cholesterol acyltransferase	LOC_Os09g39430	GDSL-like lipase/acylhydrolase, putative, expressed	204.667	0	153
Nycol.K00047.3	9.59045	14.276	1.07797e-15	2.32541e-12	AT4G20910	double-stranded RNA binding protein-related / DsRBD protein-related			LOC_Os07g06970	HEN1, putative, expressed	0	530	0
Nycol.K00047.4	9.5448	-8.42462	2.48344e-06	0.000223644	AT4G20910	double-stranded RNA binding protein-related / DsRBD protein-related			LOC_Os07g06970	HEN1, putative, expressed	5728	179.667	302
Nycol.K00087.1	9.0429	-3.67504	0.00315508	0.0484705							1399.33	18	656.5
Nycol.K00090.1	11.3763	-2.89607	0.000483832	0.0140605	AT3G20240	Mitochondrial substrate carrier family protein			LOC_Os08g40850	mitochondrial carrier protein, putative, expressed	8521.67	150.333	714.5
Nycol.K00108.1	13.0792	3.53115	8.81983e-06	0.000594892	AT2G39930	isoamylase 1	Cre03.g155001	isoamylase, starch debranching enzyme	LOC_Os08g40930	Alpha amylase, catalytic domain containing protein, expressed	4060	5290.33	613.5
Nycol.K00108.2	11.2972	15.9793	2.1786e-14	3.02463e-11	AT2G39930	isoamylase 1	Cre03.g155001	isoamylase, starch debranching enzyme	LOC_Os08g40930	Alpha amylase, catalytic domain containing protein, expressed	0	1722.33	0
Nycol.K00114.1	8.90965	-10.811	0.000205137	0.00763466	AT5G26710	Glutamyl/glutaminyl-tRNA synthetase, class Ic	Cre11.g467547	(1 of 1) PTHR11451:SF37 - PROTEIN EARS-1	LOC_Os10g22380	glutamyl-tRNA synthetase, cytoplasmic, putative, expressed	864.667	0	562.5
Nycol.K00218.6	6.7322	25.0638	5.69913e-10	1.79146e-07	AT5G08560	transducin family protein / WD-40 repeat family protein	Cre08.g382515	(1 of 1) PTHR22838//PTHR22838:SF0 - WD REPEAT PROTEIN 26-RELATED // WD REPEAT-CONTAINING PROTEIN 26	LOC_Os02g19210	WD repeat-containing protein, putative, expressed	0	72	125.25
Nycol.K00218.7	9.50401	-11.4062	1.21621e-09	3.60021e-07	AT5G08560	transducin family protein / WD-40 repeat family protein	Cre08.g382515	(1 of 1) PTHR22838//PTHR22838:SF0 - WD REPEAT PROTEIN 26-RELATED // WD REPEAT-CONTAINING PROTEIN 26	LOC_Os02g19210	WD repeat-containing protein, putative, expressed	2236.33	0	67.25
Nycol.K00267.1	7.16264	-9.05764	6.15464e-06	0.000453701	AT5G44650		Cre06.g280650	Conserved in the Green Lineage	LOC_Os01g58470	expressed protein	603	0	0
Nycol.K00267.2	8.43809	-10.338	3.10147e-08	5.93914e-06	AT5G44650		Cre06.g280650	Conserved in the Green Lineage	LOC_Os01g58470	expressed protein	1170.67	0	30
Nycol.K00293.1	6.3212	-8.20664	0.000805448	0.0202159	AT1G05300	zinc transporter 5 precursor	Cre07.g355100	Zinc/iron transporter			201.333	0	102.75
Nycol.K00317.1	6.76541	-6.206	0.000126769	0.00524062							441	0.666667	21.5
Nycol.K00352.3	5.2834	-20.7326	2.56315e-06	0.000224747	AT5G62050	homolog of yeast oxidase assembly 1 (OXA1)	Cre16.g690200	Mitochondrial membrane protein insertase	LOC_Os03g02480	inner membrane protein, putative, expressed	40.3333	0	44
Nycol.K00357.1	10.8767	-3.84945	2.0844e-05	0.00120577	AT5G44680	DNA glycosylase superfamily protein			LOC_Os01g58550	methyladenine glycosylase, putative, expressed	8805	57	1120.5
Nycol.K00390.1	6.86739	-8.75925	1.03045e-05	0.000681245			Cre12.g550600	Putative peroxisomal membrane protein	LOC_Os02g13270	Mpv17 / PMP22 family domain containing protein, expressed	448	0	7.5
Nycol.K00393.2	8.39728	-5.65661	0.0008444	0.0207183	AT5G25780	eukaryotic translation initiation factor 3B-2	Cre03.g190100	Eukaryotic translation initiation factor 3, subunit B	LOC_Os10g41960	eukaryotic translation initiation factor 3 subunit B, putative, expressed	1619	3	192.5
Nycol.K00419.1	10.7288	-2.89622	0.000419871	0.0127647	AT1G62040	Ubiquitin-like superfamily protein	Cre16.g689650	Autophagy-related protein	LOC_Os08g09240	autophagy-related protein, putative, expressed	5342.67	96	1036
Nycol.K00529.1	4.79725	7.7952	0.00269426	0.043579	AT1G61350	ARM repeat superfamily protein			LOC_Os07g37350	armadillo/beta-catenin repeat family protein, putative, expressed	1	262.667	797
Nycol.K00554.1	9.29386	-3.85407	0.001365	0.0284126					LOC_Os04g54220	expressed protein	1430	19	300.75
Nycol.K00555.2	5.80475	-7.68537	0.00146418	0.029677	AT2G20900	diacylglycerol kinase 5			LOC_Os04g54200	diacylglycerol kinase, putative, expressed	379.667	0	0
Nycol.K00573.1	4.85353	-20.3178	4.05408e-06	0.000324716			Cre11.g467689	Chloroplast cytochrome b6f Rieske iron-sulfur center subunit			29.6667	0	183
Nycol.K00594.1	11.3007	-3.78322	0.00227255	0.0390316	AT5G54510	Auxin-responsive GH3 family protein			LOC_Os01g57610	OsGH3.1 - Probable indole-3-acetic acid-amido synthetase, expressed	5194	80	672.75
Nycol.K00633.1	7.82784	-9.72596	0.000147082	0.00587622	AT1G60800	NSP-interacting kinase 3	Cre12.g525400	Protein tyrosine kinase	LOC_Os01g07630	BRASSINOSTEROID INSENSITIVE 1-associated receptor kinase 1 precursor, putative, expressed	612	0	24.75
Nycol.K00642.1	8.7072	-3.3179	0.000271808	0.00916664	AT5G62960		Cre03.g159700	(1 of 1) PF04750 - FAR-17a/AIG1-like protein (Far-17a_AIG1)	LOC_Os02g03790	expressed protein	1324	18	88.5
Nycol.K00647.1	10.1005	-4.05673	0.00066283	0.0176684	AT1G47420	succinate dehydrogenase 5			LOC_Os04g34100	expressed protein	6218.67	29	611
Nycol.K00692.1	6.86372	-8.75615	4.2305e-05	0.00216862							425.667	0	70.5
Nycol.K00723.1	6.60107	-8.48872	0.000255764	0.00878562	AT3G14690	cytochrome P450, family 72, subfamily A, polypeptide 15			LOC_Os01g43710	cytochrome P450 72A1, putative, expressed	215	0	87.25
Nycol.K00725.1	8.01621	-3.38305	7.82022e-05	0.00362911	AT3G14690	cytochrome P450, family 72, subfamily A, polypeptide 15			LOC_Os01g43710	cytochrome P450 72A1, putative, expressed	1094.33	10.6667	270
Nycol.K00730.1	8.40478	-4.00104	0.000520314	0.0147172	AT1G06475						1001	9.33333	2646
Nycol.K00733.1	10.0156	-4.62669	0.000464117	0.0136853					LOC_Os05g49060	uncharacterized protein ycf23, putative, expressed	6332.33	18.6667	38.25
Nycol.K00782.1	10.0698	6.83449	0.00138207	0.0286175	AT5G19140	Aluminium induced protein with YGL and LRDR motifs	Cre10.g441750	(1 of 4) PTHR11772//PTHR11772:SF2 - ASPARAGINE SYNTHETASE // ASPARAGINE SYNTHETASE [GLUTAMINE-HYDROLYZING]	LOC_Os11g05050	stem-specific protein TSJT1, putative, expressed	47	727.667	5.75
Nycol.K00790.1	7.61039	-9.5082	7.75337e-05	0.00360813	AT3G06145						910.333	0	21.75
Nycol.K00795.1	9.05096	3.08629	0.000211437	0.00781051	AT1G03290	(1 of 2) PTHR16223:SF12 - F15K9.11 PROTEIN			LOC_Os10g16440	CUE domain containing protein, expressed	377.667	309.333	35.75
Nycol.K00812.1	11.4176	-3.63954	3.67359e-05	0.00191856	AT1G03330	Small nuclear ribonucleoprotein family protein	Cre10.g441950	U6 snRNA-associated Sm-like small nuclear riboprotein LSm2			12880.3	95.6667	4341.75
Nycol.K00876.3	7.51855	8.12956	0.000226493	0.0080904	AT1G55090	carbon-nitrogen hydrolase family protein	Cre10.g435250	NAD+ synthase (glutamine-hydrolyzing)	LOC_Os07g07260	glutamine-dependent NAD, putative, expressed	8	125.667	22.25
Nycol.K00880.1	8.43335	-3.68775	0.00190072	0.0347847	AT1G30380	photosystem I subunit K	Cre17.g724300	Photosystem I reaction center subunit K	LOC_Os07g05480	photosystem I reaction center subunit, chloroplast precursor, putative, expressed	1499.67	11.6667	794.75
Nycol.K00913.1	8.98479	-6.43944	1.07098e-06	0.000108796	AT1G17260	autoinhibited H(+)-ATPase isoform 10	Cre10.g459200	P-type ATPase/cation transporter, plasma membrane			3237.67	141.333	779
Nycol.K00913.2	9.343	8.15985	0.000301227	0.00987882	AT1G17260	autoinhibited H(+)-ATPase isoform 10	Cre10.g459200	P-type ATPase/cation transporter, plasma membrane			30	445.333	418.25
Nycol.K00950.1	14.6	-2.67546	0.00140819	0.0289226	AT3G14230	related to AP2 2			LOC_Os06g09390	AP2 domain containing protein, expressed	77927	2211	19691.8
Nycol.K00950.2	11.9413	-2.36874	0.00257552	0.0423575	AT3G14230	related to AP2 2			LOC_Os06g09390	AP2 domain containing protein, expressed	14915.3	310	1776.25
Nycol.K00970.1	6.78722	-8.67978	6.57106e-05	0.00314333	AT3G26060	Thioredoxin superfamily protein	Cre10.g422300	Peroxiredoxin Q	LOC_Os06g09610	peroxiredoxin, putative, expressed	511	0	53.25
Nycol.K00981.2	8.5073	-10.408	2.17136e-08	4.35842e-06	AT3G14200	Chaperone DnaJ-domain superfamily protein			LOC_Os02g54130	heat shock protein DnaJ, putative, expressed	1459.67	0	19.75
Nycol.K01101.1	8.84628	-2.67059	0.00134275	0.0280681	AT5G38260	Protein kinase superfamily protein	Cre12.g525400	Protein tyrosine kinase	LOC_Os01g49529	OsWAK10d - OsWAK receptor-like cytoplasmic kinase OsWAK-RLCK, expressed	1614.67	30	500.5
Nycol.K01141.5	9.15327	-3.38837	0.00052282	0.014763	AT1G68590	Ribosomal protein PSRP-3/Ycf65			LOC_Os04g38750	plastid-specific 30S ribosomal protein 3, chloroplast precursor, putative, expressed	2267.67	23.3333	23.75
Nycol.K01190.1	6.96893	-8.86301	7.81636e-06	0.000538919							673.333	0	0
Nycol.K01196.1	9.63876	3.4685	6.69826e-05	0.00317214					LOC_Os01g04020	AP2 domain containing protein, expressed	463.667	483	266
Nycol.K01318.2	8.7787	-10.6799	0.0019267	0.0349837	AT1G15080	lipid phosphate phosphatase 2	Cre05.g230900	(1 of 2) PTHR10165//PTHR10165:SF35 - LIPID PHOSPHATE PHOSPHATASE // DIACYLGLYCEROL PYROPHOSPHATE PHOSPHATASE 1-RELATED	LOC_Os08g27040	lipid phosphatase protein, putative, expressed	1166.67	0	98.25
Nycol.K01365.1	8.98953	-3.61991	0.000143129	0.00574585	AT1G15100	RING-H2 finger A2A					1921	18	14771.2
Nycol.K01417.1	7.22789	3.14796	0.00256675	0.0423575	AT1G08250	arogenate dehydratase 6	Cre06.g261800	Prephenate dehydratase	LOC_Os04g33390	prephenate dehydratase domain containing protein, expressed	105	88	114.5
Nycol.K01429.1	8.5143	3.42578	0.000370477	0.0115152	AT5G04550	Protein of unknown function (DUF668)			LOC_Os03g64130	avr9/Cf-9 rapidly elicited protein, putative, expressed	273	220.333	119.25
Nycol.K01452.1	10.2107	-4.04662	3.27629e-05	0.00177795	AT4G27020				LOC_Os01g58114	expressed protein	3374.67	31.6667	119.5
Nycol.K01539.1	6.17017	7.07838	0.00199068	0.0357793	AT4G23160	cysteine-rich RLK (RECEPTOR-like protein kinase) 8	Cre12.g525400	Protein tyrosine kinase	LOC_Os05g41370	TKL_IRAK_DUF26-la.1 - DUF26 kinases have homology to DUF26 containing loci, expressed	6.33333	48.3333	115.25
Nycol.K01551.1	5.26226	9.89742	0.000871236	0.0211586	AT3G21945	Receptor-like protein kinase-related family protein					0	25.6667	0
Nycol.K01592.2	8.455	-10.3556	0.00141124	0.0289226	AT5G57860	Ubiquitin-like superfamily protein	Cre12.g554750	Ubiquitin-like Protein	LOC_Os03g24920	ubiquitin family protein, putative, expressed	2753	0	0
Nycol.K01610.1	8.56724	-6.70302	0.000853468	0.02091							1004	1.66667	117.25
Nycol.K01622.1	6.13896	-8.02143	0.000180396	0.00687735							263	0	87.25
Nycol.L00033.1	11.0855	-3.13066	0.000702748	0.0183796	AT1G58440	FAD/NAD(P)-binding oxidoreductase family protein	Cre17.g734644	Squalene epoxidase	LOC_Os03g12900	squalene monooxygenase, putative, expressed	9934.33	105.667	260
Nycol.L00172.1	9.41242	-11.3149	0.000457491	0.0136339	AT4G00450	RNA polymerase II transcription mediators			LOC_Os07g45400	expressed protein	3298.67	159	1594.5
Nycol.L00177.8	5.21196	-20.6639	2.76713e-06	0.000235206	AT5G23870	Pectinacetylesterase family protein					38.3333	0	171.5
Nycol.L00201.1	12.1307	3.12534	0.00171383	0.0327641	AT4G00360	cytochrome P450, family 86, subfamily A, polypeptide 2	Cre01.g003850	Cytochrome P450, CYP197 superfamily	LOC_Os02g44654	cytochrome P450, putative, expressed	4012.33	2726.67	5597.75
Nycol.L00255.1	9.47203	-4.07105	2.65036e-06	0.000228782	AT3G52910	growth-regulating factor 4			LOC_Os02g47280	growth-regulating factor, putative, expressed	3711.33	95.3333	85.5
Nycol.L00286.1	8.54635	-10.4464	2.4594e-05	0.00138424	AT5G45340	cytochrome P450, family 707, subfamily A, polypeptide 3	Cre07.g325000	Cytochrome P450, CYP120 superfamily	LOC_Os02g47470	cytochrome P450, putative, expressed	532.667	0	3.75
Nycol.L00336.1	9.85329	-4.3347	2.54298e-06	0.000224747	AT3G44880	Pheophorbide a oxygenase family protein with Rieske [2Fe-2S] domain	Cre13.g583050	Pheophorbide a oxygenase-related protein	LOC_Os03g05310	pheophorbide a oxygenase, chloroplast precursor, putative, expressed	2806	20.3333	189.75
Nycol.L00344.2	4.90441	9.52693	0.00299486	0.0466738	AT1G34380	5'-3' exonuclease family protein			LOC_Os01g65400	DNA polymerase I, putative, expressed	0	20	0
Nycol.L00454.1	5.12584	9.75685	0.00121577	0.0260344			Cre16.g686800	Proton/phosphate symporter, splice variant b			0	23.3333	47.75
Nycol.L00512.2	5.85937	-7.73805	0.000647013	0.0173859	AT4G00530						193.333	0	3.75
Nycol.L00558.1	5.59012	-7.46446	0.000908592	0.0217783	AT2G32310	CCT motif family protein			LOC_Os10g41100	CCT motif family protein, expressed	207	0	8
Nycol.L00576.2	8.49118	13.1726	4.98865e-12	2.96825e-09			Cre10.g452450	110 kDa translocon at the inner membrane of chloroplasts	LOC_Os10g35010	ATTIC110/TIC110, putative, expressed	0	246.667	0
Nycol.L00593.1	9.15634	-5.25866	0.00212668	0.0375405	AT4G25160	U-box domain-containing protein kinase family protein			LOC_Os06g04880	serine threonine kinase, putative, expressed	1659.33	6.66667	21.75
Nycol.L00628.1	9.13425	2.47644	0.000532082	0.0149234	AT5G55730	FASCICLIN-like arabinogalactan 1			LOC_Os09g07350	fasciclin-like arabinogalactan protein 8 precursor, putative, expressed	517	407.333	2844.5
Nycol.L00679.1	7.48287	-4.29985	0.000227874	0.00809462	AT3G23250	myb domain protein 15			LOC_Os04g43680	MYB family transcription factor, putative, expressed	559	4	102.25
Nycol.L00704.1	4.97353	9.59888	0.00223816	0.0385204							0	21	0
Nycol.L00747.1	9.12432	-11.0264	0.00059494	0.0162487	AT3G60520				LOC_Os04g46600	zinc finger protein, putative, expressed	4038.33	0	32.5
Nycol.L00838.1	8.64873	-4.19894	5.07679e-05	0.00255526	AT5G04440	Protein of unknown function (DUF1997)	Cre06.g264550	Conserved in the Green Lineage	LOC_Os03g05320	expressed protein	1287	9.66667	37.75
Nycol.L00857.1	7.16039	11.8324	3.27948e-08	6.15379e-06	AT5G04420	Galactose oxidase/kelch repeat superfamily protein	Cre02.g074650	(1 of 1) PTHR23244//PTHR23244:SF315 - KELCH REPEAT DOMAIN // SUBFAMILY NOT NAMED	LOC_Os02g57690	kelch repeat protein, putative, expressed	0	98	25.5
Nycol.L00882.1	4.23422	-19.7168	7.76543e-06	0.000538919					LOC_Os11g42010	NBS-LRR type disease resistance protein, putative, expressed	59	0	46.75
Nycol.L00929.1	7.73987	-3.03609	0.00111813	0.0248374					LOC_Os10g33030	expressed protein	1018.33	11	47.25
Nycol.L01024.1	9.56704	-3.41376	0.000455456	0.0135984	AT1G04040	HAD superfamily, subfamily IIIB acid phosphatase	Cre16.g686500	(1 of 1) PF03767 - HAD superfamily, subfamily IIIB (Acid phosphatase) (Acid_phosphat_B)			3752	30.6667	889.25
Nycol.L01038.2	10.5448	-4.56955	0.00014881	0.00591689	AT1G02205	Fatty acid hydroxylase superfamily			LOC_Os10g33250	WAX2, putative, expressed	3409	28	362
Nycol.L01041.1	4.83576	9.45581	0.00326515	0.0498145	AT2G33420	Protein of unknown function (DUF810)	Cre11.g467500	(1 of 1) PF05664 - Plant family of unknown function (DUF810) (DUF810)	LOC_Os03g04560	expressed protein	0	19	65.5
Nycol.L01070.1	7.63513	-9.5322	5.16947e-06	0.000395062	AT3G07080	EamA-like transporter family	Cre07.g353850	(1 of 1) K15289 - solute carrier family 35, member F5 (SLC35F5)	LOC_Os06g46820	solute carrier family 35 member F5, putative, expressed	616.667	0	171.75
Nycol.L01078.1	7.16102	11.8297	8.63957e-07	9.34645e-05							0	136.333	0
Nycol.L01119.1	10.0845	-3.99193	0.00204715	0.0363986							2433.67	30	89.75
Nycol.L01124.1	13.8064	-3.27008	0.000541979	0.01515	AT2G35320	EYES ABSENT homolog			LOC_Os06g02028	eyes absent homolog 4, putative, expressed	48578.7	716.333	6706.5
Nycol.L01141.1	7.57605	8.68098	9.22418e-06	0.000619657	AT1G32450	nitrate transporter 1.5	Cre04.g224700	Nitrate transporter NRT1 family			5.33333	183.333	225.5
Nycol.L01154.1	10.7363	2.89442	6.02984e-05	0.00293734	AT1G62710	beta vacuolar processing enzyme	Cre12.g483550	Vacuolar processing enzyme			1089.33	976.667	693.5
Nycol.L01160.1	13.0009	-2.17315	0.00302129	0.046954	AT4G12390	pectin methylesterase inhibitor 1			LOC_Os04g01570	invertase/pectin methylesterase inhibitor family protein, putative, expressed	28016	959.667	7793.25
Nycol.L01179.1	4.37388	-19.8545	6.70131e-06	0.000479158	AT5G64200	ortholog of human splicing factor SC35			LOC_Os08g37960	RNA recognition motif containing protein, expressed	65.3333	0	28
Nycol.L01192.1	9.55291	-3.20264	0.000973841	0.0226442			Cre01.g051400	KDEL Receptor A			4042.33	35	190.5
Nycol.L01364.1	9.7622	-5.33727	0.00175303	0.0332258	AT5G07440	glutamate dehydrogenase 2	Cre05.g232150	Glutamate dehydrogenase			1175.67	9.66667	372.25
Nycol.M00015.3	5.56859	10.2131	0.000199178	0.00749053			Cre03.g200050	Calpain family cysteine protease	LOC_Os08g44390	EF hand family protein, putative, expressed	0	32	356
Nycol.M00017.1	5.02079	9.6481	0.00173029	0.0329824	AT1G55300	TBP-associated factor 7	Cre01.g011200	(1 of 1) PTHR12228 - TRANSCRIPTION INITIATION FACTOR TFIID 55 KD SUBUNIT-RELATED	LOC_Os05g28010	TATA-binding protein-associated factor TAFII55 family protein, putative, expressed	0	21.6667	0
Nycol.M00074.7	6.72557	24.582	1.23176e-09	3.60021e-07							0	71.6667	15.25
Nycol.M00082.3	11.4235	-6.47136	0.000833072	0.0206225			Cre12.g523050	Putative T-complex protein 1 component	LOC_Os08g01390	phosphatidylinositol-4-phosphate 5-Kinase, putative, expressed	6159.33	479.333	1128.25
Nycol.M00091.1	7.4599	-9.35597	0.000320799	0.0103979	AT1G72100	late embryogenesis abundant domain-containing protein / LEA domain-containing protein					435.667	0	0
Nycol.M00220.1	7.92186	-9.8211	9.3704e-05	0.00419653	AT2G07170	ARM repeat superfamily protein	Cre03.g178700		LOC_Os09g38710	HEAT repeat family protein, putative, expressed	1999	0	116
Nycol.M00268.5	9.10945	-2.97675	0.000157724	0.00614183			Cre05.g247600	E2 Ubiquitin conjugating enzyme			2420.33	29.6667	167.75
Nycol.M00276.1	6.85406	-8.74412	0.000278475	0.00931606			Cre01.g027900	similar to HAV22			213	0	24.5
Nycol.M00311.1	6.20469	-21.4583	1.12651e-06	0.000112382	AT3G52660	RNA-binding (RRM/RBD/RNP motifs) family protein	Cre03.g169150	(1 of 1) K13161 - heterogeneous nuclear ribonucleoprotein R (HNRNPR)	LOC_Os12g04180	RNA recognition motif containing protein, expressed	77.3333	0	382
Nycol.M00316.2	4.65901	-20.1327	4.96164e-06	0.000383372	AT2G36145				LOC_Os01g64270	expressed protein	80.3333	0	6.25
Nycol.M00328.1	5.21273	9.84481	0.00217299	0.0380274	AT5G44170	S-adenosyl-L-methionine-dependent methyltransferases superfamily protein			LOC_Os05g48950	expressed protein	0	25	14
Nycol.M00329.1	5.97768	-7.85784	0.000291888	0.00967062	AT1G08380	photosystem I subunit O	Cre07.g334550	Photosystem I reaction center subunit O	LOC_Os04g33830	membrane protein, putative, expressed	231	0	88.75
Nycol.M00355.2	11.4029	-3.85036	4.98671e-08	8.83815e-06	AT4G31130	Protein of unknown function (DUF1218)			LOC_Os05g02990	expressed protein	10970.3	82.3333	2016.75
Nycol.M00520.1	11.0777	-2.52615	0.00114371	0.0251706	AT1G53320	tubby like protein 7	Cre12.g520650	Tubby-like protein	LOC_Os01g48370	OsFBT1 - F-box and tubby domain containing protein, expressed	7725	154	1780
Nycol.M00570.1	12.8912	-2.82327	4.66405e-05	0.00237624	AT4G27960	ubiquitin conjugating enzyme 9			LOC_Os01g60360	ubiquitin-conjugating enzyme, putative, expressed	31908.3	619	4348.25
Nycol.M00578.1	8.89196	13.5755	1.30645e-13	1.55467e-10	AT4G01130	GDSL-like Lipase/Acylhydrolase superfamily protein	Cre16.g680300	(1 of 5) 2.3.1.43 - Phosphatidylcholine--sterol O-acyltransferase / Phospholipid--cholesterol acyltransferase	LOC_Os06g06520	GDSL-like lipase/acylhydrolase, putative, expressed	0	326.667	207
Nycol.M00596.1	9.12765	2.6755	0.00274685	0.0440448	AT4G32520	serine hydroxymethyltransferase 3	Cre09.g411900	Serine hydroxymethyltransferase			552.333	312	44.25
Nycol.M00612.1	11.1906	3.12732	2.64036e-06	0.000228782	AT1G64110	P-loop containing nucleoside triphosphate hydrolases superfamily protein			LOC_Os01g12660	AAA-type ATPase family protein, putative, expressed	1609	1455	606.25
Nycol.M00612.4	8.85342	10.11	3.30354e-08	6.15379e-06	AT1G64110	P-loop containing nucleoside triphosphate hydrolases superfamily protein			LOC_Os01g12660	AAA-type ATPase family protein, putative, expressed	4.66667	318.667	128.25
Nycol.M00612.5	8.89868	13.5731	7.95029e-08	1.28709e-05	AT1G64110	P-loop containing nucleoside triphosphate hydrolases superfamily protein			LOC_Os01g12660	AAA-type ATPase family protein, putative, expressed	0	330.333	0
Nycol.M00649.1	4.57852	-20.05	5.4272e-06	0.000409128	AT1G77130	plant glycogenin-like starch initiation protein 2			LOC_Os01g65780	glycosyl transferase, putative, expressed	24.3333	0	1.25
Nycol.M00706.3	6.92846	11.5975	1.96712e-07	2.70845e-05	AT2G28880	para-aminobenzoate (PABA) synthase family protein	Cre03.g181400	Aminodeoxychorismate synthase	LOC_Os06g48620	4-amino-4-deoxychorismate synthase, putative, expressed	0	83	0
Nycol.M00721.1	8.07674	7.56758	0.000598269	0.0162862	AT4G20020	(1 of 2) PTHR31346:SF5 - DAG-LIKE PROTEIN			LOC_Os11g11020	DAG protein, chloroplast precursor, putative, expressed	18.3333	184	78.75
Nycol.M00721.3	8.32102	-10.2213	0.0015262	0.0304914	AT4G20020	(1 of 2) PTHR31346:SF5 - DAG-LIKE PROTEIN			LOC_Os11g11020	DAG protein, chloroplast precursor, putative, expressed	2355.33	0	45.75
Nycol.M00818.1	6.7965	8.48811	1.95301e-05	0.00113766	AT1G21740	Protein of unknown function (DUF630 and DUF632)			LOC_Os05g35070	DUF630/DUF632 domains containing protein, putative, expressed	3.33333	75.6667	59.25
Nycol.M00849.1	8.45153	3.868	1.10058e-06	0.000111125	ATCG00770	ribosomal protein S8			LOC_Os08g15278	chloroplast 30S ribosomal protein S8, putative, expressed	140.333	227.667	22.5
Nycol.M00884.1	10.7984	-3.25111	0.00162552	0.0316273	AT5G39450	F-box family protein			LOC_Os08g01430	OsFBX260 - F-box domain containing protein, expressed	4477.67	80.3333	589.25
Nycol.M00920.9	6.13465	-8.0195	0.00128006	0.0270289	AT1G52630	O-fucosyltransferase family protein					463.333	0	3.75
Nycol.M00926.1	7.64092	3.26914	0.00115054	0.0252876					LOC_Os01g57954	translation initiation factor IF-1, chloroplast, putative, expressed	88	138.667	14.25
Nycol.M00927.1	8.61577	3.86667	6.95656e-07	7.67472e-05					LOC_Os08g15278	chloroplast 30S ribosomal protein S8, putative, expressed	154.667	256.667	24
Nycol.N00015.1	10.6353	4.79622	3.60881e-05	0.00190245					LOC_Os09g19650	3-ketoacyl-CoA synthase precursor, putative, expressed	211.333	1151.33	384.75
Nycol.N00026.1	7.00354	-5.11307	0.00185121	0.0343442							493.667	1.66667	4
Nycol.N00026.2	6.7535	-8.6452	9.56521e-05	0.0042382							401.667	0	14.75
Nycol.N00101.2	10.6414	3.57402	3.82659e-06	0.000314044	AT3G49500	RNA-dependent RNA polymerase 6			LOC_Os01g34350	RNA-dependent RNA polymerase, putative, expressed	756	1090.67	507.75
Nycol.N00111.4	5.243	9.87772	0.000865012	0.0210997	AT4G32330	TPX2 (targeting protein for Xklp2) protein family			LOC_Os06g40450	targeting protein for Xklp2, putative, expressed	0	25.3333	0
Nycol.N00167.1	8.27346	2.93421	0.00285756	0.0453386	AT3G15210	ethylene responsive element binding factor 4; ERF4			LOC_Os01g58420	AP2 domain containing protein, expressed	158.667	178.333	1203
Nycol.N00170.1	7.87098	-9.76966	0.00246611	0.0412336	AT4G19900	alpha 1,4-glycosyltransferase family protein			LOC_Os07g37990	glycosyltransferase sugar-binding region containing DXD motif, putative, expressed	1546	0	40.5
Nycol.N00270.5	8.13143	-10.0311	0.00220736	0.0382207	AT1G30570	hercules receptor kinase 2			LOC_Os04g52860	TKL_IRAK_CrRLK1L-1.9 - The CrRLK1L-1 subfamily has homology to the CrRLK1L homolog, expressed	2282	0	233
Nycol.N00273.1	12.3351	-4.05449	0.00133644	0.0279713	AT1G79040	photosystem II subunit R	Cre06.g261000	Photosystem II 10 kDa polypeptide	LOC_Os07g05365	photosystem II 10 kDa polypeptide, chloroplast precursor, putative, expressed	13927	137.333	582.5
Nycol.O00024.1	9.43221	3.82158	8.46037e-08	1.35529e-05	ATCG00770	ribosomal protein S8			LOC_Os08g15278	chloroplast 30S ribosomal protein S8, putative, expressed	312.667	456	66.75
Nycol.O00042.1	10.2902	-3.09738	2.97796e-05	0.00164826	AT3G60540	Preprotein translocase Sec, Sec61-beta subunit protein	Cre07.g318450	SEC61-beta subunit of ER-translocon	LOC_Os01g38510	protein transport protein Sec61 subunit beta, putative, expressed	5427	62.3333	2029.25
Nycol.O00176.1	9.38631	3.0191	0.00139519	0.0287671	ATCG01130	Ycf1 protein					322.333	416.667	65
Nycol.O00182.1	8.36764	4.27559	0.00112217	0.024894							49.3333	232.667	78.75
Nycol.O00189.1	7.70328	3.23789	0.00238349	0.040232							83.6667	138.333	14
Nycol.O00336.1	8.85718	3.33962	0.00153928	0.0306148							167.333	306.667	39.5
Nycol.O00338.1	10.7633	3.07992	0.00248793	0.041449	ATCG00040	maturase K			LOC_Os04g16734	maturase K, putative, expressed	725	1120.67	615.5
Nycol.O00344.1	9.55175	3.21354	0.00325599	0.0497573	ATCG00130	ATPase, F0 complex, subunit B/B', bacterial/chloroplast			LOC_Os10g21238	ATP synthase B chain, putative, expressed	280.333	459	64.5
Nycol.O00348.1	11.0735	3.32904	0.00075006	0.0193538	ATCG00170	DNA-directed RNA polymerase family protein			LOC_Os04g16830	DNA-directed RNA polymerase subunit beta, putative, expressed	789	1432.67	273.5
Nycol.O00349.1	9.03379	3.37319	0.000935897	0.0222426							186	338	79.75
Nycol.O00386.1	6.81632	4.03044	3.54689e-05	0.00188653			Cre12.g550650	Putative mitochondrial ribosomal protein L14			41.3333	84	9.25
Nycol.O00390.1	8.55384	3.36595	0.00322481	0.0493345							119.667	238.333	39
Nycol.O00403.1	9.11664	4.38604	0.000798881	0.0201657							74.6667	391.667	136.5
Nycol.O00429.1	9.44714	3.44214	0.00220925	0.0382207							210.667	490.333	100.75
Nycol.O00433.1	8.93873	3.23608	0.00313565	0.0483295							177	318.667	35.75
Nycol.O00439.1	7.40408	3.63966	0.00194577	0.0351971							51.3333	103.333	21.5
Nycol.O00450.1	6.56088	5.00282	0.000517105	0.0146513							10	63.6667	21.25
Nycol.O00458.1	9.05788	3.47896	0.00123068	0.0262523							170.667	391	71.25
Nycol.O00462.1	9.64458	3.47131	0.000967118	0.0225695	ATCG00830	ribosomal protein L2	Cre07.g348850	Mitochondrial ribosomal protein L2			252.333	515	79
Nycol.O00500.1	6.24451	3.37707	0.00239527	0.040349	ATCG00760	ribosomal protein L36					34.3333	51.3333	10
Nycol.O00501.1	7.96543	3.1629	0.00038653	0.0119252					LOC_Os01g57954	translation initiation factor IF-1, chloroplast, putative, expressed	126.333	199	35.5
Nycol.O00502.1	9.61139	3.17718	3.32302e-05	0.00179745	ATCG00770	ribosomal protein S8			LOC_Os08g15278	chloroplast 30S ribosomal protein S8, putative, expressed	417.333	549	68.75
Nycol.O00503.1	8.34729	3.34887	8.69381e-05	0.00394656	ATCG00780	ribosomal protein L14	Cre12.g550650	Putative mitochondrial ribosomal protein L14	LOC_Os08g15276	chloroplast 50S ribosomal protein L14, putative, expressed	154.667	244	37.75
Nycol.O00504.1	9.03123	3.28943	0.00251503	0.0418168	ATCG00790	ribosomal protein L16			LOC_Os05g22724	chloroplast 50S ribosomal protein L16, putative, expressed	273.667	313	27.5
Nycol.O00506.1	8.82263	2.90121	0.00243057	0.040861	ATCG00810	ribosomal protein L22	Cre13.g580850	Chloroplast ribosomal protein L22/L18	LOC_Os08g15268	chloroplast 50S ribosomal protein L22, putative, expressed	241.333	271	21.5
Nycol.O00508.1	9.52146	3.30582	0.0017926	0.033609	ATCG00830	ribosomal protein L2					258	473.667	64.25
Nycol.O00510.1	9.21568	3.48349	0.00158104	0.0311349							181.667	422	91.75
Nycol.O00520.1	8.96614	4.3664	0.00109809	0.0245421							65.6667	349.667	126.75
Nycol.O00521.1	8.09731	4.21009	0.00100725	0.023219							48	192.667	67.25
Nycol.O00536.1	10.2443	3.17295	0.000212166	0.00782011	ATCG01130	Ycf1 protein					592	776.333	137.75
Nycol.O00553.1	10.0522	3.53485	0.00102468	0.0235152	ATCG01280	Chloroplast Ycf2;ATPase, AAA type, core					316.333	754	149
Nycol.O00558.1	9.14206	3.28747	0.000215446	0.00786207			Cre12.g550650	Putative mitochondrial ribosomal protein L14	LOC_Os08g15276	chloroplast 50S ribosomal protein L14, putative, expressed	245	383.667	68
Nycol.O00559.2	7.12557	3.43866	0.000809364	0.0202159					LOC_Os08g15278	chloroplast 30S ribosomal protein S8, putative, expressed	56.3333	84	2.25
Nycol.O00561.1	8.27477	2.99396	0.00173996	0.033091							154.333	204	17.5
Nycol.O00594.1	8.63961	3.00918	0.00187555	0.0345649	ATCG00740	RNA polymerase subunit alpha			LOC_Os08g15288	DNA-directed RNA polymerase subunit alpha, putative, expressed	190	293.667	52.5
Nycol.O00595.1	6.47012	3.53469	0.00114205	0.0251674	ATCG00750	ribosomal protein S11	Cre06.g288400	Mitochondrial ribosomal protein S11	LOC_Os10g21332	chloroplast 30S ribosomal protein S11, putative, expressed	41.3333	53.3333	5.25
Nycol.O00597.1	7.31493	3.33059	0.000201716	0.00756891	ATCG00770	ribosomal protein S8			LOC_Os08g15278	chloroplast 30S ribosomal protein S8, putative, expressed	84.6667	108.667	11
Nycol.O00602.1	9.57706	3.40459	0.00121192	0.0260137	ATCG00830	ribosomal protein L2					252	493	67.5
Nycol.O00604.1	9.70148	3.53275	0.0011381	0.0251351							247	594.667	116.25
Nycol.O00634.1	8.15983	3.70026	0.00115686	0.0253596							76	186	26.25
Nycol.O00689.1	8.97429	2.96907	0.00265843	0.0432765	ATCG00740	RNA polymerase subunit alpha			LOC_Os08g15288	DNA-directed RNA polymerase subunit alpha, putative, expressed	236	371.667	70
Nycol.O00690.1	9.53934	2.91311	0.000888189	0.0214142	ATCG00750	ribosomal protein S11	Cre06.g288400	Mitochondrial ribosomal protein S11	LOC_Os10g21332	chloroplast 30S ribosomal protein S11, putative, expressed	400.333	477	80.75
Nycol.O00692.1	8.71783	3.22407	0.000128453	0.00528402					LOC_Os01g57954	translation initiation factor IF-1, chloroplast, putative, expressed	205.667	322.333	54.75
Nycol.O00694.1	9.60231	2.97743	0.00190627	0.0347847			Cre12.g550650	Putative mitochondrial ribosomal protein L14	LOC_Os08g15276	chloroplast 50S ribosomal protein L14, putative, expressed	365	496.667	82.5
Nycol.O00698.1	9.09189	3.54533	0.000869689	0.0211519							165	349.333	50.75
Nycol.O00701.1	9.18809	3.47726	0.00160783	0.0314763							177.667	415.667	81.5
Nycol.O00710.1	9.07624	4.35703	0.000796049	0.0201406							74.6667	378.333	141.75
Nycol.O00720.1	6.4631	6.81288	0.00313684	0.0483295	ATCG01060	iron-sulfur cluster binding;electron carriers;4 iron, 4 sulfur cluster binding			LOC_Os07g22498	photosystem I iron-sulfur center, putative, expressed	9.66667	59.3333	22.75
Nycol.O00727.1	10.4218	3.28552	3.38e-05	0.00181648	ATCG01130	Ycf1 protein					653	886.667	158.75
Nycol.O00728.1	10.6273	3.05228	0.00109786	0.0245421	ATCG01130	Ycf1 protein					757	1000	157.75
Nycol.O00830.1	9.28575	3.52744	0.000794011	0.0201406							199	443.667	87.25
Nycol.O00840.1	9.46192	3.30938	0.00294646	0.0461354	ATCG00120	ATP synthase subunit alpha			LOC_Os04g16740	ATP synthase subunit alpha, putative, expressed	236.333	475.333	74.5
Nycol.O00843.1	11.2949	3.20583	0.00203426	0.0362468	ATCG00170	DNA-directed RNA polymerase family protein			LOC_Os04g16830	DNA-directed RNA polymerase subunit beta, putative, expressed	914.333	1670.33	360
Nycol.O00909.1	9.31622	3.1431	0.00192768	0.0349837					LOC_Os05g22830	DNA-directed RNA polymerase subunit beta, putative, expressed	266.333	422.667	99.25
Nycol.O00918.1	10.1966	3.28384	0.0021294	0.0375405	ATCG00120	ATP synthase subunit alpha			LOC_Os04g16740	ATP synthase subunit alpha, putative, expressed	411.667	775.333	109.75
Nycol.O00961.1	9.6074	3.64993	0.00056374	0.0156436	ATCG00830	ribosomal protein L2					222.667	506	105
Nycol.O00962.1	6.59319	3.80809	0.00227848	0.0390932	ATCG01300	ribosomal protein L23			LOC_Os07g25014	chloroplast 50S ribosomal protein L23, putative	27.3333	68.3333	20.25
Nycol.O00964.1	9.54149	3.41132	0.00220412	0.0382207							231	548.333	85.5
Nycol.O00980.1	8.0518	3.56432	0.00151562	0.0303571							79.3333	170.667	32.5
Nycol.O00981.1	10.6808	3.2639	0.000909828	0.0217783	ATCG00170	DNA-directed RNA polymerase family protein			LOC_Os04g16830	DNA-directed RNA polymerase subunit beta, putative, expressed	634.667	1077	234
Nycol.O00986.1	10.1679	3.29299	0.00198655	0.0357793	ATCG00120	ATP synthase subunit alpha			LOC_Os04g16740	ATP synthase subunit alpha, putative, expressed	407	773.667	115.5
Nycol.O00990.1	10.3502	3.04346	0.00313881	0.0483295	ATCG00040	maturase K			LOC_Os04g16734	maturase K, putative, expressed	564.667	851.667	404
Nycol.O00992.1	8.27226	3.37228	0.00187251	0.0345471							107.667	203	25.5
Nycol.O00993.1	7.30038	3.63314	0.00200422	0.0358884	ATCG01300	ribosomal protein L23			LOC_Os07g25014	chloroplast 50S ribosomal protein L23, putative	46.3333	100.667	21.75
Nycol.O00996.1	9.29862	3.45072	0.00184993	0.0343442							190.667	462	85.5
Nycol.O01035.1	10.2184	3.48257	0.000207769	0.00769206							419.667	813	183
Nycol.O01036.1	10.6552	3.50671	0.000100544	0.00441968	ATCG00180	DNA-directed RNA polymerase family protein			LOC_Os02g24614	DNA-directed RNA polymerase subunit beta, putative, expressed	577.667	1077.33	195.25
Nycol.O01052.1	9.21807	3.54156	0.000750453	0.0193538							186.333	449.667	95.5
Nycol.O01061.1	8.36254	4.71537	0.000673982	0.0178798							34.6667	232.333	88.75
Nycol.O01102.1	8.92278	3.34044	0.00281898	0.0448988							159.667	314	41.5
Nycol.O01107.1	10.8145	3.34467	0.00044059	0.0132495	ATCG00170	DNA-directed RNA polymerase family protein			LOC_Os04g16830	DNA-directed RNA polymerase subunit beta, putative, expressed	676.333	1187	255.75
Nycol.O01108.1	10.5243	3.47529	0.000460247	0.0136433	ATCG00180	DNA-directed RNA polymerase family protein			LOC_Os02g24614	DNA-directed RNA polymerase subunit beta, putative, expressed	487.667	994.667	182.5
Nycol.O01109.1	10.5146	3.42754	0.000583049	0.0160555							495.333	995.667	232.25
Nycol.O01190.1	7.67735	3.60406	0.00266176	0.0432765	ATCG01040	Cytochrome C assembly protein			LOC_Os06g46434	cytochrome c biogenesis protein ccsA, putative, expressed	56	128	47.5
Nycol.O01197.1	8.44186	4.45239	0.000450112	0.0135115							49	246	86.5
Nycol.O01211.1	9.66581	2.98837	0.00203081	0.036224			Cre12.g550650	Putative mitochondrial ribosomal protein L14	LOC_Os08g15276	chloroplast 50S ribosomal protein L14, putative, expressed	375.333	515.667	87.25
Nycol.O01213.1	8.1839	3.06418	0.000840169	0.0207059					LOC_Os01g57954	translation initiation factor IF-1, chloroplast, putative, expressed	147	201	47.25
Nycol.O01214.1	8.11376	3.3818	0.000118048	0.00497001	ATCG00760	ribosomal protein L36					122.667	182.667	18.25
Nycol.O01215.2	8.41648	3.3792	0.000105529	0.00457844	ATCG00750	ribosomal protein S11	Cre06.g288400	Mitochondrial ribosomal protein S11	LOC_Os10g21332	chloroplast 30S ribosomal protein S11, putative, expressed	169.667	251.333	27.75
Nycol.O01216.1	9.339	3.10293	0.000820141	0.0204238	ATCG00740	RNA polymerase subunit alpha			LOC_Os08g15288	DNA-directed RNA polymerase subunit alpha, putative, expressed	298	486.333	76
Nycol.O01232.1	9.61802	3.06791	0.000607253	0.0165038	ATCG01130	Ycf1 protein					379	493.667	91.25
Nycol.O01235.1	10.5717	3.17878	9.79867e-05	0.00431867	ATCG01130	Ycf1 protein					759	979.333	175.5
Nycol.O01251.1	8.38661	4.29336	0.00108509	0.0243961							49	234	76.75
Nycol.O01258.1	9.31086	3.50441	0.00117398	0.0254237							192.667	455	94.75
Nycol.O01262.1	9.87999	3.4775	0.00116808	0.0254237	ATCG00830	ribosomal protein L2	Cre07.g348850	Mitochondrial ribosomal protein L2			287.333	607.667	137.25
Nycol.O01287.1	10.0753	3.37833	0.00202338	0.0361404	ATCG01280	Chloroplast Ycf2;ATPase, AAA type, core					345.333	744	152.25
Nycol.O01289.1	9.8458	3.40684	0.000952132	0.0224283	ATCG00830	ribosomal protein L2	Cre07.g348850	Mitochondrial ribosomal protein L2			306.333	589.333	92.75
Nycol.O01291.1	8.90079	2.97525	0.00257427	0.0423575	ATCG00810	ribosomal protein L22	Cre13.g580850	Chloroplast ribosomal protein L22/L18	LOC_Os08g15268	chloroplast 50S ribosomal protein L22, putative, expressed	234	283.333	23.75
Nycol.O01293.1	9.66646	3.00679	0.00118201	0.0255411			Cre12.g550650	Putative mitochondrial ribosomal protein L14	LOC_Os08g15276	chloroplast 50S ribosomal protein L14, putative, expressed	389	534.667	101
Nycol.O01294.1	8.64351	3.35412	1.32147e-05	0.000846756	ATCG00770	ribosomal protein S8			LOC_Os08g15278	chloroplast 30S ribosomal protein S8, putative, expressed	208.333	265.667	31.25
Nycol.O01295.1	8.12371	3.243	0.000187768	0.00710957					LOC_Os01g57954	translation initiation factor IF-1, chloroplast, putative, expressed	136.667	197	46.25
Nycol.O01297.1	9.51497	2.94386	0.00218353	0.0381717	ATCG00740	RNA polymerase subunit alpha			LOC_Os08g15288	DNA-directed RNA polymerase subunit alpha, putative, expressed	351	536.667	93.25
Nycol.O01335.1	8.3844	4.32804	0.000940327	0.0222497							48.3333	237	73.5
Nycol.O01343.1	9.31363	3.51486	0.000944751	0.022294							198	460.667	87
Nycol.O01347.1	9.81915	3.46907	0.00092191	0.0220359	ATCG00830	ribosomal protein L2	Cre07.g348850	Mitochondrial ribosomal protein L2			286.667	585.333	87.75
Nycol.O01351.1	9.69314	2.96113	0.00186603	0.034504			Cre12.g550650	Putative mitochondrial ribosomal protein L14	LOC_Os08g15276	chloroplast 50S ribosomal protein L14, putative, expressed	394.333	542	96.75
Nycol.O01352.1	8.77822	3.37876	1.54092e-05	0.000956198	ATCG00770	ribosomal protein S8			LOC_Os08g15278	chloroplast 30S ribosomal protein S8, putative, expressed	215	286.333	24.75
Nycol.O01353.1	8.047	3.10681	0.000524527	0.0147631					LOC_Os01g57954	translation initiation factor IF-1, chloroplast, putative, expressed	136	189.667	44.25
Nycol.O01355.1	9.51311	3.08491	0.00083232	0.0206225	ATCG00740	RNA polymerase subunit alpha			LOC_Os08g15288	DNA-directed RNA polymerase subunit alpha, putative, expressed	337	533	93.75
Nycol.O01371.1	8.20805	4.78357	0.000241366	0.0084558							33.3333	206.333	79.75
Nycol.O01372.1	8.07667	4.22723	0.000458281	0.0136339							50.3333	192	70.5
Nycol.O01426.1	9.46709	3.02813	0.000974543	0.0226442	ATCG00740	RNA polymerase subunit alpha			LOC_Os08g15288	DNA-directed RNA polymerase subunit alpha, putative, expressed	343.333	508	87.25
Nycol.O01430.1	8.37296	3.46222	0.00231787	0.0394039							103.333	238	52
Nycol.O01438.1	7.36868	5.15512	0.000383689	0.0118595					LOC_Os08g15236	uncharacterized protein ycf68, putative, expressed	14.6667	120	24.5
Nycol.O01440.1	8.9257	4.72925	0.000155559	0.00609791							58	368.333	97
Nycol.O01482.1	8.27956	3.39346	0.0014488	0.0295074							110.333	201	27.25
Nycol.O01486.1	9.60841	3.37591	0.00246911	0.0412336							251.333	569.667	96.75
Nycol.O01496.1	7.26268	4.33987	0.00192062	0.0349716							22.3333	107	29.25
Nycol.O01520.1	8.8759	3.34955	0.0025838	0.042406							159.667	325	54.25
Nycol.O01525.1	8.39528	3.21155	0.000529459	0.0148748	ATCG00780	ribosomal protein L14	Cre12.g550650	Putative mitochondrial ribosomal protein L14	LOC_Os08g15276	chloroplast 50S ribosomal protein L14, putative, expressed	154.333	249.333	29
Nycol.O01526.1	7.45984	3.24757	0.000257833	0.008809	ATCG00770	ribosomal protein S8			LOC_Os08g15278	chloroplast 30S ribosomal protein S8, putative, expressed	91.6667	115.667	13.5
Nycol.O01527.1	8.08338	3.1706	0.000342421	0.0108044					LOC_Os01g57954	translation initiation factor IF-1, chloroplast, putative, expressed	135.667	193.333	46
Nycol.O01528.2	7.99518	3.08616	0.00109894	0.0245421	ATCG00750	ribosomal protein S11	Cre06.g288400	Mitochondrial ribosomal protein S11	LOC_Os10g21332	chloroplast 30S ribosomal protein S11, putative, expressed	141.333	190	21.25
Nycol.O01529.1	9.45685	3.12569	0.000564336	0.0156436	ATCG00740	RNA polymerase subunit alpha			LOC_Os08g15288	DNA-directed RNA polymerase subunit alpha, putative, expressed	324.667	531	88.5
Nycol.O01558.1	9.14168	3.29182	0.000156371	0.00611534	ATCG01130	Ycf1 protein					252.667	388.333	49.75
Nycol.O01572.1	8.42189	3.54459	0.00196363	0.0354433							98	248.333	61.5
Nycol.O01584.1	10.1936	3.25311	0.00250596	0.0417076	ATCG00120	ATP synthase subunit alpha			LOC_Os04g16740	ATP synthase subunit alpha, putative, expressed	412.333	777.667	109
Nycol.O01588.1	9.10231	3.43505	0.00145474	0.029556	ATCG00040	maturase K			LOC_Os04g16734	maturase K, putative, expressed	204	352.333	165.5
Nycol.O01590.1	9.10211	3.3807	0.00178142	0.0335729							181.667	355	52
Nycol.O01592.1	9.84868	3.35435	0.00223086	0.0385141							295.667	642.333	131.75
Nycol.O01637.1	9.08026	4.27905	0.00159877	0.0313729							73.6667	377.667	139
Nycol.O01645.1	7.93753	3.47805	0.00315669	0.0484705	ATCG01040	Cytochrome C assembly protein			LOC_Os06g46434	cytochrome c biogenesis protein ccsA, putative, expressed	72.3333	157.667	70.25
Nycol.O01653.1	8.5564	3.31606	5.74003e-05	0.0028461							186.333	245.333	54.5
Nycol.O01662.1	9.21283	3.39996	0.000495546	0.0141609					LOC_Os05g22860	DNA-directed RNA polymerase subunit beta, putative, expressed	217.333	403.333	112
Nycol.O01663.1	6.41339	3.54249	0.00136605	0.0284126							33	51.3333	11.75
Nycol.O01664.1	5.98847	3.76188	0.000956381	0.022437							24.3333	45.3333	2.5
Nycol.O01665.1	9.49519	3.26919	0.00177333	0.0334963							259.667	463.667	84
Nycol.O01667.1	9.33658	3.21184	0.00192281	0.0349716							250.667	444.333	121
Nycol.O01673.1	6.56143	-8.44961	0.000149966	0.00594866					LOC_Os04g16740	ATP synthase subunit alpha, putative, expressed	266	19.3333	41.75
Nycol.O01680.1	6.50924	3.7334	0.00278931	0.0445113	ATCG01300	ribosomal protein L23			LOC_Os07g25014	chloroplast 50S ribosomal protein L23, putative	28.6667	58.6667	14
Nycol.O01692.1	8.362	3.09639	0.00164673	0.0318315							148.333	215.333	27.25
Nycol.O01693.1	8.93926	2.83922	0.00154177	0.0306148	ATCG00750	ribosomal protein S11	Cre06.g288400	Mitochondrial ribosomal protein S11	LOC_Os10g21332	chloroplast 30S ribosomal protein S11, putative, expressed	275.667	326.667	63.75
Nycol.O01695.1	9.16925	3.25008	2.41997e-05	0.00137599					LOC_Os01g57954	translation initiation factor IF-1, chloroplast, putative, expressed	296	441.667	81.5
Nycol.O01697.1	9.49586	2.95614	0.00278882	0.0445113			Cre12.g550650	Putative mitochondrial ribosomal protein L14	LOC_Os08g15276	chloroplast 50S ribosomal protein L14, putative, expressed	333.333	455.333	88.25
Nycol.O01701.1	8.68654	3.53672	0.000743894	0.0192442							129.333	265	42.25
Nycol.O01704.1	9.6295	3.29666	0.00290506	0.0457451							263.333	566.333	105.25
Nycol.O01724.1	8.80993	3.46736	0.00137042	0.0284678							152.667	295.333	50.5
Nycol.O01729.1	10.344	3.31358	0.00104466	0.0237761	ATCG00170	DNA-directed RNA polymerase family protein			LOC_Os04g16830	DNA-directed RNA polymerase subunit beta, putative, expressed	465	887.667	184.5
Nycol.O01731.1	8.28546	3.36099	0.000668204	0.0177741							123.667	229	42.5
Nycol.O01732.1	8.70054	3.40332	0.00254684	0.0421772							128.667	272	82.5
Nycol.O01765.1	8.29808	3.77012	0.000786022	0.0200231					LOC_Os07g25018	uncharacterized protein ycf72, putative	80.3333	202	40.75
Nycol.O01767.1	9.63484	3.42662	0.00212862	0.0375405							242	566.333	122.75
Nycol.O01775.1	8.58159	4.48405	0.00021547	0.00786207							57.6667	292.667	82.5
Nycol.O01798.1	9.67719	3.34646	0.00184488	0.0343032	ATCG00120	ATP synthase subunit alpha			LOC_Os04g16740	ATP synthase subunit alpha, putative, expressed	279.667	546.333	78.25
Nycol.O01804.1	9.14985	3.34197	1.54392e-05	0.000956198	ATCG01130	Ycf1 protein					286	366	70.5
Nycol.O01807.1	8.21746	5.40616	0.00025566	0.00878562							20.6667	220	56.25
Nycol.O01814.1	6.01849	3.97841	0.0030062	0.0468069	ATCG01300	ribosomal protein L23			LOC_Os07g25014	chloroplast 50S ribosomal protein L23, putative	16.6667	41.6667	6.75
Nycol.O01826.1	8.88229	3.25985	0.000479539	0.013967			Cre12.g550650	Putative mitochondrial ribosomal protein L14	LOC_Os08g15276	chloroplast 50S ribosomal protein L14, putative, expressed	201	309.667	56.5
Nycol.O01827.1	6.07601	3.73227	0.00150111	0.0302036							23.3333	41	2.75
Nycol.O01829.1	7.85905	3.19535	0.000649383	0.0174214					LOC_Os10g21332	chloroplast 30S ribosomal protein S11, putative, expressed	114.333	184	26.75
Nycol.O01864.2	8.7019	3.42191	0.00254987	0.0421855							126.333	273.667	65.5
Nycol.O01883.1	4.70727	5.55297	0.0026545	0.0432719							2	17.6667	5.75
Nycol.O01900.1	8.01526	3.08737	0.00139987	0.0288279	ATCG01000	Ycf1 protein					123.667	172	23
Nycol.O01901.1	6.25975	3.60434	0.000729244	0.0189535							36.3333	47	7.75
Nycol.O01920.1	8.20815	3.66957	0.00127705	0.0270274					LOC_Os07g25018	uncharacterized protein ycf72, putative	79.3333	192	32.5
Nycol.O01922.1	9.40099	3.50906	0.00099675	0.0230658	ATCG01280	Chloroplast Ycf2;ATPase, AAA type, core					213.333	471.333	97.25
Nycol.O01937.1	5.69498	-21.1242	1.65031e-06	0.000155334					LOC_Os04g16740	ATP synthase subunit alpha, putative, expressed	54	44.6667	26
Nycol.O01943.1	9.25191	3.57971	0.00161198	0.0315206							167.333	390.667	98.75
Nycol.O01946.1	10.0763	3.44555	0.00159511	0.0313382	ATCG01280	Chloroplast Ycf2;ATPase, AAA type, core					328.667	741.667	134
Nycol.O01974.1	9.06078	3.44731	1.2438e-05	0.000800067							243.333	353.333	83
Nycol.O01983.1	8.0689	3.51536	0.00305027	0.047308	ATCG01040	Cytochrome C assembly protein			LOC_Os06g46434	cytochrome c biogenesis protein ccsA, putative, expressed	75.3333	172	60.75
Nycol.O01990.1	6.80927	4.30386	0.00239258	0.0403445							17.6667	79	21.75
Nycol.O01996.1	7.46136	3.49706	0.00219429	0.0382207							57	130.333	21.25
Nycol.O01997.1	5.57389	4.46596	0.000957546	0.022437							10	31.3333	6.25
Nycol.O02001.1	9.76608	3.74238	0.000339795	0.010785	ATCG00830	ribosomal protein L2	Cre07.g348850	Mitochondrial ribosomal protein L2			235.667	571.333	128.5
Nycol.O02008.1	9.66331	3.25998	0.00220742	0.0382207	ATCG00120	ATP synthase subunit alpha			LOC_Os04g16740	ATP synthase subunit alpha, putative, expressed	296	534.333	83.5
Nycol.O02016.1	10.5381	3.51236	0.000235002	0.00827725	ATCG00180	DNA-directed RNA polymerase family protein			LOC_Os02g24614	DNA-directed RNA polymerase subunit beta, putative, expressed	500	1004.33	194
Nycol.O02017.1	10.5446	3.40306	0.000843135	0.0207183							497.667	1028	246.75
Nycol.O02031.1	8.65941	3.11866	0.00246949	0.0412336							175	267.667	53.25
Nycol.O02032.1	9.58025	3.44072	0.000242609	0.0084558					LOC_Os05g22860	DNA-directed RNA polymerase subunit beta, putative, expressed	281.667	546.667	121.75
Nycol.O02042.1	9.74701	3.26713	0.000119977	0.00503481	ATCG01130	Ycf1 protein					398.333	566.333	110.25
Nycol.O02055.1	9.48155	3.46592	0.00111388	0.0248092							222	471	74.75
Nycol.O02066.1	9.0995	4.26468	0.00106585	0.0240611							79.6667	382.333	138.75
Nycol.O02089.1	10.5211	3.25046	9.34151e-05	0.00419487	ATCG01130	Ycf1 protein					687.667	956	155.25
Nycol.O02095.1	5.40382	5.28286	0.00105575	0.0239304							4	33.3333	7.5
Nycol.O02111.1	10.0917	3.18391	6.87723e-05	0.00323657	ATCG01130	Ycf1 protein					548	698.667	128.25
Nycol.O02115.1	8.56055	4.38509	0.000220982	0.00792185							61.3333	273	97.25
Nycol.O02117.1	8.17241	4.31301	0.00100764	0.023219							43	204.333	68.25
Nycol.O02143.1	11.6954	3.20936	0.00177301	0.0334963	ATCG00170	DNA-directed RNA polymerase family protein			LOC_Os04g16830	DNA-directed RNA polymerase subunit beta, putative, expressed	1216	2202.33	410.25
Nycol.O02144.1	6.94132	3.97264	0.000221108	0.00792185							45.3333	106	8
Nycol.O02151.1	9.27116	3.4278	0.00155809	0.0307921							208.333	416.333	69.25
Nycol.O02156.1	10.1802	3.25647	0.00200395	0.0358884	ATCG00120	ATP synthase subunit alpha			LOC_Os04g16740	ATP synthase subunit alpha, putative, expressed	421.333	775	107.5
Nycol.O02163.1	7.98765	3.33531	0.00327446	0.0498651							85.6667	166.333	27.75
Nycol.O02164.1	9.23702	3.63446	0.0013765	0.0285585	ATCG01280	Chloroplast Ycf2;ATPase, AAA type, core					161.333	421	91
Nycol.O02202.1	9.24864	13.9311	7.98543e-13	6.3351e-10					LOC_Os08g04500	terpene synthase, putative, expressed	0	416.667	0
Nycol.O02203.1	8.93066	13.6118	9.09879e-12	4.88987e-09					LOC_Os08g04500	terpene synthase, putative, expressed	0	334	0
Nycol.O02204.1	7.33393	12.0062	5.05926e-08	8.87234e-06							0	110	0
Nycol.O02205.1	8.64322	13.3239	1.98666e-11	9.73464e-09					LOC_Os08g04500	terpene synthase, putative, expressed	0	273.667	0
Nycol.O02318.1	10.0638	3.35593	0.00258249	0.042406	ATCG01280	Chloroplast Ycf2;ATPase, AAA type, core					334.333	755	162
Nycol.O02320.1	9.81044	3.42107	0.000874007	0.0211749	ATCG00830	ribosomal protein L2	Cre07.g348850	Mitochondrial ribosomal protein L2			301	575.333	85.75
Nycol.O02366.1	8.03541	3.68253	0.00136439	0.0284126	ATCG01040	Cytochrome C assembly protein			LOC_Os06g46434	cytochrome c biogenesis protein ccsA, putative, expressed	70	169.667	70
Nycol.O02375.1	10.4176	3.1893	0.000107924	0.00464604	ATCG01130	Ycf1 protein					669.333	889	167.5
Nycol.O02380.1	8.36254	4.44615	0.000462826	0.0136714							47	233	75.5
Nycol.O02388.1	9.30233	3.46012	0.0017149	0.0327641							195.667	461	84.5
Nycol.O02390.1	8.55145	3.84395	0.000317051	0.0102964							98.6667	249.667	50.75
Nycol.O02396.1	9.25755	3.33623	0.00327171	0.0498651							194.333	409.333	64
Nycol.O02401.1	8.83553	3.4282	0.00171428	0.0327641					LOC_Os04g16740	ATP synthase subunit alpha, putative, expressed	156	297.333	38
Nycol.O02406.1	10.0603	3.4266	0.000227488	0.00809462	ATCG00170	DNA-directed RNA polymerase family protein			LOC_Os04g16830	DNA-directed RNA polymerase subunit beta, putative, expressed	402.667	707	187.5
Nycol.O02407.1	9.0113	3.26939	0.00211958	0.0374865							185	329	73.75
Nycol.O02411.1	5.54032	-7.41069	0.00259285	0.0424362							118.667	36.3333	61.5
Nycol.O02446.1	9.50417	3.07743	0.000788906	0.0200659	ATCG00740	RNA polymerase subunit alpha			LOC_Os08g15288	DNA-directed RNA polymerase subunit alpha, putative, expressed	341.333	511.667	94.75
Nycol.O02448.1	8.69721	3.25816	7.96503e-05	0.00365731					LOC_Os01g57954	translation initiation factor IF-1, chloroplast, putative, expressed	202.333	322.667	52.75
Nycol.O02449.1	8.74342	3.40742	1.10587e-05	0.000728216	ATCG00770	ribosomal protein S8			LOC_Os08g15278	chloroplast 30S ribosomal protein S8, putative, expressed	210.333	289	25.75
Nycol.O02450.1	9.73743	2.9773	0.00245408	0.0411317			Cre12.g550650	Putative mitochondrial ribosomal protein L14	LOC_Os08g15276	chloroplast 50S ribosomal protein L14, putative, expressed	389	547.667	96
Nycol.O02452.1	8.85956	2.89775	0.00305259	0.047308	ATCG00810	ribosomal protein L22	Cre13.g580850	Chloroplast ribosomal protein L22/L18	LOC_Os08g15268	chloroplast 50S ribosomal protein L22, putative, expressed	243.667	273.667	23
Nycol.O02454.1	9.76522	3.31952	0.0015558	0.0307833	ATCG00830	ribosomal protein L2					299.667	554	68.5
Nycol.O02456.1	10.2489	3.4031	0.00216055	0.0378493	ATCG01280	Chloroplast Ycf2;ATPase, AAA type, core					374.333	854.667	189.25
Nycol.O02469.1	7.06089	3.29637	0.0018653	0.034504							56	87.3333	43
Nycol.O02509.1	8.70983	3.35032	0.00167311	0.03215							148.667	270.333	33.25
Nycol.O02511.1	9.4757	3.60771	0.000886212	0.0213975							200	511.333	109.5
Nycol.O02520.1	8.30365	4.53531	0.000776317	0.0198366							39	224.667	85.25
Nycol.O02545.1	8.40463	4.32	0.00094154	0.0222497							49.3333	237.333	74.75
Nycol.O02552.1	9.23575	3.36564	0.00230737	0.0393676							195.667	423.333	82.75
Nycol.O02556.1	9.7771	3.39146	0.00101602	0.0233797	ATCG00830	ribosomal protein L2	Cre07.g348850	Mitochondrial ribosomal protein L2			298.333	566.667	88.25
Nycol.O02558.1	8.87119	2.95113	0.00257195	0.0423575	ATCG00810	ribosomal protein L22	Cre13.g580850	Chloroplast ribosomal protein L22/L18	LOC_Os08g15268	chloroplast 50S ribosomal protein L22, putative, expressed	234.333	277.667	23.25
Nycol.O02560.1	9.70303	3.04417	0.00125429	0.0266877			Cre12.g550650	Putative mitochondrial ribosomal protein L14	LOC_Os08g15276	chloroplast 50S ribosomal protein L14, putative, expressed	382	536.667	103.5
Nycol.O02561.1	9.02009	3.33491	1.1438e-05	0.000750226	ATCG00770	ribosomal protein S8			LOC_Os08g15278	chloroplast 30S ribosomal protein S8, putative, expressed	264.333	345.333	52.5
Nycol.O02562.1	8.63385	3.19837	8.14663e-05	0.00372865					LOC_Os01g57954	translation initiation factor IF-1, chloroplast, putative, expressed	206	277	63.5
Nycol.O02564.1	9.5227	3.06615	0.000890836	0.021447	ATCG00740	RNA polymerase subunit alpha			LOC_Os08g15288	DNA-directed RNA polymerase subunit alpha, putative, expressed	343.333	553.333	85.75
Nycol.O02580.1	10.313	3.22697	0.00012636	0.00524062	ATCG01130	Ycf1 protein					600.667	806.667	167
Nycol.O02599.1	9.80018	3.0671	0.000504424	0.0143408	ATCG01130	Ycf1 protein					439.333	582.667	102.75
Nycol.O02603.1	8.60692	4.28049	0.000487813	0.0140605							65.6667	277.667	93.5
Nycol.O02605.1	8.22415	4.38454	0.000682274	0.0180424							43	210	73
Nycol.O02613.1	8.77975	3.46734	0.00177844	0.0335547							136	339	61
Nycol.O02615.1	8.50088	3.34293	0.00165816	0.0319733							131.333	235.667	52.75
Nycol.O02702.1	10.7571	3.43206	0.000331877	0.0105921	ATCG00170	DNA-directed RNA polymerase family protein			LOC_Os04g16830	DNA-directed RNA polymerase subunit beta, putative, expressed	615.333	1162.67	257
Nycol.O02703.1	10.5114	3.44706	0.00051125	0.0145101	ATCG00180	DNA-directed RNA polymerase family protein			LOC_Os02g24614	DNA-directed RNA polymerase subunit beta, putative, expressed	490.333	987.333	185.5
Nycol.O02704.1	11.0986	3.36631	0.000701033	0.0183635	ATCG00190	RNA polymerase subunit beta			LOC_Os04g16820	DNA-directed RNA polymerase subunit beta, putative, expressed	770.333	1507.67	328
Nycol.O02744.1	9.50617	2.99018	0.00109197	0.0245177	ATCG00740	RNA polymerase subunit alpha			LOC_Os08g15288	DNA-directed RNA polymerase subunit alpha, putative, expressed	358	517.333	91.75
Nycol.O02746.1	8.69622	3.21028	0.000107744	0.00464604					LOC_Os01g57954	translation initiation factor IF-1, chloroplast, putative, expressed	207.667	316.333	51
Nycol.O02747.1	8.72754	3.36925	1.83986e-05	0.00109471	ATCG00770	ribosomal protein S8			LOC_Os08g15278	chloroplast 30S ribosomal protein S8, putative, expressed	208.333	283.333	25.25
Nycol.O02748.1	9.68261	2.9695	0.00209301	0.0371348			Cre12.g550650	Putative mitochondrial ribosomal protein L14	LOC_Os08g15276	chloroplast 50S ribosomal protein L14, putative, expressed	383.333	526.667	98.5
Nycol.O02752.1	9.52675	3.22579	0.00225748	0.0388128	ATCG00830	ribosomal protein L2					271	465	76.25
Nycol.O02753.1	7.28629	3.87739	0.000425668	0.0128705	ATCG01300	ribosomal protein L23			LOC_Os07g25014	chloroplast 50S ribosomal protein L23, putative	43	102.667	22.5
Nycol.O02754.1	9.83702	3.45731	0.00164899	0.0318333							279.333	638.333	131.5
Nycol.O02764.1	9.07974	4.43089	0.00047736	0.0139574							73.6667	381.667	144.25
Nycol.O02781.1	7.72044	3.34652	0.000329532	0.0105784							98.6667	131.333	15.5
Nycol.O02788.1	8.34529	4.16887	0.0019226	0.0349716							50.3333	228.333	79.75
Nycol.O02795.1	9.55369	3.41158	0.00173473	0.0330293							237.333	537.333	102.25
Nycol.O02799.1	9.59532	3.43148	0.00140645	0.0289226	ATCG00830	ribosomal protein L2	Cre07.g348850	Mitochondrial ribosomal protein L2			244	506.333	69.75

## Sheet: enrichment_pol
#category	term ID	term description	observed gene count	background gene count	strength	signal	false discovery rate	matching proteins in your network (IDs)	matching proteins in your network (labels)
GO Process	GO:0009987	Cellular process	383	13552	0.09	0.49	4.36e-05	3702.A0A1P8AUY4,3702.A0A1P8AZS5,3702.A0A1P8B9R0,3702.A0A1P8BBA5,3702.A0A1P8BEE1,3702.A6QRA1,3702.A8MS68,3702.B9DFG5,3702.B9DFR3,3702.B9DG24,3702.B9DGI8,3702.C0LGG9,3702.C0LGT1,3702.F4HS99,3702.F4HTG1,3702.F4HVV6,3702.F4HVW5,3702.F4HVY0,3702.F4HX15,3702.F4HYH6,3702.F4I5A3,3702.F4IGA5,3702.F4IUW3,3702.F4J262,3702.F4J355,3702.F4JCU0,3702.F4JL11,3702.F4JTK8,3702.F4JUE0,3702.F4JWT7,3702.F4K265,3702.F4…	MDN1,F13M22.18,MRG7.19,T22D6.50,SHBY,NRPE7,LPD1,PTI13,PAE9,TAF7,BZIP63,T3F20.24,F18D22.60,F6F3.12,EDA16,T7I23.15,VAD1,CER1,PLA1,T1N15.17,DAA1,NUP133,AVT1C,F4J262_ARATH,F4J355_ARATH,SUA,IMPA2,AQI,F4D11.210,DNMT2,ATG101,PMIR1,ET2,NUP205,ATG2,ISA1,ATH9,AGO1,DRB1,SAR1A,PDIL2-1,ZIP5,CYP86A2,ADC2,PHOT1,PSBY,MORF1,PGDH1,DTX56,PAM68,PYR1,PRS5,CRK8,T4L20.310,ERF4,CDKF-1,GPAT6,RABH1B,CYCU4-1,MTP11,GGB,PYL2…
GO Process	GO:0006810	Transport	103	2659	0.23	0.51	0.00042	3702.A0A1P8AUY4,3702.A0A1P8AZS5,3702.A0A1P8BEE1,3702.F4HYH6,3702.F4IGA5,3702.F4IUW3,3702.F4JL11,3702.F4K265,3702.F4K5K6,3702.F4KBW6,3702.F8S296,3702.O04834,3702.O23039,3702.O49660,3702.O80501,3702.O80632,3702.O81283,3702.P0DH92,3702.P28188,3702.P31414,3702.P35402,3702.P56757,3702.P56759,3702.P56785,3702.P56786,3702.P57758,3702.Q0WU02,3702.Q38898,3702.Q39002,3702.Q39065,3702.Q39183,3702.Q42191,370…	MDN1,F13M22.18,SHBY,T1N15.17,NUP133,AVT1C,IMPA2,ATG101,PMIR1,NUP205,ATG2,SAR1A,ZIP5,DTX56,RABH1B,MTP11,TOC159,VHA-c1,RABD2A,AVP1,ERD2A,atpA,atpF,TIC214,ycf2-A,MNF13.23,MTP10,AKT2,AATP1,COPT1,D6PKL2,OXA1,AHA9,AHA10,ANTR4,ANTR3,F17L21.12,F5O11.11,ATG18C,SULTR4;2,VPS39,TOL9,PIP1-5,SWEET7,ATG8A,PEX4-2,ABCB2,Q8RYE2_ARATH,PHO1,PLA2-ALPHA,ATG12A,ATG8C,HPT1,KEA5,PTC52,TT9,F20M13.200,MRS2-4,Dl3547c,RABG3A…
GO Process	GO:0042221	Response to chemical	112	2960	0.22	0.5	0.00042	3702.A0A1P8AUY4,3702.A8MS68,3702.B9DGI8,3702.F4HVW5,3702.F4HVY0,3702.F4I171,3702.F4JTK8,3702.F4KBW6,3702.O04379,3702.O04492,3702.O23089,3702.O23141,3702.O23208,3702.O49660,3702.O49686,3702.O80340,3702.O80632,3702.O80642,3702.O80992,3702.O82333,3702.P24704,3702.P31414,3702.P46690,3702.P48000,3702.P59259,3702.P93024,3702.P93755,3702.P94109,3702.Q06588,3702.Q2NNE0,3702.Q38862,3702.Q38898,3702.Q39111…	MDN1,LPD1,BZIP63,VAD1,CER1,MED15A,AQI,NUP205,AGO1,DRB1,A_TM018A10.6,ADC2,ATHB-40,DTX56,PYR1,ERF4,MTP11,GGB,PYL2,GH3.1,CSD1,AVP1,GASA4,KNAT3,F24B9.25,ARF5,OXS2,His1-3,ACO4,IQD22,IPS2,AKT2,GA20OX2,D6PKL2,SCE1,PER21,GG3,GASA12,PSI1,F17L21.12,CAMTA3,IAA31,GRXC1,PIP1-5,CBL3,DREB2C,CIPK1,BZIP19,AMY1,MYB33,MLP423,BHLH137,TGA9,RAPTOR1,ARF16,PFK3,SLK2,WDL5,AUX1,LDOX,TTM2,GTL1,CYP707A3,MOB1A,MNC17.5,CAR11,…
GO Process	GO:0051234	Establishment of localization	104	2708	0.22	0.5	0.00042	3702.A0A1P8AUY4,3702.A0A1P8AZS5,3702.A0A1P8BEE1,3702.F4HYH6,3702.F4IGA5,3702.F4IUW3,3702.F4JL11,3702.F4K265,3702.F4K5K6,3702.F4KBW6,3702.F8S296,3702.O04834,3702.O23039,3702.O48963,3702.O49660,3702.O80501,3702.O80632,3702.O81283,3702.P0DH92,3702.P28188,3702.P31414,3702.P35402,3702.P56757,3702.P56759,3702.P56785,3702.P56786,3702.P57758,3702.Q0WU02,3702.Q38898,3702.Q39002,3702.Q39065,3702.Q39183,370…	MDN1,F13M22.18,SHBY,T1N15.17,NUP133,AVT1C,IMPA2,ATG101,PMIR1,NUP205,ATG2,SAR1A,ZIP5,PHOT1,DTX56,RABH1B,MTP11,TOC159,VHA-c1,RABD2A,AVP1,ERD2A,atpA,atpF,TIC214,ycf2-A,MNF13.23,MTP10,AKT2,AATP1,COPT1,D6PKL2,OXA1,AHA9,AHA10,ANTR4,ANTR3,F17L21.12,F5O11.11,ATG18C,SULTR4;2,VPS39,TOL9,PIP1-5,SWEET7,ATG8A,PEX4-2,ABCB2,Q8RYE2_ARATH,PHO1,PLA2-ALPHA,ATG12A,ATG8C,HPT1,KEA5,PTC52,TT9,F20M13.200,MRS2-4,Dl3547c,…
GO Process	GO:0050896	Response to stimulus	197	6206	0.14	0.45	0.00053	3702.A0A1P8AUY4,3702.A0A1P8B2T5,3702.A0A1P8BBA5,3702.A8MS68,3702.B9DGI8,3702.F4HTG1,3702.F4HVW5,3702.F4HVY0,3702.F4HX15,3702.F4I171,3702.F4JTK8,3702.F4K5K6,3702.F4KBW6,3702.F4KGE8,3702.F8S296,3702.O04379,3702.O04492,3702.O22263,3702.O23066,3702.O23089,3702.O23141,3702.O23208,3702.O48963,3702.O49347,3702.O49660,3702.O49686,3702.O65468,3702.O80340,3702.O80632,3702.O80642,3702.O80970,3702.O80992,370…	MDN1,T27K22.14,T22D6.50,LPD1,BZIP63,EDA16,VAD1,CER1,PLA1,MED15A,AQI,PMIR1,NUP205,GIL1,ATG2,AGO1,DRB1,PDIL2-1,CYP86A2,A_TM018A10.6,ADC2,ATHB-40,PHOT1,PSBY,DTX56,PYR1,CRK8,ERF4,MTP11,GGB,NPY2,PYL2,OHP1,TOC159,GH3.1,CSD1,LHCA4,AVP1,MHK,GASA4,KNAT3,PP2A4,atpA,F24B9.25,ARF5,OXS2,His1-3,ACO4,IQD22,IPS2,AKT2,GA20OX2,MAG,D6PKL2,SCE1,PER21,SAT1,EFL4,NRPE1,BHLH130,F7P12.3,F20N2.15,GG3,GASA12,PSI1,F17L21.12…
GO Process	GO:0051179	Localization	107	2867	0.21	0.49	0.00054	3702.A0A1P8AUY4,3702.A0A1P8AZS5,3702.A0A1P8BEE1,3702.F4HS99,3702.F4HYH6,3702.F4IGA5,3702.F4IUW3,3702.F4JL11,3702.F4K265,3702.F4K5K6,3702.F4KBW6,3702.F8S296,3702.O04834,3702.O23039,3702.O48963,3702.O49660,3702.O80501,3702.O80632,3702.O81283,3702.P0DH92,3702.P28188,3702.P31414,3702.P35402,3702.P56757,3702.P56759,3702.P56785,3702.P56786,3702.P57758,3702.Q0WU02,3702.Q38898,3702.Q39002,3702.Q39065,370…	MDN1,F13M22.18,SHBY,F6F3.12,T1N15.17,NUP133,AVT1C,IMPA2,ATG101,PMIR1,NUP205,ATG2,SAR1A,ZIP5,PHOT1,DTX56,RABH1B,MTP11,TOC159,VHA-c1,RABD2A,AVP1,ERD2A,atpA,atpF,TIC214,ycf2-A,MNF13.23,MTP10,AKT2,AATP1,COPT1,D6PKL2,OXA1,AHA9,AHA10,ANTR4,ANTR3,F17L21.12,F5O11.11,ATG18C,SULTR4;2,VPS39,TOL9,PIP1-5,SWEET7,ATG8A,PEX4-2,ABCB2,Q8RYE2_ARATH,PHO1,PLA2-ALPHA,ATG12A,ATG8C,HPT1,KEA5,PTC52,TT9,F20M13.200,MRS2-4,…
GO Process	GO:0010033	Response to organic substance	80	1959	0.25	0.5	0.00061	3702.A0A1P8AUY4,3702.B9DGI8,3702.F4HVW5,3702.F4I171,3702.F4KBW6,3702.O04379,3702.O04492,3702.O23089,3702.O23141,3702.O23208,3702.O49660,3702.O49686,3702.O80340,3702.O80642,3702.O80992,3702.O82333,3702.P24704,3702.P46690,3702.P48000,3702.P93024,3702.Q06588,3702.Q2NNE0,3702.Q38862,3702.Q38898,3702.Q39111,3702.Q39183,3702.Q42551,3702.Q6AWT8,3702.Q6GKX7,3702.Q6NQ48,3702.Q84K46,3702.Q8GSA7,3702.Q8H174…	MDN1,BZIP63,VAD1,MED15A,NUP205,AGO1,DRB1,A_TM018A10.6,ADC2,ATHB-40,DTX56,PYR1,ERF4,GGB,PYL2,GH3.1,CSD1,GASA4,KNAT3,ARF5,ACO4,IQD22,IPS2,AKT2,GA20OX2,D6PKL2,SCE1,GG3,GASA12,PSI1,F17L21.12,CAMTA3,IAA31,DREB2C,CIPK1,AMY1,MYB33,MLP423,BHLH137,TGA9,RAPTOR1,ARF16,WDL5,AUX1,LDOX,TTM2,MOB1A,MNC17.5,CAR11,WDR26,ERF7,LAG2,ABCB19,OTU2,UGT75B1,GH3.6,VCS,WAG2,RAP2-2,T1E3_120,SCPL24,ARP1-2,F28O9.190,SDIR1,BCE2…
GO Process	GO:0044237	Cellular metabolic process	241	8044	0.12	0.43	0.00083	3702.A0A1P8AUY4,3702.A0A1P8AZS5,3702.A0A1P8B9R0,3702.A0A1P8BBA5,3702.A6QRA1,3702.A8MS68,3702.B9DFG5,3702.B9DG24,3702.C0LGG9,3702.C0LGT1,3702.F4HTG1,3702.F4HVV6,3702.F4HVY0,3702.F4HX15,3702.F4J262,3702.F4J355,3702.F4JCU0,3702.F4JTK8,3702.F4JUE0,3702.F4JWT7,3702.F4K265,3702.F4K933,3702.F8S296,3702.O04196,3702.O04379,3702.O04492,3702.O23066,3702.O23141,3702.O48963,3702.O49347,3702.O49429,3702.O49485…	MDN1,F13M22.18,MRG7.19,T22D6.50,NRPE7,LPD1,PTI13,TAF7,T3F20.24,F18D22.60,EDA16,T7I23.15,CER1,PLA1,F4J262_ARATH,F4J355_ARATH,SUA,AQI,F4D11.210,DNMT2,ATG101,ET2,ATG2,ISA1,AGO1,DRB1,CYP86A2,ADC2,PHOT1,PSBY,MORF1,PGDH1,PAM68,PRS5,CRK8,T4L20.310,CDKF-1,GPAT6,RABH1B,GGB,OHP1,GH9B13,EYA,F21E10.12,SDH1-1,UBQ4,PETE,CSD1,PSBR,LHCA4,AVP1,ASA2,UBC9,RPL12C,MHK,SBPASE,RIBA1,PP2A4,rpoB,AFC2,APL2,atpA,atpF,rpoA,…
GO Process	GO:0008152	Metabolic process	292	10167	0.1	0.42	0.00088	3702.A0A1P8AUY4,3702.A0A1P8AZS5,3702.A0A1P8B118,3702.A0A1P8B9R0,3702.A0A1P8BBA5,3702.A0A1P8BDH2,3702.A0A1P8BH81,3702.A6QRA1,3702.A8MS68,3702.B3H5Q1,3702.B9DFG5,3702.B9DG24,3702.C0LGG9,3702.C0LGT1,3702.F4HQ70,3702.F4HTG1,3702.F4HVV6,3702.F4HVY0,3702.F4HX15,3702.F4IGA5,3702.F4J262,3702.F4J355,3702.F4JCU0,3702.F4JTK8,3702.F4JUE0,3702.F4JWT7,3702.F4K265,3702.F4K933,3702.F8S296,3702.O04196,3702.O04379…	MDN1,F13M22.18,T18E12.19,MRG7.19,T22D6.50,K9I9.10,MYC6.6,NRPE7,LPD1,BGLU11,PTI13,TAF7,T3F20.24,F18D22.60,T9L24.44,EDA16,T7I23.15,CER1,PLA1,NUP133,F4J262_ARATH,F4J355_ARATH,SUA,AQI,F4D11.210,DNMT2,ATG101,ET2,ATG2,ISA1,AGO1,DRB1,RHC2A,CYP86A2,ADC2,PUB6,PHOT1,PSBY,MORF1,PGDH1,PAM68,PRS5,CRK8,T4L20.310,CDKF-1,GPAT6,RABH1B,GGB,NPY2,OHP1,GH9B13,EYA,F21E10.12,SDH1-1,UBQ4,HSD1,PETE,CSD1,PSBR,LHCA4,AVP1,A…
GO Process	GO:0009719	Response to endogenous stimulus	66	1573	0.26	0.46	0.0019	3702.A0A1P8AUY4,3702.B9DGI8,3702.F4HVW5,3702.O04379,3702.O04492,3702.O23089,3702.O23141,3702.O23208,3702.O49686,3702.O80340,3702.O80642,3702.O80992,3702.O82333,3702.P46690,3702.P48000,3702.P93024,3702.Q2NNE0,3702.Q38862,3702.Q38898,3702.Q39111,3702.Q39183,3702.Q42551,3702.Q6AWT8,3702.Q6GKX7,3702.Q6NQ48,3702.Q8GSA7,3702.Q8H174,3702.Q8LFR2,3702.Q8RWC9,3702.Q8VZ56,3702.Q8W1W6,3702.Q93VR4,3702.Q93W88…	MDN1,BZIP63,VAD1,AGO1,DRB1,A_TM018A10.6,ADC2,ATHB-40,PYR1,ERF4,GGB,PYL2,GH3.1,GASA4,KNAT3,ARF5,IQD22,IPS2,AKT2,GA20OX2,D6PKL2,SCE1,GG3,GASA12,PSI1,CAMTA3,IAA31,DREB2C,CIPK1,AMY1,MYB33,MLP423,BHLH137,RAPTOR1,ARF16,WDL5,AUX1,LDOX,MOB1A,MNC17.5,CAR11,WDR26,ERF7,ABCB19,GH3.6,VCS,WAG2,RAP2-2,T1E3_120,SCPL24,ARP1-2,SDIR1,ABCG40,HERK2,CYP75B1,RPN12A,RGA,SQE1,MYB94,GID2,YUC2,CBP20,T31J12.3,ATE1-2,RHA2A,A…
GO Process	GO:1901700	Response to oxygen-containing compound	66	1582	0.26	0.46	0.0020	3702.A0A1P8AUY4,3702.B9DGI8,3702.F4HVW5,3702.F4HVY0,3702.F4I171,3702.F4KBW6,3702.O04492,3702.O23141,3702.O49660,3702.O49686,3702.O80340,3702.O80642,3702.O80992,3702.P24704,3702.P31414,3702.P46690,3702.P59259,3702.P94109,3702.Q06588,3702.Q2NNE0,3702.Q38898,3702.Q39111,3702.Q42551,3702.Q6AWT8,3702.Q6GKX7,3702.Q6NQ48,3702.Q8GSA7,3702.Q8LAA6,3702.Q8LFR2,3702.Q8RWC9,3702.Q8VZ56,3702.Q8W1W6,3702.Q93VR4…	MDN1,BZIP63,VAD1,CER1,MED15A,NUP205,DRB1,ADC2,DTX56,PYR1,ERF4,GGB,PYL2,CSD1,AVP1,GASA4,F24B9.25,His1-3,ACO4,IQD22,AKT2,GA20OX2,SCE1,GG3,GASA12,PSI1,CAMTA3,PIP1-5,DREB2C,CIPK1,AMY1,MYB33,MLP423,BHLH137,RAPTOR1,LDOX,TTM2,GTL1,CYP707A3,MNC17.5,CAR11,WDR26,ERF7,PHS1-3,NPF7.3,UGT75B1,MYB15,T1E3_120,SCPL24,ARP1-2,SDIR1,BCE2,BPM2,ABCG40,HERK2,PHS2,RGA,SQE1,MYB94,BAH1,GID2,CBP20,DOF2.5,T31J12.3,ATE1-2,RH…
GO Process	GO:0009725	Response to hormone	64	1543	0.26	0.43	0.0031	3702.A0A1P8AUY4,3702.B9DGI8,3702.F4HVW5,3702.O04379,3702.O04492,3702.O23089,3702.O23141,3702.O23208,3702.O49686,3702.O80340,3702.O80642,3702.O80992,3702.O82333,3702.P46690,3702.P48000,3702.P93024,3702.Q2NNE0,3702.Q38862,3702.Q38898,3702.Q39111,3702.Q39183,3702.Q42551,3702.Q6AWT8,3702.Q6GKX7,3702.Q6NQ48,3702.Q8H174,3702.Q8LFR2,3702.Q8RWC9,3702.Q8VZ56,3702.Q8W1W6,3702.Q93VR4,3702.Q93W88,3702.Q93YR9…	MDN1,BZIP63,VAD1,AGO1,DRB1,A_TM018A10.6,ADC2,ATHB-40,PYR1,ERF4,GGB,PYL2,GH3.1,GASA4,KNAT3,ARF5,IQD22,IPS2,AKT2,GA20OX2,D6PKL2,SCE1,GG3,GASA12,PSI1,IAA31,DREB2C,CIPK1,AMY1,MYB33,MLP423,BHLH137,ARF16,WDL5,AUX1,LDOX,MOB1A,MNC17.5,CAR11,WDR26,ERF7,ABCB19,GH3.6,VCS,WAG2,RAP2-2,T1E3_120,SCPL24,ARP1-2,SDIR1,ABCG40,HERK2,CYP75B1,RPN12A,RGA,SQE1,MYB94,GID2,YUC2,CBP20,T31J12.3,ATE1-2,RHA2A,ARF4
GO Process	GO:0071702	Organic substance transport	60	1449	0.26	0.4	0.0060	3702.A0A1P8AZS5,3702.A0A1P8BEE1,3702.F4HYH6,3702.F4IGA5,3702.F4IUW3,3702.F4JL11,3702.F4K265,3702.F4KBW6,3702.F8S296,3702.O04834,3702.O80501,3702.O81283,3702.P28188,3702.P35402,3702.P56785,3702.P56786,3702.P57758,3702.Q39002,3702.Q42191,3702.Q84K46,3702.Q8GYD7,3702.Q8L5Y0,3702.Q8L860,3702.Q8LBF7,3702.Q8LEM4,3702.Q8LGF7,3702.Q8S8N6,3702.Q8S924,3702.Q8S927,3702.Q8VWJ1,3702.Q8W496,3702.Q8W4P9,3702.Q9…	F13M22.18,SHBY,T1N15.17,NUP133,AVT1C,IMPA2,ATG101,NUP205,ATG2,SAR1A,RABH1B,TOC159,RABD2A,ERD2A,TIC214,ycf2-A,MNF13.23,AATP1,OXA1,F17L21.12,ATG18C,VPS39,TOL9,SWEET7,ATG8A,PEX4-2,PLA2-ALPHA,ATG12A,ATG8C,HPT1,PTC52,TT9,RABG3A,EIF4A3,NAT2,VTE1,AUX1,UTR6,RABG3D,F19K6.16,NUP88,F15M7.1,CLPC1,RABA4A,LHT1,SWEET2,AVT6A,NPSN13,NPF6.1,T8B10_200,AP3BA,ABCG40,LTP12,PAH1,RABA1D,VPS29,HSP70-6,CBP20,UPS2,TPT
GO Process	GO:0035195	miRNA-mediated gene silencing	5	11	2025-03-01	0.54	0.0082	3702.O04379,3702.O04492,3702.P24704,3702.Q9C5Q8,3702.Q9XFD1	AGO1,DRB1,CSD1,HEN1,CBP20
GO Process	GO:0009628	Response to abiotic stimulus	76	2020	0.21	0.37	0.0090	3702.A0A1P8B2T5,3702.F4HVY0,3702.F4K5K6,3702.F4KGE8,3702.O04379,3702.O23141,3702.O48963,3702.O49347,3702.O80340,3702.O80642,3702.O80970,3702.O81208,3702.P24704,3702.P27521,3702.P31414,3702.P48000,3702.P56757,3702.P59259,3702.P94109,3702.Q39111,3702.Q39183,3702.Q570U6,3702.Q66GR3,3702.Q680K8,3702.Q8GSA7,3702.Q8GWA1,3702.Q8H174,3702.Q8L3W1,3702.Q8LAA6,3702.Q8LFR2,3702.Q8RWC9,3702.Q8RWI0,3702.Q8VWJ1…	T27K22.14,CER1,PMIR1,GIL1,AGO1,ADC2,PHOT1,PSBY,ERF4,GGB,NPY2,OHP1,CSD1,LHCA4,AVP1,KNAT3,atpA,F24B9.25,His1-3,GA20OX2,D6PKL2,EFL4,BHLH130,F20N2.15,CAMTA3,NDA1,IAA31,VRN1,PIP1-5,DREB2C,CIPK1,Q8RWI0_ARATH,HPT1,LARP1A,EIF4A3,PFK3,VTE1,AUX1,BBX24,GTL1,CYP707A3,TCP5,PP7,WDR26,ERF7,PHS1-3,ABCB19,Q9LSP5_ARATH,MYB15,Q9LUA0_ARATH,RAP2-2,HSFC1,ARP1-2,T8B10_180,SDIR1,BCE2,BPM2,ABCG40,F3H,PSBO2,ATJ8,PGMP,PHS2…
GO Process	GO:0006073	Cellular glucan metabolic process	17	219	0.53	0.44	0.0093	3702.O04196,3702.O80501,3702.O81416,3702.P46283,3702.P55230,3702.Q6ZY51,3702.Q941L0,3702.Q94JQ6,3702.Q9FKL8,3702.Q9LIB2,3702.Q9LUD7,3702.Q9LW85,3702.Q9MAQ0,3702.Q9SCY0,3702.Q9SD76,3702.Q9SRT7,3702.Q9XIW1	ISA1,RABH1B,GH9B13,SBPASE,APL2,GWD3,CESA3,CESA6,XTH13,PHS1-3,CALS8,MFP1,GBSS1,PGMP,PHS2,COBL1,XTH5
GO Process	GO:0071705	Nitrogen compound transport	50	1157	0.28	0.38	0.0093	3702.A0A1P8AZS5,3702.A0A1P8BEE1,3702.F4HYH6,3702.F4IGA5,3702.F4IUW3,3702.F4JL11,3702.F4K265,3702.F4KBW6,3702.F8S296,3702.O04834,3702.O80501,3702.O81283,3702.P28188,3702.P35402,3702.P56785,3702.P56786,3702.P57758,3702.Q39002,3702.Q42191,3702.Q84K46,3702.Q8GYD7,3702.Q8L5Y0,3702.Q8L860,3702.Q8LEM4,3702.Q8LGF7,3702.Q8S924,3702.Q8S927,3702.Q8W496,3702.Q948K8,3702.Q94A52,3702.Q96247,3702.Q9C5H6,3702.Q9…	F13M22.18,SHBY,T1N15.17,NUP133,AVT1C,IMPA2,ATG101,NUP205,ATG2,SAR1A,RABH1B,TOC159,RABD2A,ERD2A,TIC214,ycf2-A,MNF13.23,AATP1,OXA1,F17L21.12,ATG18C,VPS39,TOL9,ATG8A,PEX4-2,ATG12A,ATG8C,PTC52,RABG3A,EIF4A3,AUX1,UTR6,RABG3D,F19K6.16,NUP88,CLPC1,RABA4A,LHT1,AVT6A,NPF7.3,NPSN13,NPF6.1,T8B10_200,AP3BA,PAH1,RABA1D,VPS29,HSP70-6,CBP20,UPS2
GO Process	GO:1901576	Organic substance biosynthetic process	101	2952	0.17	0.34	0.0131	3702.A6QRA1,3702.A8MS68,3702.B9DG24,3702.F4HQ70,3702.F4HVY0,3702.F4HX15,3702.F4J262,3702.O04196,3702.O23141,3702.O49485,3702.O64888,3702.O80437,3702.O80501,3702.O82462,3702.P0DKC5,3702.P32069,3702.P36212,3702.P46283,3702.P47924,3702.P50546,3702.P55230,3702.P56757,3702.P56759,3702.P56762,3702.P56763,3702.P56764,3702.P56791,3702.P56792,3702.P56793,3702.P56795,3702.P56798,3702.P56801,3702.P56802,370…	NRPE7,LPD1,TAF7,T9L24.44,CER1,PLA1,F4J262_ARATH,ISA1,ADC2,PGDH1,PRS5,GPAT6,RABH1B,F21E10.12,HSD1,ASA2,RPL12C,SBPASE,RIBA1,rpoB,APL2,atpA,atpF,rpoA,rpoC1,rpoC2,rpl2-A,rpl14,rpl16,rpl22,rps3,rps8,rps11,rpl23-A,rpl36,ACO4,IPS2,GA20OX2,SAT5,SAT1,AHA10,NRPE1,F7P12.3,AT3G57630,TAF13,NAGS1,F17L21.12,4CLL9,EIF3B-2,F11A6.2,MTH12.2,ATG18C,GRF4-2,ADCS,ATG12A,PPOX2,HPT1,GUX3,TT9,TGA9,Mik,CESA3,VTE1,SHM3,CESA…
GO Process	GO:0015031	Protein transport	38	814	0.31	0.36	0.0155	3702.A0A1P8AZS5,3702.A0A1P8BEE1,3702.F4HYH6,3702.F4IGA5,3702.F4JL11,3702.F4K265,3702.F4KBW6,3702.F8S296,3702.O04834,3702.O80501,3702.O81283,3702.P28188,3702.P35402,3702.P56785,3702.P56786,3702.Q42191,3702.Q84K46,3702.Q8GYD7,3702.Q8L5Y0,3702.Q8L860,3702.Q8LEM4,3702.Q8LGF7,3702.Q8S924,3702.Q8S927,3702.Q8W496,3702.Q948K8,3702.Q9C820,3702.Q9C827,3702.Q9FFK6,3702.Q9FI56,3702.Q9FJN8,3702.Q9LRP1,3702.Q9…	F13M22.18,SHBY,T1N15.17,NUP133,IMPA2,ATG101,NUP205,ATG2,SAR1A,RABH1B,TOC159,RABD2A,ERD2A,TIC214,ycf2-A,OXA1,F17L21.12,ATG18C,VPS39,TOL9,ATG8A,PEX4-2,ATG12A,ATG8C,PTC52,RABG3A,RABG3D,F19K6.16,NUP88,CLPC1,RABA4A,NPSN13,T8B10_200,AP3BA,PAH1,RABA1D,VPS29,HSP70-6
GO Process	GO:0035194	Post-transcriptional gene silencing by RNA	9	68	0.76	0.43	0.0155	3702.O04379,3702.O04492,3702.P24704,3702.Q5D869,3702.Q9C5Q8,3702.Q9SG02,3702.Q9XFD1,3702.Q9XGW1,3702.Q9ZVD5	AGO1,DRB1,CSD1,NRPE1,HEN1,RDR6,CBP20,AGO10,AGO4
GO Process	GO:0051607	Defense response to virus	8	52	0.83	0.44	0.0155	3702.O04379,3702.Q38862,3702.Q9C5Q8,3702.Q9SG02,3702.Q9SJ52,3702.Q9XFD1,3702.Q9XGW1,3702.Q9ZVD5	AGO1,IPS2,HEN1,RDR6,NHL10,CBP20,AGO10,AGO4
GO Process	GO:0009058	Biosynthetic process	104	3103	0.16	0.32	0.0170	3702.A6QRA1,3702.A8MS68,3702.B9DG24,3702.F4HQ70,3702.F4HVY0,3702.F4HX15,3702.F4J262,3702.O04196,3702.O23141,3702.O49485,3702.O64888,3702.O80437,3702.O80501,3702.O82462,3702.P0DKC5,3702.P32069,3702.P36212,3702.P46283,3702.P47924,3702.P50546,3702.P55230,3702.P56757,3702.P56759,3702.P56762,3702.P56763,3702.P56764,3702.P56791,3702.P56792,3702.P56793,3702.P56795,3702.P56798,3702.P56801,3702.P56802,370…	NRPE7,LPD1,TAF7,T9L24.44,CER1,PLA1,F4J262_ARATH,ISA1,ADC2,PGDH1,PRS5,GPAT6,RABH1B,F21E10.12,HSD1,ASA2,RPL12C,SBPASE,RIBA1,rpoB,APL2,atpA,atpF,rpoA,rpoC1,rpoC2,rpl2-A,rpl14,rpl16,rpl22,rps3,rps8,rps11,rpl23-A,rpl36,ACO4,IPS2,GA20OX2,SAT5,SAT1,AHA10,NRPE1,F7P12.3,AT3G57630,TAF13,NAGS1,F17L21.12,4CLL9,EIF3B-2,F11A6.2,MTH12.2,ATG18C,GRF4-2,ADCS,PHO1,ATG12A,PPOX2,HPT1,Q8VZ18_ARATH,GUX3,TT9,TGA9,Mik,CE…
GO Process	GO:0055085	Transmembrane transport	55	1390	0.24	0.32	0.0220	3702.F4IUW3,3702.O23039,3702.O49660,3702.O80632,3702.O81283,3702.P0DH92,3702.P31414,3702.P56757,3702.P56759,3702.P56785,3702.P56786,3702.P57758,3702.Q0WU02,3702.Q38898,3702.Q39002,3702.Q39065,3702.Q42556,3702.Q43128,3702.Q66GI9,3702.Q7XJR2,3702.Q8GYH8,3702.Q8LAA6,3702.Q8LBF7,3702.Q8LGF7,3702.Q8LPK2,3702.Q8RYE2,3702.Q8S403,3702.Q8VYR9,3702.Q93YN6,3702.Q93ZD7,3702.Q940F4,3702.Q94C70,3702.Q96247,370…	AVT1C,ZIP5,DTX56,MTP11,TOC159,VHA-c1,AVP1,atpA,atpF,TIC214,ycf2-A,MNF13.23,MTP10,AKT2,AATP1,COPT1,AHA9,AHA10,ANTR4,ANTR3,SULTR4;2,PIP1-5,SWEET7,PEX4-2,ABCB2,Q8RYE2_ARATH,PHO1,KEA5,F20M13.200,MRS2-4,Dl3547c,NAT2,AUX1,CLC-C,CYB561D,UTR6,CLPC1,LHT1,DTX54,SWEET2,AVT6A,ABCB19,MAL21.26,ABCC3,NPF7.3,NPF6.1,ABCC10,DTX41,T8B10_200,ABCG40,T1B9.27,HMA5,SULTR3;1,UPS2,TPT
GO Process	GO:0031668	Cellular response to extracellular stimulus	16	222	0.5	0.37	0.0222	3702.B9DGI8,3702.Q38862,3702.Q42588,3702.Q8LEM4,3702.Q8S403,3702.Q8S927,3702.Q93YQ1,3702.Q94A57,3702.Q94AP0,3702.Q9C882,3702.Q9LSW0,3702.Q9M7Z1,3702.Q9M8J9,3702.Q9M9E1,3702.Q9SF47,3702.Q9T074	BZIP63,IPS2,SAT1,ATG8A,PHO1,ATG8C,RAPTOR1,PHL2,ALN,GTL1,Q9LSW0_ARATH,BCE2,BPM2,ABCG40,PAH1,PCKA
GO Process	GO:0009250	Glucan biosynthetic process	11	120	0.6	0.34	0.0345	3702.O04196,3702.O80501,3702.P46283,3702.P55230,3702.Q941L0,3702.Q94JQ6,3702.Q9LUD7,3702.Q9LW85,3702.Q9MAQ0,3702.Q9SCY0,3702.Q9SRT7	ISA1,RABH1B,SBPASE,APL2,CESA3,CESA6,CALS8,MFP1,GBSS1,PGMP,COBL1
GO Process	GO:0009416	Response to light stimulus	32	680	0.31	0.31	0.0345	3702.A0A1P8B2T5,3702.F4K5K6,3702.F4KGE8,3702.O04379,3702.O48963,3702.O49347,3702.O81208,3702.P24704,3702.P27521,3702.P48000,3702.Q39111,3702.Q39183,3702.Q570U6,3702.Q66GR3,3702.Q8GWA1,3702.Q8RWI0,3702.Q94FY7,3702.Q96288,3702.Q9FH76,3702.Q9FN02,3702.Q9FNN2,3702.Q9LJX0,3702.Q9M7Z1,3702.Q9S818,3702.Q9S841,3702.Q9SAG8,3702.Q9SGW3,3702.Q9SLH3,3702.Q9XF43,3702.Q9ZNS2,3702.Q9ZPY0,3702.Q9ZSR7	T27K22.14,PMIR1,GIL1,AGO1,PHOT1,PSBY,OHP1,CSD1,LHCA4,KNAT3,GA20OX2,D6PKL2,EFL4,BHLH130,NDA1,Q8RWI0_ARATH,VTE1,BBX24,CYP707A3,PP7,WDR26,ABCB19,BCE2,F3H,PSBO2,ATJ8,RPN12A,RGA,CUT1,GH3.10,DOF2.5,TPT
GO Process	GO:0046700	Heterocycle catabolic process	15	210	0.49	0.33	0.0345	3702.A0A1P8B9R0,3702.F4HVV6,3702.Q1H595,3702.Q8LDU1,3702.Q940X9,3702.Q94A52,3702.Q94AP0,3702.Q94BU8,3702.Q9C9G4,3702.Q9FL05,3702.Q9FYC2,3702.Q9FZ99,3702.Q9LSW0,3702.Q9LTT8,3702.Q9XFD1	MRG7.19,T7I23.15,LSM2,F20H23.6,LARP1A,EIF4A3,ALN,GSDA,ENDO2,MSN9.18,PAO,SMG7L,Q9LSW0_ARATH,VCS,CBP20
GO Process	GO:0007033	Vacuole organization	8	64	0.74	0.35	0.0354	3702.F4K265,3702.F8S296,3702.Q43128,3702.Q8GYD7,3702.Q8L5Y0,3702.Q8S924,3702.Q8W1W6,3702.Q96323	ATG101,ATG2,AHA10,ATG18C,VPS39,ATG12A,MYB33,LDOX
GO Process	GO:0044249	Cellular biosynthetic process	95	2858	0.16	0.28	0.0354	3702.A6QRA1,3702.A8MS68,3702.B9DG24,3702.F4HVY0,3702.F4HX15,3702.F4J262,3702.O04196,3702.O23141,3702.O49485,3702.O64888,3702.O80437,3702.O80501,3702.O82462,3702.P32069,3702.P36212,3702.P46283,3702.P47924,3702.P50546,3702.P55230,3702.P56757,3702.P56759,3702.P56762,3702.P56763,3702.P56764,3702.P56791,3702.P56792,3702.P56793,3702.P56795,3702.P56798,3702.P56801,3702.P56802,3702.P61845,3702.P62117,370…	NRPE7,LPD1,TAF7,CER1,PLA1,F4J262_ARATH,ISA1,ADC2,PGDH1,PRS5,GPAT6,RABH1B,F21E10.12,ASA2,RPL12C,SBPASE,RIBA1,rpoB,APL2,atpA,atpF,rpoA,rpoC1,rpoC2,rpl2-A,rpl14,rpl16,rpl22,rps3,rps8,rps11,rpl23-A,rpl36,ACO4,IPS2,GA20OX2,SAT5,SAT1,AHA10,NRPE1,F7P12.3,AT3G57630,TAF13,NAGS1,F17L21.12,4CLL9,EIF3B-2,F11A6.2,MTH12.2,ATG18C,GRF4-2,ADCS,PHO1,ATG12A,PPOX2,HPT1,Q8VZ18_ARATH,GUX3,TGA9,CESA3,VTE1,SHM3,CESA6,LD…
GO Process	GO:0009737	Response to abscisic acid	27	540	0.34	0.3	0.0377	3702.A0A1P8AUY4,3702.B9DGI8,3702.O04492,3702.O23141,3702.O49686,3702.O80340,3702.O80642,3702.O80992,3702.Q38898,3702.Q42551,3702.Q6AWT8,3702.Q8LFR2,3702.Q8RWC9,3702.Q8VZ56,3702.Q93VR4,3702.Q9FIK8,3702.Q9FNN2,3702.Q9LDE4,3702.Q9LZ21,3702.Q9M1S3,3702.Q9M2S6,3702.Q9M9E1,3702.Q9SLH3,3702.Q9XFD1,3702.Q9ZPZ4,3702.Q9ZT48,3702.Q9ZT50	MDN1,BZIP63,DRB1,ADC2,PYR1,ERF4,GGB,PYL2,AKT2,SCE1,GG3,DREB2C,CIPK1,AMY1,MLP423,CAR11,WDR26,ERF7,T1E3_120,ARP1-2,SDIR1,ABCG40,RGA,CBP20,T31J12.3,ATE1-2,RHA2A
GO Process	GO:0044270	Cellular nitrogen compound catabolic process	15	215	0.48	0.32	0.0378	3702.A0A1P8B9R0,3702.F4HVV6,3702.Q1H595,3702.Q8LDU1,3702.Q940X9,3702.Q94A52,3702.Q94AP0,3702.Q94BU8,3702.Q9C9G4,3702.Q9FL05,3702.Q9FYC2,3702.Q9FZ99,3702.Q9LSW0,3702.Q9LTT8,3702.Q9XFD1	MRG7.19,T7I23.15,LSM2,F20H23.6,LARP1A,EIF4A3,ALN,GSDA,ENDO2,MSN9.18,PAO,SMG7L,Q9LSW0_ARATH,VCS,CBP20
GO Process	GO:0044248	Cellular catabolic process	52	1348	0.23	0.28	0.0431	3702.A0A1P8AZS5,3702.A0A1P8B9R0,3702.F4HVV6,3702.F4K265,3702.F8S296,3702.O04196,3702.O23141,3702.O81416,3702.P0CH32,3702.P35132,3702.Q1H595,3702.Q38946,3702.Q42580,3702.Q6ZY51,3702.Q84JL3,3702.Q8GYD7,3702.Q8L5Y0,3702.Q8L860,3702.Q8LDU1,3702.Q8LEM4,3702.Q8LGF7,3702.Q8S924,3702.Q8S927,3702.Q8VZ56,3702.Q8VZK0,3702.Q8W468,3702.Q940X9,3702.Q94A52,3702.Q94AP0,3702.Q94BU8,3702.Q94JQ3,3702.Q9C9G4,3702.Q9…	F13M22.18,MRG7.19,T7I23.15,ATG101,ATG2,ISA1,ADC2,GH9B13,UBQ4,UBC9,LSM2,GDH2-2,PER21,GWD3,SINAT3,ATG18C,VPS39,TOL9,F20H23.6,ATG8A,PEX4-2,ATG12A,ATG8C,AMY1,MIEL1,ARI8,LARP1A,EIF4A3,ALN,GSDA,SHM3,ENDO2,CYP707A3,MNC17.5,MSN9.18,PAO,SMG7L,FBX6,PHS1-3,OTU2,Q9LSW0_ARATH,VCS,T7H20.30,F28O9.190,SDIR1,PHS2,RPN12A,GID2,IVD,CDC20-1,CBP20,ATE1-2
GO Process	GO:0070727	Cellular macromolecule localization	40	951	0.26	0.28	0.0431	3702.A0A1P8AZS5,3702.A0A1P8BEE1,3702.F4HYH6,3702.F4IGA5,3702.F4JL11,3702.F4K265,3702.F4KBW6,3702.F8S296,3702.O04834,3702.O80501,3702.O81283,3702.P28188,3702.P35402,3702.P56785,3702.P56786,3702.Q42191,3702.Q84K46,3702.Q8GYD7,3702.Q8L5Y0,3702.Q8L860,3702.Q8LEM4,3702.Q8LGF7,3702.Q8S924,3702.Q8S927,3702.Q8W496,3702.Q948K8,3702.Q9C820,3702.Q9C827,3702.Q9FFK6,3702.Q9FI56,3702.Q9FJN8,3702.Q9LRP1,3702.Q9…	F13M22.18,SHBY,T1N15.17,NUP133,IMPA2,ATG101,NUP205,ATG2,SAR1A,RABH1B,TOC159,RABD2A,ERD2A,TIC214,ycf2-A,OXA1,F17L21.12,ATG18C,VPS39,TOL9,ATG8A,PEX4-2,ATG12A,ATG8C,PTC52,RABG3A,RABG3D,F19K6.16,NUP88,CLPC1,RABA4A,NPSN13,NOXY2,T8B10_200,AP3BA,PAH1,WDL4,RABA1D,VPS29,HSP70-6
GO Process	GO:0008104	Protein localization	39	923	0.27	0.28	0.0434	3702.A0A1P8AZS5,3702.A0A1P8BEE1,3702.F4HYH6,3702.F4IGA5,3702.F4JL11,3702.F4K265,3702.F4KBW6,3702.F8S296,3702.O04834,3702.O80501,3702.O81283,3702.P28188,3702.P35402,3702.P56785,3702.P56786,3702.Q42191,3702.Q84K46,3702.Q8GYD7,3702.Q8L5Y0,3702.Q8L860,3702.Q8LEM4,3702.Q8LGF7,3702.Q8S924,3702.Q8S927,3702.Q8W496,3702.Q948K8,3702.Q9C820,3702.Q9C827,3702.Q9FFK6,3702.Q9FI56,3702.Q9FJN8,3702.Q9LRP1,3702.Q9…	F13M22.18,SHBY,T1N15.17,NUP133,IMPA2,ATG101,NUP205,ATG2,SAR1A,RABH1B,TOC159,RABD2A,ERD2A,TIC214,ycf2-A,OXA1,F17L21.12,ATG18C,VPS39,TOL9,ATG8A,PEX4-2,ATG12A,ATG8C,PTC52,RABG3A,RABG3D,F19K6.16,NUP88,CLPC1,RABA4A,NPSN13,T8B10_200,AP3BA,PAH1,WDL4,RABA1D,VPS29,HSP70-6
GO Process	GO:0019252	Starch biosynthetic process	6	36	0.86	0.34	0.0434	3702.O04196,3702.P46283,3702.P55230,3702.Q9LW85,3702.Q9MAQ0,3702.Q9SCY0	ISA1,SBPASE,APL2,MFP1,GBSS1,PGMP
GO Process	GO:0033993	Response to lipid	39	921	0.27	0.28	0.0434	3702.A0A1P8AUY4,3702.B9DGI8,3702.O04492,3702.O23141,3702.O49686,3702.O80340,3702.O80642,3702.O80992,3702.P46690,3702.Q06588,3702.Q2NNE0,3702.Q38898,3702.Q39111,3702.Q42551,3702.Q6AWT8,3702.Q6GKX7,3702.Q8LFR2,3702.Q8RWC9,3702.Q8VZ56,3702.Q8W1W6,3702.Q93VR4,3702.Q93W88,3702.Q96323,3702.Q9FIG0,3702.Q9FIK8,3702.Q9FNN2,3702.Q9LDE4,3702.Q9LZ21,3702.Q9M099,3702.Q9M1S3,3702.Q9M2S6,3702.Q9M9E1,3702.Q9SA72…	MDN1,BZIP63,DRB1,ADC2,PYR1,ERF4,GGB,PYL2,GASA4,ACO4,IQD22,AKT2,GA20OX2,SCE1,GG3,GASA12,DREB2C,CIPK1,AMY1,MYB33,MLP423,BHLH137,LDOX,MNC17.5,CAR11,WDR26,ERF7,T1E3_120,SCPL24,ARP1-2,SDIR1,ABCG40,HERK2,RGA,GID2,CBP20,T31J12.3,ATE1-2,RHA2A
GO Process	GO:0044264	Cellular polysaccharide metabolic process	18	297	0.42	0.31	0.0434	3702.O04196,3702.O80501,3702.O81416,3702.P46283,3702.P55230,3702.Q6ZY51,3702.Q8W4A7,3702.Q941L0,3702.Q94JQ6,3702.Q9FKL8,3702.Q9LIB2,3702.Q9LUD7,3702.Q9LW85,3702.Q9MAQ0,3702.Q9SCY0,3702.Q9SD76,3702.Q9SRT7,3702.Q9XIW1	ISA1,RABH1B,GH9B13,SBPASE,APL2,GWD3,GUX3,CESA3,CESA6,XTH13,PHS1-3,CALS8,MFP1,GBSS1,PGMP,PHS2,COBL1,XTH5
GO Process	GO:0050789	Regulation of biological process	174	5971	0.1	0.26	0.0442	3702.A0A1P8AUY4,3702.A0A1P8AZS5,3702.A0A1P8B9B2,3702.A0A1P8B9R0,3702.A8MS68,3702.B9DGI8,3702.B9DI20,3702.C0Z2L5,3702.F4HS99,3702.F4HVV6,3702.F4HVW5,3702.F4I171,3702.F4JCU0,3702.F4JFN7,3702.F4JLJ3,3702.F4JWT7,3702.F4K933,3702.F4KBW6,3702.H3K2Y6,3702.O04379,3702.O04492,3702.O04834,3702.O23208,3702.O48963,3702.O49347,3702.O49660,3702.O49686,3702.O80340,3702.O80345,3702.O80501,3702.O80513,3702.O80642…	MDN1,F13M22.18,A0A1P8B9B2,MRG7.19,LPD1,BZIP63,SPL13A,BZIP44,F6F3.12,T7I23.15,VAD1,MED15A,SUA,F4JFN7_ARATH,F28M11.1,DNMT2,ET2,NUP205,MED12,AGO1,DRB1,SAR1A,ATHB-40,PHOT1,PSBY,DTX56,PYR1,ERF4,CDKF-1,RABH1B,CYCU4-1,GGB,GLAUCE,PYL2,TOC159,SCL6,EYA,EMB1444,CSD1,T06B20.3,AVP1,CYCD1-1,MHK,KNAT1,GASA4,KNAT3,ARF5,OXS2,His1-3,T6G21.200,MTP10,LSM2,AKT2,D6PKL2,F7H19.40,EFL4,NRPE1,BHLH130,GG3,GASA12,PSI1,F17L2…
GO Process	GO:0010589	Leaf proximal/distal pattern formation	3	4	1951-01-01	0.36	0.0460	3702.O04379,3702.O04492,3702.Q9C5Q8	AGO1,DRB1,HEN1
GO Process	GO:0044260	Cellular macromolecule metabolic process	86	2581	0.16	0.26	0.0477	3702.A0A1P8AZS5,3702.A0A1P8B9R0,3702.A0A1P8BBA5,3702.F4HTG1,3702.F4HVV6,3702.F4J262,3702.F4JWT7,3702.F4K933,3702.O04196,3702.O80501,3702.O81416,3702.O82462,3702.P0CH32,3702.P35132,3702.P36212,3702.P46283,3702.P55230,3702.P56791,3702.P56792,3702.P56793,3702.P56795,3702.P56798,3702.P56801,3702.P56802,3702.P61845,3702.P62117,3702.Q1H595,3702.Q39147,3702.Q5D869,3702.Q66GR7,3702.Q6NKR6,3702.Q6ZY51,370…	F13M22.18,MRG7.19,T22D6.50,EDA16,T7I23.15,F4J262_ARATH,DNMT2,ET2,ISA1,RABH1B,GH9B13,F21E10.12,UBQ4,UBC9,RPL12C,SBPASE,APL2,rpl2-A,rpl14,rpl16,rpl22,rps3,rps8,rps11,rpl23-A,rpl36,LSM2,MAG,NRPE1,F7P12.3,AT3G57630,GWD3,MTSSB,SINAT3,F17L21.12,EIF3B-2,ATG18C,TOL9,ATG12A,MIEL1,SYN4,ARI8,GUX3,RFC4,LARP1A,CESA3,TRM9-2,EIF4A3,CESA6,HEN1,ENDO2,AR401,MED24,MNC17.5,K23L20.1,XTH13,MSN9.18,MMG4.18,SMG7L,FBX6,P…
GO Process	GO:0071704	Organic substance metabolic process	254	9277	0.08	0.24	0.0496	3702.A0A1P8AUY4,3702.A0A1P8AZS5,3702.A0A1P8B118,3702.A0A1P8B9R0,3702.A0A1P8BBA5,3702.A0A1P8BDH2,3702.A0A1P8BH81,3702.A6QRA1,3702.A8MS68,3702.B3H5Q1,3702.B9DFG5,3702.B9DG24,3702.C0LGG9,3702.C0LGT1,3702.F4HQ70,3702.F4HTG1,3702.F4HVV6,3702.F4HVY0,3702.F4HX15,3702.F4IGA5,3702.F4J262,3702.F4J355,3702.F4JCU0,3702.F4JTK8,3702.F4JWT7,3702.F4K933,3702.O04196,3702.O04379,3702.O04492,3702.O22283,3702.O23066…	MDN1,F13M22.18,T18E12.19,MRG7.19,T22D6.50,K9I9.10,MYC6.6,NRPE7,LPD1,BGLU11,PTI13,TAF7,T3F20.24,F18D22.60,T9L24.44,EDA16,T7I23.15,CER1,PLA1,NUP133,F4J262_ARATH,F4J355_ARATH,SUA,AQI,DNMT2,ET2,ISA1,AGO1,DRB1,RHC2A,CYP86A2,ADC2,PUB6,PHOT1,MORF1,PGDH1,PRS5,CRK8,T4L20.310,CDKF-1,GPAT6,RABH1B,GGB,NPY2,GH9B13,EYA,F21E10.12,UBQ4,HSD1,AVP1,ASA2,UBC9,RPL12C,MHK,SBPASE,RIBA1,PP2A4,rpoB,AFC2,APL2,atpA,atpF,rp…
GO Function	GO:0005488	Binding	325	11632	0.09	0.34	0.0063	3702.A0A1P8AUY4,3702.A0A1P8B9B2,3702.A0A1P8BBA5,3702.A6QRA1,3702.A8MS68,3702.B9DFG5,3702.B9DGI8,3702.B9DI20,3702.C0LGG9,3702.C0LGT1,3702.C0Z2L5,3702.F4HQ70,3702.F4HS99,3702.F4HTG1,3702.F4HVY0,3702.F4I0U6,3702.F4I171,3702.F4I5A3,3702.F4IK92,3702.F4JCU0,3702.F4JFN7,3702.F4JL11,3702.F4JLJ3,3702.F4JUE0,3702.F4JWT7,3702.F4JZL7,3702.F4K933,3702.F4KHI7,3702.F8S296,3702.O04379,3702.O04492,3702.O04834,370…	MDN1,A0A1P8B9B2,T22D6.50,NRPE7,LPD1,PTI13,BZIP63,SPL13A,T3F20.24,F18D22.60,BZIP44,T9L24.44,F6F3.12,EDA16,CER1,F15K9.15,MED15A,DAA1,TOR1L2,SUA,F4JFN7_ARATH,IMPA2,F28M11.1,F4D11.210,DNMT2,HIPP33,ET2,F10E10.3,ATG2,AGO1,DRB1,SAR1A,RHC2A,CYP86A2,ADC2,ATHB-40,T9J22.17,PHOT1,PSBY,MORF1,PGDH1,PYR1,CYP76C3,F4I1.12,PRS5,CRK8,T4L20.310,ERF4,CDKF-1,RABH1B,CYCU4-1,GGB,PYL2,OHP1,TOC159,SCL6,EYA,F21E10.12,SDH1-…
GO Function	GO:0097159	Organic cyclic compound binding	232	7733	0.12	0.35	0.0063	3702.A0A1P8AUY4,3702.A0A1P8BBA5,3702.A6QRA1,3702.A8MS68,3702.B9DFG5,3702.B9DGI8,3702.B9DI20,3702.C0LGG9,3702.C0LGT1,3702.C0Z2L5,3702.F4HQ70,3702.F4HS99,3702.F4HTG1,3702.F4I0U6,3702.F4I171,3702.F4I5A3,3702.F4JCU0,3702.F4JFN7,3702.F4JLJ3,3702.F4JWT7,3702.F4K933,3702.O04379,3702.O04492,3702.O04834,3702.O23066,3702.O23208,3702.O48963,3702.O49485,3702.O64638,3702.O64888,3702.O65468,3702.O80340,3702.O8…	MDN1,T22D6.50,NRPE7,LPD1,PTI13,BZIP63,SPL13A,T3F20.24,F18D22.60,BZIP44,T9L24.44,F6F3.12,EDA16,F15K9.15,MED15A,DAA1,SUA,F4JFN7_ARATH,F28M11.1,DNMT2,ET2,AGO1,DRB1,SAR1A,CYP86A2,ATHB-40,PHOT1,PGDH1,CYP76C3,PRS5,CRK8,ERF4,CDKF-1,RABH1B,OHP1,TOC159,SCL6,F21E10.12,SDH1-1,EMB1444,UBQ4,T06B20.3,PSBR,LHCA4,RABD2A,AVP1,UBC9,RPL12C,MHK,KNAT1,RIBA1,KNAT3,rpoB,AFC2,APL2,atpA,atpF,rpoA,rpoC1,rpoC2,ccsA,matK,yc…
GO Function	GO:1901363	Heterocyclic compound binding	230	7692	0.12	0.35	0.0063	3702.A0A1P8AUY4,3702.A0A1P8BBA5,3702.A6QRA1,3702.A8MS68,3702.B9DFG5,3702.B9DGI8,3702.B9DI20,3702.C0LGG9,3702.C0LGT1,3702.C0Z2L5,3702.F4HQ70,3702.F4HS99,3702.F4HTG1,3702.F4I0U6,3702.F4I171,3702.F4I5A3,3702.F4JCU0,3702.F4JFN7,3702.F4JLJ3,3702.F4JWT7,3702.F4K933,3702.O04379,3702.O04492,3702.O04834,3702.O23066,3702.O23208,3702.O48963,3702.O49485,3702.O64638,3702.O64888,3702.O65468,3702.O80340,3702.O8…	MDN1,T22D6.50,NRPE7,LPD1,PTI13,BZIP63,SPL13A,T3F20.24,F18D22.60,BZIP44,T9L24.44,F6F3.12,EDA16,F15K9.15,MED15A,DAA1,SUA,F4JFN7_ARATH,F28M11.1,DNMT2,ET2,AGO1,DRB1,SAR1A,CYP86A2,ATHB-40,PHOT1,PGDH1,CYP76C3,PRS5,CRK8,ERF4,CDKF-1,RABH1B,OHP1,TOC159,SCL6,F21E10.12,SDH1-1,EMB1444,UBQ4,T06B20.3,PSBR,LHCA4,RABD2A,AVP1,UBC9,RPL12C,MHK,KNAT1,RIBA1,KNAT3,rpoB,AFC2,APL2,atpA,atpF,rpoA,rpoC1,rpoC2,ccsA,matK,yc…
GO Function	GO:0035198	miRNA binding	5	12	2026-01-01	0.43	0.0221	3702.O04379,3702.O04492,3702.Q93YR9,3702.Q9XGW1,3702.Q9ZVD5	AGO1,DRB1,ARF16,AGO10,AGO4
GO Component	GO:0005622	Intracellular anatomical structure	442	14335	0.13	0.74	8.33e-17	3702.A0A1P8AUY4,3702.A0A1P8AZS5,3702.A0A1P8B9R0,3702.A0A1P8BBA5,3702.A0A1P8BH81,3702.A4IJ41,3702.A6QRA1,3702.A8MS68,3702.B9DFG5,3702.B9DG24,3702.B9DG73,3702.B9DGI8,3702.B9DI20,3702.C0Z2L5,3702.F4HS99,3702.F4HTG1,3702.F4HVV6,3702.F4HVW5,3702.F4HVY0,3702.F4HX15,3702.F4HYH6,3702.F4I171,3702.F4I5A3,3702.F4IGA5,3702.F4IK92,3702.F4ISV4,3702.F4IUW3,3702.F4J355,3702.F4JCU0,3702.F4JL11,3702.F4JLJ3,3702.F4…	MDN1,F13M22.18,MRG7.19,T22D6.50,MYC6.6,A4IJ41_ARATH,NRPE7,LPD1,PTI13,TAF7,B9DG73_ARATH,BZIP63,SPL13A,BZIP44,F6F3.12,EDA16,T7I23.15,VAD1,CER1,PLA1,T1N15.17,MED15A,DAA1,NUP133,TOR1L2,T32F6.17,AVT1C,F4J355_ARATH,SUA,IMPA2,F28M11.1,Dl4130c,AQI,F4D11.210,DNMT2,ATG101,PMIR1,ET2,F7A7.170,NUP205,F10E10.3,ATG2,MED12,ISA1,ATH9,AGO1,DRB1,SAR1A,PDIL2-1,RHC2A,F18O19.12,ADC2,ATHB-40,PUB6,T9J22.17,PHOT1,PSBY,MO…
GO Component	GO:0110165	Cellular anatomical entity	541	19483	0.08	0.68	8.34e-16	3702.A0A1P8AUY4,3702.A0A1P8AZS5,3702.A0A1P8B118,3702.A0A1P8B6J2,3702.A0A1P8B9R0,3702.A0A1P8BBA5,3702.A0A1P8BDH2,3702.A0A1P8BEE1,3702.A0A1P8BH81,3702.A4IJ41,3702.A6QRA1,3702.A8MS68,3702.B3H4C1,3702.B9DFG5,3702.B9DFR3,3702.B9DG24,3702.B9DG73,3702.B9DGI8,3702.B9DI20,3702.C0LGG9,3702.C0LGT1,3702.C0Z2L5,3702.F4HQ70,3702.F4HS99,3702.F4HTG1,3702.F4HVV6,3702.F4HVW5,3702.F4HVY0,3702.F4HX15,3702.F4HYH6,370…	MDN1,F13M22.18,T18E12.19,A0A1P8B6J2,MRG7.19,T22D6.50,K9I9.10,SHBY,MYC6.6,A4IJ41_ARATH,NRPE7,LPD1,MCA23.24,PTI13,PAE9,TAF7,B9DG73_ARATH,BZIP63,SPL13A,T3F20.24,F18D22.60,BZIP44,T9L24.44,F6F3.12,EDA16,T7I23.15,VAD1,CER1,PLA1,T1N15.17,MED15A,DAA1,NUP133,TOR1L2,T32F6.17,AVT1C,F4J262_ARATH,F4J355_ARATH,SUA,Dl3950W,IMPA2,F28M11.1,Dl4130c,G2484-1,AQI,F4D11.210,DNMT2,HIPP33,ATG101,MDF20.1,PMIR1,ET2,F7A7.1…
GO Component	GO:0005737	Cytoplasm	345	10408	0.16	0.77	5.93e-15	3702.A0A1P8AUY4,3702.A0A1P8AZS5,3702.A0A1P8B9R0,3702.A0A1P8BH81,3702.A4IJ41,3702.A8MS68,3702.B9DFG5,3702.B9DG73,3702.F4HS99,3702.F4HVV6,3702.F4HVW5,3702.F4HVY0,3702.F4HX15,3702.F4HYH6,3702.F4I5A3,3702.F4IUW3,3702.F4J355,3702.F4JL11,3702.F4JLJ3,3702.F4JLQ2,3702.F4JTK8,3702.F4JUE0,3702.F4K265,3702.F4K5K6,3702.F4K933,3702.F4K9G5,3702.F4KHI7,3702.F8S296,3702.O04196,3702.O04212,3702.O04379,3702.O04834…	MDN1,F13M22.18,MRG7.19,MYC6.6,A4IJ41_ARATH,LPD1,PTI13,B9DG73_ARATH,F6F3.12,T7I23.15,VAD1,CER1,PLA1,T1N15.17,DAA1,AVT1C,F4J355_ARATH,IMPA2,F28M11.1,Dl4130c,AQI,F4D11.210,ATG101,PMIR1,ET2,F7A7.170,F10E10.3,ATG2,ISA1,ATH9,AGO1,SAR1A,PDIL2-1,RHC2A,F18O19.12,ADC2,PUB6,T9J22.17,PHOT1,PSBY,MORF1,PGDH1,PAM68,PYR1,F4I1.12,PRS5,T4L20.310,CDKF-1,RABH1B,MTP11,GLAUCE,PYL2,OHP1,TOC159,KLCR1,F17A22.10,GH3.1,F21…
GO Component	GO:0043226	Organelle	403	12922	0.13	0.74	5.93e-15	3702.A0A1P8AUY4,3702.A0A1P8AZS5,3702.A0A1P8B9R0,3702.A0A1P8BBA5,3702.A4IJ41,3702.A6QRA1,3702.A8MS68,3702.B9DG24,3702.B9DGI8,3702.B9DI20,3702.C0Z2L5,3702.F4HS99,3702.F4HTG1,3702.F4HVV6,3702.F4HVW5,3702.F4HVY0,3702.F4HX15,3702.F4HYH6,3702.F4I171,3702.F4I5A3,3702.F4IGA5,3702.F4IK92,3702.F4ISV4,3702.F4IUW3,3702.F4J355,3702.F4JCU0,3702.F4JL11,3702.F4JLQ2,3702.F4JTK8,3702.F4JUE0,3702.F4JWT7,3702.F4K265…	MDN1,F13M22.18,MRG7.19,T22D6.50,A4IJ41_ARATH,NRPE7,LPD1,TAF7,BZIP63,SPL13A,BZIP44,F6F3.12,EDA16,T7I23.15,VAD1,CER1,PLA1,T1N15.17,MED15A,DAA1,NUP133,TOR1L2,T32F6.17,AVT1C,F4J355_ARATH,SUA,IMPA2,Dl4130c,AQI,F4D11.210,DNMT2,ATG101,ET2,F7A7.170,NUP205,F10E10.3,ATG2,MED12,ISA1,ATH9,AGO1,DRB1,SAR1A,PDIL2-1,F18O19.12,ADC2,ATHB-40,PUB6,T9J22.17,PHOT1,PSBY,MORF1,PGDH1,PAM68,PYR1,PRS5,T4L20.310,ERF4,CDKF-1…
GO Component	GO:0043227	Membrane-bounded organelle	392	12451	0.14	0.74	5.93e-15	3702.A0A1P8AUY4,3702.A0A1P8AZS5,3702.A0A1P8B9R0,3702.A0A1P8BBA5,3702.A4IJ41,3702.A6QRA1,3702.A8MS68,3702.B9DG24,3702.B9DGI8,3702.B9DI20,3702.C0Z2L5,3702.F4HS99,3702.F4HTG1,3702.F4HVV6,3702.F4HVW5,3702.F4HVY0,3702.F4HX15,3702.F4HYH6,3702.F4I171,3702.F4I5A3,3702.F4IGA5,3702.F4ISV4,3702.F4IUW3,3702.F4J355,3702.F4JCU0,3702.F4JL11,3702.F4JLQ2,3702.F4JTK8,3702.F4JUE0,3702.F4JWT7,3702.F4K265,3702.F4K933…	MDN1,F13M22.18,MRG7.19,T22D6.50,A4IJ41_ARATH,NRPE7,LPD1,TAF7,BZIP63,SPL13A,BZIP44,F6F3.12,EDA16,T7I23.15,VAD1,CER1,PLA1,T1N15.17,MED15A,DAA1,NUP133,T32F6.17,AVT1C,F4J355_ARATH,SUA,IMPA2,Dl4130c,AQI,F4D11.210,DNMT2,ATG101,ET2,F7A7.170,NUP205,F10E10.3,ATG2,MED12,ISA1,ATH9,AGO1,DRB1,SAR1A,PDIL2-1,F18O19.12,ADC2,ATHB-40,PUB6,T9J22.17,PHOT1,PSBY,MORF1,PGDH1,PAM68,PYR1,PRS5,T4L20.310,ERF4,CDKF-1,RABH1B…
GO Component	GO:0043229	Intracellular organelle	402	12866	0.13	0.74	5.93e-15	3702.A0A1P8AUY4,3702.A0A1P8AZS5,3702.A0A1P8B9R0,3702.A0A1P8BBA5,3702.A4IJ41,3702.A6QRA1,3702.A8MS68,3702.B9DG24,3702.B9DGI8,3702.B9DI20,3702.C0Z2L5,3702.F4HS99,3702.F4HTG1,3702.F4HVV6,3702.F4HVW5,3702.F4HVY0,3702.F4HX15,3702.F4HYH6,3702.F4I171,3702.F4I5A3,3702.F4IGA5,3702.F4IK92,3702.F4ISV4,3702.F4IUW3,3702.F4J355,3702.F4JCU0,3702.F4JL11,3702.F4JLQ2,3702.F4JTK8,3702.F4JUE0,3702.F4JWT7,3702.F4K265…	MDN1,F13M22.18,MRG7.19,T22D6.50,A4IJ41_ARATH,NRPE7,LPD1,TAF7,BZIP63,SPL13A,BZIP44,F6F3.12,EDA16,T7I23.15,VAD1,CER1,PLA1,T1N15.17,MED15A,DAA1,NUP133,TOR1L2,T32F6.17,AVT1C,F4J355_ARATH,SUA,IMPA2,Dl4130c,AQI,F4D11.210,DNMT2,ATG101,ET2,F7A7.170,NUP205,F10E10.3,ATG2,MED12,ISA1,ATH9,AGO1,DRB1,SAR1A,PDIL2-1,F18O19.12,ADC2,ATHB-40,PUB6,T9J22.17,PHOT1,PSBY,MORF1,PGDH1,PAM68,PYR1,PRS5,T4L20.310,ERF4,CDKF-1…
GO Component	GO:0043231	Intracellular membrane-bounded organelle	391	12391	0.14	0.74	5.93e-15	3702.A0A1P8AUY4,3702.A0A1P8AZS5,3702.A0A1P8B9R0,3702.A0A1P8BBA5,3702.A4IJ41,3702.A6QRA1,3702.A8MS68,3702.B9DG24,3702.B9DGI8,3702.B9DI20,3702.C0Z2L5,3702.F4HS99,3702.F4HTG1,3702.F4HVV6,3702.F4HVW5,3702.F4HVY0,3702.F4HX15,3702.F4HYH6,3702.F4I171,3702.F4I5A3,3702.F4IGA5,3702.F4ISV4,3702.F4IUW3,3702.F4J355,3702.F4JCU0,3702.F4JL11,3702.F4JLQ2,3702.F4JTK8,3702.F4JUE0,3702.F4JWT7,3702.F4K265,3702.F4K933…	MDN1,F13M22.18,MRG7.19,T22D6.50,A4IJ41_ARATH,NRPE7,LPD1,TAF7,BZIP63,SPL13A,BZIP44,F6F3.12,EDA16,T7I23.15,VAD1,CER1,PLA1,T1N15.17,MED15A,DAA1,NUP133,T32F6.17,AVT1C,F4J355_ARATH,SUA,IMPA2,Dl4130c,AQI,F4D11.210,DNMT2,ATG101,ET2,F7A7.170,NUP205,F10E10.3,ATG2,MED12,ISA1,ATH9,AGO1,DRB1,SAR1A,PDIL2-1,F18O19.12,ADC2,ATHB-40,PUB6,T9J22.17,PHOT1,PSBY,MORF1,PGDH1,PAM68,PYR1,PRS5,T4L20.310,ERF4,CDKF-1,RABH1B…
GO Component	GO:0009536	Plastid	126	2830	0.29	0.88	1.07e-10	3702.A0A1P8AUY4,3702.A4IJ41,3702.A8MS68,3702.F4HVW5,3702.F4HX15,3702.F4J355,3702.F4K9G5,3702.O04196,3702.O23141,3702.O48700,3702.O48717,3702.O49347,3702.O49429,3702.O49485,3702.O49668,3702.O64888,3702.O65693,3702.O81208,3702.O81283,3702.O82462,3702.O82663,3702.P0DH79,3702.P11490,3702.P27202,3702.P27521,3702.P31414,3702.P32069,3702.P36212,3702.P46283,3702.P47924,3702.P50546,3702.P55230,3702.P56757…	MDN1,A4IJ41_ARATH,LPD1,VAD1,PLA1,F4J355_ARATH,F7A7.170,ISA1,ADC2,PUB6,T9J22.17,PSBY,MORF1,PGDH1,PAM68,PRS5,T4L20.310,OHP1,TOC159,F21E10.12,SDH1-1,CBSCBSPB5,PETE,PSBR,LHCA4,AVP1,ASA2,RPL12C,SBPASE,RIBA1,rpoB,APL2,atpA,atpF,rpoA,rpoC1,rpoC2,ccsA,matK,TIC214,ycf2-A,rpl2-A,rpl14,rpl16,rpl22,rps3,rps8,rps11,F24B9.25,rpl23-A,psaC,rpl36,TL17,T6G21.200,AATP1,ENODL17,T4O12.210,SAT1,T19N18.1,STR4A,ANTR4,GW…
GO Component	GO:0009507	Chloroplast	108	2360	0.3	0.86	1.24e-09	3702.A0A1P8AUY4,3702.A4IJ41,3702.A8MS68,3702.F4HVW5,3702.F4HX15,3702.F4J355,3702.F4K9G5,3702.O04196,3702.O23141,3702.O48700,3702.O48717,3702.O49347,3702.O49429,3702.O49485,3702.O49668,3702.O64888,3702.O65693,3702.O81208,3702.O81283,3702.P11490,3702.P27202,3702.P27521,3702.P31414,3702.P32069,3702.P36212,3702.P46283,3702.P47924,3702.P50546,3702.P55230,3702.P56757,3702.P56759,3702.P56762,3702.P56763…	MDN1,A4IJ41_ARATH,LPD1,VAD1,PLA1,F4J355_ARATH,F7A7.170,ISA1,ADC2,PUB6,T9J22.17,PSBY,MORF1,PGDH1,PAM68,PRS5,T4L20.310,OHP1,TOC159,PETE,PSBR,LHCA4,AVP1,ASA2,RPL12C,SBPASE,RIBA1,rpoB,APL2,atpA,atpF,rpoA,rpoC1,rpoC2,ccsA,matK,TIC214,ycf2-A,rpl2-A,rpl14,rpl16,rpl22,rps3,rps8,rps11,F24B9.25,rpl23-A,psaC,rpl36,TL17,T6G21.200,AATP1,T4O12.210,SAT1,T19N18.1,STR4A,ANTR4,GWD3,ANTR3,NAGS1,HINT1,ACA7-2,F20H23.…
GO Component	GO:0009526	Plastid envelope	59	972	0.42	0.99	5.66e-09	3702.A0A1P8AUY4,3702.A4IJ41,3702.A8MS68,3702.O48717,3702.O49347,3702.O49668,3702.O81208,3702.O81283,3702.P11490,3702.P27202,3702.P27521,3702.P31414,3702.P36212,3702.P46283,3702.P56757,3702.P56759,3702.P56770,3702.P56785,3702.P56786,3702.P56791,3702.P56793,3702.P56795,3702.P56798,3702.P56801,3702.P61845,3702.P62090,3702.P62117,3702.Q39002,3702.Q56XR7,3702.Q66GI9,3702.Q7XJR2,3702.Q8RWI0,3702.Q8S9J1…	MDN1,A4IJ41_ARATH,LPD1,T9J22.17,PSBY,PAM68,OHP1,TOC159,PETE,PSBR,LHCA4,AVP1,RPL12C,SBPASE,atpA,atpF,ccsA,TIC214,ycf2-A,rpl2-A,rpl16,rpl22,rps3,rps8,rpl23-A,psaC,rpl36,AATP1,STR4A,ANTR4,ANTR3,Q8RWI0_ARATH,PPOX2,HPT1,Q8VXY0_ARATH,PTC52,PSAO,VTE1,F26A9.14,MRO11.7,CLPC1,PAO,F1N13.150,AAE16,F2J10.10,K15C23.11,PRXQ,MFP1,CRD1,PSAG,CLPP5,PSBO2,PGMP,RPN12A,T22K18.4,HSP70-6,PSAK,PSRP3/1,TPT
GO Component	GO:0031967	Organelle envelope	74	1516	0.33	0.8	2.12e-07	3702.A0A1P8AUY4,3702.A4IJ41,3702.A8MS68,3702.F4I5A3,3702.F4IGA5,3702.F4JL11,3702.F4KBW6,3702.F4KHI7,3702.O04212,3702.O48717,3702.O49347,3702.O49668,3702.O81208,3702.O81283,3702.O82663,3702.P11490,3702.P27202,3702.P27521,3702.P31414,3702.P36212,3702.P46283,3702.P56757,3702.P56759,3702.P56770,3702.P56785,3702.P56786,3702.P56791,3702.P56793,3702.P56795,3702.P56798,3702.P56801,3702.P61845,3702.P62090…	MDN1,A4IJ41_ARATH,LPD1,DAA1,NUP133,IMPA2,NUP205,F10E10.3,ATH9,T9J22.17,PSBY,PAM68,OHP1,TOC159,SDH1-1,PETE,PSBR,LHCA4,AVP1,RPL12C,SBPASE,atpA,atpF,ccsA,TIC214,ycf2-A,rpl2-A,rpl16,rpl22,rps3,rps8,rpl23-A,psaC,rpl36,AATP1,OXA1,STR4A,ANTR4,ANTR3,NDA1,Q8RWI0_ARATH,PPOX2,HPT1,Q8VXY0_ARATH,PTC52,PSAO,VTE1,TTM2,F26A9.14,MRO11.7,NUP88,CLPC1,SDH,PAO,F1N13.150,MAL21.26,AAE16,F2J10.10,K15C23.11,PRXQ,MFP1,QCR…
GO Component	GO:0009579	Thylakoid	38	586	0.45	0.84	2.62e-06	3702.O48717,3702.O49347,3702.O49668,3702.O81208,3702.P11490,3702.P27202,3702.P27521,3702.P36212,3702.P46283,3702.P56757,3702.P56759,3702.P56762,3702.P56770,3702.P56792,3702.P59259,3702.P62090,3702.P81760,3702.Q56XR7,3702.Q8RWI0,3702.Q8VXY0,3702.Q949Q5,3702.Q94FY7,3702.Q9C9I5,3702.Q9FF91,3702.Q9FI56,3702.Q9FYC2,3702.Q9LPM3,3702.Q9LU00,3702.Q9LU86,3702.Q9LW85,3702.Q9M591,3702.Q9S7N7,3702.Q9S834,370…	T9J22.17,PSBY,PAM68,OHP1,PETE,PSBR,LHCA4,RPL12C,SBPASE,atpA,atpF,rpoA,ccsA,rpl14,F24B9.25,psaC,TL17,STR4A,Q8RWI0_ARATH,Q8VXY0_ARATH,PSAO,VTE1,F26A9.14,MRO11.7,CLPC1,PAO,F2J10.10,K15C23.11,PRXQ,MFP1,CRD1,PSAG,CLPP5,PSBO2,T22K18.4,HSP70-6,PSAK,PSRP3/1
GO Component	GO:0009534	Chloroplast thylakoid	35	517	0.47	0.85	3.20e-06	3702.O48717,3702.O49347,3702.O49668,3702.O81208,3702.P11490,3702.P27202,3702.P27521,3702.P36212,3702.P56757,3702.P56759,3702.P56762,3702.P56770,3702.P56792,3702.P62090,3702.P81760,3702.Q56XR7,3702.Q8RWI0,3702.Q8VXY0,3702.Q949Q5,3702.Q94FY7,3702.Q9C9I5,3702.Q9FF91,3702.Q9FI56,3702.Q9FYC2,3702.Q9LPM3,3702.Q9LU00,3702.Q9LU86,3702.Q9LW85,3702.Q9M591,3702.Q9S7N7,3702.Q9S834,3702.Q9S841,3702.Q9SR77,370…	T9J22.17,PSBY,PAM68,OHP1,PETE,PSBR,LHCA4,RPL12C,atpA,atpF,rpoA,ccsA,rpl14,psaC,TL17,STR4A,Q8RWI0_ARATH,Q8VXY0_ARATH,PSAO,VTE1,F26A9.14,MRO11.7,CLPC1,PAO,F2J10.10,K15C23.11,PRXQ,MFP1,CRD1,PSAG,CLPP5,PSBO2,T22K18.4,PSAK,PSRP3/1
GO Component	GO:0031090	Organelle membrane	102	2584	0.24	0.64	5.36e-06	3702.F4HVY0,3702.F4I5A3,3702.F4KHI7,3702.F8S296,3702.O04212,3702.O04834,3702.O48717,3702.O49347,3702.O49668,3702.O49686,3702.O80501,3702.O80632,3702.O81208,3702.O81283,3702.O82663,3702.P0DH92,3702.P11490,3702.P27202,3702.P27521,3702.P28188,3702.P31414,3702.P35402,3702.P36212,3702.P56757,3702.P56759,3702.P56770,3702.P56785,3702.P57758,3702.P62090,3702.Q0WU02,3702.Q38898,3702.Q39002,3702.Q42191,370…	CER1,DAA1,F10E10.3,ATG2,ATH9,SAR1A,T9J22.17,PSBY,PAM68,PYR1,RABH1B,MTP11,OHP1,TOC159,SDH1-1,VHA-c1,PETE,PSBR,LHCA4,RABD2A,AVP1,ERD2A,RPL12C,atpA,atpF,ccsA,TIC214,MNF13.23,psaC,MTP10,AKT2,AATP1,OXA1,AHA10,SPPL3,STR4A,ANTR4,AT3G57630,ANTR3,MTH12.2,NDA1,ATG18C,VPS39,ATG8A,CBL3,PEX4-2,Q8RWI0_ARATH,PHO1,ATG8C,HPT1,Q8VXY0_ARATH,PTC52,GUX3,TT9,RABG3A,PSAO,VTE1,CLC-C,UTR6,TTM2,RABG3D,F19K6.16,F26A9.14,MR…
GO Component	GO:0009535	Chloroplast thylakoid membrane	30	421	0.49	0.83	8.74e-06	3702.O48717,3702.O49347,3702.O49668,3702.O81208,3702.P11490,3702.P27202,3702.P27521,3702.P36212,3702.P56757,3702.P56759,3702.P56770,3702.P62090,3702.Q56XR7,3702.Q8RWI0,3702.Q8VXY0,3702.Q949Q5,3702.Q9C9I5,3702.Q9FF91,3702.Q9FI56,3702.Q9FYC2,3702.Q9LPM3,3702.Q9LU00,3702.Q9LU86,3702.Q9LW85,3702.Q9M591,3702.Q9S7N7,3702.Q9S841,3702.Q9SR77,3702.Q9SUI5,3702.Q9SX22	T9J22.17,PSBY,PAM68,OHP1,PETE,PSBR,LHCA4,RPL12C,atpA,atpF,ccsA,psaC,STR4A,Q8RWI0_ARATH,Q8VXY0_ARATH,PSAO,F26A9.14,MRO11.7,CLPC1,PAO,F2J10.10,K15C23.11,PRXQ,MFP1,CRD1,PSAG,PSBO2,T22K18.4,PSAK,PSRP3/1
GO Component	GO:0016020	Membrane	251	8287	0.12	0.53	1.14e-05	3702.A0A1P8AZS5,3702.A0A1P8B118,3702.A0A1P8B6J2,3702.A0A1P8BDH2,3702.A0A1P8BEE1,3702.B3H4C1,3702.B9DFG5,3702.B9DG73,3702.C0LGG9,3702.C0LGT1,3702.F4HQ70,3702.F4HVW5,3702.F4HVY0,3702.F4HX15,3702.F4HYH6,3702.F4I5A3,3702.F4IUW3,3702.F4J262,3702.F4JKW8,3702.F4JLQ2,3702.F4JTK8,3702.F4K4X2,3702.F4KHI7,3702.F8S296,3702.O04212,3702.O04834,3702.O23039,3702.O23066,3702.O48717,3702.O48963,3702.O49347,3702.O4…	F13M22.18,T18E12.19,A0A1P8B6J2,K9I9.10,SHBY,MCA23.24,PTI13,B9DG73_ARATH,T3F20.24,F18D22.60,T9L24.44,VAD1,CER1,PLA1,T1N15.17,DAA1,AVT1C,F4J262_ARATH,Dl3950W,Dl4130c,AQI,MDF20.1,F10E10.3,ATG2,ATH9,SAR1A,ZIP5,CYP86A2,T9J22.17,PHOT1,PSBY,PGDH1,DTX56,PAM68,PYR1,CYP76C3,CRK8,GPAT6,RABH1B,MTP11,T14N5.3,AT2G37730,PYL2,OHP1,TOC159,F17A22.10,AGP16,SDH1-1,CBSCBSPB5,VHA-c1,HSD1,PETE,PSBR,LHCA4,RABD2A,AVP1,ER…
GO Component	GO:0042170	Plastid membrane	39	681	0.4	0.72	2.12e-05	3702.O48717,3702.O49347,3702.O49668,3702.O81208,3702.O81283,3702.P11490,3702.P27202,3702.P27521,3702.P36212,3702.P56757,3702.P56759,3702.P56770,3702.P56785,3702.P62090,3702.Q39002,3702.Q56XR7,3702.Q66GI9,3702.Q7XJR2,3702.Q8RWI0,3702.Q8VWJ1,3702.Q8VXY0,3702.Q8W496,3702.Q949Q5,3702.Q94FY7,3702.Q9C9I5,3702.Q9FF91,3702.Q9FI56,3702.Q9FYC2,3702.Q9LPM3,3702.Q9LU00,3702.Q9LU86,3702.Q9LW85,3702.Q9M591,370…	T9J22.17,PSBY,PAM68,OHP1,TOC159,PETE,PSBR,LHCA4,RPL12C,atpA,atpF,ccsA,TIC214,psaC,AATP1,STR4A,ANTR4,ANTR3,Q8RWI0_ARATH,HPT1,Q8VXY0_ARATH,PTC52,PSAO,VTE1,F26A9.14,MRO11.7,CLPC1,PAO,F2J10.10,K15C23.11,PRXQ,MFP1,CRD1,PSAG,PSBO2,T22K18.4,PSAK,PSRP3/1,TPT
GO Component	GO:0009532	Plastid stroma	40	748	0.37	0.65	7.33e-05	3702.A8MS68,3702.F4J355,3702.O49347,3702.O49485,3702.P36212,3702.P46283,3702.P47924,3702.P50546,3702.P56762,3702.P56763,3702.P56764,3702.P56786,3702.P56791,3702.P56792,3702.P56793,3702.P56795,3702.P56798,3702.P56801,3702.P56802,3702.P61845,3702.P62090,3702.P62117,3702.Q6ZY51,3702.Q8L817,3702.Q8VXY0,3702.Q94FY7,3702.Q94JQ3,3702.Q9FI56,3702.Q9FIJ7,3702.Q9LIB2,3702.Q9LW85,3702.Q9S834,3702.Q9S841,370…	LPD1,F4J355_ARATH,PSBY,PGDH1,RPL12C,SBPASE,RIBA1,rpoB,rpoA,rpoC1,rpoC2,ycf2-A,rpl2-A,rpl14,rpl16,rpl22,rps3,rps8,rps11,rpl23-A,psaC,rpl36,GWD3,ACA7-2,Q8VXY0_ARATH,VTE1,SHM3,CLPC1,AMK2,PHS1-3,MFP1,CLPP5,PSBO2,ATJ8,PGMP,HEMB1,ADT6,T22K18.4,HSP70-6,PSRP3/1
GO Component	GO:0009570	Chloroplast stroma	39	740	0.36	0.62	0.00013	3702.A8MS68,3702.F4J355,3702.O49347,3702.O49485,3702.P36212,3702.P46283,3702.P47924,3702.P50546,3702.P56762,3702.P56763,3702.P56764,3702.P56786,3702.P56791,3702.P56792,3702.P56793,3702.P56795,3702.P56798,3702.P56801,3702.P56802,3702.P61845,3702.P62090,3702.P62117,3702.Q6ZY51,3702.Q8L817,3702.Q8VXY0,3702.Q94FY7,3702.Q94JQ3,3702.Q9FI56,3702.Q9FIJ7,3702.Q9LIB2,3702.Q9S834,3702.Q9S841,3702.Q9SAG8,370…	LPD1,F4J355_ARATH,PSBY,PGDH1,RPL12C,SBPASE,RIBA1,rpoB,rpoA,rpoC1,rpoC2,ycf2-A,rpl2-A,rpl14,rpl16,rpl22,rps3,rps8,rps11,rpl23-A,psaC,rpl36,GWD3,ACA7-2,Q8VXY0_ARATH,VTE1,SHM3,CLPC1,AMK2,PHS1-3,CLPP5,PSBO2,ATJ8,PGMP,HEMB1,ADT6,T22K18.4,HSP70-6,PSRP3/1
GO Component	GO:0009941	Chloroplast envelope	36	678	0.36	0.6	0.00026	3702.A0A1P8AUY4,3702.A4IJ41,3702.A8MS68,3702.O81283,3702.P27521,3702.P31414,3702.P46283,3702.P56785,3702.P56786,3702.P56791,3702.P56793,3702.P56795,3702.P56798,3702.P56801,3702.P61845,3702.P62117,3702.Q39002,3702.Q66GI9,3702.Q7XJR2,3702.Q8RWI0,3702.Q8S9J1,3702.Q8VWJ1,3702.Q8W496,3702.Q94FY7,3702.Q9FF91,3702.Q9FI56,3702.Q9FYC2,3702.Q9LFS3,3702.Q9LK39,3702.Q9M591,3702.Q9S7N7,3702.Q9S834,3702.Q9SCY0…	MDN1,A4IJ41_ARATH,LPD1,TOC159,LHCA4,AVP1,SBPASE,TIC214,ycf2-A,rpl2-A,rpl16,rpl22,rps3,rps8,rpl23-A,rpl36,AATP1,ANTR4,ANTR3,Q8RWI0_ARATH,PPOX2,HPT1,PTC52,VTE1,MRO11.7,CLPC1,PAO,F1N13.150,AAE16,CRD1,PSAG,CLPP5,PGMP,RPN12A,HSP70-6,TPT
GO Component	GO:0031984	Organelle subcompartment	61	1468	0.26	0.52	0.00040	3702.F4HVY0,3702.F8S296,3702.O48717,3702.O49347,3702.O49668,3702.O80501,3702.O81208,3702.P11490,3702.P27202,3702.P27521,3702.P28188,3702.P35402,3702.P36212,3702.P56757,3702.P56759,3702.P56762,3702.P56770,3702.P56792,3702.P62090,3702.P81760,3702.Q38898,3702.Q4V3B8,3702.Q56XR7,3702.Q8GW27,3702.Q8RWI0,3702.Q8S403,3702.Q8VXY0,3702.Q8W4A7,3702.Q941L0,3702.Q949Q5,3702.Q94FY7,3702.Q9C9I5,3702.Q9FF91,370…	CER1,ATG2,T9J22.17,PSBY,PAM68,RABH1B,OHP1,PETE,PSBR,LHCA4,RABD2A,ERD2A,RPL12C,atpA,atpF,rpoA,ccsA,rpl14,psaC,TL17,AKT2,SPPL3,STR4A,MTH12.2,Q8RWI0_ARATH,PHO1,Q8VXY0_ARATH,GUX3,CESA3,PSAO,VTE1,F26A9.14,MRO11.7,MOB1A,CLPC1,PAO,F17L21.9,DTX54,LAG2,F2J10.10,NPSN13,MJM18.3,K15C23.11,PRXQ,MFP1,PRA1A1,T8B10_200,F28O9.190,SDIR1,CRD1,PSAG,CLPP5,PSBO2,CYP75B1,RABA1D,T22K18.4,VPS29,PSAK,PSRP3/1,CUT1,T4M8.5
GO Component	GO:0005774	Vacuolar membrane	21	295	0.49	0.64	0.00041	3702.O49686,3702.P0DH92,3702.P31414,3702.P57758,3702.Q0WU02,3702.Q43128,3702.Q4V3B8,3702.Q8GYD7,3702.Q8L5Y0,3702.Q8LEM4,3702.Q8LEM7,3702.Q8S927,3702.Q8W4P9,3702.Q948K8,3702.Q96282,3702.Q9C820,3702.Q9FHI1,3702.Q9LK64,3702.Q9LYT3,3702.Q9SF47,3702.Q9ZUM2	PYR1,VHA-c1,AVP1,MNF13.23,MTP10,AHA10,SPPL3,ATG18C,VPS39,ATG8A,CBL3,ATG8C,TT9,RABG3A,CLC-C,RABG3D,MOB1A,ABCC3,DTX41,PAH1,TOM3
GO Component	GO:0005773	Vacuole	49	1099	0.29	0.53	0.00052	3702.A0A1P8AZS5,3702.F4IUW3,3702.F4JTK8,3702.F4K265,3702.O22263,3702.O48963,3702.O49686,3702.O80501,3702.O82240,3702.P0DH92,3702.P28188,3702.P31414,3702.P57758,3702.P59259,3702.Q0WU02,3702.Q38946,3702.Q39044,3702.Q39131,3702.Q42556,3702.Q43128,3702.Q4V3B8,3702.Q84JL3,3702.Q8GYD7,3702.Q8L5Y0,3702.Q8LEJ7,3702.Q8LEM4,3702.Q8LEM7,3702.Q8RWZ0,3702.Q8S8N6,3702.Q8S927,3702.Q8VY73,3702.Q8W4P9,3702.Q948K8…	F13M22.18,AVT1C,AQI,ATG101,PDIL2-1,PHOT1,PYR1,RABH1B,F17A22.10,VHA-c1,RABD2A,AVP1,MNF13.23,F24B9.25,MTP10,GDH2-2,bVPE,ENODL17,AHA9,AHA10,SPPL3,SINAT3,ATG18C,VPS39,Q8LEJ7_ARATH,ATG8A,CBL3,Q8RWZ0_ARATH,PLA2-ALPHA,ATG8C,Q8VY73_ARATH,TT9,RABG3A,CLC-C,RABG3D,MOB1A,CAR11,AVT6A,ABCC3,GALS2,ABCC10,DTX41,PAH1,COR413PM2,F10M23.360,F10A8.30,T4M8.5,TOM3,F21M11.2
GO Component	GO:0000325	Plant-type vacuole	37	766	0.32	0.51	0.0012	3702.F4IUW3,3702.F4JTK8,3702.O22263,3702.O48963,3702.O49686,3702.O80501,3702.O82240,3702.P28188,3702.P31414,3702.P57758,3702.P59259,3702.Q38946,3702.Q39044,3702.Q39131,3702.Q42556,3702.Q43128,3702.Q4V3B8,3702.Q8L5Y0,3702.Q8LEJ7,3702.Q8LEM7,3702.Q8RWZ0,3702.Q8VY73,3702.Q96282,3702.Q9C820,3702.Q9FHI1,3702.Q9FIK8,3702.Q9LI61,3702.Q9LK64,3702.Q9LYS2,3702.Q9LYT3,3702.Q9SF47,3702.Q9SVL6,3702.Q9SZ41,370…	AVT1C,AQI,PDIL2-1,PHOT1,PYR1,RABH1B,F17A22.10,RABD2A,AVP1,MNF13.23,F24B9.25,GDH2-2,bVPE,ENODL17,AHA9,AHA10,SPPL3,VPS39,Q8LEJ7_ARATH,CBL3,Q8RWZ0_ARATH,Q8VY73_ARATH,CLC-C,RABG3D,MOB1A,CAR11,AVT6A,ABCC3,ABCC10,DTX41,PAH1,COR413PM2,F10M23.360,F10A8.30,T4M8.5,TOM3,F21M11.2
GO Component	GO:0009521	Photosystem	10	96	0.66	0.52	0.0046	3702.O49347,3702.O49668,3702.O81208,3702.P27202,3702.P27521,3702.P62090,3702.Q949Q5,3702.Q9S7N7,3702.Q9S841,3702.Q9SUI5	PSBY,PAM68,OHP1,PSBR,LHCA4,psaC,PSAO,PSAG,PSBO2,PSAK
GO Component	GO:0032991	Protein-containing complex	104	3222	0.15	0.35	0.0091	3702.A0A1P8AUY4,3702.A0A1P8AZS5,3702.A0A1P8B9R0,3702.A6QRA1,3702.B9DG24,3702.F4HVV6,3702.F4HYH6,3702.F4I171,3702.F4IGA5,3702.F4JCU0,3702.F4KBW6,3702.H3K2Y6,3702.O04196,3702.O04834,3702.O22826,3702.O48717,3702.O49347,3702.O49668,3702.O49686,3702.O64888,3702.O80345,3702.O80642,3702.O80992,3702.O81208,3702.O81283,3702.O82462,3702.O82663,3702.P0DH92,3702.P26569,3702.P27202,3702.P27521,3702.P32069,370…	MDN1,F13M22.18,MRG7.19,NRPE7,TAF7,T7I23.15,T1N15.17,MED15A,NUP133,SUA,NUP205,MED12,ISA1,SAR1A,F18O19.12,T9J22.17,PSBY,PAM68,PYR1,PRS5,CDKF-1,GGB,PYL2,OHP1,TOC159,F21E10.12,SDH1-1,VHA-c1,T06B20.3,PSBR,LHCA4,ASA2,RPL12C,CYCD1-1,PP2A4,rpoB,atpA,atpF,rpoA,rpoC1,rpoC2,ycf2-A,rpl2-A,rpl14,rpl16,rpl22,rps3,rps11,HTR4,F24B9.25,rpl23-A,psaC,His1-3,LSM2,NRPE1,SNRNP25,EIF3B-2,F11A6.2,MTI20.17,VPS39,MEE21,AT…
GO Component	GO:0005829	Cytosol	88	2641	0.16	0.35	0.0104	3702.A0A1P8BH81,3702.A4IJ41,3702.A8MS68,3702.B9DFG5,3702.B9DG73,3702.F4HS99,3702.F4HYH6,3702.F4J355,3702.F4JL11,3702.F4JLQ2,3702.F4K9G5,3702.O22263,3702.O22826,3702.O23141,3702.O49686,3702.O64866,3702.O80501,3702.O81283,3702.O81629,3702.O82240,3702.O82462,3702.P0DKC5,3702.P24704,3702.P27521,3702.P36212,3702.P46283,3702.P48000,3702.P56757,3702.P56791,3702.P56798,3702.P59259,3702.P61845,3702.Q06588…	MYC6.6,A4IJ41_ARATH,LPD1,PTI13,B9DG73_ARATH,F6F3.12,T1N15.17,F4J355_ARATH,IMPA2,Dl4130c,F7A7.170,PDIL2-1,F18O19.12,ADC2,PYR1,F4I1.12,RABH1B,TOC159,KLCR1,F17A22.10,F21E10.12,HSD1,CSD1,LHCA4,RPL12C,SBPASE,KNAT3,atpA,rpl2-A,rps3,F24B9.25,rpl23-A,ACO4,F16B3.14,SAT5,SCE1,SAT1,HINT1,ATG18C,ULT1,MTI20.11,PIP1-5,CBL3,ABCB2,Q8VZ18_ARATH,PTC52,TULP7,MLP423,LARP1A,EIF4A3,PFK3,UBL5,SDH,PP7,TULP10,F25P12.86,P…
GO Component	GO:0005634	Nucleus	175	6070	0.1	0.31	0.0169	3702.A0A1P8AUY4,3702.A0A1P8B9R0,3702.A0A1P8BBA5,3702.A6QRA1,3702.A8MS68,3702.B9DG24,3702.B9DGI8,3702.B9DI20,3702.C0Z2L5,3702.F4HS99,3702.F4HTG1,3702.F4HVV6,3702.F4I171,3702.F4IGA5,3702.F4ISV4,3702.F4JCU0,3702.F4JL11,3702.F4JWT7,3702.F4K933,3702.F4K9G5,3702.F4KBW6,3702.F4KHI7,3702.H3K2Y6,3702.O04379,3702.O04492,3702.O22826,3702.O23208,3702.O48700,3702.O48963,3702.O49686,3702.O80340,3702.O80345,370…	MDN1,MRG7.19,T22D6.50,NRPE7,LPD1,TAF7,BZIP63,SPL13A,BZIP44,F6F3.12,EDA16,T7I23.15,MED15A,NUP133,T32F6.17,SUA,IMPA2,DNMT2,ET2,F7A7.170,NUP205,F10E10.3,MED12,AGO1,DRB1,F18O19.12,ATHB-40,PUB6,PHOT1,PYR1,ERF4,CDKF-1,T14N5.3,GLAUCE,PYL2,SCL6,EYA,EMB1444,UBQ4,CSD1,T06B20.3,UBC9,CYCD1-1,MHK,KNAT1,KNAT3,PP2A4,AFC2,HTR4,F24B9.25,ARF5,OXS2,His1-3,T6G21.200,LSM2,IQD22,MAG,D6PKL2,SCE1,SAT1,F7H19.40,EFL4,NRPE…
GO Component	GO:0009295	Nucleoid	7	62	0.69	0.38	0.0264	3702.P50546,3702.P56762,3702.P56763,3702.P56764,3702.P56798,3702.Q84J78,3702.Q9LW85	rpoB,rpoA,rpoC1,rpoC2,rps3,MTSSB,MFP1
GO Component	GO:0016604	Nuclear body	10	129	0.53	0.34	0.0345	3702.O04492,3702.O80340,3702.Q5D869,3702.Q8VWF5,3702.Q8W4I9,3702.Q94A52,3702.Q9FMG4,3702.Q9MAM4,3702.Q9SRX9,3702.Q9ZVD5	DRB1,ERF4,NRPE1,ML5,ML1,EIF4A3,SC35,IQD18,BAH1,AGO4
GO Component	GO:0098796	Membrane protein complex	28	646	0.28	0.29	0.0410	3702.F4HYH6,3702.O04834,3702.O49347,3702.O49668,3702.O81208,3702.O82663,3702.P0DH92,3702.P27202,3702.P27521,3702.P56757,3702.P56759,3702.P62090,3702.Q8L5Y0,3702.Q949Q5,3702.Q96282,3702.Q9C827,3702.Q9FI56,3702.Q9LRP1,3702.Q9LUD7,3702.Q9LXJ2,3702.Q9M206,3702.Q9M2T1,3702.Q9S7N7,3702.Q9S841,3702.Q9STT2,3702.Q9SUD3,3702.Q9SUI5,3702.Q9SX77	T1N15.17,SAR1A,PSBY,PAM68,OHP1,SDH1-1,VHA-c1,PSBR,LHCA4,atpA,atpF,psaC,VPS39,PSAO,CLC-C,F19K6.16,CLPC1,NPSN13,CALS8,QCR9,T8B10_200,AP3BA,PSAG,PSBO2,VPS29,COX6B-3,PSAK,SDH5
GO Component	GO:0071944	Cell periphery	102	3320	0.13	0.26	0.0442	3702.B9DFG5,3702.C0LGG9,3702.C0LGT1,3702.F4JTK8,3702.O04834,3702.O22263,3702.O23039,3702.O48963,3702.O49485,3702.O49660,3702.O49686,3702.O65468,3702.O80501,3702.O80970,3702.O80992,3702.O81208,3702.O82240,3702.O82337,3702.O82663,3702.P28188,3702.P31414,3702.P59169,3702.P59259,3702.Q2NNE0,3702.Q38946,3702.Q39065,3702.Q39131,3702.Q39183,3702.Q42556,3702.Q42580,3702.Q43128,3702.Q4V3C5,3702.Q67XU1,370…	PTI13,T3F20.24,F18D22.60,AQI,SAR1A,PDIL2-1,ZIP5,PHOT1,PGDH1,DTX56,PYR1,CRK8,RABH1B,NPY2,PYL2,OHP1,F17A22.10,AGP16,SDH1-1,RABD2A,AVP1,HTR4,F24B9.25,IQD22,GDH2-2,COPT1,ENODL17,D6PKL2,AHA9,PER21,AHA10,F7H19.40,MYH9.17,GG3,TAF13,SRF3,HINT1,MUB6,SULTR4;2,VPS39,PIP1-5,SWEET7,CBL3,CIPK1,Q8RYE2_ARATH,PHO1,Q8VZ18_ARATH,TULP7,F20M13.200,NIK3,CESA3,RABG3A,AILP1,VTE1,SHM3,CESA6,BRK1,AUX1,RLP7,RABG3D,F17M19.1…
GO Component	GO:0098588	Bounding membrane of organelle	41	1088	0.22	0.27	0.0484	3702.F4I5A3,3702.O04834,3702.O49686,3702.O80501,3702.O80632,3702.O81283,3702.P0DH92,3702.P28188,3702.P31414,3702.P57758,3702.Q0WU02,3702.Q43128,3702.Q4V3B8,3702.Q6NKR6,3702.Q8GYD7,3702.Q8L5Y0,3702.Q8LEM4,3702.Q8LEM7,3702.Q8LGF7,3702.Q8S403,3702.Q8S927,3702.Q8W4A7,3702.Q8W4P9,3702.Q948K8,3702.Q96282,3702.Q9C5H6,3702.Q9C664,3702.Q9C820,3702.Q9C827,3702.Q9FFN2,3702.Q9FHI1,3702.Q9LE20,3702.Q9LK64,370…	DAA1,SAR1A,PYR1,RABH1B,MTP11,TOC159,VHA-c1,RABD2A,AVP1,MNF13.23,MTP10,AHA10,SPPL3,AT3G57630,ATG18C,VPS39,ATG8A,CBL3,PEX4-2,PHO1,ATG8C,GUX3,TT9,RABG3A,CLC-C,UTR6,TTM2,RABG3D,F19K6.16,MED24,MOB1A,DTX54,ABCC3,NPSN13,GALS2,DTX41,T8B10_200,PAH1,RABA1D,VPS29,TOM3
GO Component	GO:0005886	Plasma membrane	91	2915	0.13	0.26	0.0488	3702.B9DFG5,3702.C0LGG9,3702.C0LGT1,3702.F4JTK8,3702.O04834,3702.O23039,3702.O48963,3702.O49485,3702.O49660,3702.O49686,3702.O65468,3702.O80501,3702.O80992,3702.O81208,3702.O82240,3702.O82337,3702.P28188,3702.P31414,3702.P59169,3702.P59259,3702.Q2NNE0,3702.Q38946,3702.Q39065,3702.Q39131,3702.Q39183,3702.Q42556,3702.Q43128,3702.Q67XU1,3702.Q6AWT8,3702.Q6NQH4,3702.Q6R2K3,3702.Q8GUN2,3702.Q8GWJ6,370…	PTI13,T3F20.24,F18D22.60,AQI,SAR1A,ZIP5,PHOT1,PGDH1,DTX56,PYR1,CRK8,RABH1B,PYL2,OHP1,F17A22.10,AGP16,RABD2A,AVP1,HTR4,F24B9.25,IQD22,GDH2-2,COPT1,ENODL17,D6PKL2,AHA9,AHA10,MYH9.17,GG3,TAF13,SRF3,HINT1,MUB6,SULTR4;2,VPS39,PIP1-5,SWEET7,CBL3,CIPK1,Q8RYE2_ARATH,PHO1,Q8VZ18_ARATH,TULP7,F20M13.200,NIK3,CESA3,RABG3A,AILP1,VTE1,SHM3,CESA6,BRK1,AUX1,RLP7,RABG3D,F17M19.10,MOB1A,CAR11,SDH,RABA4A,LHT1,FLA1,…
STRING clusters	CL:1643	Mixed, incl. rRNA-binding, and RNA polymerase Rpb1, domain 3 superfamily	13	25	1936-01-01	1994-01-01	5.82e-09	3702.P50546,3702.P56762,3702.P56763,3702.P56764,3702.P56784,3702.P56791,3702.P56792,3702.P56793,3702.P56795,3702.P56798,3702.P56801,3702.P61845,3702.P62117	rpoB,rpoA,rpoC1,rpoC2,matK,rpl2-A,rpl14,rpl16,rpl22,rps3,rps8,rpl23-A,rpl36
STRING clusters	CL:1644	rRNA-binding, and Ribosomal protein L36	8	16	1934-01-01	2025-02-01	9.18e-05	3702.P56791,3702.P56792,3702.P56793,3702.P56795,3702.P56798,3702.P56801,3702.P61845,3702.P62117	rpl2-A,rpl14,rpl16,rpl22,rps3,rps8,rpl23-A,rpl36
STRING clusters	CL:1437	Mixed, incl. Organellar ribosome, and rRNA-binding	15	128	0.71	0.62	0.0016	3702.P36212,3702.P50546,3702.P56762,3702.P56763,3702.P56764,3702.P56784,3702.P56791,3702.P56792,3702.P56793,3702.P56795,3702.P56798,3702.P56801,3702.P61845,3702.P62117,3702.Q9LML3	RPL12C,rpoB,rpoA,rpoC1,rpoC2,matK,rpl2-A,rpl14,rpl16,rpl22,rps3,rps8,rpl23-A,rpl36,F10K1.8
STRING clusters	CL:1649	Mixed, incl. Ribosomal protein L36, and Ribosomal protein L20	5	6	1956-01-01	0.68	0.0026	3702.P56791,3702.P56792,3702.P56793,3702.P56801,3702.P62117	rpl2-A,rpl14,rpl16,rps8,rpl36
STRING clusters	CL:1678	RNA polymerase Rpb1, domain 3 superfamily, and RNA polymerases D	4	5	1954-01-01	0.43	0.0231	3702.P50546,3702.P56762,3702.P56763,3702.P56764	rpoB,rpoA,rpoC1,rpoC2
STRING clusters	CL:13899	RNA-mediated gene silencing, and C-5 methylation of cytosine	9	68	0.76	0.35	0.0394	3702.O04379,3702.O04492,3702.P59169,3702.Q5D869,3702.Q8LAA0,3702.Q9C5Q8,3702.Q9SG02,3702.Q9XGW1,3702.Q9ZVD5	AGO1,DRB1,HTR4,NRPE1,Q8LAA0_ARATH,HEN1,RDR6,AGO10,AGO4
KEGG	ath01110	Biosynthesis of secondary metabolites	56	1219	0.3	0.57	0.00020	3702.A8MS68,3702.B3H5Q1,3702.F4HVY0,3702.F4JTK8,3702.O04196,3702.O49485,3702.O64888,3702.O80437,3702.O82462,3702.O82663,3702.P32069,3702.P47924,3702.P55230,3702.Q06588,3702.Q38862,3702.Q39111,3702.Q42524,3702.Q42538,3702.Q42580,3702.Q42588,3702.Q84JF4,3702.Q84P23,3702.Q8GW27,3702.Q8S8N6,3702.Q8S9J1,3702.Q8VWJ1,3702.Q8VZ56,3702.Q93Z01,3702.Q94AA4,3702.Q94FY7,3702.Q94JQ3,3702.Q96323,3702.Q9C5E5,370…	LPD1,BGLU11,CER1,AQI,ISA1,PGDH1,PRS5,GPAT6,F21E10.12,SDH1-1,ASA2,RIBA1,APL2,ACO4,IPS2,GA20OX2,4CL1,SAT5,PER21,SAT1,NAGS1,4CLL9,MTH12.2,PLA2-ALPHA,PPOX2,HPT1,AMY1,Mik,PFK3,VTE1,SHM3,LDOX,DGK5,AMK2,BGLU41,PAO,PHS1-3,T12C22.9,CRD1,BCE2,GBSS1,F3H,CYP51G1,PGMP,PHS2,CYP75B1,PAH1,HEMB1,ADT6,KCS12,SQE1,T23J7.130,PCKA,CUT1,LPP2,UGT85A2
KEGG	ath00195	Photosynthesis	10	76	0.76	0.64	0.0015	3702.O49347,3702.P11490,3702.P27202,3702.P56757,3702.P56759,3702.P62090,3702.Q949Q5,3702.Q9S7N7,3702.Q9S841,3702.Q9SUI5	PSBY,PETE,PSBR,atpA,atpF,psaC,PSAO,PSAG,PSBO2,PSAK
KEGG	ath04136	Autophagy - other	7	41	0.87	0.57	0.0041	3702.F4K265,3702.F8S296,3702.P48578,3702.Q8LEM4,3702.Q8S924,3702.Q8S927,3702.Q93YQ1	ATG101,ATG2,PP2A4,ATG8A,ATG12A,ATG8C,RAPTOR1
KEGG	ath01100	Metabolic pathways	77	2285	0.17	0.31	0.0199	3702.A8MS68,3702.B3H5Q1,3702.F4J262,3702.F4JTK8,3702.O04196,3702.O23066,3702.O23141,3702.O49485,3702.O64888,3702.O80437,3702.O81416,3702.O82462,3702.O82663,3702.P0DH92,3702.P27521,3702.P32069,3702.P46283,3702.P47924,3702.P55230,3702.P56757,3702.P56759,3702.P62090,3702.Q06588,3702.Q38862,3702.Q38946,3702.Q39111,3702.Q42524,3702.Q42538,3702.Q42556,3702.Q42580,3702.Q42588,3702.Q43128,3702.Q84JF4,370…	LPD1,BGLU11,F4J262_ARATH,AQI,ISA1,CYP86A2,ADC2,PGDH1,PRS5,GPAT6,GH9B13,F21E10.12,SDH1-1,VHA-c1,LHCA4,ASA2,SBPASE,RIBA1,APL2,atpA,atpF,psaC,ACO4,IPS2,GDH2-2,GA20OX2,4CL1,SAT5,AHA9,PER21,SAT1,AHA10,NAGS1,4CLL9,MTH12.2,ACA7-2,PLA2-ALPHA,PPOX2,HPT1,AMY1,Mik,PFK3,ALN,VTE1,SHM3,LDOX,DGK5,TTM2,T7N22.4,AMK2,BGLU41,SDH,PHS1-3,AAE16,T12C22.9,Q9LSW0_ARATH,QCR9,CRD1,BCE2,GBSS1,F3H,CYP51G1,PGMP,PHS2,CYP75B1,P…
WikiPathways	WP2279	Seed development	22	349	0.44	0.57	0.00090	3702.F4J355,3702.F4JL11,3702.H3K2Y6,3702.O04196,3702.O64638,3702.O80340,3702.P48578,3702.Q06588,3702.Q66GI9,3702.Q8H174,3702.Q8VZ56,3702.Q8W1W6,3702.Q9FXC0,3702.Q9LIB2,3702.Q9LJU1,3702.Q9LVU7,3702.Q9M354,3702.Q9S841,3702.Q9SD76,3702.Q9SUI5,3702.Q9SW11,3702.Q9XGZ3	F4J355_ARATH,IMPA2,MED12,ISA1,CYP76C3,ERF4,PP2A4,ACO4,ANTR4,IAA31,AMY1,MYB33,F25P12.86,PHS1-3,ENODL9,MNB8.11,AGD6,PSBO2,PHS2,PSAK,PUB35,T1N24.3
WikiPathways	WP2622	Starch metabolism	3	11	2025-08-01	0.36	0.0391	3702.P55230,3702.Q9LIB2,3702.Q9SCY0	APL2,PHS1-3,PGMP
COMPARTMENTS	GOCC:0043227	Membrane-bounded organelle	331	10740	0.13	0.63	1.73e-08	3702.A0A1P8AUY4,3702.A0A1P8B118,3702.A0A1P8BBA5,3702.A0A1P8BDH2,3702.A6QRA1,3702.A8MS68,3702.B3H4C1,3702.B3H5Q1,3702.B9DG24,3702.B9DGI8,3702.C0Z2L5,3702.F4HS99,3702.F4HTG1,3702.F4HX15,3702.F4HYA7,3702.F4I171,3702.F4I5A3,3702.F4IBY8,3702.F4IGA5,3702.F4IUW3,3702.F4J262,3702.F4J355,3702.F4JCU0,3702.F4JFN7,3702.F4JL11,3702.F4JTK8,3702.F4JUE0,3702.F4JWT7,3702.F4K265,3702.F4K933,3702.F4K9G5,3702.F4KBW6…	MDN1,T18E12.19,T22D6.50,K9I9.10,NRPE7,LPD1,MCA23.24,BGLU11,TAF7,BZIP63,BZIP44,F6F3.12,EDA16,PLA1,T9I1.1,MED15A,DAA1,T21E18.10,NUP133,AVT1C,F4J262_ARATH,F4J355_ARATH,SUA,F4JFN7_ARATH,IMPA2,AQI,F4D11.210,DNMT2,ATG101,ET2,F7A7.170,NUP205,F10E10.3,ATG2,MED12,ISA1,AGO1,DRB1,SAR1A,PDIL2-1,RHC2A,F4P9.19,ADC2,ATHB-40,PUB6,PHOT1,PSBY,MORF1,PGDH1,PYR1,CYP76C3,T1F9.16,T4L20.310,ERF4,CDKF-1,RABH1B,MTP11,GLAU…
COMPARTMENTS	GOCC:0043226	Organelle	375	12757	0.11	0.6	4.06e-08	3702.A0A1P8AUY4,3702.A0A1P8B118,3702.A0A1P8BBA5,3702.A0A1P8BDH2,3702.A0A1P8BH81,3702.A6QRA1,3702.A8MS68,3702.B3H4C1,3702.B3H5Q1,3702.B9DG24,3702.B9DGI8,3702.C0Z2L5,3702.F4HS99,3702.F4HTG1,3702.F4HX15,3702.F4HYA7,3702.F4I171,3702.F4I5A3,3702.F4IBY8,3702.F4IGA5,3702.F4IK92,3702.F4IUW3,3702.F4J262,3702.F4J355,3702.F4JCU0,3702.F4JFN7,3702.F4JL11,3702.F4JP43,3702.F4JT13,3702.F4JTK8,3702.F4JUE0,3702.F4…	MDN1,T18E12.19,T22D6.50,K9I9.10,MYC6.6,NRPE7,LPD1,MCA23.24,BGLU11,TAF7,BZIP63,BZIP44,F6F3.12,EDA16,PLA1,T9I1.1,MED15A,DAA1,T21E18.10,NUP133,TOR1L2,AVT1C,F4J262_ARATH,F4J355_ARATH,SUA,F4JFN7_ARATH,IMPA2,G2484-1,T9E8.140,AQI,F4D11.210,DNMT2,ATG101,ET2,F7A7.170,NUP205,GIL1,F10E10.3,ATG2,MED12,ISA1,AGO1,DRB1,SAR1A,PDIL2-1,RHC2A,F4P9.19,ADC2,ATHB-40,PUB6,PHOT1,PSBY,MORF1,PGDH1,PYR1,CYP76C3,T1F9.16,F4I…
COMPARTMENTS	GOCC:0043229	Intracellular organelle	367	12405	0.11	0.6	4.06e-08	3702.A0A1P8AUY4,3702.A0A1P8B118,3702.A0A1P8BBA5,3702.A0A1P8BDH2,3702.A0A1P8BH81,3702.A6QRA1,3702.A8MS68,3702.B3H4C1,3702.B3H5Q1,3702.B9DG24,3702.B9DGI8,3702.C0Z2L5,3702.F4HS99,3702.F4HTG1,3702.F4HX15,3702.F4HYA7,3702.F4I171,3702.F4I5A3,3702.F4IBY8,3702.F4IGA5,3702.F4IK92,3702.F4IUW3,3702.F4J355,3702.F4JCU0,3702.F4JFN7,3702.F4JL11,3702.F4JP43,3702.F4JT13,3702.F4JTK8,3702.F4JUE0,3702.F4JWT7,3702.F4…	MDN1,T18E12.19,T22D6.50,K9I9.10,MYC6.6,NRPE7,LPD1,MCA23.24,BGLU11,TAF7,BZIP63,BZIP44,F6F3.12,EDA16,PLA1,T9I1.1,MED15A,DAA1,T21E18.10,NUP133,TOR1L2,AVT1C,F4J355_ARATH,SUA,F4JFN7_ARATH,IMPA2,G2484-1,T9E8.140,AQI,F4D11.210,DNMT2,ATG101,ET2,F7A7.170,NUP205,GIL1,F10E10.3,ATG2,MED12,ISA1,AGO1,DRB1,SAR1A,PDIL2-1,RHC2A,F4P9.19,ADC2,ATHB-40,PUB6,PHOT1,PSBY,MORF1,PGDH1,PYR1,CYP76C3,T1F9.16,F4I1.12,T4L20.31…
COMPARTMENTS	GOCC:0043231	Intracellular membrane-bounded organelle	311	10135	0.13	0.61	7.87e-08	3702.A0A1P8AUY4,3702.A0A1P8BBA5,3702.A0A1P8BDH2,3702.A6QRA1,3702.A8MS68,3702.B3H4C1,3702.B3H5Q1,3702.B9DG24,3702.B9DGI8,3702.C0Z2L5,3702.F4HS99,3702.F4HTG1,3702.F4HX15,3702.F4HYA7,3702.F4I171,3702.F4I5A3,3702.F4IBY8,3702.F4IGA5,3702.F4J355,3702.F4JCU0,3702.F4JFN7,3702.F4JL11,3702.F4JUE0,3702.F4JWT7,3702.F4K265,3702.F4K933,3702.F4K9G5,3702.F4KBW6,3702.F4KHI7,3702.F8S296,3702.H3K2Y6,3702.O04196,370…	MDN1,T22D6.50,K9I9.10,NRPE7,LPD1,MCA23.24,BGLU11,TAF7,BZIP63,BZIP44,F6F3.12,EDA16,PLA1,T9I1.1,MED15A,DAA1,T21E18.10,NUP133,F4J355_ARATH,SUA,F4JFN7_ARATH,IMPA2,F4D11.210,DNMT2,ATG101,ET2,F7A7.170,NUP205,F10E10.3,ATG2,MED12,ISA1,AGO1,DRB1,SAR1A,PDIL2-1,RHC2A,F4P9.19,ADC2,ATHB-40,PUB6,PHOT1,PSBY,MORF1,PGDH1,PYR1,CYP76C3,T1F9.16,T4L20.310,ERF4,CDKF-1,RABH1B,MTP11,GLAUCE,PYL2,OHP1,TOC159,F21E10.12,SDH…
COMPARTMENTS	GOCC:0009507	Chloroplast	79	1662	0.32	0.76	6.32e-07	3702.A8MS68,3702.F4HX15,3702.F4J355,3702.F4JUE0,3702.O04196,3702.O23141,3702.O49347,3702.O49485,3702.O65693,3702.O81208,3702.O81283,3702.P11490,3702.P27202,3702.P27521,3702.P36212,3702.P46283,3702.P47924,3702.P50546,3702.P55230,3702.P56757,3702.P56759,3702.P56762,3702.P56763,3702.P56764,3702.P56784,3702.P56785,3702.P56786,3702.P56791,3702.P56792,3702.P56793,3702.P56795,3702.P56798,3702.P56801,370…	LPD1,PLA1,F4J355_ARATH,F4D11.210,ISA1,ADC2,PSBY,PGDH1,T4L20.310,OHP1,TOC159,PETE,PSBR,LHCA4,RPL12C,SBPASE,RIBA1,rpoB,APL2,atpA,atpF,rpoA,rpoC1,rpoC2,matK,TIC214,ycf2-A,rpl2-A,rpl14,rpl16,rpl22,rps3,rps8,rps11,rpl23-A,psaC,rpl36,TL17,AATP1,SAT1,T19N18.1,GWD3,F20H23.6,ADCS,Q8RWI0_ARATH,Q8VXY0_ARATH,PTC52,Mik,PSAO,VTE1,F26A9.14,MRO11.7,CLPC1,AMK2,TCP5,PAO,F1N13.150,PHS1-3,AAE16,K15C23.11,PRXQ,MFP1,C…
COMPARTMENTS	GOCC:0009536	Plastid	86	1879	0.3	0.74	6.32e-07	3702.A8MS68,3702.F4HX15,3702.F4J355,3702.F4JUE0,3702.O04196,3702.O23141,3702.O49347,3702.O49485,3702.O65693,3702.O81208,3702.O81283,3702.O82462,3702.P11490,3702.P27202,3702.P27521,3702.P36212,3702.P46283,3702.P47924,3702.P50546,3702.P55230,3702.P56757,3702.P56759,3702.P56762,3702.P56763,3702.P56764,3702.P56784,3702.P56785,3702.P56786,3702.P56791,3702.P56792,3702.P56793,3702.P56795,3702.P56798,370…	LPD1,PLA1,F4J355_ARATH,F4D11.210,ISA1,ADC2,PSBY,PGDH1,T4L20.310,OHP1,TOC159,F21E10.12,PETE,PSBR,LHCA4,RPL12C,SBPASE,RIBA1,rpoB,APL2,atpA,atpF,rpoA,rpoC1,rpoC2,matK,TIC214,ycf2-A,rpl2-A,rpl14,rpl16,rpl22,rps3,rps8,rps11,rpl23-A,psaC,rpl36,TL17,AATP1,SAT1,T19N18.1,ANTR4,GWD3,ANTR3,F20H23.6,ADCS,Q8RWI0_ARATH,Q8VXY0_ARATH,PTC52,TULP7,Mik,PSAO,VTE1,SHM3,F26A9.14,MRO11.7,CLPC1,AMK2,TCP5,TULP10,PAO,F1N1…
COMPARTMENTS	GOCC:0005622	Intracellular	446	16397	0.07	0.53	1.56e-06	3702.A0A178VY62,3702.A0A1P8ANP5,3702.A0A1P8AUY4,3702.A0A1P8AZS5,3702.A0A1P8B118,3702.A0A1P8B9R0,3702.A0A1P8BBA5,3702.A0A1P8BDH2,3702.A0A1P8BH81,3702.A6QRA1,3702.A8MS68,3702.B3H4C1,3702.B3H5Q1,3702.B3H686,3702.B9DG24,3702.B9DG73,3702.B9DGI8,3702.C0Z2L5,3702.F4HS99,3702.F4HTG1,3702.F4HVV6,3702.F4HX15,3702.F4HYA7,3702.F4I171,3702.F4I5A3,3702.F4IBY8,3702.F4IGA5,3702.F4IK92,3702.F4IUW3,3702.F4J355,370…	T22F11.9,F22H5.12,MDN1,F13M22.18,T18E12.19,MRG7.19,T22D6.50,K9I9.10,MYC6.6,NRPE7,LPD1,MCA23.24,BGLU11,B3H686_ARATH,TAF7,B9DG73_ARATH,BZIP63,BZIP44,F6F3.12,EDA16,T7I23.15,PLA1,T9I1.1,MED15A,DAA1,T21E18.10,NUP133,TOR1L2,AVT1C,F4J355_ARATH,SUA,F4JFN7_ARATH,IMPA2,F28M11.1,G2484-1,AP22.58,T9E8.140,AQI,F4D11.210,DNMT2,ATG101,ET2,F7A7.170,NUP205,GIL1,F10E10.3,ATG2,MED12,ISA1,AGO1,DRB1,SAR1A,PDIL2-1,RHC2…
COMPARTMENTS	GOCC:0009534	Chloroplast thylakoid	24	280	0.57	0.83	2.40e-05	3702.F4JUE0,3702.O49347,3702.O81208,3702.P27202,3702.P27521,3702.P56757,3702.P56759,3702.P56762,3702.P56792,3702.P62090,3702.P81760,3702.Q8RWI0,3702.Q8VXY0,3702.Q94FY7,3702.Q9FI56,3702.Q9FYC2,3702.Q9LU00,3702.Q9LU86,3702.Q9LW85,3702.Q9M591,3702.Q9S7N7,3702.Q9S834,3702.Q9S841,3702.Q9SUI5	F4D11.210,PSBY,OHP1,PSBR,LHCA4,atpA,atpF,rpoA,rpl14,psaC,TL17,Q8RWI0_ARATH,Q8VXY0_ARATH,VTE1,CLPC1,PAO,K15C23.11,PRXQ,MFP1,CRD1,PSAG,CLPP5,PSBO2,PSAK
COMPARTMENTS	GOCC:0009579	Thylakoid	30	426	0.49	0.76	3.35e-05	3702.F4JUE0,3702.O48717,3702.O49347,3702.O81208,3702.P11490,3702.P27202,3702.P27521,3702.P46283,3702.P56757,3702.P56759,3702.P56762,3702.P56792,3702.P62090,3702.P81760,3702.Q8RWI0,3702.Q8VXY0,3702.Q949Q5,3702.Q94FY7,3702.Q9FI56,3702.Q9FYC2,3702.Q9LU00,3702.Q9LU86,3702.Q9LW85,3702.Q9M591,3702.Q9S7N7,3702.Q9S834,3702.Q9S841,3702.Q9SR77,3702.Q9STW6,3702.Q9SUI5	F4D11.210,T9J22.17,PSBY,OHP1,PETE,PSBR,LHCA4,SBPASE,atpA,atpF,rpoA,rpl14,psaC,TL17,Q8RWI0_ARATH,Q8VXY0_ARATH,PSAO,VTE1,CLPC1,PAO,K15C23.11,PRXQ,MFP1,CRD1,PSAG,CLPP5,PSBO2,T22K18.4,HSP70-6,PSAK
COMPARTMENTS	GOCC:0110165	Cellular anatomical entity	506	19635	0.05	0.46	4.66e-05	3702.A0A1P8ANP5,3702.A0A1P8AUY4,3702.A0A1P8B118,3702.A0A1P8B9B2,3702.A0A1P8BBA5,3702.A0A1P8BDH2,3702.A0A1P8BEE1,3702.A0A1P8BH81,3702.A4IJ41,3702.A6QRA1,3702.A8MS68,3702.B3H4C1,3702.B3H5Q1,3702.B3H686,3702.B9DFR3,3702.B9DG24,3702.B9DG73,3702.B9DGI8,3702.C0LGG9,3702.C0LGT1,3702.C0Z2L5,3702.F4HQ70,3702.F4HS99,3702.F4HTG1,3702.F4HX15,3702.F4HYA7,3702.F4HYH6,3702.F4I171,3702.F4I5A3,3702.F4IBY8,3702.F4…	F22H5.12,MDN1,T18E12.19,A0A1P8B9B2,T22D6.50,K9I9.10,SHBY,MYC6.6,A4IJ41_ARATH,NRPE7,LPD1,MCA23.24,BGLU11,B3H686_ARATH,PAE9,TAF7,B9DG73_ARATH,BZIP63,T3F20.24,F18D22.60,BZIP44,T9L24.44,F6F3.12,EDA16,PLA1,T9I1.1,T1N15.17,MED15A,DAA1,T21E18.10,NUP133,TOR1L2,AVT1C,F4J262_ARATH,F4J355_ARATH,SUA,F4JFN7_ARATH,F10M10.80,IMPA2,G2484-1,AP22.58,T9E8.140,AQI,F4D11.210,DNMT2,ATG101,ET2,F7A7.170,NUP205,GIL1,F10E…
COMPARTMENTS	GOCC:0009532	Plastid stroma	27	395	0.47	0.67	0.00018	3702.A8MS68,3702.O49347,3702.P36212,3702.P46283,3702.P50546,3702.P56762,3702.P56763,3702.P56764,3702.P56791,3702.P56792,3702.P56793,3702.P56798,3702.P56801,3702.P56802,3702.P61845,3702.P62090,3702.P62117,3702.Q93Z01,3702.Q94FY7,3702.Q9FI56,3702.Q9LW85,3702.Q9S834,3702.Q9S841,3702.Q9SAG8,3702.Q9SCY0,3702.Q9SR77,3702.Q9STW6	LPD1,PSBY,RPL12C,SBPASE,rpoB,rpoA,rpoC1,rpoC2,rpl2-A,rpl14,rpl16,rps3,rps8,rps11,rpl23-A,psaC,rpl36,Mik,VTE1,CLPC1,MFP1,CLPP5,PSBO2,ATJ8,PGMP,T22K18.4,HSP70-6
COMPARTMENTS	GOCC:0005737	Cytoplasm	270	9425	0.1	0.42	0.00084	3702.A0A1P8AUY4,3702.A0A1P8B118,3702.A0A1P8BDH2,3702.A8MS68,3702.B3H4C1,3702.B3H5Q1,3702.B3H686,3702.F4HS99,3702.F4HX15,3702.F4HYA7,3702.F4I5A3,3702.F4IBY8,3702.F4IK92,3702.F4IUW3,3702.F4J355,3702.F4JFN7,3702.F4JTK8,3702.F4JUE0,3702.F4K265,3702.F4K933,3702.F4K9G5,3702.F8S296,3702.O04196,3702.O04379,3702.O04834,3702.O22263,3702.O22283,3702.O23141,3702.O48700,3702.O48963,3702.O49347,3702.O49429,370…	MDN1,T18E12.19,K9I9.10,LPD1,MCA23.24,BGLU11,B3H686_ARATH,F6F3.12,PLA1,T9I1.1,DAA1,T21E18.10,TOR1L2,AVT1C,F4J355_ARATH,F4JFN7_ARATH,AQI,F4D11.210,ATG101,ET2,F7A7.170,ATG2,ISA1,AGO1,SAR1A,PDIL2-1,RHC2A,ADC2,PUB6,PHOT1,PSBY,MORF1,PGDH1,PYR1,CYP76C3,T1F9.16,T4L20.310,RABH1B,MTP11,GGB,GLAUCE,OHP1,TOC159,KLCR1,F17A22.10,F21E10.12,SDH1-1,F18F4.6-2,VHA-c1,PETE,CSD1,PSBR,LHCA4,RABD2A,AVP1,ASA2,UBC9,ERD2A,…
COMPARTMENTS	GOCC:0031984	Organelle subcompartment	43	897	0.32	0.51	0.0011	3702.F4HYA7,3702.F4JUE0,3702.O49347,3702.O80501,3702.O81208,3702.P27202,3702.P27521,3702.P28188,3702.P35402,3702.P56757,3702.P56759,3702.P56762,3702.P56792,3702.P62090,3702.P81760,3702.Q38898,3702.Q8LE10,3702.Q8RWI0,3702.Q8S403,3702.Q8VXY0,3702.Q8VYR9,3702.Q8W4A7,3702.Q941L0,3702.Q94FY7,3702.Q9FHI1,3702.Q9FI56,3702.Q9FYC2,3702.Q9LE20,3702.Q9LI61,3702.Q9LU00,3702.Q9LU86,3702.Q9LW85,3702.Q9M2S6,370…	T9I1.1,F4D11.210,PSBY,RABH1B,OHP1,PSBR,LHCA4,RABD2A,ERD2A,atpA,atpF,rpoA,rpl14,psaC,TL17,AKT2,HVA22I,Q8RWI0_ARATH,PHO1,Q8VXY0_ARATH,KEA5,GUX3,CESA3,VTE1,MOB1A,CLPC1,PAO,DTX54,AVT6A,K15C23.11,PRXQ,MFP1,SDIR1,CRD1,PSAG,CLPP5,PSBO2,RABA1D,VPS29,PSAK,F10M23.360,T4M8.5,UPS2
COMPARTMENTS	GOCC:0032991	Protein-containing complex	145	4491	0.15	0.43	0.0013	3702.A0A1P8AUY4,3702.A0A1P8AZS5,3702.A0A1P8B9R0,3702.A6QRA1,3702.B3H686,3702.B9DG24,3702.B9DG73,3702.F4HTG1,3702.F4HVV6,3702.F4HYH6,3702.F4I171,3702.F4IGA5,3702.F4J262,3702.F4JCU0,3702.F4JUE0,3702.F4JWT7,3702.F4JZL7,3702.F4K265,3702.F4KBW6,3702.F4KGE8,3702.O04196,3702.O04379,3702.O04492,3702.O22792,3702.O22826,3702.O48717,3702.O49347,3702.O49686,3702.O64888,3702.O80345,3702.O80501,3702.O80642,370…	MDN1,F13M22.18,MRG7.19,NRPE7,B3H686_ARATH,TAF7,B9DG73_ARATH,EDA16,T7I23.15,T1N15.17,MED15A,NUP133,F4J262_ARATH,SUA,F4D11.210,DNMT2,HIPP33,ATG101,NUP205,GIL1,ISA1,AGO1,DRB1,F4P9.19,F18O19.12,T9J22.17,PSBY,PYR1,PRS5,CDKF-1,RABH1B,GGB,PYL2,OHP1,TOC159,EYA,BPS2,F21E10.12,SDH1-1,PSBR,LHCA4,ASA2,RPL12C,CYCD1-1,PP2A4,rpoB,AFC2,atpA,atpF,rpoA,rpoC1,rpoC2,ycf2-A,rpl16,HTR4,F24B9.25,psaC,LSM2,AKT2,SCE1,SPP…
COMPARTMENTS	GOCC:0016020	Membrane	130	3948	0.16	0.42	0.0016	3702.A0A1P8B118,3702.A0A1P8BEE1,3702.B3H4C1,3702.C0LGG9,3702.C0LGT1,3702.F4HYH6,3702.F4I5A3,3702.F4IBY8,3702.F4JUE0,3702.F8S296,3702.O23039,3702.O48963,3702.O49347,3702.O49660,3702.O49686,3702.O65468,3702.O80501,3702.O80632,3702.O81208,3702.O81283,3702.O82162,3702.O82337,3702.O82663,3702.P0DH92,3702.P0DKC5,3702.P27202,3702.P27521,3702.P28188,3702.P31414,3702.P35402,3702.P56757,3702.P56759,3702.P5…	T18E12.19,SHBY,MCA23.24,T3F20.24,F18D22.60,T1N15.17,DAA1,T21E18.10,F4D11.210,ATG2,ZIP5,PHOT1,PSBY,DTX56,PYR1,CRK8,RABH1B,MTP11,OHP1,TOC159,EYA,AGP16,SDH1-1,VHA-c1,HSD1,PSBR,LHCA4,RABD2A,AVP1,ERD2A,atpA,atpF,ccsA,TIC214,HTR4,psaC,IP5P8,AKT2,COPT1,ENODL17,OXA1,AHA9,AHA10,SPPL3,GG3,SRF3,NAGS1,NDA1,ATG18C,SULTR4;2,VPS39,ACA7-2,PIP1-5,F16B3.9,SWEET7,ATG8A,CBL3,CIPK1,Q8RWI0_ARATH,PHO1,ATG12A,Q8VXY0_ARA…
COMPARTMENTS	GOCC:0005773	Vacuole	31	573	0.37	0.5	0.0019	3702.B3H4C1,3702.B3H5Q1,3702.F4IBY8,3702.F4K265,3702.F8S296,3702.O22263,3702.O48963,3702.O49686,3702.O80501,3702.P0DH92,3702.P28188,3702.P31414,3702.P57758,3702.Q39044,3702.Q42556,3702.Q43128,3702.Q8L5Y0,3702.Q8LEM4,3702.Q8LEM7,3702.Q8S8N6,3702.Q8S927,3702.Q8W4P9,3702.Q948K8,3702.Q96282,3702.Q9FHI1,3702.Q9LI61,3702.Q9LK64,3702.Q9LYS2,3702.Q9LYT3,3702.Q9SF47,3702.Q9ZUM2	MCA23.24,BGLU11,T21E18.10,ATG101,ATG2,PDIL2-1,PHOT1,PYR1,RABH1B,VHA-c1,RABD2A,AVP1,MNF13.23,bVPE,AHA9,AHA10,VPS39,ATG8A,CBL3,PLA2-ALPHA,ATG8C,TT9,RABG3A,CLC-C,MOB1A,AVT6A,ABCC3,ABCC10,DTX41,PAH1,TOM3
COMPARTMENTS	GOCC:0009535	Chloroplast thylakoid membrane	17	222	0.52	0.53	0.0028	3702.F4JUE0,3702.O49347,3702.O81208,3702.P27202,3702.P27521,3702.P56757,3702.P56759,3702.P62090,3702.Q8RWI0,3702.Q8VXY0,3702.Q9FI56,3702.Q9LU00,3702.Q9LW85,3702.Q9M591,3702.Q9S7N7,3702.Q9S841,3702.Q9SUI5	F4D11.210,PSBY,OHP1,PSBR,LHCA4,atpA,atpF,psaC,Q8RWI0_ARATH,Q8VXY0_ARATH,CLPC1,K15C23.11,MFP1,CRD1,PSAG,PSBO2,PSAK
COMPARTMENTS	GOCC:0009526	Plastid envelope	31	594	0.36	0.47	0.0032	3702.F4JUE0,3702.O49347,3702.O81208,3702.O81283,3702.P27202,3702.P27521,3702.P46283,3702.P56757,3702.P56759,3702.P56785,3702.P56786,3702.P56791,3702.P62090,3702.Q39002,3702.Q8RWI0,3702.Q8W496,3702.Q94FY7,3702.Q9FI56,3702.Q9FYC2,3702.Q9LFS3,3702.Q9LJE0,3702.Q9LK39,3702.Q9LU00,3702.Q9LW85,3702.Q9M591,3702.Q9S7N7,3702.Q9S841,3702.Q9SCY0,3702.Q9STW6,3702.Q9SUI5,3702.Q9ZSR7	F4D11.210,PSBY,OHP1,TOC159,PSBR,LHCA4,SBPASE,atpA,atpF,TIC214,ycf2-A,rpl2-A,psaC,AATP1,Q8RWI0_ARATH,PTC52,VTE1,CLPC1,PAO,F1N13.150,Q9LJE0_ARATH,AAE16,K15C23.11,MFP1,CRD1,PSAG,PSBO2,PGMP,HSP70-6,PSAK,TPT
COMPARTMENTS	GOCC:0005774	Vacuolar membrane	17	236	0.5	0.48	0.0049	3702.B3H4C1,3702.F4IBY8,3702.O49686,3702.P0DH92,3702.P31414,3702.Q43128,3702.Q8L5Y0,3702.Q8LEM4,3702.Q8LEM7,3702.Q8W4P9,3702.Q96282,3702.Q9FHI1,3702.Q9LI61,3702.Q9LK64,3702.Q9LYT3,3702.Q9SF47,3702.Q9ZUM2	MCA23.24,T21E18.10,PYR1,VHA-c1,AVP1,AHA10,VPS39,ATG8A,CBL3,TT9,CLC-C,MOB1A,AVT6A,ABCC3,DTX41,PAH1,TOM3
COMPARTMENTS	GOCC:0009521	Photosystem	9	72	0.74	0.51	0.0061	3702.O49347,3702.O81208,3702.P27202,3702.P27521,3702.P62090,3702.Q949Q5,3702.Q9S7N7,3702.Q9S841,3702.Q9SUI5	PSBY,OHP1,PSBR,LHCA4,psaC,PSAO,PSAG,PSBO2,PSAK
COMPARTMENTS	GOCC:0034357	Photosynthetic membrane	19	303	0.44	0.42	0.0097	3702.F4JUE0,3702.O49347,3702.O81208,3702.P27202,3702.P27521,3702.P56757,3702.P56759,3702.P62090,3702.Q8RWI0,3702.Q8VXY0,3702.Q949Q5,3702.Q9FI56,3702.Q9LU00,3702.Q9LW85,3702.Q9M591,3702.Q9S7N7,3702.Q9S841,3702.Q9SR77,3702.Q9SUI5	F4D11.210,PSBY,OHP1,PSBR,LHCA4,atpA,atpF,psaC,Q8RWI0_ARATH,Q8VXY0_ARATH,PSAO,CLPC1,K15C23.11,MFP1,CRD1,PSAG,PSBO2,T22K18.4,PSAK
COMPARTMENTS	GOCC:0031090	Organelle membrane	61	1622	0.21	0.36	0.0107	3702.A0A1P8B118,3702.B3H4C1,3702.F4I5A3,3702.F4IBY8,3702.F4JUE0,3702.O49347,3702.O49686,3702.O80501,3702.O80632,3702.O81208,3702.O81283,3702.O82663,3702.P0DH92,3702.P27202,3702.P27521,3702.P28188,3702.P31414,3702.P35402,3702.P56757,3702.P56759,3702.P56785,3702.P62090,3702.Q0WT19,3702.Q38898,3702.Q42191,3702.Q43128,3702.Q4V3B8,3702.Q84JF4,3702.Q8GWA1,3702.Q8L5Y0,3702.Q8LEM4,3702.Q8LEM7,3702.Q8RWI0…	T18E12.19,MCA23.24,DAA1,T21E18.10,F4D11.210,PSBY,PYR1,RABH1B,MTP11,OHP1,TOC159,SDH1-1,VHA-c1,PSBR,LHCA4,RABD2A,AVP1,ERD2A,atpA,atpF,TIC214,psaC,IP5P8,AKT2,OXA1,AHA10,SPPL3,NAGS1,NDA1,VPS39,ATG8A,CBL3,Q8RWI0_ARATH,TT9,VTE1,CLC-C,CYB561D,TTM2,F19K6.16,MOB1A,CLPC1,PAO,AVT6A,ABCC3,K15C23.11,MFP1,QCR9,DTX41,T8B10_200,SDIR1,CRD1,PSAG,PSBO2,PAH1,RABA1D,VPS29,PSAK,SDH5,T4M8.5,TPT,TOM3
COMPARTMENTS	GOCC:0042651	Thylakoid membrane	18	282	0.44	0.41	0.0108	3702.F4JUE0,3702.O49347,3702.O81208,3702.P27202,3702.P27521,3702.P56757,3702.P56759,3702.P62090,3702.Q8RWI0,3702.Q8VXY0,3702.Q9FI56,3702.Q9LU00,3702.Q9LW85,3702.Q9M591,3702.Q9S7N7,3702.Q9S841,3702.Q9SR77,3702.Q9SUI5	F4D11.210,PSBY,OHP1,PSBR,LHCA4,atpA,atpF,psaC,Q8RWI0_ARATH,Q8VXY0_ARATH,CLPC1,K15C23.11,MFP1,CRD1,PSAG,PSBO2,T22K18.4,PSAK
COMPARTMENTS	GOCC:0000325	Plant-type vacuole	19	309	0.43	0.41	0.0109	3702.B3H5Q1,3702.O22263,3702.O48963,3702.O49686,3702.P28188,3702.P31414,3702.Q39044,3702.Q42556,3702.Q43128,3702.Q8L5Y0,3702.Q8LEM7,3702.Q948K8,3702.Q96282,3702.Q9FHI1,3702.Q9LK64,3702.Q9LYS2,3702.Q9LYT3,3702.Q9SF47,3702.Q9ZUM2	BGLU11,PDIL2-1,PHOT1,PYR1,RABD2A,AVP1,bVPE,AHA9,AHA10,VPS39,CBL3,RABG3A,CLC-C,MOB1A,ABCC3,ABCC10,DTX41,PAH1,TOM3
COMPARTMENTS	GOCC:0009570	Chloroplast stroma	21	368	0.4	0.39	0.0129	3702.A8MS68,3702.O49347,3702.P46283,3702.P50546,3702.P56762,3702.P56763,3702.P56764,3702.P56791,3702.P56792,3702.P56793,3702.P56798,3702.P62090,3702.Q93Z01,3702.Q94FY7,3702.Q9FI56,3702.Q9S834,3702.Q9S841,3702.Q9SAG8,3702.Q9SCY0,3702.Q9SR77,3702.Q9STW6	LPD1,PSBY,SBPASE,rpoB,rpoA,rpoC1,rpoC2,rpl2-A,rpl14,rpl16,rps3,psaC,Mik,VTE1,CLPC1,CLPP5,PSBO2,ATJ8,PGMP,T22K18.4,HSP70-6
COMPARTMENTS	GOCC:0016442	RISC complex	4	12	2016-01-01	0.43	0.0211	3702.O04379,3702.Q9C5Q8,3702.Q9SG02,3702.Q9ZVD5	AGO1,HEN1,RDR6,AGO4
COMPARTMENTS	GOCC:1902494	Catalytic complex	57	1563	0.2	0.3	0.0302	3702.A6QRA1,3702.B9DG24,3702.F4J262,3702.F4JWT7,3702.F4K265,3702.O04196,3702.O04379,3702.O04492,3702.O22826,3702.O64888,3702.O80345,3702.O80642,3702.O82663,3702.P27202,3702.P32069,3702.P42751,3702.P48578,3702.P50546,3702.P51567,3702.P56762,3702.P56763,3702.P56764,3702.P56786,3702.P59169,3702.Q42551,3702.Q5D869,3702.Q6AWT8,3702.Q6DSU2,3702.Q6DYB5,3702.Q8GW24,3702.Q8L8S0,3702.Q8LPN3,3702.Q8RWZ0,370…	NRPE7,TAF7,F4J262_ARATH,DNMT2,ATG101,ISA1,AGO1,DRB1,F18O19.12,PRS5,CDKF-1,GGB,SDH1-1,PSBR,ASA2,CYCD1-1,PP2A4,rpoB,AFC2,rpoA,rpoC1,rpoC2,ycf2-A,HTR4,SCE1,NRPE1,GG3,Q6DSU2_ARATH,F6N23.20,MTI20.17,MTI20.11,ADCS,Q8RWZ0_ARATH,ATG12A,RAPTOR1,CESA3,PFK3,ALN,CESA6,AUX1,MBB18.20,MNC17.5,CAR11,SDH,T9L3.10,CALS8,Q9LW74_ARATH,QCR9,PSBO2,KINB2,PAH1,RDR6,RPN12A,GID2,IVD,SDH5,CDC20-1
COMPARTMENTS	GOCC:0042170	Plastid membrane	21	400	0.36	0.32	0.0328	3702.F4JUE0,3702.O49347,3702.O81208,3702.O81283,3702.P27202,3702.P27521,3702.P56757,3702.P56759,3702.P56785,3702.P62090,3702.Q8RWI0,3702.Q94FY7,3702.Q9FI56,3702.Q9FYC2,3702.Q9LU00,3702.Q9LW85,3702.Q9M591,3702.Q9S7N7,3702.Q9S841,3702.Q9SUI5,3702.Q9ZSR7	F4D11.210,PSBY,OHP1,TOC159,PSBR,LHCA4,atpA,atpF,TIC214,psaC,Q8RWI0_ARATH,VTE1,CLPC1,PAO,K15C23.11,MFP1,CRD1,PSAG,PSBO2,PSAK,TPT
COMPARTMENTS	GOCC:0042646	Plastid nucleoid	7	59	0.71	0.35	0.0355	3702.P50546,3702.P56762,3702.P56763,3702.P56764,3702.P56798,3702.Q93Z01,3702.Q9LW85	rpoB,rpoA,rpoC1,rpoC2,rps3,Mik,MFP1
COMPARTMENTS	GOCC:0009941	Chloroplast envelope	19	349	0.38	0.31	0.0365	3702.O81283,3702.P27521,3702.P46283,3702.P56785,3702.P56786,3702.P56791,3702.Q39002,3702.Q8RWI0,3702.Q8W496,3702.Q94FY7,3702.Q9FI56,3702.Q9FYC2,3702.Q9LFS3,3702.Q9LK39,3702.Q9M591,3702.Q9S7N7,3702.Q9SCY0,3702.Q9STW6,3702.Q9ZSR7	TOC159,LHCA4,SBPASE,TIC214,ycf2-A,rpl2-A,AATP1,Q8RWI0_ARATH,PTC52,VTE1,CLPC1,PAO,F1N13.150,AAE16,CRD1,PSAG,PGMP,HSP70-6,TPT
COMPARTMENTS	GOCC:0098796	Membrane protein complex	36	869	0.26	0.29	0.0365	3702.F4HYH6,3702.F4JUE0,3702.O49347,3702.O81208,3702.O81283,3702.O82162,3702.O82663,3702.P27202,3702.P27521,3702.P56757,3702.P56759,3702.P62090,3702.Q38898,3702.Q4V3B8,3702.Q6AWT8,3702.Q8L5Y0,3702.Q8LAF3,3702.Q8VZ56,3702.Q949Q5,3702.Q96247,3702.Q96282,3702.Q9C827,3702.Q9FI56,3702.Q9LRP1,3702.Q9LUD7,3702.Q9LXJ2,3702.Q9M206,3702.Q9M2T1,3702.Q9S7N7,3702.Q9S841,3702.Q9SF47,3702.Q9SH30,3702.Q9STT2,370…	T1N15.17,F4D11.210,PSBY,OHP1,TOC159,EYA,SDH1-1,PSBR,LHCA4,atpA,atpF,psaC,AKT2,SPPL3,GG3,VPS39,F16B3.9,AMY1,PSAO,AUX1,CLC-C,F19K6.16,CLPC1,NPSN13,CALS8,QCR9,T8B10_200,AP3BA,PSAG,PSBO2,PAH1,HMA5,VPS29,COX6B-3,PSAK,SDH5
COMPARTMENTS	GOCC:0009295	Nucleoid	8	81	0.63	0.33	0.0415	3702.P50546,3702.P56762,3702.P56763,3702.P56764,3702.P56798,3702.Q84J78,3702.Q93Z01,3702.Q9LW85	rpoB,rpoA,rpoC1,rpoC2,rps3,MTSSB,Mik,MFP1
COMPARTMENTS	GOCC:0031967	Organelle envelope	43	1122	0.22	0.27	0.0480	3702.F4I5A3,3702.F4IGA5,3702.F4JL11,3702.F4JUE0,3702.F4KBW6,3702.O49347,3702.O81208,3702.O81283,3702.O82663,3702.P27202,3702.P27521,3702.P46283,3702.P56757,3702.P56759,3702.P56785,3702.P56786,3702.P56791,3702.P62090,3702.Q39002,3702.Q42191,3702.Q84JF4,3702.Q8GWA1,3702.Q8RWI0,3702.Q8W496,3702.Q94FY7,3702.Q9C664,3702.Q9FFK6,3702.Q9FI56,3702.Q9FYC2,3702.Q9LFS3,3702.Q9LJE0,3702.Q9LK39,3702.Q9LU00,370…	DAA1,NUP133,IMPA2,F4D11.210,NUP205,PSBY,OHP1,TOC159,SDH1-1,PSBR,LHCA4,SBPASE,atpA,atpF,TIC214,ycf2-A,rpl2-A,psaC,AATP1,OXA1,NAGS1,NDA1,Q8RWI0_ARATH,PTC52,VTE1,TTM2,NUP88,CLPC1,PAO,F1N13.150,Q9LJE0_ARATH,AAE16,K15C23.11,MFP1,QCR9,CRD1,PSAG,PSBO2,PGMP,HSP70-6,PSAK,SDH5,TPT
COMPARTMENTS	GOCC:0061695	Transferase complex, transferring phosphorus-containing groups	16	279	0.4	0.29	0.0495	3702.A6QRA1,3702.B9DG24,3702.F4K265,3702.O64888,3702.O80345,3702.P42751,3702.P50546,3702.P56762,3702.P56763,3702.P56764,3702.Q5D869,3702.Q6DSU2,3702.Q94AA4,3702.Q96247,3702.Q9SCY5,3702.Q9SG02	NRPE7,TAF7,ATG101,PRS5,CDKF-1,CYCD1-1,rpoB,rpoA,rpoC1,rpoC2,NRPE1,Q6DSU2_ARATH,PFK3,AUX1,KINB2,RDR6
UniProt Keywords	KW-0150	Chloroplast	82	1532	0.37	0.94	1.73e-09	3702.A8MS68,3702.F4HVW5,3702.F4HX15,3702.O04196,3702.O23141,3702.O49347,3702.O49485,3702.O49668,3702.O64888,3702.O65693,3702.O81208,3702.O81283,3702.P11490,3702.P27202,3702.P27521,3702.P32069,3702.P36212,3702.P46283,3702.P47924,3702.P50546,3702.P55230,3702.P56757,3702.P56759,3702.P56762,3702.P56763,3702.P56764,3702.P56770,3702.P56784,3702.P56785,3702.P56786,3702.P56791,3702.P56792,3702.P56793,370…	LPD1,VAD1,PLA1,ISA1,ADC2,PSBY,PGDH1,PAM68,PRS5,T4L20.310,OHP1,TOC159,PETE,PSBR,LHCA4,ASA2,RPL12C,SBPASE,RIBA1,rpoB,APL2,atpA,atpF,rpoA,rpoC1,rpoC2,ccsA,matK,TIC214,ycf2-A,rpl2-A,rpl14,rpl16,rpl22,rps3,rps8,rps11,rpl23-A,psaC,rpl36,TL17,T6G21.200,AATP1,T4O12.210,SAT1,STR4A,ANTR4,GWD3,ANTR3,NAGS1,HINT1,ACA7-2,ADCS,PPOX2,HPT1,PTC52,PSAO,VTE1,SHM3,CLPC1,AMK2,MAP1B,PAO,PHS1-3,AAE16,PRXQ,CRD1,GBSS1,PSA…
[truncated: 10 more rows]

## Sheet: enrichment_aux
#category	term ID	term description	observed gene count	background gene count	strength	signal	false discovery rate	matching proteins in your network (IDs)	matching proteins in your network (labels)
[truncated: 11 more rows]
