# Supplementary material for: Genomic imprinting in an early‐diverging angiosperm reveals an ancient mechanism for seed initiation in flowering plants
Source: New Phytol. 2025 Nov 28;249(4):1580–91. doi: 10.1111/nph.70776 (PMC12825398; doi:10.1111/nph.70776)
Supplement: Supplementary file 2 — Table S1 Allele‐specific expression pipeline statistics. Table S2 Overview of imprinted genes and enrichment. Table S3 Seed compartment DGE intersections and enrichment. Table S4 Top‐ranked single‐cell gene clusters and overlaps with seed compartment DGE intersections. Table S5 Raw data and statistics of auxin‐related experiments. Table S6 Hormonal treatment DGE: auxin vs pollination. Table S7 Auxin biosynthesis genes and ortholog expression. Table S8 Summary of NGS datasets. Please note: Wiley is not responsible for the content or functionality of any Supporting Information supplied by the authors. Any queries (other than missing material) should be directed to the New Phytologist Central Office. [file NPH-249-1580-s001.zip › Table_S8_NGS_datasets.xlsx]

## Sheet: Information
New Phytologist Supporting Information
Article title:	Genomic imprinting in an early-diverging angiosperm reveals an ancient mechanism for seed initiation in flowering plants
Authors:	Ana M. Florez-Rueda, Mathias Scharmann, Leonardo P. de Souza, Alisdair R. Fernie, Julien B. Bachelier, Duarte D. Figueiredo
Article acceptance date:	2025-10-31

## Sheet: Sequenced_Data
Supplementary Table. Information for all sequenced experiments: Genome resequencing for parental selection, Imprinting inference, LCM seed compartments and scRNA sequencing datasets. Full information in the SRA database.
Experiment	Species	Sample	mapped reads	genebank accessions
parental genome selection	Nymphaea colorata	1_colorata1	30110154	SRR30556977
parental genome selection	Nymphaea colorata	2_colorata2	30203556	SRR30556976
parental genome selection	Nymphaea colorata	3_colorata3	30186453	SRR30556975
parental genome selection	Nymphaea caerulea	4_careulea_plant1	30172108	SRR30556974
parental genome selection	Nymphaea caerulea	5_careulea_plant2	30139238	SRR30556973
Imprinting inference	Nymphaea caerulea	14_car2	73503167	SRR33593385
Imprinting inference	Nymphaea caerulea	18_car1	19179797	SRR33593384
Imprinting inference	Nymphaea caerulea	23_car2	47987419	SRR33593383
Imprinting inference	Nymphaea caerulea	24_car1	41087596	SRR33593382
Imprinting inference	Nymphaea caerulea	27_car2	30736712	SRR33593381
Imprinting inference	Nymphaea caerulea	28_car1	18715160	SRR33593380
seed compartments	Nymphaea caerulea	embryo_105	46647945	SRR33558235
seed compartments	Nymphaea caerulea	embryo_115	26585850	SRR33558234
seed compartments	Nymphaea caerulea	embryo_47	77097490	SRR33558233
seed compartments	Nymphaea caerulea	endosperm_105	23354934	SRR33637839
seed compartments	Nymphaea caerulea	endosperm_115	34335707	SRR33637838
seed compartments	Nymphaea caerulea	endosperm_47	50059321	SRR26105732
seed compartments	Nymphaea caerulea	perisperm_105	46526033	SRR26105731
seed compartments	Nymphaea caerulea	perisperm_115	14042670	SRR26105728
seed compartments	Nymphaea caerulea	perisperm_47	108209778	SRR26105729
single cell sequencing	Nymphaea caerulea	Nymp1_june	440850994	SRR33631011
single cell sequencing	Nymphaea caerulea	Nymp2_july1	304807602	SRR33631009
single cell sequencing	Nymphaea caerulea	Nymp2_july2	323821592	SRR33631010
hormone treatments	Nymphaea caerulea	aux_GH13_1	72135394	SRR35259263
hormone treatments	Nymphaea caerulea	aux_GH15_1	71304556	SRR35259262
hormone treatments	Nymphaea caerulea	aux_GH16_1	68137818	SRR35259261
hormone treatments	Nymphaea caerulea	con_1	69899574	SRR35259260
hormone treatments	Nymphaea caerulea	con_2	35082830	SRR35259259
hormone treatments	Nymphaea caerulea	con_4	67651188	SRR35259258
hormone treatments	Nymphaea caerulea	pol_GH10_2	75918167	SRR35259257
hormone treatments	Nymphaea caerulea	pol_GH5_2	36186972	SRR35259256
hormone treatments	Nymphaea caerulea	pol_GH6_2	83665477	SRR35259255
